# Supplementary material for: Integrated application of multi-omics provides insights into cold stress responses in pufferfish Takifugu fasciatus
Source: BMC Genomics. 2019 Jul 8;20:563. doi: 10.1186/s12864-019-5915-7 (PMC6615287; doi:10.1186/s12864-019-5915-7)
Supplement: Supplementary file 1 — Table S1. Sequencing results of six cDNA libraries. (XLSX 10 kb) [file 12864_2019_5915_MOESM1_ESM.xlsx]

## Sheet: datatable
Sample name	Raw reads	Clean reads	clean bases	Error rate(%)	Q20(%)	Q30(%)	GC content(%)
G1	58246984	56182674	8.43G	0.03	96.75	91.38	53.01
G2	62328458	60499250	9.07G	0.03	96.64	91.15	52.84
G3	49318414	47619688	7.14G	0.03	96.62	91.07	52.57
Ga	71189264	69059534	10.36G	0.03	96.7	91.28	52.53
Gb	51105490	49129134	7.37G	0.03	96.8	91.49	52.29
Gc	61379788	59628680	8.94G	0.03	96.52	90.9	52.74
