# Supplementary material for: Integrated application of multi-omics provides insights into cold stress responses in pufferfish Takifugu fasciatus
Source: BMC Genomics. 2019 Jul 8;20:563. doi: 10.1186/s12864-019-5915-7 (PMC6615287; doi:10.1186/s12864-019-5915-7)
Supplement: Supplementary file 2 — Table S2. Mapping results between transcriptome and reference genome. (XLSX 10 kb) [file 12864_2019_5915_MOESM2_ESM.xlsx]

## Sheet: MapStat
Sample name	G1	G2	G3	Ga	Gb	Gc
Total reads	56182674	60499250	47619688	69059534	49129134	59628680
Total mapped	50533315 (89.94%)	54170642 (89.54%)	42580547 (89.42%)	62174990 (90.03%)	44382400 (90.34%)	53609538 (89.91%)
Multiple mapped	4337100 (7.72%)	4558766 (7.54%)	2954971 (6.21%)	4975118 (7.2%)	2948674 (6%)	4397190 (7.37%)
Uniquely mapped	46196215 (82.23%)	49611876 (82%)	39625576 (83.21%)	57199872 (82.83%)	41433726 (84.34%)	49212348 (82.53%)
