# Supplementary material for: Integrated application of multi-omics provides insights into cold stress responses in pufferfish Takifugu fasciatus
Source: BMC Genomics. 2019 Jul 8;20:563. doi: 10.1186/s12864-019-5915-7 (PMC6615287; doi:10.1186/s12864-019-5915-7)
Supplement: Supplementary file 3 — Table S3. The results of transcriptome annotation referring to genome. (XLSX 10878 kb) [file 12864_2019_5915_MOESM3_ESM.xlsx]

## Sheet: gene.description
Gene_id	chromosome	Strand	start	end	length	G1_readcount	G2_readcount	G3_readcount	Ga_readcount	Gb_readcount	Gc_readcount	G1_fpkm	G2_fpkm	G3_fpkm	Ga_fpkm	Gb_fpkm	Gc_fpkm	N_group_fpkm	M_group_fpkm	M_readcount(MvsN)	N_readcount(MvsN)	log2FoldChange(MvsN)	pval(MvsN)	padj(MvsN)	significant(MvsN)	biological_process	biological_process_description	cellular_component	cellular_component_description	molecular_function	molecular_function_description	KEGG AnnotInfo	KEGG url	Gene Name	Blast swiss prot
Novel00001	C22273777	+	2	309	199	5579	7817	5340	9769	5450	7700	772.867	1022.54	879.086	1099.86	862.83	1011.71	891.497	991.466	8039.83	5656.06	0.50737	0.035864	0.10571	FALSE	--	--	--	--	--	--	--	--	--	PREDICTED: alpha-2-macroglobulin-like protein 1, partial [Takifugu rubripes]
Novel00002	C22298671	-	23	335	201	125	143	104	191	147	101	16.7995	18.1474	16.6097	20.8621	22.578	12.8743	17.1855	18.7715	155.046	112.264	0.46579	0.19975	0.38825	FALSE	GO:0044699//GO:0044700//GO:0023052//GO:0009987//GO:0044763//GO:0050896//GO:0065007//GO:0007165//GO:0050794//GO:0051716//GO:0008150//GO:0007186//GO:0007205//GO:0050789//GO:0007154	single-organism process//single organism signaling//signaling//cellular process//single-organism cellular process//response to stimulus//biological regulation//signal transduction//regulation of cellular process//cellular response to stimulus//biological_process//G-protein coupled receptor signaling pathway//protein kinase C-activating G-protein coupled receptor signaling pathway//regulation of b…	--	--	GO:0003824//GO:0004143//GO:0016773//GO:0003674//GO:0016301//GO:0016740//GO:0016772	catalytic activity//diacylglycerol kinase activity//phosphotransferase activity, alcohol group as acceptor//molecular_function//kinase activity//transferase activity//transferase activity, transferring phosphorus-containing groups	--	--	--	Diacylglycerol kinase delta [Larimichthys crocea]
Novel00003	C22309499	-	1	360	281	1697	2137	1115	650	433	427	163.139	193.987	127.378	50.7842	47.5713	38.9333	161.501	45.7629	531.528	1477.11	-1.4746	3.7745e-07	5.8065e-06	DOWN	--	--	--	--	--	--	--	--	--	PREDICTED: beta-microseminoprotein-like isoform X1 [Takifugu rubripes]
Novel00004	C22327743	-	20	357	276	1889	2220	1446	3506	1434	1924	184.887	205.172	168.184	278.885	160.4	178.606	186.081	205.963	2380.66	1669.93	0.51157	0.16166	0.33399	FALSE	--	--	--	--	--	--	--	--	--	PREDICTED: plasma kallikrein-like [Takifugu rubripes]
Novel00005	C22331091	-	1	396	324	176	294	315	307	115	356	14.6741	23.146	31.2098	20.8025	10.9576	28.1517	23.01	19.9706	271.876	242.268	0.16635	0.67157	0.85885	FALSE	--	--	--	--	--	--	--	--	--	PREDICTED: interferon-induced protein 44-like [Takifugu rubripes]
Novel00006	C22346149	+	1	380	304	437	362	243	412	346	241	38.8321	30.3745	25.6601	29.754	35.1371	20.3115	31.6222	28.4009	353.991	312.015	0.1821	0.57137	0.78403	FALSE	GO:0008150//GO:0019953//GO:0051704//GO:0000003//GO:0044703//GO:0022414//GO:0007618	biological_process//sexual reproduction//multi-organism process//reproduction//multi-organism reproductive process//reproductive process//mating	GO:0005576//GO:0005575	extracellular region//cellular_component	--	--	--	--	--	PREDICTED: complement factor H-related protein 5-like [Poecilia formosa]
Novel00007	C22350423	-	2	431	268	55	68	64	83	51	60	5.54384	6.47215	7.66602	6.79931	5.87488	5.73609	6.56067	6.13676	68.1785	57.1107	0.25555	0.55096	0.76704	FALSE	--	--	GO:0005575//GO:0005576	cellular_component//extracellular region	--	--	--	--	--	PREDICTED: complement C3-like [Takifugu rubripes]
Novel00008	C22350667	+	1	392	304	35	41	16	13	12	3	3.11012	3.44021	1.68955	0.938839	1.21863	0.252841	2.74663	0.803436	9.93193	27.1877	-1.4528	0.065447	0.16866	FALSE	--	--	--	--	--	--	--	--	--	PREDICTED: uncharacterized protein LOC104963157 [Notothenia coriiceps]
Novel00009	C22353753	-	5	434	358	38	27	34	93	104	23	2.86737	1.92378	3.04874	5.70324	8.96837	1.64605	2.6133	5.43922	78.6493	30.2984	1.3762	0.083227	0.20363	FALSE	--	--	--	--	--	--	--	--	--	PREDICTED: probable serine/threonine-protein kinase kinX isoform X2 [Takifugu rubripes]
Novel00010	C22355933	+	9	441	352	19	33	16	71	87	67	1.45812	2.39136	1.45916	4.4283	7.63027	4.87676	1.76955	5.64511	80.7942	20.3106	1.992	0.00020271	0.0014315	UP	--	--	--	--	--	--	--	--	--	PREDICTED: mitogen-activated protein kinase-binding protein 1-like isoform X1 [Oreochromis niloticus]
Novel00011	C22356991	-	3	443	370	167	199	205	121	76	89	12.4621	14.0223	18.179	7.33835	6.48139	6.29913	14.8878	6.70629	100.584	174.974	-0.79874	0.034703	0.10296	FALSE	--	--	--	--	--	--	--	--	--	PREDICTED: complement C3-like [Takifugu rubripes]
Novel00012	C22362119	-	2	463	318	20869	25600	16857	34848	17808	25615	1772.79	2053.46	1701.68	2405.87	1728.83	2063.8	1842.65	2066.16	27379	19055.8	0.52284	0.031842	0.096155	FALSE	--	--	GO:0044421//GO:0005615//GO:0005575//GO:0005576	extracellular region part//extracellular space//cellular_component//extracellular region	--	--	--	--	--	PREDICTED: alpha-2-macroglobulin-like protein 1 [Takifugu rubripes]
Novel00013	C22376149	+	3	406	315	199	182	141	294	147	181	17.0657	14.7379	14.3692	20.4908	14.4069	14.722	15.391	16.5399	217.091	157.375	0.46409	0.14842	0.31327	FALSE	--	--	--	--	--	--	--	--	--	PREDICTED: diacylglycerol kinase delta isoform X2 [Maylandia zebra]>gi|835996928|ref|XP_012780571.1| PREDICTED: diacylglycerol kinase delta isoform X2 [Maylandia zebra]
Novel00014	C22378163	+	72	486	329	12	7	14	328	46	3	0.985299	0.542721	1.36602	21.8877	4.31644	0.233628	0.96468	8.81258	124.789	10.2605	3.6043	0.1533	0.32124	FALSE	--	--	--	--	GO:0003674//GO:0008289//GO:0005488	molecular_function//lipid binding//binding	--	--	--	PREDICTED: bactericidal permeability-increasing protein-like [Takifugu rubripes]>gi|768946502|ref|XP_011612659.1| PREDICTED: bactericidal permeability-increasing protein-like [Takifugu rubripes]
Novel00015	C22379933	-	30	489	387	101	99	79	117	87	108	7.05007	6.52527	6.55301	6.63738	6.9402	7.1501	6.70945	6.90922	110.402	84.3058	0.38906	0.33176	0.55414	FALSE	--	--	--	--	--	--	--	--	--	PREDICTED: tight junction protein ZO-1-like isoform X1 [Takifugu rubripes]
Novel00016	C22384871	+	39	487	329	112	132	120	29	24	16	9.19613	10.2342	11.7087	1.93519	2.25205	1.24602	10.3797	1.81109	24.4324	110.915	-2.1826	5.7823e-06	6.5232e-05	DOWN	--	--	GO:0005575//GO:0016020	cellular_component//membrane	GO:0003824//GO:0005509//GO:0043169//GO:0004553//GO:0016798//GO:0003674//GO:0043167//GO:0004559//GO:0015923//GO:0015924//GO:0016787//GO:0005488//GO:0004571//GO:0046872	catalytic activity//calcium ion binding//cation binding//hydrolase activity, hydrolyzing O-glycosyl compounds//hydrolase activity, acting on glycosyl bonds//molecular_function//ion binding//alpha-mannosidase activity//mannosidase activity//mannosyl-oligosaccharide mannosidase activity//hydrolase activity//binding//mannosyl-oligosaccharide 1,2-alpha-mannosidase activity//metal ion binding	K01230 mannosyl-oligosaccharide alpha-1,2-mannosidase [EC:3.2.1.113] | (RefSeq) endoplasmic reticulum mannosyl-oligosaccharide 1,2-alpha-mannosidase-like	http://www.genome.jp/dbget-bin/www_bget?tru:101072461	--	PREDICTED: endoplasmic reticulum mannosyl-oligosaccharide 1,2-alpha-mannosidase, partial [Larimichthys crocea]
Novel00017	C22388975	+	4	509	434	43	59	18	388	273	247	2.67646	3.46766	1.3314	19.6274	19.4194	14.5816	2.49184	17.8762	320.081	35.2677	3.182	3.2511e-17	4.0794e-15	UP	--	--	--	--	--	--	K14386 solute carrier family 5 (sodium-dependent multivitamin transporter), member 6 | (RefSeq) sodium-dependent multivitamin transporter-like	http://www.genome.jp/dbget-bin/www_bget?tru:101069156	--	solute carrier family 5 member 6a, partial [Gasterosteus aculeatus]
Novel00018	C22401643	-	11	495	376	3	30	2	15	24	15	0.215534	2.0352	0.170753	0.87584	1.97055	1.02212	0.807163	1.2895	19.554	10.0249	0.96388	0.35244	0.57646	FALSE	--	--	--	--	--	--	--	--	--	PREDICTED: LOW QUALITY PROTEIN: matrix metalloproteinase-17-like, partial [Takifugu rubripes]
Novel00019	C22404145	+	50	497	228	41	33	35	126	88	76	4.85771	3.69193	4.92786	12.1327	11.9155	8.5404	4.4925	10.8629	102.174	33.2027	1.6216	0.00041527	0.0026413	UP	--	--	--	--	--	--	K14545 ribosomal RNA-processing protein 7 | (RefSeq) rrp7a; ribosomal RNA processing 7 homolog A	http://www.genome.jp/dbget-bin/www_bget?tru:101070276	--	PREDICTED: ribosomal RNA-processing protein 7 homolog A [Takifugu rubripes]
Novel00020	C22407887	+	1	551	551	1037	945	1005	556	355	312	62.8097	54.047	72.3363	27.3692	24.5729	17.9233	63.0643	23.2885	429.521	912.172	-1.0866	0.00012444	0.00093855	DOWN	--	--	--	--	--	--	K03990 complement component 3 | (RefSeq) complement C3-like	http://www.genome.jp/dbget-bin/www_bget?tru:101071553	--	PREDICTED: complement C3-like, partial [Takifugu rubripes]
Novel00021	C22410795	+	3	572	386	315	308	272	644	420	419	22.6914	20.9505	23.2843	37.703	34.5765	28.6274	22.3087	33.6357	521.667	271.538	0.94198	0.0010675	0.005876	UP	GO:0007165//GO:0050794//GO:0044699//GO:0044700//GO:0023052//GO:0009987//GO:0044763//GO:0050896//GO:0065007//GO:0007186//GO:0007205//GO:0050789//GO:0007154//GO:0051716//GO:0008150	signal transduction//regulation of cellular process//single-organism process//single organism signaling//signaling//cellular process//single-organism cellular process//response to stimulus//biological regulation//G-protein coupled receptor signaling pathway//protein kinase C-activating G-protein coupled receptor signaling pathway//regulation of biological process//cell communication//cellular res…	--	--	GO:0016773//GO:0003674//GO:0003824//GO:0004143//GO:0016772//GO:0016301//GO:0016740	phosphotransferase activity, alcohol group as acceptor//molecular_function//catalytic activity//diacylglycerol kinase activity//transferase activity, transferring phosphorus-containing groups//kinase activity//transferase activity	K00901 diacylglycerol kinase (ATP) [EC:2.7.1.107] | (RefSeq) diacylglycerol kinase delta-like	http://www.genome.jp/dbget-bin/www_bget?tru:101073787	--	PREDICTED: diacylglycerol kinase delta-like [Haplochromis burtoni]
Novel00022	C22411005	+	240	549	174	15473	25666	4918	14221	387	17527	2402.19	3762.56	907.328	1794.33	68.6634	2580.82	2357.36	1481.27	11050.2	13406.2	-0.27882	0.75155	0.91013	FALSE	GO:0043170//GO:0008150//GO:0006508//GO:0044238//GO:0019538//GO:0008152//GO:0071704	macromolecule metabolic process//biological_process//proteolysis//primary metabolic process//protein metabolic process//metabolic process//organic substance metabolic process	--	--	GO:0016787//GO:0004252//GO:0017171//GO:0008233//GO:0004175//GO:0070011//GO:0008236//GO:0003824//GO:0003674	hydrolase activity//serine-type endopeptidase activity//serine hydrolase activity//peptidase activity//endopeptidase activity//peptidase activity, acting on L-amino acid peptides//serine-type peptidase activity//catalytic activity//molecular_function	--	--	--	PREDICTED: chymotrypsin B-like [Takifugu rubripes]
Novel00023	C22411811	-	31	468	358	365	344	345	34	24	28	27.5418	24.5104	30.9358	2.08505	2.06962	2.00389	27.6627	2.05286	30.3666	321.269	-3.4032	8.8012e-19	1.4758e-16	DOWN	--	--	--	--	--	--	K07440 cholesterol 24-hydroxylase [EC:1.14.14.25] | (RefSeq) cholesterol 24-hydroxylase-like	http://www.genome.jp/dbget-bin/www_bget?tru:101061882	--	PREDICTED: cholesterol 24-hydroxylase-like [Takifugu rubripes]
Novel00024	C22413859	+	63	547	357	96	162	126	224	182	199	7.26417	11.575	11.3299	13.7753	15.7386	14.2818	10.0564	14.5986	214.56	116.833	0.87694	0.010752	0.040341	UP	GO:0006511//GO:0044237//GO:0046483//GO:0006807//GO:0006259//GO:0009056//GO:1901575//GO:0006974//GO:0009057//GO:0006508//GO:0044248//GO:0043170//GO:0051716//GO:0033554//GO:0044710//GO:0008150//GO:0006950//GO:0044260//GO:0008152//GO:0006139//GO:0071704//GO:0010498//GO:0090304//GO:0043632//GO:0030163//GO:0044238//GO:0019538//GO:1901360//GO:0034641//GO:0006289//GO:0050896//GO:0044257//GO:0044763//GO:…	ubiquitin-dependent protein catabolic process//cellular metabolic process//heterocycle metabolic process//nitrogen compound metabolic process//DNA metabolic process//catabolic process//organic substance catabolic process//cellular response to DNA damage stimulus//macromolecule catabolic process//proteolysis//cellular catabolic process//macromolecule metabolic process//cellular response to stimulu…	--	--	GO:0003684//GO:0005488//GO:0097159//GO:1901363//GO:0003674//GO:0003676//GO:0003677	damaged DNA binding//binding//organic cyclic compound binding//heterocyclic compound binding//molecular_function//nucleic acid binding//DNA binding	K10839 UV excision repair protein RAD23 | (RefSeq) rad23a; RAD23 homolog A, nucleotide excision repair protein	http://www.genome.jp/dbget-bin/www_bget?tru:101075890	--	PREDICTED: UV excision repair protein RAD23 homolog A [Takifugu rubripes]
Novel00025	C22416433	+	21	577	378	619	506	261	527	274	304	44.2366	34.1455	22.1653	30.6084	22.378	20.6054	33.5158	24.5306	385.852	411.404	-0.092506	0.79968	0.9419	FALSE	--	--	--	--	--	--	--	--	--	PREDICTED: transforming growth factor-beta-induced protein ig-h3-like [Takifugu rubripes]
Novel00026	C22425587	+	15	470	381	338	220	167	299	129	193	23.9648	14.729	14.0707	17.2293	10.4527	12.9787	17.5882	13.5536	216.041	217.178	-0.0075744	0.98437	1	FALSE	--	--	--	--	--	--	--	--	--	PREDICTED: transforming growth factor-beta-induced protein ig-h3-like, partial [Takifugu rubripes]
Novel00027	C22427401	-	5	540	382	165	166	143	170	99	126	11.6682	11.0846	12.017	9.77028	8.00083	8.45097	11.5899	8.7407	138.644	143.732	-0.051995	0.93482	1	FALSE	GO:0008152//GO:0008150	metabolic process//biological_process	--	--	GO:0003824//GO:0003674	catalytic activity//molecular_function	--	--	--	PREDICTED: succinyl-CoA ligase [ADP-forming] subunit beta, mitochondrial-like, partial [Larimichthys crocea]
Novel00028	C22428207	+	85	518	291	17808	20588	16827	23046	19715	21303	1653.12	1804.66	1856.26	1738.7	2091.54	1875.63	1771.35	1901.96	22757.5	16746.8	0.44245	0.072319	0.18248	FALSE	GO:0019538//GO:0044238//GO:0071704//GO:0043603//GO:0044260//GO:1901576//GO:0008152//GO:0009987//GO:0044267//GO:1901564//GO:0006412//GO:0043604//GO:0034641//GO:0006807//GO:0044271//GO:0010467//GO:0043043//GO:0044237//GO:0006518//GO:0009059//GO:1901566//GO:0008150//GO:0009058//GO:0043170//GO:0044249//GO:0034645	protein metabolic process//primary metabolic process//organic substance metabolic process//cellular amide metabolic process//cellular macromolecule metabolic process//organic substance biosynthetic process//metabolic process//cellular process//cellular protein metabolic process//organonitrogen compound metabolic process//translation//amide biosynthetic process//cellular nitrogen compound metaboli…	GO:0005622//GO:0044464//GO:0043232//GO:0043228//GO:0030529//GO:0005575//GO:0043229//GO:0044444//GO:0032991//GO:0005623//GO:0005840//GO:0043226//GO:0005737//GO:0044424	intracellular//cell part//intracellular non-membrane-bounded organelle//non-membrane-bounded organelle//ribonucleoprotein complex//cellular_component//intracellular organelle//cytoplasmic part//macromolecular complex//cell//ribosome//organelle//cytoplasm//intracellular part	GO:0003674//GO:0005198//GO:0003735	molecular_function//structural molecule activity//structural constituent of ribosome	--	--	--	PREDICTED: 60S ribosomal protein L12 [Takifugu rubripes]
Novel00029	C22430991	-	75	536	256	3602	3021	1193	3462	24	3843	380.09	301.013	149.598	296.899	2.89424	384.618	276.9	228.137	2510.27	2303.43	0.12406	0.86574	0.97936	FALSE	GO:0044238//GO:0019538//GO:0008152//GO:0071704//GO:0043170//GO:0008150//GO:0006508	primary metabolic process//protein metabolic process//metabolic process//organic substance metabolic process//macromolecule metabolic process//biological_process//proteolysis	--	--	GO:0003674//GO:0003824//GO:0008236//GO:0004175//GO:0070011//GO:0016787//GO:0004252//GO:0017171//GO:0008233	molecular_function//catalytic activity//serine-type peptidase activity//endopeptidase activity//peptidase activity, acting on L-amino acid peptides//hydrolase activity//serine-type endopeptidase activity//serine hydrolase activity//peptidase activity	--	--	--	PREDICTED: chymotrypsin-like elastase family member 1 [Takifugu rubripes]
Novel00030	C22441919	+	15	540	449	129	183	103	43	56	98	7.76115	10.3963	7.36403	2.10254	3.85039	5.59215	8.50716	3.84836	70.8901	124.368	-0.81096	0.036249	0.10659	FALSE	--	--	GO:0019012//GO:0019028//GO:0005575//GO:0044423	virion//viral capsid//cellular_component//virion part	GO:0003674//GO:0005198	molecular_function//structural molecule activity	--	--	--	PREDICTED: golgi-specific brefeldin A-resistance guanine nucleotide exchange factor 1, partial [Takifugu rubripes]
Novel00031	C22443283	+	5	639	324	265	381	201	219	53	309	22.0945	29.9954	19.9148	14.8395	5.05003	24.435	24.0015	14.7749	202.496	253.271	-0.32278	0.57776	0.78997	FALSE	GO:0006950//GO:0008150//GO:0043170//GO:0051716//GO:0044710//GO:0033554//GO:0006310//GO:0006974//GO:0006807//GO:0046483//GO:0006259//GO:0044237//GO:0009987//GO:0044699//GO:0006281//GO:0034641//GO:0050896//GO:0044763//GO:0006725//GO:1901360//GO:0090304//GO:0044238//GO:0071704//GO:0044260//GO:0008152//GO:0006139	response to stress//biological_process//macromolecule metabolic process//cellular response to stimulus//single-organism metabolic process//cellular response to stress//DNA recombination//cellular response to DNA damage stimulus//nitrogen compound metabolic process//heterocycle metabolic process//DNA metabolic process//cellular metabolic process//cellular process//single-organism process//DNA repa…	--	--	GO:0016886//GO:0032555//GO:0005524//GO:1901265//GO:0000166//GO:0030554//GO:0032559//GO:0036094//GO:0097159//GO:1901363//GO:0005488//GO:0001882//GO:0097367//GO:0032550//GO:0032553//GO:0001883//GO:0016874//GO:0003910//GO:0043168//GO:0003824//GO:0003909//GO:0032549//GO:0035639//GO:0043167//GO:0003674//GO:0017076	ligase activity, forming phosphoric ester bonds//purine ribonucleotide binding//ATP binding//nucleoside phosphate binding//nucleotide binding//adenyl nucleotide binding//adenyl ribonucleotide binding//small molecule binding//organic cyclic compound binding//heterocyclic compound binding//binding//nucleoside binding//carbohydrate derivative binding//purine ribonucleoside binding//ribonucleotide bi…	--	--	--	PREDICTED: bile salt-activated lipase-like [Takifugu rubripes]
Novel00032	C22451217	+	3	647	492	3147	3406	2757	3432	3248	3635	172.788	176.585	179.886	153.145	203.805	189.295	176.42	182.082	3676.65	2819.3	0.38306	0.13428	0.29117	FALSE	--	--	--	--	--	--	--	--	--	PREDICTED: phosphate carrier protein, mitochondrial-like, partial [Xiphophorus maculatus]
Novel00033	C22464223	+	6	698	491	138	94	85	70	99	83	7.59242	4.88338	5.55728	3.12996	6.22468	4.33108	6.01103	4.5619	90.8882	95.6399	-0.07352	0.80854	0.94847	FALSE	--	--	--	--	GO:0003674//GO:0005515//GO:0005488	molecular_function//protein binding//binding	--	--	--	PREDICTED: tetratricopeptide repeat protein 39B-like [Stegastes partitus]
Novel00034	C22470633	-	3	554	447	285	286	223	238	133	244	21.0352	19.9324	19.5591	14.2764	11.2185	17.0808	20.1756	14.1919	216.267	239.796	-0.14899	0.67055	0.8582	FALSE	GO:0006955//GO:0008150//GO:0050896//GO:0002376	immune response//biological_process//response to stimulus//immune system process	--	--	--	--	--	--	--	PREDICTED: H-2 class I histocompatibility antigen, alpha chain-like [Takifugu rubripes]
Novel00035	C22471473	-	38	682	386	75	126	82	112	103	130	5.24876	8.32641	6.81948	6.37019	8.23784	8.6289	6.79822	7.74564	122.917	85.4572	0.52441	0.19115	0.37624	FALSE	--	--	--	--	GO:0003674//GO:0005515//GO:0005488	molecular_function//protein binding//binding	--	--	--	PREDICTED: complement C3-like [Takifugu rubripes]
Novel00036	C22473705	+	4	726	651	102	169	154	92	69	78	4.32557	6.7674	7.7608	3.17081	3.34405	3.13729	6.28459	3.21738	84.548	130.182	-0.62268	0.12346	0.27303	FALSE	--	--	--	--	--	--	--	--	--	PREDICTED: poly [ADP-ribose] polymerase 12-like, partial [Takifugu rubripes]
Novel00037	C22474385	+	36	621	412	5865	6434	1416	4052	100	4904	384.551	398.344	110.329	215.92	7.49318	304.967	297.741	176.127	3112.17	3997.06	-0.36102	0.66621	0.85508	FALSE	GO:0008152//GO:0071704//GO:0044238//GO:0019538//GO:0006508//GO:0043170//GO:0008150	metabolic process//organic substance metabolic process//primary metabolic process//protein metabolic process//proteolysis//macromolecule metabolic process//biological_process	--	--	GO:0008236//GO:0003824//GO:0003674//GO:0017171//GO:0008233//GO:0004252//GO:0016787//GO:0070011//GO:0004175	serine-type peptidase activity//catalytic activity//molecular_function//serine hydrolase activity//peptidase activity//serine-type endopeptidase activity//hydrolase activity//peptidase activity, acting on L-amino acid peptides//endopeptidase activity	--	--	--	PREDICTED: chymotrypsin-like elastase family member 1 [Takifugu rubripes]
Novel00038	C22492637	+	52	784	521	67	74	64	18	6	7	3.47392	3.623	3.94337	0.758501	0.355531	0.344239	3.6801	0.48609	10.6577	62.2686	-2.5466	6.0508e-05	0.00050754	DOWN	GO:0007165//GO:0050794//GO:0044763//GO:0050896//GO:0065007//GO:0044700//GO:0044699//GO:0023052//GO:0009987//GO:0007154//GO:0007186//GO:0050789//GO:0051716//GO:0008150	signal transduction//regulation of cellular process//single-organism cellular process//response to stimulus//biological regulation//single organism signaling//single-organism process//signaling//cellular process//cell communication//G-protein coupled receptor signaling pathway//regulation of biological process//cellular response to stimulus//biological_process	GO:0016021//GO:0031224//GO:0044425//GO:0005575//GO:0016020	integral component of membrane//intrinsic component of membrane//membrane part//cellular_component//membrane	GO:0003674//GO:0038023//GO:0004872//GO:0004930//GO:0004888//GO:0060089//GO:0004871	molecular_function//signaling receptor activity//receptor activity//G-protein coupled receptor activity//transmembrane signaling receptor activity//molecular transducer activity//signal transducer activity	K04184 C-C chemokine receptor type 9 | (RefSeq) ccr9; C-C motif chemokine receptor 9	http://www.genome.jp/dbget-bin/www_bget?tru:101070676	--	PREDICTED: LOW QUALITY PROTEIN: C-C chemokine receptor type 9-like [Takifugu rubripes]
Novel00039	C22497877	-	8	801	656	159	29	273	98	275	105	6.54751	1.12763	13.3593	3.27977	12.9417	4.10095	7.01148	6.77415	176.136	148.079	0.25032	0.77881	0.92727	FALSE	--	--	--	--	--	--	--	--	--	PREDICTED: transferrin receptor protein 2 [Takifugu rubripes]
Novel00040	C22501581	-	98	735	392	67	59	99	36	108	33	4.61712	3.8392	8.10726	2.01622	8.50552	2.15689	5.52119	4.22621	65.4053	70.0842	-0.099682	0.87555	0.98635	FALSE	--	--	--	--	GO:0030246//GO:0003674//GO:0005488	carbohydrate binding//molecular_function//binding	--	--	--	PREDICTED: galectin-4-like [Takifugu rubripes]
Novel00041	C22508743	+	190	645	330	53	48	34	173	190	196	4.33855	3.71024	3.30742	11.5094	17.7747	15.2174	3.7854	14.8339	200.124	40.5573	2.3029	8.9507e-09	2.0611e-07	UP	--	--	--	--	--	--	K04705 signal transducing adaptor molecule | (RefSeq) stam; signal transducing adaptor molecule	http://www.genome.jp/dbget-bin/www_bget?tru:101075630	--	PREDICTED: signal transducing adapter molecule 1 [Takifugu rubripes]
Novel00042	C22512317	-	22	804	543	231	205	158	873	592	577	11.492	9.63005	9.34076	35.2969	33.6578	27.2255	10.1543	32.06	719.199	178.959	2.0068	1.2555e-11	5.2633e-10	UP	--	--	--	--	GO:0003674//GO:0005515//GO:0005488	molecular_function//protein binding//binding	K14824 ribosome biogenesis protein ERB1 | (RefSeq) bop1; block of proliferation 1	http://www.genome.jp/dbget-bin/www_bget?tru:101070910	--	PREDICTED: ribosome biogenesis protein BOP1 [Takifugu rubripes]
Novel00043	C22526711	-	1	907	696	47991	85022	19341	44962	1248	38535	1862.66	3115.99	892.061	1418.27	55.3565	1418.55	1956.9	964.059	28869.4	44517.2	-0.62482	0.4618	0.6877	FALSE	GO:0019538//GO:0044238//GO:0071704//GO:0008152//GO:0008150//GO:0043170//GO:0006508	protein metabolic process//primary metabolic process//organic substance metabolic process//metabolic process//biological_process//macromolecule metabolic process//proteolysis	--	--	GO:0003824//GO:0008236//GO:0003674//GO:0004252//GO:0016787//GO:0008233//GO:0017171//GO:0070011//GO:0004175	catalytic activity//serine-type peptidase activity//molecular_function//serine-type endopeptidase activity//hydrolase activity//peptidase activity//serine hydrolase activity//peptidase activity, acting on L-amino acid peptides//endopeptidase activity	--	--	--	PREDICTED: chymotrypsin B-like [Takifugu rubripes]
Novel00044	C22527833	+	1	913	777	637	978	608	408	293	656	22.1463	32.1064	25.1193	11.5282	11.6415	21.6313	26.4573	14.9337	481.55	669.341	-0.47505	0.17958	0.36064	FALSE	--	--	--	--	--	--	--	--	--	PREDICTED: deoxyribonuclease-1-like 2 isoform X1 [Takifugu rubripes]
Novel00045	C22535305	-	8	943	789	1215	1773	1674	1522	1723	2179	49.9567	68.8363	81.7928	50.8594	80.9624	84.975	66.8619	72.2656	1944.28	1427.67	0.44557	0.11225	0.25358	FALSE	--	--	--	--	--	--	--	--	--	PREDICTED: serine/threonine-protein kinase RIO3 [Takifugu rubripes]
Novel00046	C22543533	-	192	974	602	126	148	97	35	120	139	5.65401	6.27104	5.1725	1.27642	6.15387	5.91586	5.69918	4.44871	107.902	111.554	-0.048022	0.83592	0.96807	FALSE	GO:0051234//GO:0051179//GO:0008150//GO:0055085//GO:0044765//GO:1902578//GO:0006810//GO:0044763//GO:0009987//GO:0044699	establishment of localization//localization//biological_process//transmembrane transport//single-organism transport//single-organism localization//transport//single-organism cellular process//cellular process//single-organism process	GO:0016020//GO:0005575//GO:0016021//GO:0031224//GO:0044425	membrane//cellular_component//integral component of membrane//intrinsic component of membrane//membrane part	GO:0005215//GO:0022857//GO:0003674	transporter activity//transmembrane transporter activity//molecular_function	--	--	--	PREDICTED: solute carrier family 22 member 5-like [Takifugu rubripes]
Novel00047	C22546995	-	220	971	494	1	6	1	0	17	3	0.0546834	0.309812	0.0649827	0	1.06239	0.155594	0.143159	0.405996	7.67631	2.32702	1.7219	0.48785	0.71072	FALSE	--	--	--	--	--	--	--	--	--	PREDICTED: solute carrier family 22 member 5-like [Takifugu rubripes]
Novel00048	C22552561	-	8	956	624	242	249	220	191	195	197	10.4933	10.195	11.336	6.7308	9.66295	8.10173	10.6747	8.16516	208.233	215.904	-0.05219	0.86369	0.97843	FALSE	GO:0006810//GO:0015031//GO:0033036//GO:0071702//GO:0070727//GO:0051649//GO:0006886//GO:0051234//GO:0051641//GO:0008150//GO:0051179//GO:0045184//GO:0046907//GO:0034613//GO:0008104	transport//protein transport//macromolecule localization//organic substance transport//cellular macromolecule localization//establishment of localization in cell//intracellular protein transport//establishment of localization//cellular localization//biological_process//localization//establishment of protein localization//intracellular transport//cellular protein localization//protein localization	GO:0005575//GO:0005622//GO:0044464//GO:0005737//GO:0044424//GO:0005623	cellular_component//intracellular//cell part//cytoplasm//intracellular part//cell	GO:0005515//GO:0042393//GO:0003674//GO:0005488	protein binding//histone binding//molecular_function//binding	--	--	--	PREDICTED: spermatogenesis-defective protein 39 homolog isoform X2 [Takifugu rubripes]
Novel00049	C22554711	+	59	1012	632	283	280	176	4	0	2	12.0963	11.301	8.93965	0.138952	0	0.0810797	10.779	0.0733439	2.01105	221.342	-6.7822	3.1545e-31	3.0624e-28	DOWN	GO:0055114//GO:0044710//GO:0008150//GO:0044699//GO:0008152	oxidation-reduction process//single-organism metabolic process//biological_process//single-organism process//metabolic process	--	--	GO:0046906//GO:0016705//GO:0005506//GO:0005488//GO:0097159//GO:1901363//GO:0046872//GO:0046914//GO:0003824//GO:0043169//GO:0003674//GO:0016491//GO:0043167//GO:0020037	tetrapyrrole binding//oxidoreductase activity, acting on paired donors, with incorporation or reduction of molecular oxygen//iron ion binding//binding//organic cyclic compound binding//heterocyclic compound binding//metal ion binding//transition metal ion binding//catalytic activity//cation binding//molecular_function//oxidoreductase activity//ion binding//heme binding	K07440 cholesterol 24-hydroxylase [EC:1.14.14.25] | (RefSeq) cholesterol 24-hydroxylase-like	http://www.genome.jp/dbget-bin/www_bget?tru:101077010	--	PREDICTED: cholesterol 24-hydroxylase-like [Takifugu rubripes]
Novel00050	C22558411	+	206	971	485	8	21	7	0	5	5	0.445586	1.10446	0.46332	0	0.318267	0.264136	0.671123	0.194134	3.74023	10.6486	-1.5095	0.2232	0.42101	FALSE	--	--	--	--	--	--	--	--	--	Tmc4 protein, partial [Takifugu rubripes]
Novel00051	C22571183	-	18	1102	574	153	132	125	162	129	164	7.20049	5.86592	6.99074	6.19619	6.93811	7.32034	6.68572	6.81821	161.384	124.471	0.37469	0.29133	0.50862	FALSE	--	--	--	--	--	--	--	--	--	PREDICTED: protein DENND6B-like [Takifugu rubripes]
Novel00052	C22579667	+	52	1133	330	78	84	52	80	79	102	6.38504	6.49291	5.05841	5.32228	7.39055	7.91928	5.97879	6.87737	93.1961	64.1355	0.53915	0.23256	0.43274	FALSE	--	--	--	--	GO:0008092//GO:0032403//GO:0008017//GO:0003674//GO:0044877//GO:0005515//GO:0015631//GO:0005488	cytoskeletal protein binding//protein complex binding//microtubule binding//molecular_function//macromolecular complex binding//protein binding//tubulin binding//binding	--	--	--	PREDICTED: C-Maf-inducing protein, partial [Takifugu rubripes]
Novel00053	C22581343	-	66	923	567	93	164	130	125	78	121	4.43081	7.37794	7.36013	4.84004	4.24693	5.46766	6.38962	4.85154	114.172	117.909	-0.046459	0.95202	1	FALSE	GO:0008152//GO:0006807//GO:0008150	metabolic process//nitrogen compound metabolic process//biological_process	--	--	GO:0016810//GO:0003674//GO:0003824//GO:0016787	hydrolase activity, acting on carbon-nitrogen (but not peptide) bonds//molecular_function//catalytic activity//hydrolase activity	--	--	--	PREDICTED: glutamine-dependent NAD(+) synthetase-like, partial [Takifugu rubripes]
Novel00054	C22584279	-	1	1137	612	612	609	712	430	330	374	27.1022	25.4661	37.4693	15.4761	16.7012	15.7087	30.0125	15.962	401.477	593.747	-0.56453	0.055609	0.1488	FALSE	--	--	--	--	--	--	--	--	--	PREDICTED: LOW QUALITY PROTEIN: complement C3-like, partial [Takifugu rubripes]
Novel00055	C22584777	+	1	1174	922	658	737	579	634	650	518	20.7409	21.9362	21.6882	16.2416	23.4151	15.4863	21.4551	18.381	643.326	597.372	0.10692	0.7253	0.8923	FALSE	GO:0044237//GO:0006796//GO:0016310//GO:0046486//GO:0046834//GO:0019637//GO:0030258//GO:0006629//GO:0008150//GO:0044710//GO:0006644//GO:0071704//GO:0008152//GO:0044255//GO:0044238//GO:0046488//GO:0006650//GO:0044763//GO:0046854//GO:0009987//GO:0006793//GO:0044699	cellular metabolic process//phosphate-containing compound metabolic process//phosphorylation//glycerolipid metabolic process//lipid phosphorylation//organophosphate metabolic process//lipid modification//lipid metabolic process//biological_process//single-organism metabolic process//phospholipid metabolic process//organic substance metabolic process//metabolic process//cellular lipid metabolic pr…	--	--	--	--	--	--	--	PREDICTED: inositol monophosphatase 1-like, partial [Takifugu rubripes]
Novel00056	C22591725	-	14	1145	786	104	188	139	32	68	72	4.07753	6.96006	6.4762	1.01965	3.04686	2.6774	5.83793	2.24797	62.6351	130.959	-1.0641	0.0069719	0.028251	DOWN	--	--	--	--	--	--	no KO assigned | (RefSeq) lmbrd2; LMBR1 domain containing 2	http://www.genome.jp/dbget-bin/www_bget?tru:101062684	--	PREDICTED: LMBR1 domain-containing protein 2-B-like [Takifugu rubripes]
Novel00057	C22596765	-	5	1175	849	48	44	29	37	6	5	1.52727	1.32196	1.09652	0.956788	0.218176	0.15089	1.31525	0.441951	16.0698	36.2632	-1.1742	0.10512	0.24168	FALSE	--	--	--	--	--	--	--	--	--	Olfactomedin-4 [Larimichthys crocea]
Novel00058	C22601449	+	61	1228	775	73	48	49	24	56	66	2.71251	1.68415	2.16365	0.724767	2.37803	2.326	2.18677	1.8096	53.2368	51.4949	0.047995	1	1	FALSE	--	--	--	--	--	--	--	--	--	PREDICTED: protein MAATS1-like [Takifugu rubripes]
Novel00059	C22608267	-	71	1304	772	4981	4347	3992	2647	2482	3167	214.944	177.129	204.711	92.8327	122.403	129.62	198.928	114.952	2957.58	4039.58	-0.44979	0.070649	0.17917	FALSE	GO:0044699//GO:0009987//GO:0044763//GO:0006810//GO:0055085//GO:0051179//GO:0008150//GO:0051234//GO:1902578//GO:0044765	single-organism process//cellular process//single-organism cellular process//transport//transmembrane transport//localization//biological_process//establishment of localization//single-organism localization//single-organism transport	GO:0005575//GO:0016020//GO:0016021//GO:0044425//GO:0031224	cellular_component//membrane//integral component of membrane//membrane part//intrinsic component of membrane	GO:0005215//GO:0022857//GO:0003674	transporter activity//transmembrane transporter activity//molecular_function	--	--	--	PREDICTED: protein spinster homolog 1 [Takifugu rubripes]
Novel00060	C22609335	-	59	940	337	57	52	4	2	0	3	4.56907	3.93593	0.381026	0.130293	0	0.228082	2.96201	0.119458	1.72559	32.5121	-4.2358	0.0053867	0.022851	DOWN	--	--	GO:0005575//GO:0016020	cellular_component//membrane	GO:0003824//GO:0003674//GO:0016491//GO:0009055	catalytic activity//molecular_function//oxidoreductase activity//electron carrier activity	K17495 CUB and sushi domain-containing protein | (RefSeq) csmd2; CUB and Sushi multiple domains 2	http://www.genome.jp/dbget-bin/www_bget?tru:101061578	--	CUB and sushi domain-containing protein 1 [Larimichthys crocea]
Novel00061	C22616101	+	203	1372	957	235	178	141	188	230	280	6.63344	4.74441	4.72968	4.31288	7.41958	7.49627	5.36918	6.40958	250.728	166.637	0.58942	0.086343	0.20953	FALSE	--	--	GO:0005575//GO:0016020//GO:0005622//GO:0044464//GO:0044425//GO:0044436//GO:0043234//GO:0030076//GO:0098796//GO:0009579//GO:0034357//GO:0042651//GO:0044424//GO:0030089//GO:0032991//GO:0005623	cellular_component//membrane//intracellular//cell part//membrane part//thylakoid part//protein complex//light-harvesting complex//membrane protein complex//thylakoid//photosynthetic membrane//thylakoid membrane//intracellular part//phycobilisome//macromolecular complex//cell	--	--	--	--	--	PREDICTED: glycogen debranching enzyme isoform X2 [Takifugu rubripes]
Novel00062	C22618709	-	38	1211	849	474	490	392	339	300	279	15.1353	14.7741	14.8744	8.79733	10.9475	8.44954	14.9279	9.39812	326.264	410.136	-0.33007	0.25804	0.46603	FALSE	GO:0046578//GO:0050794//GO:0007165//GO:0065007//GO:0035556//GO:0050896//GO:0009966//GO:0044763//GO:0010646//GO:0009987//GO:0023052//GO:0048583//GO:0044700//GO:1902531//GO:0044699//GO:0007265//GO:0007154//GO:0023051//GO:0050789//GO:0051056//GO:0032011//GO:0032012//GO:0007264//GO:0008150//GO:0051716	regulation of Ras protein signal transduction//regulation of cellular process//signal transduction//biological regulation//intracellular signal transduction//response to stimulus//regulation of signal transduction//single-organism cellular process//regulation of cell communication//cellular process//signaling//regulation of response to stimulus//single organism signaling//regulation of intracellu…	--	--	GO:0003674//GO:0005086//GO:0098772//GO:0005085	molecular_function//ARF guanyl-nucleotide exchange factor activity//molecular function regulator//guanyl-nucleotide exchange factor activity	--	--	--	PREDICTED: golgi-specific brefeldin A-resistance guanine nucleotide exchange factor 1, partial [Takifugu rubripes]
Novel00063	C22623477	+	2	601	376	119	80	87	155	85	125	8.54952	5.42721	7.42773	9.05035	6.97902	8.51768	7.13482	8.18235	128.011	86.8914	0.55898	0.13528	0.29263	FALSE	--	--	--	--	--	--	--	--	--	PREDICTED: lysosomal acid lipase/cholesteryl ester hydrolase-like, partial [Takifugu rubripes]
Novel00064	C22623477	-	353	1407	790	123	157	87	119	77	90	4.20592	5.06929	3.53523	3.30706	3.00903	2.91887	4.27014	3.07832	100.687	109.787	-0.12483	0.75007	0.90882	FALSE	--	--	--	--	GO:0005515//GO:0003674//GO:0005488	protein binding//molecular_function//binding	--	--	--	PREDICTED: ankyrin repeat domain-containing protein 22 [Cynoglossus semilaevis]
Novel00065	C22624861	-	3	1383	1080	80	110	83	165	234	115	2.20745	2.86605	2.72158	3.70018	7.37898	3.00964	2.59836	4.69627	185.452	82.7272	1.1646	0.023033	0.074325	FALSE	--	--	--	--	GO:0003674//GO:0005515//GO:0005488	molecular_function//protein binding//binding	--	--	--	PREDICTED: N-terminal kinase-like protein [Takifugu rubripes]
Novel00066	C22625867	-	2	1429	1005	19	16	22	137	87	46	0.529679	0.421183	0.728826	3.10398	2.77178	1.21628	0.559896	2.36401	94.5347	17.5766	2.4272	0.00028565	0.001918	UP	--	--	--	--	GO:0005488//GO:0005515//GO:0003674	binding//protein binding//molecular_function	K12349 neutral ceramidase [EC:3.5.1.23] | (RefSeq) neutral ceramidase-like	http://www.genome.jp/dbget-bin/www_bget?tru:101072604	--	PREDICTED: neutral ceramidase-like [Takifugu rubripes]
Novel00067	C22629215	+	65	1472	1239	181	94	64	122	32	65	3.9463	1.93522	1.65819	2.16177	0.797337	1.34413	2.51324	1.43441	75.1935	100.821	-0.42312	0.52458	0.74277	FALSE	GO:0044699//GO:0009987//GO:0044763//GO:0007154//GO:0008150	single-organism process//cellular process//single-organism cellular process//cell communication//biological_process	GO:0005575//GO:0016020	cellular_component//membrane	--	--	--	--	--	PREDICTED: protein jagged-2-like [Larimichthys crocea]
Novel00068	C22648989	-	1	1528	776	20	39	10	59	4	4	0.696227	1.28197	0.413679	1.66921	0.159134	0.132068	0.797291	0.653472	22.0341	20.2275	0.12342	0.89515	0.99862	FALSE	--	--	GO:0032991//GO:0005623//GO:0044444//GO:0005737//GO:0044424//GO:0043234//GO:0071203//GO:0044464//GO:0005622//GO:0005575	macromolecular complex//cell//cytoplasmic part//cytoplasm//intracellular part//protein complex//WASH complex//cell part//intracellular//cellular_component	--	--	--	--	--	PREDICTED: WASH complex subunit CCDC53-like [Takifugu rubripes]
Novel00069	C22650155	+	361	1608	354	316	646	115	371	288	629	24.1139	46.5483	10.4284	23.0087	25.1161	45.5247	27.0302	31.2165	457.948	313.203	0.54809	0.44327	0.66825	FALSE	--	--	--	--	GO:0003674//GO:0005515//GO:0005488	molecular_function//protein binding//binding	--	--	--	PREDICTED: glutathione S-transferase Mu 3-like [Takifugu rubripes]
Novel00070	C22665055	-	63	1684	1100	52	80	60	34	28	35	1.27701	1.85512	1.75099	0.678591	0.78583	0.81522	1.62771	0.75988	34.4389	58.2557	-0.75836	0.15285	0.32057	FALSE	GO:0044763//GO:0035556//GO:0050896//GO:0065007//GO:0044699//GO:0044700//GO:0023052//GO:0009987//GO:0008152//GO:0071704//GO:0044238//GO:0007165//GO:0050794//GO:0051716//GO:0008150//GO:0007154//GO:0005975//GO:0050789	single-organism cellular process//intracellular signal transduction//response to stimulus//biological regulation//single-organism process//single organism signaling//signaling//cellular process//metabolic process//organic substance metabolic process//primary metabolic process//signal transduction//regulation of cellular process//cellular response to stimulus//biological_process//cell communicatio…	--	--	GO:0003824//GO:0003674//GO:0016773//GO:0016740//GO:0016772	catalytic activity//molecular_function//phosphotransferase activity, alcohol group as acceptor//transferase activity//transferase activity, transferring phosphorus-containing groups	--	--	--	PREDICTED: DEP domain-containing protein 5 isoform X4 [Takifugu rubripes]
Novel00071	C22668365	+	9	1870	1082	324	307	290	603	816	433	8.08911	7.23745	8.60391	12.2352	23.2823	10.2532	7.97682	15.2569	667.128	280.051	1.2523	0.0068636	0.027941	UP	--	--	--	--	--	--	K08876 SCY1-like protein 1 | (RefSeq) scyl1; SCY1 like pseudokinase 1	http://www.genome.jp/dbget-bin/www_bget?tru:101080209	--	PREDICTED: N-terminal kinase-like protein [Takifugu rubripes]
Novel00072	C22699255	+	5	2274	982	6	0	18	2	10	7	0.165053	0	0.588418	0.0447136	0.314378	0.182636	0.251157	0.180576	7.04585	7.92942	-0.17044	0.96682	1	FALSE	--	--	GO:0009424//GO:0005575//GO:0044422//GO:0044461//GO:0042995//GO:0044463//GO:0044464//GO:0005622//GO:0043228//GO:0009288//GO:0044424//GO:0043226//GO:0005623	bacterial-type flagellum hook//cellular_component//organelle part//bacterial-type flagellum part//cell projection//cell projection part//cell part//intracellular//non-membrane-bounded organelle//bacterial-type flagellum//intracellular part//organelle//cell	--	--	--	--	--	PREDICTED: M-phase phosphoprotein 8 [Takifugu rubripes]
Novel00073	C22706217	-	133	2536	2254	105	105	149	176	212	216	1.2584	1.18826	2.12206	1.71427	2.90366	2.45527	1.5229	2.35773	216.829	111.256	0.96268	0.0050827	0.021757	UP	GO:0008150//GO:0009058//GO:0018130//GO:0043170//GO:0019222//GO:0044249//GO:0051171//GO:0034645//GO:0031326//GO:0006355//GO:0032774//GO:1903506//GO:0019219//GO:0097659//GO:0034654//GO:0050789//GO:0046483//GO:0006807//GO:0051252//GO:0044271//GO:0010467//GO:0044237//GO:0009059//GO:0019438//GO:0009987//GO:0031323//GO:2000112//GO:0065007//GO:0006351//GO:0034641//GO:0009889//GO:0006725//GO:1901362//GO:…	biological_process//biosynthetic process//heterocycle biosynthetic process//macromolecule metabolic process//regulation of metabolic process//cellular biosynthetic process//regulation of nitrogen compound metabolic process//cellular macromolecule biosynthetic process//regulation of cellular biosynthetic process//regulation of transcription, DNA-templated//RNA biosynthetic process//regulation of n…	GO:0044424//GO:0043227//GO:0043229//GO:0005623//GO:0043226//GO:0005575//GO:0043231//GO:0005622//GO:0005634//GO:0044464	intracellular part//membrane-bounded organelle//intracellular organelle//cell//organelle//cellular_component//intracellular membrane-bounded organelle//intracellular//nucleus//cell part	GO:0036094//GO:0005488//GO:0043177//GO:0043168//GO:0016597//GO:0031406//GO:0043167//GO:0003674	small molecule binding//binding//organic acid binding//anion binding//amino acid binding//carboxylic acid binding//ion binding//molecular_function	--	--	--	--
Novel00074	C22712631	-	28	2628	1041	184	152	166	299	316	195	4.77474	3.72449	5.11897	6.30583	9.3713	4.79936	4.5394	6.82549	289.319	153.183	0.91741	0.0047108	0.020445	UP	GO:0006468//GO:0044237//GO:0016310//GO:0006796//GO:0008150//GO:0043412//GO:0043170//GO:0036211//GO:0006464//GO:0019538//GO:0044238//GO:0071704//GO:0044260//GO:0008152//GO:0009987//GO:0044267//GO:0006793	protein phosphorylation//cellular metabolic process//phosphorylation//phosphate-containing compound metabolic process//biological_process//macromolecule modification//macromolecule metabolic process//protein modification process//cellular protein modification process//protein metabolic process//primary metabolic process//organic substance metabolic process//cellular macromolecule metabolic proces…	--	--	GO:0000166//GO:0030554//GO:0032559//GO:0036094//GO:0004672//GO:0016772//GO:0097159//GO:1901363//GO:0005488//GO:0016740//GO:0016301//GO:0032555//GO:0005524//GO:1901265//GO:0016773//GO:0032549//GO:0035639//GO:0043167//GO:0003674//GO:0017076//GO:0001882//GO:0097367//GO:0032550//GO:0032553//GO:0001883//GO:0043168//GO:0003824	nucleotide binding//adenyl nucleotide binding//adenyl ribonucleotide binding//small molecule binding//protein kinase activity//transferase activity, transferring phosphorus-containing groups//organic cyclic compound binding//heterocyclic compound binding//binding//transferase activity//kinase activity//purine ribonucleotide binding//ATP binding//nucleoside phosphate binding//phosphotransferase ac…	K08876 SCY1-like protein 1 | (RefSeq) scyl1; SCY1 like pseudokinase 1	http://www.genome.jp/dbget-bin/www_bget?tru:101080209	--	PREDICTED: N-terminal kinase-like protein [Takifugu rubripes]
Novel00075	C22743113	+	41	3994	1312	1689	1770	1498	1226	1112	2170	35.7571	35.3832	37.6865	21.0941	26.904	43.5721	36.2756	30.5234	1608.43	1503.05	0.097761	0.79195	0.9365	FALSE	GO:0006508//GO:0043170//GO:0008150//GO:0008152//GO:0071704//GO:0044238//GO:0019538	proteolysis//macromolecule metabolic process//biological_process//metabolic process//organic substance metabolic process//primary metabolic process//protein metabolic process	--	--	GO:0004175//GO:0005488//GO:0070011//GO:0017171//GO:0008233//GO:0016787//GO:0004252//GO:0003674//GO:0005515//GO:0008236//GO:0003824	endopeptidase activity//binding//peptidase activity, acting on L-amino acid peptides//serine hydrolase activity//peptidase activity//hydrolase activity//serine-type endopeptidase activity//molecular_function//protein binding//serine-type peptidase activity//catalytic activity	--	--	--	PREDICTED: LOW QUALITY PROTEIN: transmembrane protease serine 6 [Takifugu rubripes]
Novel00076	C22745559	+	480	5110	1589	220	241	60	16	4	5	4.58565	4.74336	1.48618	0.271042	0.0952836	0.0988472	3.60506	0.155058	8.51614	152.206	-4.1597	1.953e-05	0.00018831	DOWN	GO:0044271//GO:0010467//GO:0051252//GO:0006807//GO:0046483//GO:0034654//GO:0050789//GO:0097659//GO:1903506//GO:0019219//GO:0010605//GO:2000113//GO:1902679//GO:0031324//GO:0010629//GO:0019438//GO:0009059//GO:0044237//GO:1903507//GO:0051171//GO:0019222//GO:0044249//GO:0043170//GO:0018130//GO:0009058//GO:0008150//GO:0048523//GO:0032774//GO:0010558//GO:0006355//GO:0045892//GO:0031326//GO:0045934//GO:…	cellular nitrogen compound biosynthetic process//gene expression//regulation of RNA metabolic process//nitrogen compound metabolic process//heterocycle metabolic process//nucleobase-containing compound biosynthetic process//regulation of biological process//nucleic acid-templated transcription//regulation of nucleic acid-templated transcription//regulation of nucleobase-containing compound metabo…	GO:0019012//GO:0019028//GO:0005575//GO:0044423	virion//viral capsid//cellular_component//virion part	GO:0005488//GO:0003674//GO:0005515//GO:0003700//GO:0005198//GO:0001071	binding//molecular_function//protein binding//transcription factor activity, sequence-specific DNA binding//structural molecule activity//nucleic acid binding transcription factor activity	no KO assigned | (RefSeq) utrn; utrophin	http://www.genome.jp/dbget-bin/www_bget?tru:101064488	--	PREDICTED: utrophin isoform X5 [Takifugu rubripes]
Novel00077	C22748491	+	6209	7326	272	6257	7759	6392	8496	7589	8141	621.413	727.631	754.385	685.752	861.349	766.846	701.143	771.316	8617.7	6197.59	0.4756	0.055248	0.14822	FALSE	GO:0034645//GO:0009058//GO:0008150//GO:0044249//GO:0043170//GO:0009059//GO:0044237//GO:0006518//GO:1901566//GO:0010467//GO:0044271//GO:0043043//GO:0006807//GO:0043604//GO:0006412//GO:0034641//GO:0009987//GO:0044267//GO:1901564//GO:0043603//GO:0071704//GO:1901576//GO:0008152//GO:0044260//GO:0019538//GO:0044238	cellular macromolecule biosynthetic process//biosynthetic process//biological_process//cellular biosynthetic process//macromolecule metabolic process//macromolecule biosynthetic process//cellular metabolic process//peptide metabolic process//organonitrogen compound biosynthetic process//gene expression//cellular nitrogen compound biosynthetic process//peptide biosynthetic process//nitrogen compou…	GO:0005737//GO:0044424//GO:0032991//GO:0005623//GO:0043226//GO:0005840//GO:0044444//GO:0043229//GO:0030529//GO:0005575//GO:0043228//GO:0044464//GO:0043232//GO:0005622	cytoplasm//intracellular part//macromolecular complex//cell//organelle//ribosome//cytoplasmic part//intracellular organelle//ribonucleoprotein complex//cellular_component//non-membrane-bounded organelle//cell part//intracellular non-membrane-bounded organelle//intracellular	GO:0003735//GO:0005198//GO:0003674	structural constituent of ribosome//structural molecule activity//molecular_function	--	--	--	40S ribosomal protein S6, partial [Scophthalmus maximus]
Novel00078	scaffold1	+	530203	533755	2663	258	315	332	31	21	35	3.14509	3.62589	4.80943	0.307124	0.292559	0.404667	3.86014	0.334783	30.7546	277.72	-3.1748	6.7679e-16	6.8878e-14	DOWN	GO:0044699//GO:0006810//GO:0006811//GO:0008150//GO:0051179//GO:0051234//GO:1902578//GO:0044765	single-organism process//transport//ion transport//biological_process//localization//establishment of localization//single-organism localization//single-organism transport	GO:0016020//GO:0005575	membrane//cellular_component	GO:0043169//GO:0005230//GO:0022836//GO:0022892//GO:0015267//GO:0022857//GO:0005215//GO:0022838//GO:0043167//GO:0003674//GO:0022834//GO:0022891//GO:0022803//GO:0046872//GO:0015276//GO:0015075//GO:0005216//GO:0005488	cation binding//extracellular ligand-gated ion channel activity//gated channel activity//substrate-specific transporter activity//channel activity//transmembrane transporter activity//transporter activity//substrate-specific channel activity//ion binding//molecular_function//ligand-gated channel activity//substrate-specific transmembrane transporter activity//passive transmembrane transporter act…	K04811 nicotinic acetylcholine receptor alpha-10 | (RefSeq) Fr_a9c; neuronal acetylcholine receptor subunit alpha-9	http://www.genome.jp/dbget-bin/www_bget?tru:446029	--	nicotinic acetylcholine receptor alpha 9c subunit, partial [Takifugu rubripes]
Novel00079	scaffold1	+	1115906	1117523	1072	13	16	31	5	7	1	0.327591	0.380715	0.928307	0.102399	0.201589	0.0239004	0.545538	0.109296	4.68984	18.9435	-2.0141	0.054973	0.14779	FALSE	GO:0019219//GO:1903506//GO:0050789//GO:0034654//GO:0097659//GO:0046483//GO:0006807//GO:0044271//GO:0010467//GO:0051252//GO:0044237//GO:0009059//GO:0019438//GO:0008150//GO:0009058//GO:0043170//GO:0018130//GO:0044249//GO:0019222//GO:0051171//GO:0034645//GO:0006355//GO:0031326//GO:0032774//GO:1901360//GO:2001141//GO:1901362//GO:0050794//GO:0090304//GO:0060255//GO:0044238//GO:0071704//GO:0010556//GO:…	regulation of nucleobase-containing compound metabolic process//regulation of nucleic acid-templated transcription//regulation of biological process//nucleobase-containing compound biosynthetic process//nucleic acid-templated transcription//heterocycle metabolic process//nitrogen compound metabolic process//cellular nitrogen compound biosynthetic process//gene expression//regulation of RNA metabo…	GO:0043229//GO:0005623//GO:0043226//GO:0044424//GO:0043227//GO:0005622//GO:0044464//GO:0005634//GO:0005575//GO:0043231	intracellular organelle//cell//organelle//intracellular part//membrane-bounded organelle//intracellular//cell part//nucleus//cellular_component//intracellular membrane-bounded organelle	GO:0046914//GO:0046872//GO:0005488//GO:0008270//GO:0043167//GO:0003674//GO:0043169	transition metal ion binding//metal ion binding//binding//zinc ion binding//ion binding//molecular_function//cation binding	--	--	--	PREDICTED: uncharacterized protein LOC105417082 [Takifugu rubripes]
Novel00080	scaffold1	+	2279325	2280785	884	48	48	45	36	9	9	1.4668	1.38504	1.63412	0.894071	0.314307	0.260849	1.49532	0.489742	18.3512	42.9015	-1.2252	0.068641	0.17511	FALSE	--	--	--	--	--	--	--	--	--	PREDICTED: optic atrophy 3 protein [Takifugu rubripes]
Novel00081	scaffold1	+	2320040	2321157	686	4	1	2	26	0	0	0.157514	0.0371835	0.0935903	0.832091	0	0	0.0960959	0.277364	8.39136	2.12555	1.9811	0.47071	0.69477	FALSE	GO:0044765//GO:0006812//GO:0098655//GO:0098660//GO:1902578//GO:0006816//GO:0098662//GO:0072511//GO:0051234//GO:0008150//GO:0051179//GO:0055085//GO:0034220//GO:0070588//GO:0030001//GO:0070838//GO:0006811//GO:0006810//GO:0044763//GO:0009987//GO:0044699	single-organism transport//cation transport//cation transmembrane transport//inorganic ion transmembrane transport//single-organism localization//calcium ion transport//inorganic cation transmembrane transport//divalent inorganic cation transport//establishment of localization//biological_process//localization//transmembrane transport//ion transmembrane transport//calcium ion transmembrane transp…	GO:0016020//GO:0005575	membrane//cellular_component	GO:0015075//GO:0022890//GO:0005216//GO:0022803//GO:0005262//GO:0015085//GO:0022891//GO:0005261//GO:0072509//GO:0008324//GO:0003674//GO:0022857//GO:0046873//GO:0005215//GO:0022838//GO:0022892//GO:0015267	ion transmembrane transporter activity//inorganic cation transmembrane transporter activity//ion channel activity//passive transmembrane transporter activity//calcium channel activity//calcium ion transmembrane transporter activity//substrate-specific transmembrane transporter activity//cation channel activity//divalent inorganic cation transmembrane transporter activity//cation transmembrane tra…	--	--	--	PREDICTED: ryanodine receptor 1-like [Takifugu rubripes]
Novel00082	scaffold1	+	2331595	2336349	1620	10	0	0	44	9	1	0.166751	0	0	0.596292	0.171511	0.0158156	0.0555836	0.261206	18.0529	2.88648	2.6448	0.21191	0.40504	FALSE	GO:0097659//GO:0050789//GO:0034654//GO:1903506//GO:0019219//GO:0051252//GO:0010467//GO:0044271//GO:0006807//GO:0046483//GO:0009059//GO:0044237//GO:0019438//GO:0009058//GO:0008150//GO:0051171//GO:0044249//GO:0019222//GO:0018130//GO:0043170//GO:0031326//GO:0006355//GO:0034645//GO:0032774//GO:0050794//GO:1901362//GO:2001141//GO:0006366//GO:1901360//GO:0044238//GO:0060255//GO:0090304//GO:0016070//GO:…	nucleic acid-templated transcription//regulation of biological process//nucleobase-containing compound biosynthetic process//regulation of nucleic acid-templated transcription//regulation of nucleobase-containing compound metabolic process//regulation of RNA metabolic process//gene expression//cellular nitrogen compound biosynthetic process//nitrogen compound metabolic process//heterocycle metabo…	GO:0031981//GO:0043229//GO:0005623//GO:0032991//GO:0043233//GO:0043226//GO:0043227//GO:0044424//GO:0044451//GO:0005634//GO:0005654//GO:0044464//GO:0070013//GO:0005622//GO:0031974//GO:0043234//GO:0044422//GO:0005575//GO:0044428//GO:0043231//GO:0044446//GO:0016592	nuclear lumen//intracellular organelle//cell//macromolecular complex//organelle lumen//organelle//membrane-bounded organelle//intracellular part//nucleoplasm part//nucleus//nucleoplasm//cell part//intracellular organelle lumen//intracellular//membrane-enclosed lumen//protein complex//organelle part//cellular_component//nuclear part//intracellular membrane-bounded organelle//intracellular organell…	GO:0046914//GO:0046872//GO:0005488//GO:0008270//GO:0000989//GO:0004089//GO:0016835//GO:0001076//GO:0016879//GO:0043167//GO:0003700//GO:0005515//GO:0003674//GO:0003712//GO:0016884//GO:0016829//GO:0043169//GO:0005509//GO:0016874//GO:0001071//GO:0001104//GO:0000988//GO:0016836//GO:0003824	transition metal ion binding//metal ion binding//binding//zinc ion binding//transcription factor activity, transcription factor binding//carbonate dehydratase activity//carbon-oxygen lyase activity//transcription factor activity, RNA polymerase II transcription factor binding//ligase activity, forming carbon-nitrogen bonds//ion binding//transcription factor activity, sequence-specific DNA binding…	--	--	--	PREDICTED: ryanodine receptor 1-like [Takifugu rubripes]
Novel00083	scaffold10	+	864844	865696	770	9	18	3	0	1	9	0.315744	0.596288	0.125071	0	0.0400934	0.299468	0.345701	0.113187	3.62832	8.71295	-1.2639	0.34912	0.57304	FALSE	--	--	--	--	--	--	--	--	--	--
Novel00084	scaffold10	+	3060522	3065177	1964	754	804	573	128	170	101	11.0099	11.0856	9.94278	1.51901	2.83688	1.39878	10.6794	1.91822	143.637	641.934	-2.16	8.2183e-13	4.5115e-11	DOWN	--	--	--	--	--	--	K01304 pyroglutamyl-peptidase [EC:3.4.19.3] | (RefSeq) pyroglutamyl-peptidase 1-like	http://www.genome.jp/dbget-bin/www_bget?tru:101066836	--	PREDICTED: pyroglutamyl-peptidase 1-like [Takifugu rubripes]
Novel00085	scaffold10	+	3124498	3144608	358	39	27	23	67	29	21	2.94282	1.92378	2.06239	4.10878	2.5008	1.50292	2.30966	2.70417	40.437	26.7996	0.59346	0.29861	0.51699	FALSE	--	--	--	--	--	--	--	--	--	--
Novel00086	scaffold10	+	3155380	3158921	3542	262	155	178	341	187	141	1.99818	1.11624	1.61323	2.11362	1.62988	1.01993	1.57588	1.58781	233.379	180.676	0.36927	0.33757	0.56006	FALSE	GO:0007186//GO:0050789//GO:0007154//GO:0007218//GO:0051716//GO:0008150//GO:0007165//GO:0050794//GO:0044700//GO:0044699//GO:0023052//GO:0009987//GO:0044763//GO:0035556//GO:0050896//GO:0065007	G-protein coupled receptor signaling pathway//regulation of biological process//cell communication//neuropeptide signaling pathway//cellular response to stimulus//biological_process//signal transduction//regulation of cellular process//single organism signaling//single-organism process//signaling//cellular process//single-organism cellular process//intracellular signal transduction//response to s…	GO:0005575//GO:0005576	cellular_component//extracellular region	--	--	--	--	--	--
Novel00087	scaffold10	+	4266808	4267439	358	18	9	28	50	14	40	1.35823	0.641259	2.51073	3.06626	1.20728	2.8627	1.50341	2.37875	35.9708	17.3774	1.0496	0.086815	0.21026	FALSE	GO:0043623//GO:0051716//GO:0006900//GO:0051179//GO:0008150//GO:0006461//GO:0006901//GO:0051234//GO:0007186//GO:0070271//GO:0048268//GO:0006955//GO:0050789//GO:0043933//GO:0022607//GO:0071840//GO:0016050//GO:0007154//GO:0016192//GO:0044700//GO:0044699//GO:0016043//GO:0023052//GO:0006996//GO:0009987//GO:0044763//GO:0007212//GO:0065003//GO:0050896//GO:0006810//GO:0044085//GO:0034622//GO:0002376//GO:…	cellular protein complex assembly//cellular response to stimulus//membrane budding//localization//biological_process//protein complex assembly//vesicle coating//establishment of localization//G-protein coupled receptor signaling pathway//protein complex biogenesis//clathrin coat assembly//immune response//regulation of biological process//macromolecular complex subunit organization//cellular comp…	GO:0005575//GO:0016020//GO:0005576//GO:0016021//GO:0031224//GO:0044425	cellular_component//membrane//extracellular region//integral component of membrane//intrinsic component of membrane//membrane part	GO:0030276//GO:0005488//GO:0005102//GO:0005126//GO:0008009//GO:0001664//GO:0005125//GO:0042379//GO:0032051//GO:0003674//GO:0005515	clathrin binding//binding//receptor binding//cytokine receptor binding//chemokine activity//G-protein coupled receptor binding//cytokine activity//chemokine receptor binding//clathrin light chain binding//molecular_function//protein binding	--	--	--	PREDICTED: C-C motif chemokine 26-like [Cynoglossus semilaevis]
Novel00088	scaffold10	+	5275646	5280933	3317	65	77	50	92	13	41	0.605687	0.677512	0.553665	0.696725	0.138439	0.362356	0.612288	0.399173	49.4981	57.718	-0.22165	0.79994	0.94214	FALSE	GO:0050794//GO:1901362//GO:1901360//GO:2001141//GO:0061024//GO:0007165//GO:0060255//GO:0044238//GO:0090304//GO:0044650//GO:0061025//GO:0016070//GO:0071704//GO:0010556//GO:0080090//GO:1901576//GO:0008152//GO:0006139//GO:0019062//GO:0010468//GO:0044260//GO:0030522//GO:0023052//GO:0044419//GO:0009987//GO:2000112//GO:0031323//GO:0044700//GO:0016043//GO:0044699//GO:0065007//GO:0022610//GO:0006725//GO:…	regulation of cellular process//organic cyclic compound biosynthetic process//organic cyclic compound metabolic process//regulation of RNA biosynthetic process//membrane organization//signal transduction//regulation of macromolecule metabolic process//primary metabolic process//nucleic acid metabolic process//adhesion of symbiont to host cell//membrane fusion//RNA metabolic process//organic subst…	GO:0016021//GO:0031224//GO:0044425//GO:0005634//GO:0044464//GO:0005622//GO:0036338//GO:0044423//GO:0016020//GO:0005575//GO:0019031//GO:0043231//GO:0019012//GO:0043229//GO:0005623//GO:0043226//GO:0044424//GO:0043227	integral component of membrane//intrinsic component of membrane//membrane part//nucleus//cell part//intracellular//viral membrane//virion part//membrane//cellular_component//viral envelope//intracellular membrane-bounded organelle//virion//intracellular organelle//cell//organelle//intracellular part//membrane-bounded organelle	GO:0004872//GO:0008289//GO:0003707//GO:0038023//GO:0003676//GO:0003700//GO:0003674//GO:0000981//GO:0060089//GO:0098531//GO:0003677//GO:0001071//GO:0004879//GO:1901363//GO:0097159//GO:0005488//GO:0004882//GO:0004871//GO:0005496	receptor activity//lipid binding//steroid hormone receptor activity//signaling receptor activity//nucleic acid binding//transcription factor activity, sequence-specific DNA binding//molecular_function//RNA polymerase II transcription factor activity, sequence-specific DNA binding//molecular transducer activity//transcription factor activity, direct ligand regulated sequence-specific DNA binding//…	--	--	--	PREDICTED: uncharacterized protein KIAA0040 homolog [Takifugu rubripes]
Novel00089	scaffold10	+	6117456	6119047	945	6	6	32	6	15	1	0.171515	0.161955	1.08703	0.139393	0.49003	0.0271124	0.473501	0.218845	8.11669	14.4438	-0.83149	0.60834	0.80994	FALSE	--	--	--	--	--	--	--	--	--	--
Novel00090	scaffold10	-	4240004	4246356	1354	78	126	64	92	35	48	1.57714	2.40568	1.5378	1.51183	0.80877	0.920522	1.84021	1.08037	60.5546	80.1256	-0.40403	0.39778	0.62373	FALSE	--	--	--	--	--	--	--	--	--	--
Novel00091	scaffold10	-	4632139	4634270	682	22	13	24	4	12	10	0.871407	0.486221	1.12967	0.128765	0.543201	0.375677	0.829099	0.349214	9.54747	18.2841	-0.9374	0.30119	0.52031	FALSE	--	--	--	--	--	--	--	--	--	--
Novel00092	scaffold101	+	586262	588596	2277	0	0	0	0	0	0	0	0	0	0	0	0	0	0	0	0	NA	NA	NA	NA	--	--	--	--	--	--	--	--	--	PREDICTED: pentraxin fusion protein-like isoform X2 [Takifugu rubripes]
Novel00093	scaffold101	+	588666	589869	783	11373	10312	8511	2558	234	9691	400.555	342.943	356.213	73.2195	9.41855	323.722	366.571	135.453	4405.47	9124.73	-1.0505	0.1276	0.27988	FALSE	--	--	--	--	--	--	--	--	--	PREDICTED: pentraxin fusion protein-like isoform X2 [Takifugu rubripes]
Novel00094	scaffold101	+	860542	864783	1892	74	35	36	13	2	4	1.05656	0.471869	0.61081	0.150849	0.0326341	0.0541674	0.713079	0.079217	6.41184	43.6371	-2.7667	0.00028181	0.0018985	DOWN	GO:0008150//GO:0009653//GO:0048856//GO:0048869//GO:0071840//GO:0044763//GO:0009987//GO:0000902//GO:0044699//GO:0016043//GO:0032989//GO:0044767//GO:0032502	biological_process//anatomical structure morphogenesis//anatomical structure development//cellular developmental process//cellular component organization or biogenesis//single-organism cellular process//cellular process//cell morphogenesis//single-organism process//cellular component organization//cellular component morphogenesis//single-organism developmental process//developmental process	--	--	--	--	K03283 heat shock 70kDa protein 1/8 | (RefSeq) heat shock 70 kDa protein-like	http://www.genome.jp/dbget-bin/www_bget?tru:101067989	--	70kD heat shock protein [Takifugu rubripes]
Novel00095	scaffold101	+	1898465	1899900	886	23	42	50	4	23	3	0.701257	1.20918	1.8116	0.0991169	0.801415	0.0867535	1.24068	0.329095	11.2954	35.7127	-1.6607	0.031004	0.094242	FALSE	GO:0006486//GO:0044763//GO:0009987//GO:0044723//GO:0044267//GO:0044699//GO:1901135//GO:0071704//GO:0044260//GO:0008152//GO:1901576//GO:0019538//GO:0009100//GO:0043413//GO:0044238//GO:0034645//GO:1901137//GO:0006464//GO:0008150//GO:0043412//GO:0009058//GO:0043170//GO:0070085//GO:0044710//GO:0044249//GO:0036211//GO:0044237//GO:0009101//GO:0009059//GO:0005975	protein glycosylation//single-organism cellular process//cellular process//single-organism carbohydrate metabolic process//cellular protein metabolic process//single-organism process//carbohydrate derivative metabolic process//organic substance metabolic process//cellular macromolecule metabolic process//metabolic process//organic substance biosynthetic process//protein metabolic process//glycopr…	--	--	GO:0016757//GO:0003824//GO:0003674//GO:0016740//GO:0008373	transferase activity, transferring glycosyl groups//catalytic activity//molecular_function//transferase activity//sialyltransferase activity	--	--	--	PREDICTED: LOW QUALITY PROTEIN: alpha-2,8-sialyltransferase 8F [Takifugu rubripes]
Novel00096	scaffold101	+	2101752	2109220	3917	92	137	80	1	3	0	0.82759	1.1637	0.855184	0.00731082	0.0308411	0	0.948823	0.0127173	1.48678	92.7814	-5.9636	1.0214e-15	9.9169e-14	DOWN	--	--	--	--	--	--	--	--	--	--
Novel00097	scaffold101	+	3799900	3801171	1145	14	19	30	17	3	3	0.330298	0.423275	0.841087	0.325961	0.0808871	0.0671298	0.531553	0.157992	7.7308	19.7348	-1.3521	0.18837	0.37268	FALSE	--	--	--	--	--	--	--	--	--	--
Novel00098	scaffold101	+	4033253	4034704	1023	98	107	118	11	33	23	2.58782	2.66798	3.70281	0.236069	0.995868	0.576039	2.9862	0.602658	24.6354	99.1266	-2.0085	3.2865e-05	0.00029658	DOWN	GO:0046496//GO:0008152//GO:1901576//GO:0006139//GO:0009116//GO:0006096//GO:0006094//GO:0071704//GO:0046364//GO:0006753//GO:0006022//GO:0009126//GO:0030001//GO:0044238//GO:0000041//GO:0046034//GO:0072521//GO:1901360//GO:1901657//GO:0006163//GO:0009150//GO:0019319//GO:0034641//GO:0046031//GO:0006082//GO:0044763//GO:0006725//GO:0009199//GO:0000270//GO:0030203//GO:0016052//GO:0009205//GO:0006811//GO:…	nicotinamide nucleotide metabolic process//metabolic process//organic substance biosynthetic process//nucleobase-containing compound metabolic process//nucleoside metabolic process//glycolytic process//gluconeogenesis//organic substance metabolic process//monosaccharide biosynthetic process//nucleoside phosphate metabolic process//aminoglycan metabolic process//purine nucleoside monophosphate met…	GO:0031974//GO:0019867//GO:0031975//GO:0005622//GO:0044464//GO:0031967//GO:0044446//GO:0043231//GO:0005575//GO:0044422//GO:0016020//GO:0031970//GO:0043226//GO:0044429//GO:0005623//GO:0043229//GO:0044444//GO:0005740//GO:0044424//GO:0043227//GO:0005737//GO:0005739//GO:0005758	membrane-enclosed lumen//outer membrane//envelope//intracellular//cell part//organelle envelope//intracellular organelle part//intracellular membrane-bounded organelle//cellular_component//organelle part//membrane//organelle envelope lumen//organelle//mitochondrial part//cell//intracellular organelle//cytoplasmic part//mitochondrial envelope//intracellular part//membrane-bounded organelle//cytopl…	GO:0003674//GO:0016798//GO:0016491//GO:0005507//GO:0043167//GO:0016861//GO:0003954//GO:0016853//GO:0016530//GO:0003824//GO:0016655//GO:0004553//GO:0008137//GO:0043169//GO:0005488//GO:0046872//GO:0046914//GO:0004347//GO:0050136//GO:0016531//GO:0016651//GO:0016860//GO:0016787	molecular_function//hydrolase activity, acting on glycosyl bonds//oxidoreductase activity//copper ion binding//ion binding//intramolecular oxidoreductase activity, interconverting aldoses and ketoses//NADH dehydrogenase activity//isomerase activity//metallochaperone activity//catalytic activity//oxidoreductase activity, acting on NAD(P)H, quinone or similar compound as acceptor//hydrolase activit…	--	--	--	PREDICTED: coiled-coil-helix-coiled-coil-helix domain-containing protein 5 [Larimichthys crocea]
Novel00099	scaffold101	+	4243136	4245533	1990	126	158	57	2	10	21	1.71041	2.02525	0.919489	0.0220647	0.155135	0.270374	1.55172	0.149191	12.0863	100.606	-3.0573	2.3697e-06	2.9713e-05	DOWN	--	--	--	--	--	--	--	--	--	--
Novel00100	scaffold101	+	4497276	4501883	954	646	736	672	371	272	442	18.5647	19.9721	22.9491	8.66498	8.93315	12.0474	20.4953	9.88185	384.413	625.647	-0.70269	0.014451	0.051325	FALSE	GO:0008152//GO:0008150	metabolic process//biological_process	--	--	GO:0003674//GO:0003824	molecular_function//catalytic activity	--	--	--	PREDICTED: acyl-CoA synthetase family member 2, mitochondrial-like [Takifugu rubripes]
Novel00101	scaffold101	-	583377	585798	1409	112	77	46	66	32	19	2.14729	1.39397	1.04803	1.02838	0.701136	0.345495	1.52976	0.691671	40.5582	69.9072	-0.78545	0.13593	0.29366	FALSE	--	--	--	--	--	--	--	--	--	PREDICTED: tRNA-splicing endonuclease subunit Sen54 isoform X1 [Takifugu rubripes]
Novel00102	scaffold101	-	586230	595836	2003	0	0	0	0	0	0	0	0	0	0	0	0	0	0	0	0	NA	NA	NA	NA	--	--	--	--	--	--	--	--	--	PREDICTED: pentraxin fusion protein-like isoform X2 [Takifugu rubripes]
Novel00103	scaffold101	-	592648	596077	1694	131	170	130	150	197	74	2.08901	2.55982	2.46351	1.94401	3.59018	1.11923	2.37078	2.21781	151.493	130.571	0.21441	0.67713	0.86303	FALSE	GO:1901360//GO:0090304//GO:0044238//GO:0016070//GO:0071704//GO:0044260//GO:0008152//GO:0006139//GO:0034660//GO:0009987//GO:0006396//GO:0006388//GO:0034641//GO:0008380//GO:0006725//GO:0046483//GO:0006807//GO:0034470//GO:0010467//GO:0044237//GO:0000394//GO:0008150//GO:0006399//GO:0043170//GO:0008033	organic cyclic compound metabolic process//nucleic acid metabolic process//primary metabolic process//RNA metabolic process//organic substance metabolic process//cellular macromolecule metabolic process//metabolic process//nucleobase-containing compound metabolic process//ncRNA metabolic process//cellular process//RNA processing//tRNA splicing, via endonucleolytic cleavage and ligation//cellular …	--	--	GO:0003674//GO:0004519//GO:0004540//GO:0016788//GO:0004549//GO:0016892//GO:0003824//GO:0004521//GO:0000213//GO:0004518//GO:0016787//GO:0016894	molecular_function//endonuclease activity//ribonuclease activity//hydrolase activity, acting on ester bonds//tRNA-specific ribonuclease activity//endoribonuclease activity, producing 3'-phosphomonoesters//catalytic activity//endoribonuclease activity//tRNA-intron endonuclease activity//nuclease activity//hydrolase activity//endonuclease activity, active with either ribo- or deoxyribonucleic acids…	--	--	--	PREDICTED: tRNA-splicing endonuclease subunit Sen54 isoform X1 [Takifugu rubripes]
Novel00104	scaffold101	-	890571	898422	738	10	29	4	33	13	7	0.366038	1.00234	0.173992	0.981701	0.543814	0.243019	0.514124	0.589511	18.215	12.4517	0.54878	0.58038	0.7921	FALSE	--	--	--	--	GO:0003674//GO:0045735	molecular_function//nutrient reservoir activity	--	--	--	PREDICTED: jmjC domain-containing protein 8 [Takifugu rubripes]
Novel00105	scaffold101	-	2508899	2512377	1969	88	135	61	3	5	13	1.20731	1.74889	0.99451	0.0334501	0.0783949	0.16916	1.3169	0.0936682	7.58874	84.5203	-3.4774	5.6028e-09	1.3491e-07	DOWN	--	--	--	--	GO:0005515//GO:0003674//GO:0005488	protein binding//molecular_function//binding	--	--	--	--
Novel00106	scaffold101	-	3335940	3338531	1316	33	13	25	33	21	13	0.677393	0.251978	0.60983	0.550528	0.492637	0.253097	0.513067	0.432087	23.4793	21.8035	0.10683	0.85825	0.97517	FALSE	--	--	--	--	--	--	--	--	--	--
Novel00107	scaffold101	-	3601483	3602545	886	121	156	143	32	17	42	3.68922	4.49123	5.18116	0.792935	0.59235	1.21455	4.45387	0.866611	32.0455	128.208	-2.0003	9.5772e-06	0.00010077	DOWN	--	--	--	--	--	--	--	--	--	PREDICTED: cx9C motif-containing protein 4 [Takifugu rubripes]>gi|768918212|ref|XP_011602397.1| PREDICTED: cx9C motif-containing protein 4 [Takifugu rubripes]
Novel00108	scaffold101	-	4088378	4094315	3530	70	61	74	219	100	122	0.590738	0.486092	0.742115	1.50203	0.964446	0.976503	0.606315	1.14766	153.407	62.9071	1.2861	0.0014989	0.007832	UP	GO:0065007//GO:0050896//GO:0044763//GO:0009987//GO:0023052//GO:0044699//GO:0044700//GO:0050794//GO:0007165//GO:0008150//GO:0051716//GO:0007154//GO:0050789//GO:0007186	biological regulation//response to stimulus//single-organism cellular process//cellular process//signaling//single-organism process//single organism signaling//regulation of cellular process//signal transduction//biological_process//cellular response to stimulus//cell communication//regulation of biological process//G-protein coupled receptor signaling pathway	GO:0016020//GO:0005575//GO:0044425//GO:0031224//GO:0016021//GO:0044464//GO:0009986//GO:0005623	membrane//cellular_component//membrane part//intrinsic component of membrane//integral component of membrane//cell part//cell surface//cell	GO:0004888//GO:0043169//GO:0060089//GO:0005509//GO:0005515//GO:0043167//GO:0003674//GO:0004930//GO:0004872//GO:0038023//GO:0004871//GO:0005488//GO:0046872	transmembrane signaling receptor activity//cation binding//molecular transducer activity//calcium ion binding//protein binding//ion binding//molecular_function//G-protein coupled receptor activity//receptor activity//signaling receptor activity//signal transducer activity//binding//metal ion binding	K08446 CD97 antigen | (RefSeq) CD97 antigen-like	http://www.genome.jp/dbget-bin/www_bget?tru:101078074	--	PREDICTED: CD97 antigen-like [Takifugu rubripes]
Novel00109	scaffold101	-	4372091	4373614	676	373	356	324	497	226	391	14.9275	13.453	15.4087	16.1649	10.3364	14.8413	14.5964	13.7809	388.868	319.736	0.2824	0.29179	0.50908	FALSE	--	--	--	--	--	--	--	--	--	--
Novel00110	scaffold102	+	575748	576780	568	79	76	61	21	33	30	3.75718	3.41303	3.44752	0.811694	1.79361	1.35323	3.53924	1.31951	30.3831	65.2641	-1.103	0.030797	0.093785	FALSE	GO:0044271//GO:0010467//GO:0043043//GO:0006807//GO:1901566//GO:0009059//GO:0044237//GO:0006518//GO:0044249//GO:0043170//GO:0009058//GO:0008150//GO:0034645//GO:0044238//GO:0019538//GO:1901576//GO:0008152//GO:0044260//GO:0043603//GO:0071704//GO:0044267//GO:1901564//GO:0009987//GO:0034641//GO:0043604//GO:0006412	cellular nitrogen compound biosynthetic process//gene expression//peptide biosynthetic process//nitrogen compound metabolic process//organonitrogen compound biosynthetic process//macromolecule biosynthetic process//cellular metabolic process//peptide metabolic process//cellular biosynthetic process//macromolecule metabolic process//biosynthetic process//biological_process//cellular macromolecule …	GO:0044444//GO:0043229//GO:0043226//GO:0005840//GO:0032991//GO:0005623//GO:0044424//GO:0005737//GO:0044464//GO:0043232//GO:0005622//GO:0043228//GO:0005575//GO:0030529	cytoplasmic part//intracellular organelle//organelle//ribosome//macromolecular complex//cell//intracellular part//cytoplasm//cell part//intracellular non-membrane-bounded organelle//intracellular//non-membrane-bounded organelle//cellular_component//ribonucleoprotein complex	GO:0003674//GO:0005198//GO:0003735	molecular_function//structural molecule activity//structural constituent of ribosome	--	--	--	PREDICTED: 39S ribosomal protein L36, mitochondrial [Takifugu rubripes]
Novel00111	scaffold102	+	2288685	2289442	758	40	41	42	5	4	22	1.42552	1.37971	1.77871	0.144818	0.162912	0.743623	1.52798	0.350451	11.0865	37.583	-1.7613	0.014121	0.05031	FALSE	--	--	--	--	--	--	--	--	--	--
Novel00112	scaffold102	+	2724617	2727679	3063	1205	1598	1266	1076	904	993	10.6273	13.3077	13.2682	7.71235	9.11139	8.30618	12.4011	8.37664	1055.55	1234.9	-0.2264	0.39378	0.62006	FALSE	--	--	--	--	--	--	--	--	--	--
Novel00113	scaffold102	-	205	1072	649	12318	18633	9552	19357	9464	18781	512.718	732.339	472.47	654.809	450.187	741.435	572.509	615.477	16681.3	12105.3	0.46259	0.17909	0.36	FALSE	--	--	--	--	--	--	--	--	--	PREDICTED: coagulation factor XI-like [Takifugu rubripes]
Novel00114	scaffold102	-	1579341	1580884	1458	46	71	23	11	9	23	0.852282	1.24215	0.506402	0.165637	0.190567	0.404175	0.866946	0.25346	15.3231	41.2433	-1.4285	0.026277	0.082582	FALSE	--	--	GO:0005575//GO:0016020//GO:0016021//GO:0031224//GO:0044425	cellular_component//membrane//integral component of membrane//intrinsic component of membrane//membrane part	GO:0004659//GO:0003824//GO:0003674//GO:0016740//GO:0016765	prenyltransferase activity//catalytic activity//molecular_function//transferase activity//transferase activity, transferring alkyl or aryl (other than methyl) groups	--	--	--	PREDICTED: gap junction beta-4 protein-like [Takifugu rubripes]
Novel00115	scaffold102	-	2153284	2159446	2700	1659	1716	1087	1422	1074	1320	19.6387	19.1812	15.2911	13.6806	14.5295	14.8203	18.037	14.3435	1350.91	1337.63	0.014254	0.98496	1	FALSE	GO:0006464//GO:0043412//GO:0008150//GO:0036211//GO:0043170//GO:0044237//GO:0006796//GO:0016310//GO:0006468//GO:0009987//GO:0006793//GO:0044267//GO:0071704//GO:0008152//GO:0044260//GO:0019538//GO:0044238	cellular protein modification process//macromolecule modification//biological_process//protein modification process//macromolecule metabolic process//cellular metabolic process//phosphate-containing compound metabolic process//phosphorylation//protein phosphorylation//cellular process//phosphorus metabolic process//cellular protein metabolic process//organic substance metabolic process//metabolic…	GO:0016020//GO:0005575	membrane//cellular_component	GO:0005524//GO:0032555//GO:1901265//GO:0016740//GO:0016301//GO:1901363//GO:0097159//GO:0005488//GO:0032559//GO:0030554//GO:0036094//GO:0000166//GO:0016772//GO:0004672//GO:0043168//GO:0003824//GO:0097367//GO:0032550//GO:0001882//GO:0001883//GO:0032553//GO:0043167//GO:0035639//GO:0017076//GO:0003674//GO:0016773//GO:0032549	ATP binding//purine ribonucleotide binding//nucleoside phosphate binding//transferase activity//kinase activity//heterocyclic compound binding//organic cyclic compound binding//binding//adenyl ribonucleotide binding//adenyl nucleotide binding//small molecule binding//nucleotide binding//transferase activity, transferring phosphorus-containing groups//protein kinase activity//anion binding//cataly…	--	--	--	PREDICTED: serine/threonine-protein kinase PDIK1L [Takifugu rubripes]
Novel00116	scaffold102	-	2782661	2797565	7087	3056	3210	3047	2045	1895	2439	11.897	11.8	14.0961	6.4702	8.43093	9.00563	12.5977	7.96892	2273.42	2837.54	-0.31978	0.20946	0.40179	FALSE	GO:2000112//GO:0010033//GO:0044700//GO:0044699//GO:0031323//GO:0023052//GO:0009987//GO:0044763//GO:0006725//GO:0009889//GO:0050896//GO:0006351//GO:0034641//GO:0065007//GO:0060255//GO:0044238//GO:0007165//GO:0014070//GO:0071495//GO:0090304//GO:0043401//GO:0050794//GO:1901360//GO:2001141//GO:1901362//GO:0071407//GO:0006139//GO:1901576//GO:0008152//GO:0044260//GO:0010468//GO:0080090//GO:0010556//GO:…	regulation of cellular macromolecule biosynthetic process//response to organic substance//single organism signaling//single-organism process//regulation of cellular metabolic process//signaling//cellular process//single-organism cellular process//cellular aromatic compound metabolic process//regulation of biosynthetic process//response to stimulus//transcription, DNA-templated//cellular nitrogen …	GO:0005575//GO:0043231//GO:0044464//GO:0005634//GO:0005622//GO:0043227//GO:0044424//GO:0043229//GO:0043226//GO:0005623	cellular_component//intracellular membrane-bounded organelle//cell part//nucleus//intracellular//membrane-bounded organelle//intracellular part//intracellular organelle//organelle//cell	GO:0043169//GO:0001071//GO:0003677//GO:0043565//GO:0003674//GO:0043167//GO:0003676//GO:0003700//GO:0008270//GO:0046872//GO:0046914//GO:0005488//GO:1901363//GO:0097159	cation binding//nucleic acid binding transcription factor activity//DNA binding//sequence-specific DNA binding//molecular_function//ion binding//nucleic acid binding//transcription factor activity, sequence-specific DNA binding//zinc ion binding//metal ion binding//transition metal ion binding//binding//heterocyclic compound binding//organic cyclic compound binding	--	--	--	PREDICTED: retinoic acid receptor RXR-beta isoform X1 [Takifugu rubripes]
Novel00117	scaffold102	-	2809384	2810603	620	1531	2107	1910	1648	1056	1735	68.8151	89.4261	102.02	60.2011	54.2441	73.9647	86.7536	62.8033	1566.28	1694.45	-0.11347	0.71914	0.88833	FALSE	GO:0044238//GO:0090304//GO:1901360//GO:0006139//GO:0008152//GO:0044260//GO:0071704//GO:0009987//GO:0006725//GO:0034641//GO:0006259//GO:0046483//GO:0006807//GO:0044237//GO:0043170//GO:0008150	primary metabolic process//nucleic acid metabolic process//organic cyclic compound metabolic process//nucleobase-containing compound metabolic process//metabolic process//cellular macromolecule metabolic process//organic substance metabolic process//cellular process//cellular aromatic compound metabolic process//cellular nitrogen compound metabolic process//DNA metabolic process//heterocycle meta…	GO:0016021//GO:0031224//GO:0044425//GO:0005575//GO:0016020	integral component of membrane//intrinsic component of membrane//membrane part//cellular_component//membrane	GO:0004575//GO:0016798//GO:0003674//GO:0005515//GO:0003676//GO:0004564//GO:0004553//GO:0003824//GO:0003677//GO:0090599//GO:0005488//GO:1901363//GO:0097159//GO:0016787//GO:0015926	sucrose alpha-glucosidase activity//hydrolase activity, acting on glycosyl bonds//molecular_function//protein binding//nucleic acid binding//beta-fructofuranosidase activity//hydrolase activity, hydrolyzing O-glycosyl compounds//catalytic activity//DNA binding//alpha-glucosidase activity//binding//heterocyclic compound binding//organic cyclic compound binding//hydrolase activity//glucosidase acti…	--	--	--	major histocompatibility complex class I protein precursor [Takifugu rubripes]>gi|2760886|gb|AAC41236.1| major histocompatibility complex class I protein [Takifugu rubripes]
Novel00118	scaffold1020	+	442	886	288	640	117	45	18	6	651	60.0303	10.3626	5.01585	1.37215	0.643165	57.9146	25.1362	19.9766	242.52	233.263	0.056147	0.99392	1	FALSE	--	--	--	--	--	--	--	--	--	PREDICTED: 4-hydroxyphenylpyruvate dioxygenase [Takifugu rubripes]
Novel00119	scaffold1027	+	244	2936	700	66	59	88	89	7	10	2.58017	2.17795	4.08818	2.8277	0.31274	0.370784	2.94877	1.17041	35.0407	66.0081	-0.91361	0.36306	0.58805	FALSE	--	--	--	--	GO:0005525//GO:0043168//GO:0001883//GO:0032553//GO:0097367//GO:0032550//GO:0001882//GO:0017076//GO:0003674//GO:0035639//GO:0043167//GO:0032561//GO:0032549//GO:1901265//GO:0032555//GO:0019001//GO:0005488//GO:1901363//GO:0097159//GO:0036094//GO:0000166	GTP binding//anion binding//purine nucleoside binding//ribonucleotide binding//carbohydrate derivative binding//purine ribonucleoside binding//nucleoside binding//purine nucleotide binding//molecular_function//purine ribonucleoside triphosphate binding//ion binding//guanyl ribonucleotide binding//ribonucleoside binding//nucleoside phosphate binding//purine ribonucleotide binding//guanyl nucleotid…	--	--	--	PREDICTED: uncharacterized protein LOC105419442 isoform X2 [Takifugu rubripes]
Novel00120	scaffold103	+	14005	17031	2433	47	147	0	4	0	8	0.584549	1.72636	0	0.0404317	0	0.094369	0.770304	0.0449336	4.17126	55.0711	-3.7227	0.090766	0.21734	FALSE	--	--	--	--	--	--	--	--	--	putative reverse transcriptase [Takifugu rubripes]
Novel00121	scaffold104	+	745823	749271	2500	158	158	93	359	365	333	1.74139	1.64433	1.21805	3.21568	4.59741	3.48097	1.53459	3.76469	377.381	122.237	1.6263	7.0948e-07	1.0229e-05	UP	--	--	--	--	GO:0043167//GO:0003674//GO:0043169//GO:0046872//GO:0005488	ion binding//molecular_function//cation binding//metal ion binding//binding	K18753 butyrate response factor 1 | (RefSeq) zinc finger protein 36, C3H1 type-like 1	http://www.genome.jp/dbget-bin/www_bget?tru:101065854	--	Zinc finger protein 36, C3H1 type-like 1 [Larimichthys crocea]
Novel00122	scaffold104	+	754656	756936	1547	276	340	283	177	135	156	6.90348	8.03026	8.41177	3.59808	3.85899	3.70084	7.78184	3.7193	165.673	273.103	-0.72111	0.028229	0.087452	FALSE	--	--	--	--	--	--	--	--	--	PREDICTED: biogenesis of lysosome-related organelles complex 1 subunit 3 isoform X1 [Takifugu rubripes]
Novel00123	scaffold104	+	759493	763183	3691	92	155	166	14	23	32	0.884117	1.40652	1.89571	0.109342	0.252598	0.291668	1.39545	0.21787	24.9638	127.474	-2.3523	2.5758e-05	0.00024043	DOWN	--	--	--	--	--	--	--	--	--	reverse transcriptase-like protein [Takifugu rubripes]
Novel00124	scaffold104	-	721893	723005	925	8	14	28	68	30	6	0.233631	0.386065	0.97172	1.61395	1.00125	0.166192	0.530472	0.927129	35.7472	15.9026	1.1686	0.2424	0.44567	FALSE	--	--	--	--	--	--	--	--	--	--
Novel00125	scaffold104	-	751158	754306	1686	193	281	184	193	240	192	3.20247	4.40277	3.62818	2.6027	4.55114	3.02166	3.74447	3.39184	224.539	198.4	0.17855	0.63929	0.83547	FALSE	GO:0050896//GO:0002376//GO:0008150//GO:0006955	response to stimulus//immune system process//biological_process//immune response	GO:0005575//GO:0005576	cellular_component//extracellular region	GO:0005125//GO:0003674//GO:0005515//GO:0005488//GO:0005102	cytokine activity//molecular_function//protein binding//binding//receptor binding	--	--	--	PREDICTED: trafficking protein particle complex subunit 6B-like isoform X1 [Takifugu rubripes]>gi|768955627|ref|XP_011616443.1| PREDICTED: trafficking protein particle complex subunit 6B-like isoform X1 [Takifugu rubripes]>gi|768955629|ref|XP_011616444.1| PREDICTED: trafficking protein particle complex subunit 6B-like isoform X1 [Takifugu rubripes]
Novel00126	scaffold104	-	765190	783386	1453	22	26	23	4	0	7	0.409016	0.456438	0.508144	0.0604388	0	0.123433	0.457866	0.0612907	3.81122	21.6103	-2.5034	0.015589	0.054562	FALSE	--	--	--	--	--	--	--	--	--	hypothetical protein EH28_17311 [Larimichthys crocea]
Novel00127	scaffold105	+	1737344	1742487	747	140	111	50	21	26	32	5.06279	3.79033	2.14869	0.617192	1.07452	1.09756	3.66727	0.929759	28.3871	88.9663	-1.648	0.0015799	0.0081695	DOWN	--	--	GO:0044464//GO:0005634//GO:0005622//GO:0005575//GO:0043231//GO:0043229//GO:0043226//GO:0005623//GO:0043227//GO:0044424	cell part//nucleus//intracellular//cellular_component//intracellular membrane-bounded organelle//intracellular organelle//organelle//cell//membrane-bounded organelle//intracellular part	GO:0003712//GO:0003674//GO:0003724//GO:0017111//GO:0003824//GO:0000988//GO:0016462//GO:0016818//GO:0016787//GO:0004386//GO:0016817//GO:0000989	transcription cofactor activity//molecular_function//RNA helicase activity//nucleoside-triphosphatase activity//catalytic activity//transcription factor activity, protein binding//pyrophosphatase activity//hydrolase activity, acting on acid anhydrides, in phosphorus-containing anhydrides//hydrolase activity//helicase activity//hydrolase activity, acting on acid anhydrides//transcription factor ac…	--	--	--	--
Novel00128	scaffold105	+	1807666	1811282	1325	627	573	559	552	652	552	12.9989	11.2172	13.7719	9.30071	15.4478	10.8541	12.6626	11.8675	629.878	535.233	0.2349	0.41735	0.64284	FALSE	GO:1902589//GO:0000226//GO:0044763//GO:0006996//GO:0009987//GO:0044699//GO:0016043//GO:0071840//GO:0007017//GO:0034453//GO:0007010//GO:0008150	single-organism organelle organization//microtubule cytoskeleton organization//single-organism cellular process//organelle organization//cellular process//single-organism process//cellular component organization//cellular component organization or biogenesis//microtubule-based process//microtubule anchoring//cytoskeleton organization//biological_process	GO:0043228//GO:0005622//GO:0044464//GO:0043232//GO:0044430//GO:0044446//GO:0044422//GO:0005575//GO:0005623//GO:0043226//GO:0043229//GO:0005815//GO:0044424//GO:0005856//GO:0015630	non-membrane-bounded organelle//intracellular//cell part//intracellular non-membrane-bounded organelle//cytoskeletal part//intracellular organelle part//organelle part//cellular_component//cell//organelle//intracellular organelle//microtubule organizing center//intracellular part//cytoskeleton//microtubule cytoskeleton	GO:0005515//GO:0003674//GO:0005488	protein binding//molecular_function//binding	--	--	--	PREDICTED: FGFR1 oncogene partner [Takifugu rubripes]
Novel00129	scaffold105	-	1135842	1136787	278	798	838	565	695	613	447	77.5427	76.8906	65.2422	54.886	68.0737	41.1967	73.2252	54.7188	623.094	661.479	-0.086245	0.72672	0.89333	FALSE	--	--	--	--	--	--	--	--	--	PREDICTED: dolichyl-diphosphooligosaccharide--protein glycosyltransferase subunit 4 [Bubalus bubalis]
Novel00130	scaffold105	-	1479424	1482879	3363	251	202	243	375	411	334	2.01618	1.53214	2.31955	2.44808	3.77293	2.5446	1.95596	2.92187	400.754	213.151	0.91084	0.0027458	0.012943	UP	GO:0044699//GO:0008152//GO:0008150//GO:0044710//GO:0055114	single-organism process//metabolic process//biological_process//single-organism metabolic process//oxidation-reduction process	--	--	GO:0003824//GO:0016491//GO:0003674	catalytic activity//oxidoreductase activity//molecular_function	--	--	--	--
Novel00131	scaffold1051	-	2	747	465	1106	1493	2496	1877	1149	3523	67.5952	86.1612	181.279	93.2317	80.253	204.216	111.678	125.9	2320.02	1600.18	0.53591	0.38787	0.61373	FALSE	--	--	GO:0031224//GO:0044425//GO:0016021//GO:0005575//GO:0016020	intrinsic component of membrane//membrane part//integral component of membrane//cellular_component//membrane	--	--	--	--	--	--
Novel00132	scaffold108	+	425615	430316	1589	1995	2138	1876	236	244	369	46.7814	47.3401	52.2764	4.4976	6.53884	8.20679	48.7993	6.41441	303.695	1825.43	-2.5875	1.8821e-20	3.9849e-18	DOWN	GO:0051832//GO:0009605//GO:0051701//GO:0030682//GO:0035150//GO:0050880//GO:0090066//GO:0051807//GO:0050789//GO:0075136//GO:0051834//GO:0044415//GO:1903522//GO:0044413//GO:0051704//GO:0008150//GO:0008015//GO:0044403//GO:0052200//GO:0032501//GO:0044707//GO:0042310//GO:0052173//GO:0051239//GO:0003018//GO:0065007//GO:0003008//GO:0043207//GO:0044057//GO:0051707//GO:0050896//GO:0003013//GO:0044419//GO:…	avoidance of defenses of other organism involved in symbiotic interaction//response to external stimulus//interaction with host//evasion or tolerance of host defense response//regulation of tube size//regulation of blood vessel size//regulation of anatomical structure size//evasion or tolerance of defense response of other organism involved in symbiotic interaction//regulation of biological proce…	GO:0005576//GO:0005575	extracellular region//cellular_component	GO:0005488//GO:0003674//GO:0008289	binding//molecular_function//lipid binding	--	--	--	--
Novel00133	scaffold108	+	1164317	1165235	620	1021	1602	811	6682	2547	4544	44.4853	65.9091	41.9908	236.612	126.824	187.779	50.7951	183.738	4780.84	1026.26	2.2199	3.5813e-05	0.00031897	UP	--	--	--	--	GO:0005488//GO:0046872//GO:0043169//GO:0003674//GO:0043167	binding//metal ion binding//cation binding//molecular_function//ion binding	--	--	--	--
Novel00134	scaffold108	+	1194397	1195697	795	391	329	357	244	269	199	13.2859	10.5561	14.4154	6.73821	10.446	6.41336	12.7525	7.86584	254.772	328.67	-0.36744	0.22812	0.42723	FALSE	--	--	--	--	--	--	--	--	--	--
Novel00135	scaffold108	-	1065781	1067103	1323	124	69	122	36	18	41	2.53189	1.33034	2.96023	0.597399	0.420026	0.794005	2.27415	0.60381	33.3644	97.2796	-1.5438	0.0022867	0.011105	DOWN	--	--	--	--	--	--	--	--	--	--
Novel00136	scaffold108	-	1159666	1165188	614	1331	2095	1012	9793	3942	7209	63.6374	94.5823	57.4986	380.53	215.393	326.908	71.9061	307.61	7285.67	1324.14	2.46	2.04e-06	2.604e-05	UP	--	--	--	--	GO:0005488//GO:0046872//GO:0043167//GO:0003674//GO:0043169	binding//metal ion binding//ion binding//molecular_function//cation binding	--	--	--	--
Novel00137	scaffold108	-	1414831	1420700	3974	500	575	517	174	77	186	3.82304	4.15144	4.69755	1.08125	0.672838	1.34887	4.22401	1.03432	153.001	484.679	-1.6635	1.2339e-07	2.1883e-06	DOWN	GO:0009987//GO:2000112//GO:0031323//GO:0065007//GO:0002376//GO:0006725//GO:0009889//GO:0050896//GO:0006351//GO:0034641//GO:0050794//GO:1901360//GO:0006366//GO:2001141//GO:1901362//GO:0060255//GO:0044238//GO:0090304//GO:0006357//GO:0071704//GO:0010556//GO:0080090//GO:0016070//GO:0006139//GO:1901576//GO:0008152//GO:0010468//GO:0044260//GO:0009058//GO:0008150//GO:0044249//GO:0019222//GO:0051171//GO:…	cellular process//regulation of cellular macromolecule biosynthetic process//regulation of cellular metabolic process//biological regulation//immune system process//cellular aromatic compound metabolic process//regulation of biosynthetic process//response to stimulus//transcription, DNA-templated//cellular nitrogen compound metabolic process//regulation of cellular process//organic cyclic compoun…	GO:0016020//GO:0042613//GO:0044422//GO:0005886//GO:0005575//GO:0044428//GO:0016592//GO:0044446//GO:0043231//GO:0042611//GO:0044451//GO:0044425//GO:0044464//GO:0005634//GO:0005654//GO:0005622//GO:0070013//GO:0098796//GO:0043234//GO:0031974//GO:0071944//GO:0098797//GO:0044424//GO:0043227//GO:0031981//GO:0043229//GO:0044459//GO:0005623//GO:0032991//GO:0043233//GO:0043226	membrane//MHC class II protein complex//organelle part//plasma membrane//cellular_component//nuclear part//mediator complex//intracellular organelle part//intracellular membrane-bounded organelle//MHC protein complex//nucleoplasm part//membrane part//cell part//nucleus//nucleoplasm//intracellular//intracellular organelle lumen//membrane protein complex//protein complex//membrane-enclosed lumen//c…	GO:0001104//GO:0000988//GO:0001076//GO:0003712//GO:0003674//GO:0000989	RNA polymerase II transcription cofactor activity//transcription factor activity, protein binding//transcription factor activity, RNA polymerase II transcription factor binding//transcription cofactor activity//molecular_function//transcription factor activity, transcription factor binding	K19327 anoctamin-10 | (RefSeq) anoctamin-10-like	http://www.genome.jp/dbget-bin/www_bget?tru:101069287	--	PREDICTED: anoctamin-10-like [Takifugu rubripes]
Novel00138	scaffold1084	-	1	594	500	349	502	427	412	220	146	18.8555	25.6099	27.4147	18.0904	13.5836	7.48139	23.96	13.0518	270.899	389.494	-0.52385	0.18545	0.36897	FALSE	GO:0034641//GO:0006725//GO:0009987//GO:0015074//GO:0071704//GO:0044260//GO:0008152//GO:0006139//GO:1901360//GO:0090304//GO:0044238//GO:0008150//GO:0043170//GO:0044237//GO:0046483//GO:0006807//GO:0006259	cellular nitrogen compound metabolic process//cellular aromatic compound metabolic process//cellular process//DNA integration//organic substance metabolic process//cellular macromolecule metabolic process//metabolic process//nucleobase-containing compound metabolic process//organic cyclic compound metabolic process//nucleic acid metabolic process//primary metabolic process//biological_process//ma…	--	--	--	--	--	--	--	Retrovirus-related Pol polyprotein from transposon 412 [Larimichthys crocea]
Novel00139	scaffold109	+	9810	11346	1078	152	163	79	47	68	20	3.80897	3.85694	2.35252	0.957196	1.94739	0.475347	3.33948	1.12665	48.7545	117.097	-1.2641	0.002926	0.013653	DOWN	GO:0043170//GO:0008150//GO:0046483//GO:0006807//GO:0006259//GO:0044237//GO:0009987//GO:0015074//GO:0034641//GO:0006725//GO:0090304//GO:0044238//GO:1901360//GO:0044260//GO:0008152//GO:0006139//GO:0071704	macromolecule metabolic process//biological_process//heterocycle metabolic process//nitrogen compound metabolic process//DNA metabolic process//cellular metabolic process//cellular process//DNA integration//cellular nitrogen compound metabolic process//cellular aromatic compound metabolic process//nucleic acid metabolic process//primary metabolic process//organic cyclic compound metabolic process…	--	--	--	--	K01050 cholinesterase [EC:3.1.1.8] | (RefSeq) acetylcholinesterase-like	http://www.genome.jp/dbget-bin/www_bget?tru:101063924	--	protein NYNRIN-like [Scleropages formosus]
Novel00140	scaffold109	+	320102	321651	1133	42	34	66	11	3	22	1.00139	0.765461	1.86999	0.21315	0.0817438	0.497499	1.21228	0.264131	12.635	44.4472	-1.8147	0.016349	0.056505	FALSE	--	--	--	--	--	--	--	--	--	PREDICTED: transmembrane protein 141 [Takifugu rubripes]
Novel00141	scaffold109	+	731259	735569	981	129	139	142	97	91	115	3.55225	3.61427	4.6467	2.17082	2.86375	3.0035	3.93774	2.67936	108.019	125.373	-0.21494	0.58786	0.79582	FALSE	--	--	--	--	--	--	--	--	--	--
Novel00142	scaffold109	+	1224730	1227202	1341	236	255	241	195	254	158	4.84071	4.93888	5.8743	3.25065	5.95403	3.07376	5.21796	4.09282	218.376	223.097	-0.030857	0.89927	0.99965	FALSE	--	--	--	--	GO:0008270//GO:0046914//GO:0046872//GO:0005488//GO:0043169//GO:0043167//GO:0003674	zinc ion binding//transition metal ion binding//metal ion binding//binding//cation binding//ion binding//molecular_function	--	--	--	PREDICTED: zinc finger matrin-type protein 5 [Takifugu rubripes]
Novel00143	scaffold109	+	1295173	1298317	442	9	20	6	2	0	6	0.550051	1.1542	0.435767	0.0993412	0	0.347799	0.71334	0.149047	2.8057	10.3106	-1.8777	0.17848	0.35897	FALSE	--	--	--	--	--	--	--	--	--	PREDICTED: protein phosphatase Slingshot homolog 1-like [Larimichthys crocea]
Novel00144	scaffold109	+	1300059	1304368	3485	106	133	40	29	26	38	0.821648	0.973471	0.368453	0.182691	0.230321	0.27937	0.721191	0.230794	33.1292	81.9208	-1.3061	0.016706	0.05752	FALSE	GO:0008150//GO:0043412//GO:0043170//GO:0036211//GO:0006464//GO:0044237//GO:0006796//GO:0009987//GO:0044267//GO:0006793//GO:0019538//GO:0016311//GO:0044238//GO:0006470//GO:0071704//GO:0044260//GO:0008152	biological_process//macromolecule modification//macromolecule metabolic process//protein modification process//cellular protein modification process//cellular metabolic process//phosphate-containing compound metabolic process//cellular process//cellular protein metabolic process//phosphorus metabolic process//protein metabolic process//dephosphorylation//primary metabolic process//protein dephosp…	--	--	GO:0016787//GO:0004725//GO:0008138//GO:0004721//GO:0042578//GO:0016791//GO:0016788//GO:0003824//GO:0003674	hydrolase activity//protein tyrosine phosphatase activity//protein tyrosine/serine/threonine phosphatase activity//phosphoprotein phosphatase activity//phosphoric ester hydrolase activity//phosphatase activity//hydrolase activity, acting on ester bonds//catalytic activity//molecular_function	--	--	--	Protein phosphatase Slingshot [Larimichthys crocea]
Novel00145	scaffold109	+	1315255	1317507	1803	49	39	72	48	8	17	0.748681	0.562674	1.3073	0.596047	0.139692	0.246358	0.872885	0.327366	24.7164	49.9453	-1.0149	0.18269	0.36532	FALSE	GO:0050896//GO:0010033//GO:0009719//GO:0042221//GO:0008150//GO:0071107//GO:0009725	response to stimulus//response to organic substance//response to endogenous stimulus//response to chemical//biological_process//response to parathyroid hormone//response to hormone	GO:0016020//GO:0005575	membrane//cellular_component	--	--	--	--	--	PREDICTED: putative protein TPRXL [Takifugu rubripes]>gi|768920159|ref|XP_011603193.1| PREDICTED: putative protein TPRXL [Takifugu rubripes]
Novel00146	scaffold109	+	1406865	1408392	1457	65	92	126	49	56	50	1.20514	1.61066	2.77611	0.738343	1.18657	0.879245	1.86397	0.934718	55.5449	88.1205	-0.66582	0.16732	0.34255	FALSE	--	--	--	--	--	--	--	--	--	PREDICTED: calcium release-activated calcium channel protein 1 [Takifugu rubripes]
Novel00147	scaffold109	+	1548189	1550338	1785	0	28	48	10	4	14	0	0.400124	0.863233	0.122994	0.0691807	0.200951	0.421119	0.131042	9.81998	24.4324	-1.315	0.36871	0.59368	FALSE	GO:0001816//GO:0010883//GO:0050789//GO:0032879//GO:0019915//GO:0008284//GO:0051179//GO:0008150//GO:0042127//GO:0044707//GO:0051235//GO:0032501//GO:0048518//GO:0051240//GO:0050794//GO:0010876//GO:0051239//GO:0008283//GO:0065007//GO:0009987//GO:0001817//GO:0010884//GO:0065008//GO:0044699//GO:0048522//GO:0033036//GO:0001819	cytokine production//regulation of lipid storage//regulation of biological process//regulation of localization//lipid storage//positive regulation of cell proliferation//localization//biological_process//regulation of cell proliferation//single-multicellular organism process//maintenance of location//multicellular organismal process//positive regulation of biological process//positive regulation …	--	--	--	--	--	--	--	--
Novel00148	scaffold109	+	1563155	1570116	3121	123	148	105	175	112	198	1.0753	1.22174	1.09083	1.24337	1.11898	1.64175	1.12929	1.3347	171.225	113.443	0.59392	0.096579	0.22785	FALSE	--	--	--	--	--	--	--	--	--	PREDICTED: oxysterol-binding protein 2-like [Takifugu rubripes]
Novel00149	scaffold109	+	1880746	1881699	308	356	426	414	539	426	474	31.2235	35.2804	43.1494	38.4202	42.6994	39.43	36.5511	40.1832	509.909	365.581	0.48005	0.084664	0.20648	FALSE	GO:0009206//GO:0015986//GO:0009201//GO:0009145//GO:0019637//GO:0009141//GO:0098660//GO:0034654//GO:0006807//GO:0046483//GO:1902600//GO:1902578//GO:0015672//GO:0044271//GO:1901293//GO:0044237//GO:0009123//GO:0044765//GO:0009144//GO:1901566//GO:0006812//GO:0098655//GO:0019438//GO:0006796//GO:0009161//GO:0055086//GO:0008150//GO:0009152//GO:0009142//GO:0090407//GO:0009156//GO:0009058//GO:0051179//GO:…	purine ribonucleoside triphosphate biosynthetic process//ATP synthesis coupled proton transport//ribonucleoside triphosphate biosynthetic process//purine nucleoside triphosphate biosynthetic process//organophosphate metabolic process//nucleoside triphosphate metabolic process//inorganic ion transmembrane transport//nucleobase-containing compound biosynthetic process//nitrogen compound metabolic p…	GO:0005753//GO:0005740//GO:0043229//GO:0019866//GO:0031090//GO:0005743//GO:0044444//GO:0044429//GO:0005623//GO:0032991//GO:0031966//GO:0043226//GO:0005739//GO:0016469//GO:0005737//GO:0044424//GO:0043227//GO:0044425//GO:0031967//GO:0033177//GO:0000276//GO:0031975//GO:0005622//GO:0044464//GO:0098796//GO:0045259//GO:0043234//GO:0044422//GO:0016020//GO:0005575//GO:0044455//GO:0045263//GO:0098800//GO:…	mitochondrial proton-transporting ATP synthase complex//mitochondrial envelope//intracellular organelle//organelle inner membrane//organelle membrane//mitochondrial inner membrane//cytoplasmic part//mitochondrial part//cell//macromolecular complex//mitochondrial membrane//organelle//mitochondrion//proton-transporting two-sector ATPase complex//cytoplasm//intracellular part//membrane-bounded organ…	GO:0015075//GO:0022890//GO:0022891//GO:0008324//GO:0003674//GO:0015077//GO:0015078//GO:0022892//GO:0022857//GO:0005215	ion transmembrane transporter activity//inorganic cation transmembrane transporter activity//substrate-specific transmembrane transporter activity//cation transmembrane transporter activity//molecular_function//monovalent inorganic cation transmembrane transporter activity//hydrogen ion transmembrane transporter activity//substrate-specific transporter activity//transmembrane transporter activity…	--	--	--	PREDICTED: ATP synthase subunit e, mitochondrial-like [Larimichthys crocea]
Novel00150	scaffold109	+	1891423	1893244	1007	13	11	5	60	22	26	0.348736	0.278636	0.159392	1.30811	0.674461	0.66152	0.262255	0.881363	37.2618	8.57975	2.1187	0.0040604	0.018056	UP	GO:0043207//GO:0050896//GO:0051707//GO:0044419//GO:0009607//GO:0052173//GO:0075136//GO:0051834//GO:0051704//GO:0044413//GO:0044415//GO:0044403//GO:0008150//GO:0052200//GO:0009605//GO:0051832//GO:0030682//GO:0051701//GO:0051807	response to external biotic stimulus//response to stimulus//response to other organism//interspecies interaction between organisms//response to biotic stimulus//response to defenses of other organism involved in symbiotic interaction//response to host//evasion or tolerance of defenses of other organism involved in symbiotic interaction//multi-organism process//avoidance of host defenses//evasion …	--	--	--	--	K18271 retinol-binding protein 4 | (RefSeq) purpurin-like	http://www.genome.jp/dbget-bin/www_bget?tru:101069511	--	PREDICTED: purpurin-like [Takifugu rubripes]
Novel00151	scaffold109	+	2010694	2011073	360	53	54	100	5	3	13	3.97701	3.82618	8.91708	0.304922	0.257266	0.92521	5.57342	0.495799	7.45821	64.9757	-3.123	0.00051051	0.0031325	DOWN	--	--	--	--	--	--	--	--	--	--
Novel00152	scaffold109	+	2106830	2112688	1126	36	80	42	78	152	66	1.06167	2.22776	1.4719	1.86948	5.12285	1.84607	1.58711	2.94613	107.914	47.4398	1.1857	0.10519	0.24176	FALSE	GO:1901360//GO:0044238//GO:0090304//GO:0016070//GO:0071704//GO:0008152//GO:0006139//GO:0044260//GO:0006396//GO:0009987//GO:0034660//GO:0006725//GO:0034641//GO:0034470//GO:0010467//GO:0006807//GO:0046483//GO:0034227//GO:0009451//GO:0044237//GO:0043412//GO:0006399//GO:0008150//GO:0043170//GO:0006400//GO:0008033	organic cyclic compound metabolic process//primary metabolic process//nucleic acid metabolic process//RNA metabolic process//organic substance metabolic process//metabolic process//nucleobase-containing compound metabolic process//cellular macromolecule metabolic process//RNA processing//cellular process//ncRNA metabolic process//cellular aromatic compound metabolic process//cellular nitrogen com…	GO:0044464//GO:0005622//GO:0005575//GO:0005623//GO:0005737//GO:0044424	cell part//intracellular//cellular_component//cell//cytoplasm//intracellular part	--	--	--	--	--	PREDICTED: ubiquitin-related modifier 1 [Takifugu rubripes]
Novel00153	scaffold109	+	2187334	2189056	1663	0	0	0	0	0	0	0	0	0	0	0	0	0	0	0	0	NA	NA	NA	NA	--	--	--	--	--	--	--	--	--	--
Novel00154	scaffold109	+	2383185	2385287	1114	18	27	29	1	1	7	0.436486	0.618234	0.835676	0.0197077	0.0277127	0.160995	0.630132	0.0694718	3.231	22.8039	-2.8192	0.0063082	0.026065	DOWN	--	--	--	--	--	--	--	--	--	--
Novel00155	scaffold109	+	2672957	2674825	1651	244	201	73	2	12	22	3.99232	3.10544	1.41939	0.0265953	0.224387	0.341409	2.83905	0.197464	13.2224	152.316	-3.526	1.0364e-05	0.00010803	DOWN	--	--	--	--	--	--	no KO assigned | (RefSeq) zbed4; zinc finger BED-type containing 4	http://www.genome.jp/dbget-bin/www_bget?tru:101076438	--	PREDICTED: zinc finger BED domain-containing protein 4-like [Oryzias latipes]
Novel00156	scaffold109	+	2759769	2764552	4412	30	23	25	4	8	7	0.211761	0.153301	0.209704	0.0229469	0.0645349	0.046864	0.191588	0.0447819	6.91532	23.761	-1.7807	0.043513	0.12319	FALSE	--	--	--	--	GO:0001871//GO:0030246//GO:0003674//GO:0030247//GO:2001070//GO:0005488	pattern binding//carbohydrate binding//molecular_function//polysaccharide binding//starch binding//binding	--	--	--	PREDICTED: uncharacterized protein LOC105416600 [Takifugu rubripes]
Novel00157	scaffold109	-	6194	7837	1500	53	48	57	32	29	42	1.24066	1.06099	1.5856	0.608788	0.77581	0.932487	1.29575	0.772362	36.7016	48.4764	-0.40144	0.48038	0.70385	FALSE	--	--	--	--	GO:0043167//GO:0035639//GO:0017076//GO:0003674//GO:0032561//GO:0032549//GO:0043168//GO:0005525//GO:0032550//GO:0097367//GO:0001882//GO:0001883//GO:0032553//GO:1901363//GO:0097159//GO:0005488//GO:0019001//GO:0036094//GO:0000166//GO:0032555//GO:1901265	ion binding//purine ribonucleoside triphosphate binding//purine nucleotide binding//molecular_function//guanyl ribonucleotide binding//ribonucleoside binding//anion binding//GTP binding//purine ribonucleoside binding//carbohydrate derivative binding//nucleoside binding//purine nucleoside binding//ribonucleotide binding//heterocyclic compound binding//organic cyclic compound binding//binding//guan…	--	--	--	PREDICTED: uncharacterized protein LOC101067982, partial [Takifugu rubripes]
Novel00158	scaffold109	-	77690	81571	3839	872	649	432	514	300	237	6.89575	4.8462	4.05967	3.30344	2.71123	1.77758	5.26721	2.59742	367.623	583.683	-0.66696	0.061701	0.16115	FALSE	--	--	--	--	GO:0008270//GO:0046914//GO:0046872//GO:0097159//GO:1901363//GO:0005488//GO:0043169//GO:0003676//GO:0043167//GO:0003674	zinc ion binding//transition metal ion binding//metal ion binding//organic cyclic compound binding//heterocyclic compound binding//binding//cation binding//nucleic acid binding//ion binding//molecular_function	--	--	--	PREDICTED: uncharacterized protein LOC102082784 isoform X1 [Oreochromis niloticus]
Novel00159	scaffold109	-	1223986	1224641	477	654	764	693	748	724	524	37.0375	40.8554	46.638	34.4274	46.858	28.1457	41.5103	36.477	710.992	643.092	0.14481	0.58985	0.79758	FALSE	GO:0022904//GO:0009199//GO:0009119//GO:0044281//GO:0009205//GO:0034641//GO:0044763//GO:0006725//GO:0009987//GO:0042278//GO:0006091//GO:0044699//GO:1901564//GO:1901135//GO:0006793//GO:0071704//GO:0006753//GO:0006139//GO:0009116//GO:0008152//GO:0072521//GO:1901360//GO:0046034//GO:0009150//GO:1901657//GO:0006163//GO:0006122//GO:0009126//GO:0044238//GO:0006119//GO:0009259//GO:0055114//GO:0009117//GO:…	respiratory electron transport chain//ribonucleoside triphosphate metabolic process//ribonucleoside metabolic process//small molecule metabolic process//purine ribonucleoside triphosphate metabolic process//cellular nitrogen compound metabolic process//single-organism cellular process//cellular aromatic compound metabolic process//cellular process//purine nucleoside metabolic process//generation …	GO:1902494//GO:0098798//GO:0098800//GO:0044446//GO:0043231//GO:0044422//GO:0016020//GO:0005575//GO:0044455//GO:0098796//GO:0098803//GO:0043234//GO:1990351//GO:0031967//GO:0044425//GO:0031224//GO:0016021//GO:0031975//GO:0005622//GO:0044464//GO:0045275//GO:0005746//GO:0005737//GO:0044424//GO:0043227//GO:1902495//GO:0005750//GO:1990204//GO:0005739//GO:0070069//GO:0032991//GO:0005623//GO:0044429//GO:…	catalytic complex//mitochondrial protein complex//inner mitochondrial membrane protein complex//intracellular organelle part//intracellular membrane-bounded organelle//organelle part//membrane//cellular_component//mitochondrial membrane part//membrane protein complex//respiratory chain complex//protein complex//transporter complex//organelle envelope//membrane part//intrinsic component of membran…	--	--	--	--	--	PREDICTED: cytochrome b-c1 complex subunit 9 [Takifugu rubripes]
Novel00160	scaffold109	-	1354400	1355830	762	18	2	3	154	17	49	0.638117	0.0669498	0.126384	4.43698	0.688743	1.64756	0.27715	2.25776	73.9406	6.79327	3.4442	0.034231	0.10198	FALSE	GO:0006749//GO:0006518//GO:0044237//GO:0006807//GO:0006790//GO:0008150//GO:0008152//GO:0006575//GO:0043603//GO:0071704//GO:0034641//GO:1901564//GO:0009987	glutathione metabolic process//peptide metabolic process//cellular metabolic process//nitrogen compound metabolic process//sulfur compound metabolic process//biological_process//metabolic process//cellular modified amino acid metabolic process//cellular amide metabolic process//organic substance metabolic process//cellular nitrogen compound metabolic process//organonitrogen compound metabolic pro…	--	--	GO:0016746//GO:0016755//GO:0016740//GO:0003674//GO:0003824//GO:0003840	transferase activity, transferring acyl groups//transferase activity, transferring amino-acyl groups//transferase activity//molecular_function//catalytic activity//gamma-glutamyltransferase activity	--	--	--	PREDICTED: gamma-glutamyltranspeptidase 1-like [Takifugu rubripes]
Novel00161	scaffold109	-	1508204	1511427	1991	192	190	80	42	34	37	4.15594	3.88341	2.05779	0.73885	0.841061	0.759603	3.36571	0.779838	40.069	136.61	-1.7695	0.00011376	0.00086814	DOWN	GO:0051704//GO:0044248//GO:0016032//GO:0008150//GO:0044403//GO:0044764//GO:0019058//GO:0022607//GO:0071840//GO:0044237//GO:0007010//GO:0009056//GO:0019069//GO:0019068//GO:0044085//GO:0016043//GO:0044419//GO:0006996//GO:0009987//GO:0008152//GO:0006914	multi-organism process//cellular catabolic process//viral process//biological_process//symbiosis, encompassing mutualism through parasitism//multi-organism cellular process//viral life cycle//cellular component assembly//cellular component organization or biogenesis//cellular metabolic process//cytoskeleton organization//catabolic process//viral capsid assembly//virion assembly//cellular componen…	GO:0005623//GO:0005575//GO:0005622//GO:0044464	cell//cellular_component//intracellular//cell part	GO:0008270//GO:0016740//GO:0061630//GO:0005488//GO:0046872//GO:0046914//GO:0003824//GO:0004842//GO:0019787//GO:0008092//GO:0043169//GO:0003779//GO:0003674//GO:0005515//GO:0043167//GO:0061659	zinc ion binding//transferase activity//ubiquitin protein ligase activity//binding//metal ion binding//transition metal ion binding//catalytic activity//ubiquitin-protein transferase activity//ubiquitin-like protein transferase activity//cytoskeletal protein binding//cation binding//actin binding//molecular_function//protein binding//ion binding//ubiquitin-like protein ligase activity	no KO assigned | (RefSeq) zinc-binding protein A33-like	http://www.genome.jp/dbget-bin/www_bget?tru:101072619	--	PREDICTED: zinc-binding protein A33-like [Takifugu rubripes]
Novel00162	scaffold109	-	1790671	1791752	893	26	30	8	3	5	12	0.786511	0.856928	0.287583	0.073755	0.172855	0.344294	0.643674	0.196968	7.22871	18.7296	-1.3735	0.13266	0.28858	FALSE	GO:0006950//GO:0008150//GO:0006952//GO:0051704//GO:0009617//GO:0009605//GO:0009607//GO:0043207//GO:0042742//GO:0050896//GO:0098542//GO:0051707	response to stress//biological_process//defense response//multi-organism process//response to bacterium//response to external stimulus//response to biotic stimulus//response to external biotic stimulus//defense response to bacterium//response to stimulus//defense response to other organism//response to other organism	--	--	--	--	--	--	--	PREDICTED: liver-expressed antimicrobial peptide 2-like [Takifugu rubripes]
Novel00163	scaffold109	-	1893608	1895118	930	1312	1035	1241	1118	1018	1305	43.8637	32.6741	49.3044	30.3775	38.8955	41.3808	41.9474	36.8846	1225.67	1098.22	0.15841	0.52278	0.741	FALSE	GO:0065007//GO:0022610//GO:0044085//GO:0050896//GO:0009889//GO:0034641//GO:0006351//GO:0006725//GO:0044763//GO:0019068//GO:0009987//GO:0044419//GO:0016043//GO:0044699//GO:0048522//GO:0009894//GO:0006260//GO:0031323//GO:2000112//GO:0071704//GO:0010556//GO:0080090//GO:0016070//GO:0031325//GO:0010468//GO:0044260//GO:0006139//GO:0008152//GO:0048518//GO:0009893//GO:1901576//GO:2001141//GO:0071496//GO:…	biological regulation//biological adhesion//cellular component biogenesis//response to stimulus//regulation of biosynthetic process//cellular nitrogen compound metabolic process//transcription, DNA-templated//cellular aromatic compound metabolic process//single-organism cellular process//virion assembly//cellular process//interspecies interaction between organisms//cellular component organization…	GO:0019031//GO:0044430//GO:0044446//GO:0043231//GO:0019898//GO:0044422//GO:0016020//GO:0044423//GO:0005575//GO:0043234//GO:0043228//GO:0044425//GO:0036338//GO:0005622//GO:0044464//GO:0005634//GO:0043232//GO:0005737//GO:0019028//GO:0044424//GO:0043227//GO:0045111//GO:0005856//GO:0005623//GO:0032991//GO:0005882//GO:0043226//GO:0019012//GO:0043229	viral envelope//cytoskeletal part//intracellular organelle part//intracellular membrane-bounded organelle//extrinsic component of membrane//organelle part//membrane//virion part//cellular_component//protein complex//non-membrane-bounded organelle//membrane part//viral membrane//intracellular//cell part//nucleus//intracellular non-membrane-bounded organelle//cytoplasm//viral capsid//intracellular …	GO:0003677//GO:0043168//GO:0003824//GO:0008092//GO:0043169//GO:0001882//GO:0008855//GO:0032550//GO:0097367//GO:0032553//GO:0001883//GO:0016788//GO:0005198//GO:0005515//GO:0004529//GO:0003690//GO:0003676//GO:0035639//GO:0043167//GO:0003674//GO:0017076//GO:0016796//GO:0032549//GO:0032555//GO:0005524//GO:0016817//GO:1901265//GO:0043566//GO:0004527//GO:0016787//GO:0004536//GO:0008270//GO:0097159//GO:…	DNA binding//anion binding//catalytic activity//cytoskeletal protein binding//cation binding//nucleoside binding//exodeoxyribonuclease VII activity//purine ribonucleoside binding//carbohydrate derivative binding//ribonucleotide binding//purine nucleoside binding//hydrolase activity, acting on ester bonds//structural molecule activity//protein binding//exodeoxyribonuclease activity//double-strande…	--	--	--	PREDICTED: keratin, type I cytoskeletal 18-like [Takifugu rubripes]
Novel00164	scaffold109	-	1895395	1897618	680	724	588	637	568	633	827	29.3662	22.5205	30.7037	18.7239	29.3422	31.8149	27.5301	26.627	726.679	594.323	0.29007	0.29836	0.51679	FALSE	--	--	GO:0005575//GO:0044422//GO:0044446//GO:0044430//GO:0005622//GO:0044464//GO:0043232//GO:0043234//GO:0043228//GO:0005856//GO:0045111//GO:0044424//GO:0043229//GO:0043226//GO:0032991//GO:0005623//GO:0005882	cellular_component//organelle part//intracellular organelle part//cytoskeletal part//intracellular//cell part//intracellular non-membrane-bounded organelle//protein complex//non-membrane-bounded organelle//cytoskeleton//intermediate filament cytoskeleton//intracellular part//intracellular organelle//organelle//macromolecular complex//cell//intermediate filament	GO:0005198//GO:0042802//GO:0045502//GO:0042803//GO:0003674//GO:0005515//GO:0046983//GO:0008134//GO:0005488	structural molecule activity//identical protein binding//dynein binding//protein homodimerization activity//molecular_function//protein binding//protein dimerization activity//transcription factor binding//binding	--	--	--	PREDICTED: keratin, type I cytoskeletal 18-like [Takifugu rubripes]
Novel00165	scaffold109	-	2187067	2191663	2977	57	89	72	23	5	6	0.786805	1.16004	1.18105	0.258023	0.0788756	0.0785525	1.04263	0.138484	11.5234	66.3717	-2.526	4.8837e-05	0.00041942	DOWN	GO:0090304//GO:0060255//GO:0044238//GO:1901360//GO:2001141//GO:1901362//GO:0050794//GO:0010468//GO:0044260//GO:0006139//GO:1901576//GO:0008152//GO:0010556//GO:0080090//GO:0071704//GO:0016070//GO:0031323//GO:2000112//GO:0009987//GO:0009889//GO:0006351//GO:0034641//GO:0006725//GO:0065007//GO:0046483//GO:0006807//GO:0044271//GO:0010467//GO:0051252//GO:1903506//GO:0019219//GO:0034654//GO:0050789//GO:…	nucleic acid metabolic process//regulation of macromolecule metabolic process//primary metabolic process//organic cyclic compound metabolic process//regulation of RNA biosynthetic process//organic cyclic compound biosynthetic process//regulation of cellular process//regulation of gene expression//cellular macromolecule metabolic process//nucleobase-containing compound metabolic process//organic s…	GO:0005622//GO:0044464//GO:0005634//GO:0005575//GO:0043231//GO:0043229//GO:0043226//GO:0005623//GO:0044424//GO:0043227	intracellular//cell part//nucleus//cellular_component//intracellular membrane-bounded organelle//intracellular organelle//organelle//cell//intracellular part//membrane-bounded organelle	GO:0003674//GO:0043565//GO:0003676//GO:0003700//GO:0001071//GO:0003677//GO:0005488//GO:0097159//GO:1901363	molecular_function//sequence-specific DNA binding//nucleic acid binding//transcription factor activity, sequence-specific DNA binding//nucleic acid binding transcription factor activity//DNA binding//binding//organic cyclic compound binding//heterocyclic compound binding	no KO assigned | (RefSeq) swi5; SWI5 homologous recombination repair protein	http://www.genome.jp/dbget-bin/www_bget?tru:101067292	--	PREDICTED: DNA repair protein SWI5 homolog [Takifugu rubripes]
Novel00166	scaffold109	-	2453360	2455397	1763	57	120	56	87	65	82	0.873384	1.73621	1.01967	1.0834	1.13822	1.19168	1.20976	1.13777	82.8224	69.6155	0.25061	0.59157	0.79908	FALSE	GO:0008150//GO:0015979//GO:0044237//GO:0009987//GO:0008152	biological_process//photosynthesis//cellular metabolic process//cellular process//metabolic process	--	--	--	--	--	--	--	--
Novel00167	scaffold109	-	2671425	2672619	351	7603	7572	4904	6335	4105	5216	585.141	550.272	448.506	396.243	361.052	380.741	527.973	379.345	5515.32	6020.99	-0.12656	0.60821	0.80985	FALSE	GO:0009987//GO:0034641//GO:0006725//GO:1901360//GO:0090304//GO:0044238//GO:0071704//GO:0044260//GO:0008152//GO:0006139//GO:0008150//GO:0043170//GO:0006807//GO:0046483//GO:0006259//GO:0044237	cellular process//cellular nitrogen compound metabolic process//cellular aromatic compound metabolic process//organic cyclic compound metabolic process//nucleic acid metabolic process//primary metabolic process//organic substance metabolic process//cellular macromolecule metabolic process//metabolic process//nucleobase-containing compound metabolic process//biological_process//macromolecule metab…	--	--	GO:0004519//GO:0016788//GO:0004531//GO:0003824//GO:0016889//GO:0003674//GO:0016787//GO:0004536//GO:0004520//GO:0016894//GO:0004518	endonuclease activity//hydrolase activity, acting on ester bonds//deoxyribonuclease II activity//catalytic activity//endodeoxyribonuclease activity, producing 3'-phosphomonoesters//molecular_function//hydrolase activity//deoxyribonuclease activity//endodeoxyribonuclease activity//endonuclease activity, active with either ribo- or deoxyribonucleic acids and producing 3'-phosphomonoesters//nuclease…	--	--	--	PREDICTED: LOW QUALITY PROTEIN: plancitoxin-1-like [Takifugu rubripes]
Novel00168	scaffold109	-	2759832	2764580	3957	8	7	14	6	1	6	0.0641654	0.0530152	0.133438	0.0391112	0.00916624	0.0456435	0.0835397	0.031307	4.48469	9.1059	-1.0218	0.50084	0.722	FALSE	--	--	--	--	GO:0003674//GO:0030246//GO:0001871//GO:0005488//GO:2001070//GO:0030247	molecular_function//carbohydrate binding//pattern binding//binding//starch binding//polysaccharide binding	--	--	--	PREDICTED: uncharacterized protein LOC105416600 [Takifugu rubripes]
Novel00169	scaffold1093	+	58	4226	3825	793	1496	384	421	501	362	5.67014	10.1005	3.26283	2.44648	4.09392	2.45497	6.3445	2.99846	460.602	783.499	-0.76641	0.18783	0.37218	FALSE	GO:0006725//GO:0034641//GO:0065007//GO:0009894//GO:0031323//GO:0006396//GO:0009987//GO:0006139//GO:0008152//GO:0044260//GO:0016071//GO:0071704//GO:0016070//GO:0044238//GO:0090304//GO:0050794//GO:1901360//GO:0006914//GO:0044248//GO:0019222//GO:0043170//GO:0010506//GO:0008150//GO:0031329//GO:0044237//GO:0010467//GO:0006397//GO:0009056//GO:0046483//GO:0006807//GO:0050789	cellular aromatic compound metabolic process//cellular nitrogen compound metabolic process//biological regulation//regulation of catabolic process//regulation of cellular metabolic process//RNA processing//cellular process//nucleobase-containing compound metabolic process//metabolic process//cellular macromolecule metabolic process//mRNA metabolic process//organic substance metabolic process//RNA…	GO:0043231//GO:0005575//GO:0005576//GO:0043234//GO:0044464//GO:0005634//GO:0005622//GO:0005615//GO:0044436//GO:0044424//GO:0043227//GO:0005737//GO:0009512//GO:0009579//GO:0043226//GO:0032991//GO:0005623//GO:0044421//GO:0070069//GO:0043229	intracellular membrane-bounded organelle//cellular_component//extracellular region//protein complex//cell part//nucleus//intracellular//extracellular space//thylakoid part//intracellular part//membrane-bounded organelle//cytoplasm//cytochrome b6f complex//thylakoid//organelle//macromolecular complex//cell//extracellular region part//cytochrome complex//intracellular organelle	GO:0043169//GO:0003674//GO:0043167//GO:0003676//GO:0008270//GO:0005488//GO:1901363//GO:0097159//GO:0003723//GO:0046872//GO:0046914	cation binding//molecular_function//ion binding//nucleic acid binding//zinc ion binding//binding//heterocyclic compound binding//organic cyclic compound binding//RNA binding//metal ion binding//transition metal ion binding	--	--	--	PREDICTED: uncharacterized protein LOC102083087 [Oreochromis niloticus]
Novel00170	scaffold110	+	1438816	1454995	3243	69	35	59	182	104	63	0.574758	0.275293	0.584023	1.2321	0.990033	0.497729	0.478025	0.906621	121.775	50.1129	1.281	0.02034	0.067332	FALSE	--	--	--	--	--	--	--	--	--	--
Novel00171	scaffold110	+	1953473	1955416	1571	2912	3174	3018	6126	4526	4726	50.2002	51.6669	61.8266	85.8281	89.168	77.2723	54.5645	84.0895	5434.8	2775.82	0.96931	9.3628e-05	0.00073582	UP	GO:0043604//GO:0006412//GO:0034641//GO:0009987//GO:0044267//GO:1901564//GO:0043603//GO:0071704//GO:1901576//GO:0008152//GO:0044260//GO:0019538//GO:0044238//GO:0034645//GO:0009058//GO:0008150//GO:0044249//GO:0043170//GO:0009059//GO:0044237//GO:0006518//GO:1901566//GO:0010467//GO:0044271//GO:0043043//GO:0006807	amide biosynthetic process//translation//cellular nitrogen compound metabolic process//cellular process//cellular protein metabolic process//organonitrogen compound metabolic process//cellular amide metabolic process//organic substance metabolic process//organic substance biosynthetic process//metabolic process//cellular macromolecule metabolic process//protein metabolic process//primary metaboli…	GO:0030529//GO:0005575//GO:0043228//GO:0044464//GO:0043232//GO:0005622//GO:0005737//GO:0044424//GO:0032991//GO:0005623//GO:0043226//GO:0005840//GO:0044444//GO:0043229	ribonucleoprotein complex//cellular_component//non-membrane-bounded organelle//cell part//intracellular non-membrane-bounded organelle//intracellular//cytoplasm//intracellular part//macromolecular complex//cell//organelle//ribosome//cytoplasmic part//intracellular organelle	GO:0003735//GO:0005198//GO:0003674	structural constituent of ribosome//structural molecule activity//molecular_function	--	--	--	PREDICTED: protein NYNRIN-like [Oreochromis niloticus]
Novel00172	scaffold110	-	752232	756209	858	9774	12245	5417	12192	8206	15833	386.576	457.312	254.603	391.9	370.915	593.939	366.163	452.251	12819.4	8143.67	0.65457	0.085252	0.20753	FALSE	--	--	--	--	GO:0003674//GO:0005515//GO:0005488	molecular_function//protein binding//binding	--	--	--	gluthathione S-transferase mu [Takifugu obscurus]
Novel00173	scaffold110	-	3386369	3390075	2418	1151	1125	1108	1707	1663	1937	12.8588	11.8678	14.7099	15.4988	21.2324	20.5245	13.1455	19.0852	1893.58	1031.36	0.87656	0.00074915	0.0043577	UP	--	--	--	--	GO:0005488//GO:0003723//GO:0097159//GO:1901363//GO:0003674//GO:0003676	binding//RNA binding//organic cyclic compound binding//heterocyclic compound binding//molecular_function//nucleic acid binding	--	--	--	--
Novel00174	scaffold112	+	370517	372728	1499	86	75	84	393	252	795	1.54981	1.27624	1.79888	5.75589	5.18994	13.5883	1.54165	8.17804	510.845	74.9214	2.7694	0.0035029	0.015931	UP	--	--	--	--	--	--	--	--	--	--
Novel00175	scaffold112	-	1	2427	859	366	421	325	518	206	398	14.329	15.5635	15.1203	16.4817	9.21683	14.7786	15.0042	13.4924	390.406	336.412	0.21475	0.44134	0.6666	FALSE	--	--	--	--	--	--	--	--	--	--
Novel00176	scaffold112	-	397027	405587	954	58	39	170	89	78	88	1.77038	1.12408	6.16638	2.20784	2.72091	2.54764	3.02028	2.49213	90.6723	86.2853	0.071547	0.84121	0.96979	FALSE	--	--	--	--	GO:0043169//GO:0005515//GO:0043167//GO:0003674//GO:0008270//GO:0046914//GO:0046872//GO:0005488	cation binding//protein binding//ion binding//molecular_function//zinc ion binding//transition metal ion binding//metal ion binding//binding	--	--	--	PREDICTED: protein SCAF11, partial [Takifugu rubripes]
Novel00177	scaffold112	-	413920	414560	339	6	130	2	87	9	65	0.478117	9.78178	0.189389	5.63431	0.819608	4.91262	3.4831	3.78885	54.9731	39.1253	0.49063	0.74002	0.90239	FALSE	--	--	--	--	GO:0005488//GO:0046914//GO:0046872//GO:0008270//GO:0005515//GO:0043167//GO:0003674//GO:0043169	binding//transition metal ion binding//metal ion binding//zinc ion binding//protein binding//ion binding//molecular_function//cation binding	--	--	--	PREDICTED: histone-lysine N-methyltransferase SETD1B-like, partial [Takifugu rubripes]
Novel00178	scaffold1146	+	462	4955	2323	22	37	11	29	28	17	0.311478	0.49465	0.185071	0.333688	0.453047	0.228281	0.3304	0.338339	26.3445	20.5844	0.35595	0.67128	0.85859	FALSE	GO:0007155//GO:0098742//GO:0008150//GO:0007156//GO:0022610//GO:0098609	cell adhesion//cell-cell adhesion via plasma-membrane adhesion molecules//biological_process//homophilic cell adhesion via plasma membrane adhesion molecules//biological adhesion//cell-cell adhesion	GO:0016020//GO:0005575	membrane//cellular_component	GO:0005488//GO:0046872//GO:0043167//GO:0003674//GO:0043169//GO:0005509	binding//metal ion binding//ion binding//molecular_function//cation binding//calcium ion binding	--	--	--	protocadherin 2G28 [Takifugu rubripes]
Novel00179	scaffold1146	-	254	4871	1616	0	3	1	0	0	9	0	0.0473537	0.0198648	0	0	0.142692	0.0224062	0.0475641	3.24031	1.19134	1.4435	0.64637	0.84071	FALSE	GO:0019538//GO:1901360//GO:0090304//GO:0044238//GO:0016070//GO:0071704//GO:0007156//GO:0044260//GO:0008152//GO:0006139//GO:0034660//GO:0009987//GO:0006396//GO:0044267//GO:0022610//GO:0034641//GO:0006725//GO:0098609//GO:0046483//GO:0007155//GO:0006807//GO:0034470//GO:0010467//GO:0044237//GO:0009451//GO:0008150//GO:0043412//GO:0019988//GO:0006399//GO:0043170//GO:0036211//GO:0098742//GO:0006400//GO:…	protein metabolic process//organic cyclic compound metabolic process//nucleic acid metabolic process//primary metabolic process//RNA metabolic process//organic substance metabolic process//homophilic cell adhesion via plasma membrane adhesion molecules//cellular macromolecule metabolic process//metabolic process//nucleobase-containing compound metabolic process//ncRNA metabolic process//cellular …	GO:0016020//GO:0005575	membrane//cellular_component	GO:0043167//GO:0003674//GO:0043169//GO:0005509//GO:0016757//GO:0003824//GO:0016763//GO:0046872//GO:0043399//GO:0005488//GO:0016740	ion binding//molecular_function//cation binding//calcium ion binding//transferase activity, transferring glycosyl groups//catalytic activity//transferase activity, transferring pentosyl groups//metal ion binding//tRNA A64-2'-O-ribosylphosphate transferase activity//binding//transferase activity	--	--	--	PREDICTED: protocadherin beta-16-like [Takifugu rubripes]
Novel00180	scaffold115	+	508880	509958	1079	216	120	171	105	397	100	5.40773	2.83684	5.08744	2.13643	11.3588	2.37453	4.444	5.28992	223.932	155.106	0.52981	0.62723	0.82614	FALSE	--	--	--	--	--	--	--	--	--	--
Novel00181	scaffold115	+	522937	526753	2325	61672	70925	61527	91611	90847	69883	716.552	778.127	849.508	865.06	1206.29	770.101	781.396	947.15	89977	59011	0.60857	0.013796	0.049469	UP	GO:0043170//GO:0009653//GO:0019693//GO:0044249//GO:0044710//GO:0048856//GO:0046128//GO:0036211//GO:0055086//GO:0008150//GO:0043412//GO:0009058//GO:0009117//GO:0009167//GO:0006464//GO:0034645//GO:0055114//GO:0009259//GO:0046483//GO:0042773//GO:0006807//GO:0022900//GO:0015980//GO:0005975//GO:0043043//GO:0010467//GO:0044271//GO:0009141//GO:0019637//GO:1901566//GO:0048869//GO:0071840//GO:0016310//GO:…	macromolecule metabolic process//anatomical structure morphogenesis//ribose phosphate metabolic process//cellular biosynthetic process//single-organism metabolic process//anatomical structure development//purine ribonucleoside metabolic process//protein modification process//nucleobase-containing small molecule metabolic process//biological_process//macromolecule modification//biosynthetic proces…	GO:0044424//GO:0005737//GO:0043229//GO:0044444//GO:0005840//GO:0043226//GO:0005623//GO:0032991//GO:0005575//GO:0030529//GO:0005622//GO:0043232//GO:0044464//GO:0043228	intracellular part//cytoplasm//intracellular organelle//cytoplasmic part//ribosome//organelle//cell//macromolecular complex//cellular_component//ribonucleoprotein complex//intracellular//intracellular non-membrane-bounded organelle//cell part//non-membrane-bounded organelle	GO:0016651//GO:0016740//GO:0016787//GO:0050136//GO:0004725//GO:0016772//GO:0004721//GO:0005198//GO:0042578//GO:0016791//GO:0016788//GO:0008137//GO:0003735//GO:0003824//GO:0016655//GO:0003954//GO:0016773//GO:0003674//GO:0016491	oxidoreductase activity, acting on NAD(P)H//transferase activity//hydrolase activity//NADH dehydrogenase (quinone) activity//protein tyrosine phosphatase activity//transferase activity, transferring phosphorus-containing groups//phosphoprotein phosphatase activity//structural molecule activity//phosphoric ester hydrolase activity//phosphatase activity//hydrolase activity, acting on ester bonds//N…	K03283 heat shock 70kDa protein 1/8 | (RefSeq) hspa8; heat shock protein family A (Hsp70) member 8	http://www.genome.jp/dbget-bin/www_bget?tru:101063324	--	PREDICTED: heat shock cognate 71 kDa protein [Stegastes partitus]
Novel00182	scaffold115	+	1410082	1413346	1594	2021	2538	1943	696	550	671	34.25	40.6142	39.13	9.58611	10.6522	10.7853	37.9981	10.3412	679.62	1968.94	-1.5346	7.9521e-09	1.845e-07	DOWN	GO:0006974//GO:0050789//GO:0051726//GO:0006950//GO:0008150//GO:0051716//GO:0033554//GO:0050794//GO:0009987//GO:0044699//GO:0065007//GO:0007049//GO:0050896//GO:0044763	cellular response to DNA damage stimulus//regulation of biological process//regulation of cell cycle//response to stress//biological_process//cellular response to stimulus//cellular response to stress//regulation of cellular process//cellular process//single-organism process//biological regulation//cell cycle//response to stimulus//single-organism cellular process	--	--	GO:0097159//GO:1901363//GO:0005488//GO:0003676//GO:0003674//GO:0003677	organic cyclic compound binding//heterocyclic compound binding//binding//nucleic acid binding//molecular_function//DNA binding	K11253 histone H3 | (RefSeq) h3f3b; H3 histone, family 3B	http://www.genome.jp/dbget-bin/www_bget?tru:101070785	--	PREDICTED: LOW QUALITY PROTEIN: histone H3.3 [Felis catus]
Novel00183	scaffold115	+	2182042	2185725	2418	42	33	21	26	25	5	0.503583	0.373617	0.299215	0.253357	0.342564	0.0568602	0.392138	0.217594	19.8918	28.671	-0.52742	0.43908	0.66443	FALSE	GO:2000112//GO:0031323//GO:0009987//GO:0006725//GO:0009889//GO:0006351//GO:0034641//GO:0065007//GO:0060255//GO:0044238//GO:0090304//GO:0050794//GO:1901360//GO:2001141//GO:1901362//GO:0006139//GO:1901576//GO:0008152//GO:0044260//GO:0010468//GO:0071704//GO:0080090//GO:0010556//GO:0016070//GO:0044249//GO:0019222//GO:0051171//GO:0018130//GO:0043170//GO:0009058//GO:0008150//GO:0032774//GO:0006355//GO:…	regulation of cellular macromolecule biosynthetic process//regulation of cellular metabolic process//cellular process//cellular aromatic compound metabolic process//regulation of biosynthetic process//transcription, DNA-templated//cellular nitrogen compound metabolic process//biological regulation//regulation of macromolecule metabolic process//primary metabolic process//nucleic acid metabolic pr…	--	--	GO:0001071//GO:0003674//GO:0003700	nucleic acid binding transcription factor activity//molecular_function//transcription factor activity, sequence-specific DNA binding	--	--	--	PREDICTED: aspartoacylase isoform X1 [Takifugu rubripes]
Novel00184	scaffold115	-	230896	263876	5434	1216	1983	2003	623	461	325	7.65701	11.7907	14.9882	3.18825	3.31747	1.941	11.4786	2.81557	496.955	1600.53	-1.6874	0.00014622	0.0010779	DOWN	--	--	--	--	GO:0005488//GO:0003674//GO:0005515	binding//molecular_function//protein binding	--	--	--	PREDICTED: trichohyalin-like, partial [Takifugu rubripes]
Novel00185	scaffold115	-	2184118	2185682	1521	0	0	0	0	0	0	0	0	0	0	0	0	0	0	0	0	NA	NA	NA	NA	GO:0010468//GO:0044260//GO:0006139//GO:1901576//GO:0008152//GO:0071704//GO:0010556//GO:0080090//GO:0032501//GO:0016070//GO:0044707//GO:0090304//GO:0060255//GO:0009792//GO:0044238//GO:0032502//GO:0007165//GO:1901360//GO:2001141//GO:1901362//GO:0044767//GO:0050794//GO:0009889//GO:0035556//GO:0050896//GO:0006351//GO:0034641//GO:0006725//GO:0044763//GO:0065007//GO:0044700//GO:0044699//GO:0031323//GO:…	regulation of gene expression//cellular macromolecule metabolic process//nucleobase-containing compound metabolic process//organic substance biosynthetic process//metabolic process//organic substance metabolic process//regulation of macromolecule biosynthetic process//regulation of primary metabolic process//multicellular organismal process//RNA metabolic process//single-multicellular organism pr…	--	--	GO:0003674//GO:0003700//GO:0001071	molecular_function//transcription factor activity, sequence-specific DNA binding//nucleic acid binding transcription factor activity	--	--	--	PREDICTED: aspartoacylase isoform X1 [Takifugu rubripes]
Novel00186	scaffold116	+	6924	7642	524	1	11	15	16	2	12	0.0515527	0.535471	0.918935	0.670363	0.117832	0.586745	0.501986	0.458313	10.2604	8.55905	0.26156	0.7551	0.91225	FALSE	GO:0019538//GO:0044238//GO:0071704//GO:0044260//GO:0008152//GO:0009987//GO:0044267//GO:0006793//GO:0006468//GO:0044237//GO:0016310//GO:0006796//GO:0008150//GO:0043412//GO:0043170//GO:0036211//GO:0006464	protein metabolic process//primary metabolic process//organic substance metabolic process//cellular macromolecule metabolic process//metabolic process//cellular process//cellular protein metabolic process//phosphorus metabolic process//protein phosphorylation//cellular metabolic process//phosphorylation//phosphate-containing compound metabolic process//biological_process//macromolecule modificati…	GO:0016020//GO:0005575	membrane//cellular_component	GO:0016773//GO:0032549//GO:0035639//GO:0043167//GO:0003674//GO:0017076//GO:0001882//GO:0097367//GO:0032550//GO:0032553//GO:0001883//GO:0043168//GO:0003824//GO:0000166//GO:0030554//GO:0032559//GO:0036094//GO:0004672//GO:0016772//GO:0097159//GO:1901363//GO:0005488//GO:0016740//GO:0016301//GO:0032555//GO:0005524//GO:1901265	phosphotransferase activity, alcohol group as acceptor//ribonucleoside binding//purine ribonucleoside triphosphate binding//ion binding//molecular_function//purine nucleotide binding//nucleoside binding//carbohydrate derivative binding//purine ribonucleoside binding//ribonucleotide binding//purine nucleoside binding//anion binding//catalytic activity//nucleotide binding//adenyl nucleotide binding…	--	--	--	PREDICTED: homeodomain-interacting protein kinase 3-like [Takifugu rubripes]
Novel00187	scaffold116	+	16761	17557	719	47	66	100	105	128	38	1.76584	2.34147	4.46474	3.20614	5.49597	1.35411	2.85735	3.35207	97.2351	66.6319	0.54526	0.38835	0.61428	FALSE	--	--	--	--	--	--	--	--	--	--
Novel00188	scaffold118	+	812347	813491	649	45	27	82	26	24	22	1.87306	1.06119	4.05596	0.879529	1.14164	0.868515	2.33007	0.963229	25.6244	48.8457	-0.93071	0.24672	0.45169	FALSE	--	--	--	--	GO:0005488//GO:0046872//GO:0043167//GO:0003674//GO:0043169//GO:0005509	binding//metal ion binding//ion binding//molecular_function//cation binding//calcium ion binding	--	--	--	PREDICTED: allograft inflammatory factor 1 [Takifugu rubripes]>gi|33386535|emb|CAD45006.1| allograft inflammatory factor 1 [Takifugu rubripes]
Novel00189	scaffold118	-	627031	627562	461	5	23	4	1	6	1	0.292989	1.27263	0.278538	0.0476234	0.401803	0.0555774	0.614718	0.168335	3.01085	9.31439	-1.6293	0.23418	0.43504	FALSE	--	--	--	--	--	--	--	--	--	--
Novel00190	scaffold119	+	1779	12119	6412	1500	1875	1125	1212	1013	636	6.70202	7.91056	5.97323	4.40105	5.17255	2.69518	6.86194	4.08959	1013.2	1349.71	-0.41373	0.10662	0.24411	FALSE	GO:0046417//GO:0043436//GO:0044699//GO:0009987//GO:0044763//GO:0006082//GO:0043648//GO:0044281//GO:0008152//GO:0071704//GO:0044710//GO:0019752//GO:0008150//GO:0044237	chorismate metabolic process//oxoacid metabolic process//single-organism process//cellular process//single-organism cellular process//organic acid metabolic process//dicarboxylic acid metabolic process//small molecule metabolic process//metabolic process//organic substance metabolic process//single-organism metabolic process//carboxylic acid metabolic process//biological_process//cellular metabol…	--	--	GO:0003674//GO:0005515//GO:0005488	molecular_function//protein binding//binding	--	--	--	PREDICTED: clustered mitochondria protein homolog isoform X2 [Takifugu rubripes]
Novel00191	scaffold119	+	206532	208145	946	80	106	87	626	487	433	2.28445	2.85818	2.95225	14.528	15.8928	11.7272	2.69829	14.0493	546.895	82.9751	2.7205	3.3155e-17	4.132e-15	UP	--	--	--	--	--	--	--	--	--	--
Novel00192	scaffold119	+	1881779	1882552	658	59	88	14	35	1	40	2.42219	3.41139	0.68301	1.16779	0.0469178	1.55752	2.1722	0.924075	26.0855	46.6968	-0.84008	0.34948	0.5732	FALSE	--	--	--	--	--	--	--	--	--	--
Novel00193	scaffold119	+	2070504	2070869	342	231	343	269	871	575	713	18.246	25.5825	25.2494	55.9131	51.9045	53.4149	23.026	53.7442	760.922	256.141	1.5708	3.6455e-08	7.3088e-07	UP	--	--	--	--	--	--	--	--	--	--
Novel00194	scaffold119	-	129482	135296	2079	426	180	317	111	139	150	5.80616	2.31656	5.13429	1.22953	2.16508	1.93904	4.419	1.77789	143.764	282.931	-0.97675	0.040031	0.11515	FALSE	GO:0005996//GO:0044710//GO:0044711//GO:0008150//GO:0009058//GO:0016051//GO:0005975//GO:0019319//GO:0006006//GO:0044699//GO:0044723//GO:0019318//GO:0006094//GO:0008152//GO:1901576//GO:0071704//GO:0046364//GO:0044238	monosaccharide metabolic process//single-organism metabolic process//single-organism biosynthetic process//biological_process//biosynthetic process//carbohydrate biosynthetic process//carbohydrate metabolic process//hexose biosynthetic process//glucose metabolic process//single-organism process//single-organism carbohydrate metabolic process//hexose metabolic process//gluconeogenesis//metabolic p…	--	--	GO:1901265//GO:0032555//GO:0016831//GO:0005488//GO:0019001//GO:0097159//GO:1901363//GO:0000166//GO:0036094//GO:0016830//GO:0003824//GO:0043168//GO:0005525//GO:0032553//GO:0001883//GO:0016829//GO:0001882//GO:0032550//GO:0097367//GO:0003674//GO:0017076//GO:0035639//GO:0043167//GO:0032561//GO:0032549//GO:0004611	nucleoside phosphate binding//purine ribonucleotide binding//carboxy-lyase activity//binding//guanyl nucleotide binding//organic cyclic compound binding//heterocyclic compound binding//nucleotide binding//small molecule binding//carbon-carbon lyase activity//catalytic activity//anion binding//GTP binding//ribonucleotide binding//purine nucleoside binding//lyase activity//nucleoside binding//purin…	--	--	--	--
Novel00195	scaffold119	-	1334135	1337242	872	12	21	13	6	13	18	0.371747	0.614295	0.478577	0.151062	0.460246	0.528878	0.488206	0.380062	13.4612	13.869	-0.043052	0.95378	1	FALSE	GO:0071702//GO:0006810//GO:0006811//GO:0046942//GO:0006835//GO:0006820//GO:0044699//GO:0044765//GO:1902578//GO:0015711//GO:0051234//GO:0015849//GO:0008150//GO:0051179	organic substance transport//transport//ion transport//carboxylic acid transport//dicarboxylic acid transport//anion transport//single-organism process//single-organism transport//single-organism localization//organic anion transport//establishment of localization//organic acid transport//biological_process//localization	GO:0016020//GO:0005575	membrane//cellular_component	GO:0022804//GO:0008324//GO:0015077//GO:0003674//GO:0015294//GO:0022857//GO:0046943//GO:0046873//GO:0008509//GO:0005215//GO:0005343//GO:0022892//GO:0015370//GO:0015075//GO:0022890//GO:0008514//GO:0015291//GO:0005310//GO:0017153//GO:0015296//GO:0015081//GO:0022891//GO:0015293//GO:0005342	active transmembrane transporter activity//cation transmembrane transporter activity//monovalent inorganic cation transmembrane transporter activity//molecular_function//solute:cation symporter activity//transmembrane transporter activity//carboxylic acid transmembrane transporter activity//metal ion transmembrane transporter activity//anion transmembrane transporter activity//transporter activit…	--	--	--	PREDICTED: neutral amino acid transporter B(0)-like [Takifugu rubripes]
Novel00196	scaffold119	-	1340447	1346477	3727	195	156	165	83	24	28	1.41338	1.06768	1.42118	0.488923	0.198799	0.192485	1.30074	0.293403	46.1811	157.143	-1.7667	2.9925e-05	0.00027366	DOWN	GO:0016043//GO:0044699//GO:0044723//GO:0009987//GO:0006820//GO:0006835//GO:0065003//GO:0046942//GO:0006811//GO:0006810//GO:0044085//GO:0034622//GO:0044238//GO:0071822//GO:0008152//GO:0009312//GO:1901576//GO:0071702//GO:0071704//GO:0044711//GO:0044710//GO:0043623//GO:0009058//GO:0051179//GO:0008150//GO:0006461//GO:0015849//GO:0051234//GO:0015711//GO:0005975//GO:0070271//GO:0016051//GO:1902578//GO:…	cellular component organization//single-organism process//single-organism carbohydrate metabolic process//cellular process//anion transport//dicarboxylic acid transport//macromolecular complex assembly//carboxylic acid transport//ion transport//transport//cellular component biogenesis//cellular macromolecular complex assembly//primary metabolic process//protein complex subunit organization//metab…	GO:0005575//GO:0016020//GO:0044422//GO:0044446//GO:0043231//GO:0012505//GO:0044464//GO:0005622//GO:0016021//GO:0031984//GO:0044425//GO:0031224//GO:0044431//GO:0044424//GO:0043227//GO:0005737//GO:0044444//GO:0005794//GO:0043229//GO:0005795//GO:0043226//GO:0005623//GO:0098791	cellular_component//membrane//organelle part//intracellular organelle part//intracellular membrane-bounded organelle//endomembrane system//cell part//intracellular//integral component of membrane//organelle subcompartment//membrane part//intrinsic component of membrane//Golgi apparatus part//intracellular part//membrane-bounded organelle//cytoplasm//cytoplasmic part//Golgi apparatus//intracellula…	GO:0015370//GO:0022892//GO:0005343//GO:0008092//GO:0008455//GO:0003824//GO:0008509//GO:0046873//GO:0016757//GO:0005215//GO:0022857//GO:0046943//GO:0008375//GO:0015294//GO:0015077//GO:0003674//GO:0008324//GO:0015631//GO:0005515//GO:0016758//GO:0022804//GO:0005342//GO:0015293//GO:0016740//GO:0051082//GO:0008194//GO:0015296//GO:0022891//GO:0015081//GO:0017153//GO:0005310//GO:0015291//GO:0008514//GO:…	solute:sodium symporter activity//substrate-specific transporter activity//organic acid:sodium symporter activity//cytoskeletal protein binding//alpha-1,6-mannosylglycoprotein 2-beta-N-acetylglucosaminyltransferase activity//catalytic activity//anion transmembrane transporter activity//metal ion transmembrane transporter activity//transferase activity, transferring glycosyl groups//transporter ac…	K05616 solute carrier family 1 (neutral amino acid transporter), member 5 | (RefSeq) neutral amino acid transporter B(0)-like	http://www.genome.jp/dbget-bin/www_bget?tru:101064448	--	PREDICTED: LOW QUALITY PROTEIN: neutral amino acid transporter B(0) [Takifugu rubripes]
Novel00197	scaffold119	-	1657863	1658806	795	137	126	112	523	290	397	4.65518	4.04276	4.52247	14.443	11.2614	12.7945	4.4068	12.833	424.253	113.683	1.8999	2.2584e-09	5.9409e-08	UP	--	--	--	--	--	--	--	--	--	--
Novel00198	scaffold119	-	2301377	2303333	1025	79	51	35	166	153	202	2.77153	1.68948	1.45916	4.73303	6.13429	6.7214	1.97339	5.86291	185.668	49.2535	1.9144	1.4686e-06	1.9489e-05	UP	--	--	GO:0019028//GO:0019012//GO:0044423//GO:0005575	viral capsid//virion//virion part//cellular_component	GO:0005198//GO:0003674	structural molecule activity//molecular_function	--	--	--	--
Novel00199	scaffold12	-	352121	353075	690	225	237	234	172	227	214	8.80879	8.7614	10.8866	5.47269	10.1564	7.94628	9.48559	7.85846	220.638	212.429	0.0547	0.89734	0.99875	FALSE	--	--	--	--	--	--	--	--	--	--
Novel00200	scaffold120	+	58327	59802	1476	107	180	107	64	38	30	1.9583	3.11072	2.32714	0.951952	0.794805	0.520756	2.46539	0.755838	46.2012	118.548	-1.3595	0.0018121	0.0091448	DOWN	--	--	--	--	--	--	--	--	--	--
Novel00201	scaffold120	+	724411	728454	3817	438	487	380	565	528	611	3.09981	3.25448	3.19585	3.24973	4.27046	4.10127	3.18338	3.87382	607.202	394.766	0.62118	0.029951	0.091586	FALSE	GO:0071822//GO:0051260//GO:0009987//GO:0016043//GO:0044085//GO:0065003//GO:0070271//GO:0043933//GO:0071840//GO:0022607//GO:0008150//GO:0051259//GO:0006461	protein complex subunit organization//protein homooligomerization//cellular process//cellular component organization//cellular component biogenesis//macromolecular complex assembly//protein complex biogenesis//macromolecular complex subunit organization//cellular component organization or biogenesis//cellular component assembly//biological_process//protein oligomerization//protein complex assembly	GO:0016020//GO:0005575	membrane//cellular_component	GO:0004674//GO:0016773//GO:0003674//GO:0003824//GO:0004672//GO:0016772//GO:0016740//GO:0016301	protein serine/threonine kinase activity//phosphotransferase activity, alcohol group as acceptor//molecular_function//catalytic activity//protein kinase activity//transferase activity, transferring phosphorus-containing groups//transferase activity//kinase activity	--	--	--	--
Novel00202	scaffold120	+	1577025	1577952	824	48	10	17	27	9	21	1.64341	0.323294	0.691667	0.751291	0.352151	0.681933	0.886125	0.595125	19.7669	22.5318	-0.18887	0.8534	0.97317	FALSE	--	--	--	--	--	--	--	--	--	--
Novel00203	scaffold120	+	1643822	1645944	1298	23	10	30	9	4	6	0.47867	0.196517	0.741945	0.152226	0.0951368	0.118434	0.472377	0.121932	6.61696	19.7916	-1.5806	0.11627	0.26034	FALSE	--	--	--	--	--	--	--	--	--	--
Novel00204	scaffold120	-	1676	5806	4087	33808	35868	32625	11792	7718	12940	249.257	249.704	285.838	70.6567	65.0298	90.4853	261.6	75.3906	11459.3	31118.8	-1.4413	1.2738e-08	2.8171e-07	DOWN	--	--	--	--	--	--	--	--	--	--
Novel00205	scaffold120	-	1427054	1431913	683	363	301	290	351	328	250	14.3572	11.2414	13.6302	11.2826	14.8257	9.37818	13.0763	11.8288	330.56	289.614	0.19078	0.53056	0.74796	FALSE	GO:0006807//GO:0046483//GO:0044271//GO:0010467//GO:0034654//GO:0097659//GO:0019438//GO:0044237//GO:0009059//GO:0043170//GO:0018130//GO:0044249//GO:0008150//GO:0009058//GO:0032774//GO:0034645//GO:0090304//GO:0044238//GO:1901360//GO:1901362//GO:0044260//GO:0006139//GO:0008152//GO:1901576//GO:0071704//GO:0016070//GO:0009987//GO:0034641//GO:0006351//GO:0006725	nitrogen compound metabolic process//heterocycle metabolic process//cellular nitrogen compound biosynthetic process//gene expression//nucleobase-containing compound biosynthetic process//nucleic acid-templated transcription//aromatic compound biosynthetic process//cellular metabolic process//macromolecule biosynthetic process//macromolecule metabolic process//heterocycle biosynthetic process//cel…	--	--	GO:0005488//GO:0046983//GO:0003674//GO:0005515	binding//protein dimerization activity//molecular_function//protein binding	--	--	--	PREDICTED: DNA-directed RNA polymerases I and III subunit RPAC2-like [Takifugu rubripes]
Novel00206	scaffold120	-	1704870	1706730	1218	178	174	126	200	242	200	3.9478	3.64398	3.32084	3.60499	6.13383	4.20709	3.63754	4.64864	230.455	143.89	0.67952	0.051596	0.1407	FALSE	--	--	--	--	--	--	--	--	--	bromodomain-containing protein 8-like isoform X1 [Scleropages formosus]
Novel00207	scaffold120	-	2885966	2887797	768	674	697	711	838	688	894	26.4255	25.804	33.1265	26.7022	30.8271	33.2443	28.452	30.2579	859.283	636.145	0.43378	0.099952	0.23332	FALSE	GO:0006811//GO:0006810//GO:0044699//GO:0044765//GO:1902578//GO:0051234//GO:0008150//GO:0051179	ion transport//transport//single-organism process//single-organism transport//single-organism localization//establishment of localization//biological_process//localization	GO:0016020//GO:0005575	membrane//cellular_component	GO:0008324//GO:0003674//GO:0015077//GO:0005244//GO:0022857//GO:0022843//GO:0005215//GO:0046873//GO:0005249//GO:0022838//GO:0022836//GO:0022892//GO:0015267//GO:0015075//GO:0022890//GO:0005216//GO:0005267//GO:0022803//GO:0022832//GO:0015079//GO:0022891//GO:0005261	cation transmembrane transporter activity//molecular_function//monovalent inorganic cation transmembrane transporter activity//voltage-gated ion channel activity//transmembrane transporter activity//voltage-gated cation channel activity//transporter activity//metal ion transmembrane transporter activity//voltage-gated potassium channel activity//substrate-specific channel activity//gated channel …	--	--	--	--
Novel00208	scaffold121	+	176651	179505	2855	88	64	58	89	85	71	0.832644	0.571805	0.652149	0.684393	0.919128	0.637165	0.685533	0.746895	87.2678	63.4409	0.46004	0.30396	0.52342	FALSE	GO:0008152//GO:0071704//GO:0044238//GO:0009987//GO:0044419//GO:0005975//GO:0051704//GO:0016032//GO:0019079//GO:0008150//GO:0019058//GO:0044764//GO:0044403	metabolic process//organic substance metabolic process//primary metabolic process//cellular process//interspecies interaction between organisms//carbohydrate metabolic process//multi-organism process//viral process//viral genome replication//biological_process//viral life cycle//multi-organism cellular process//symbiosis, encompassing mutualism through parasitism	GO:0044425//GO:0031224//GO:0016021//GO:0005575//GO:0005576//GO:0016020	membrane part//intrinsic component of membrane//integral component of membrane//cellular_component//extracellular region//membrane	GO:0003674//GO:0030337//GO:0016798//GO:0030248//GO:0003824//GO:0001871//GO:0004553//GO:0030246//GO:0005488//GO:0030234//GO:0098772//GO:0030247//GO:0016787	molecular_function//DNA polymerase processivity factor activity//hydrolase activity, acting on glycosyl bonds//cellulose binding//catalytic activity//pattern binding//hydrolase activity, hydrolyzing O-glycosyl compounds//carbohydrate binding//binding//enzyme regulator activity//molecular function regulator//polysaccharide binding//hydrolase activity	--	--	--	--
Novel00209	scaffold121	+	569568	575624	2913	424	577	602	295	198	321	4.28659	5.50825	7.23244	2.42386	2.28766	3.078	5.67576	2.59651	287.607	492.573	-0.77624	0.013671	0.049088	DOWN	GO:0030001//GO:0009987//GO:0044699//GO:0006811//GO:0006810//GO:0044763//GO:1902578//GO:0015672//GO:0044765//GO:0006812//GO:0008150//GO:0051179//GO:0055085//GO:0006814//GO:0051234	metal ion transport//cellular process//single-organism process//ion transport//transport//single-organism cellular process//single-organism localization//monovalent inorganic cation transport//single-organism transport//cation transport//biological_process//localization//transmembrane transport//sodium ion transport//establishment of localization	GO:0044425//GO:0031224//GO:0016021//GO:0016020//GO:0005575	membrane part//intrinsic component of membrane//integral component of membrane//membrane//cellular_component	GO:0003674//GO:0005215	molecular_function//transporter activity	K14445 solute carrier family 13 (sodium-dependent dicarboxylate transporter), member 2/3/5 | (RefSeq) solute carrier family 13 member 5-like	http://www.genome.jp/dbget-bin/www_bget?tru:101067966	--	PREDICTED: LOW QUALITY PROTEIN: solute carrier family 13 member 2-like [Takifugu rubripes]
Novel00210	scaffold121	+	734216	734887	672	12	37	9	1	0	0	0.482386	1.40445	0.42993	0.0326702	0	0	0.772256	0.0108901	0.322745	17.0093	-5.7198	0.0020782	0.0102	DOWN	--	--	--	--	--	--	--	--	--	--
Novel00211	scaffold121	-	148341	151002	1219	4	0	221	63	261	0	0.0886419	0	5.81987	1.13464	6.60998	0	1.9695	2.58154	121.604	77.2465	0.65465	0.70328	0.87725	FALSE	--	--	--	--	--	--	--	--	--	--
Novel00212	scaffold121	-	266411	266918	480	65	107	98	134	171	131	3.65809	5.68613	6.55405	6.12894	10.9981	6.99245	5.29943	8.03983	156.762	82.7151	0.92236	0.015456	0.054168	FALSE	--	--	--	--	--	--	--	--	--	--
Novel00213	scaffold124	+	3772	5544	1102	198	177	108	249	139	152	4.85363	4.097	3.14606	4.96066	3.89401	3.53396	4.03223	4.12954	189.022	144.312	0.38936	0.25454	0.4616	FALSE	GO:0044249//GO:0043170//GO:0009058//GO:0008150//GO:0034645//GO:0006259//GO:0006807//GO:0046483//GO:0009059//GO:0044237//GO:0006260//GO:0009987//GO:0006725//GO:0034641//GO:0044238//GO:0090304//GO:1901360//GO:0008152//GO:1901576//GO:0006139//GO:0044260//GO:0071704	cellular biosynthetic process//macromolecule metabolic process//biosynthetic process//biological_process//cellular macromolecule biosynthetic process//DNA metabolic process//nitrogen compound metabolic process//heterocycle metabolic process//macromolecule biosynthetic process//cellular metabolic process//DNA replication//cellular process//cellular aromatic compound metabolic process//cellular nit…	--	--	GO:0003678//GO:0016787//GO:0004386//GO:1901265//GO:0005524//GO:0016817//GO:0032555//GO:0030554//GO:0032559//GO:0036094//GO:0000166//GO:0016818//GO:0005488//GO:1901363//GO:0097159//GO:0001883//GO:0032553//GO:0097367//GO:0032550//GO:0001882//GO:0017111//GO:0003824//GO:0043168//GO:0016462//GO:0032549//GO:0017076//GO:0003674//GO:0035639//GO:0043167	DNA helicase activity//hydrolase activity//helicase activity//nucleoside phosphate binding//ATP binding//hydrolase activity, acting on acid anhydrides//purine ribonucleotide binding//adenyl nucleotide binding//adenyl ribonucleotide binding//small molecule binding//nucleotide binding//hydrolase activity, acting on acid anhydrides, in phosphorus-containing anhydrides//binding//heterocyclic compound…	--	--	--	PREDICTED: protein NLRC3-like, partial [Takifugu rubripes]
Novel00214	scaffold124	+	707475	709577	1924	834	1109	751	1183	1747	1101	11.7096	14.7028	12.5303	13.499	28.0318	14.6616	12.9809	18.7308	1456.06	812.427	0.84176	0.035065	0.10375	FALSE	--	--	--	--	GO:0016818//GO:0016817//GO:0016787//GO:0003674//GO:0016462//GO:0017111//GO:0003824//GO:0003924	hydrolase activity, acting on acid anhydrides, in phosphorus-containing anhydrides//hydrolase activity, acting on acid anhydrides//hydrolase activity//molecular_function//pyrophosphatase activity//nucleoside-triphosphatase activity//catalytic activity//GTPase activity	--	--	--	PREDICTED: tubulin alpha chain-like isoform X2 [Takifugu rubripes]>gi|768961015|ref|XP_011618654.1| PREDICTED: tubulin alpha chain-like isoform X1 [Takifugu rubripes]
Novel00215	scaffold124	+	1225240	1226153	914	216	204	254	153	198	157	6.38396	5.69322	8.92098	3.67508	6.68779	4.40101	6.99939	4.92129	182.732	207.4	-0.18269	0.58754	0.79568	FALSE	--	--	--	--	--	--	--	--	--	--
Novel00216	scaffold124	-	1855631	1858371	2638	2459	3316	3636	13092	9260	10673	30.682	39.0689	53.9127	132.761	132.043	126.307	41.2212	130.37	11661	2897.94	2.0086	2.3075e-15	2.0661e-13	UP	GO:0006516//GO:0043170//GO:0008150//GO:0044248//GO:0009056//GO:0009057//GO:1901575//GO:0044237//GO:1901135//GO:0044265//GO:0009987//GO:1901136//GO:0044238//GO:0030163//GO:0009100//GO:0019538//GO:0008152//GO:0044260//GO:0071704	glycoprotein catabolic process//macromolecule metabolic process//biological_process//cellular catabolic process//catabolic process//macromolecule catabolic process//organic substance catabolic process//cellular metabolic process//carbohydrate derivative metabolic process//cellular macromolecule catabolic process//cellular process//carbohydrate derivative catabolic process//primary metabolic proce…	GO:0044424//GO:0005737//GO:0043229//GO:0043226//GO:0005623//GO:0005575//GO:0016020//GO:0005811//GO:0044464//GO:0043232//GO:0005622//GO:0016021//GO:0012511//GO:0031224//GO:0044425//GO:0043228	intracellular part//cytoplasm//intracellular organelle//organelle//cell//cellular_component//membrane//lipid particle//cell part//intracellular non-membrane-bounded organelle//intracellular//integral component of membrane//monolayer-surrounded lipid storage body//intrinsic component of membrane//membrane part//non-membrane-bounded organelle	GO:0016787//GO:0016817//GO:0016818//GO:0003924//GO:0017111//GO:0003824//GO:0016462//GO:0003674	hydrolase activity//hydrolase activity, acting on acid anhydrides//hydrolase activity, acting on acid anhydrides, in phosphorus-containing anhydrides//GTPase activity//nucleoside-triphosphatase activity//catalytic activity//pyrophosphatase activity//molecular_function	K07374 tubulin alpha | (RefSeq) tubulin alpha chain	http://www.genome.jp/dbget-bin/www_bget?tru:101063283	--	PREDICTED: tubulin alpha-1D chain-like isoform X4 [Pundamilia nyererei]>gi|583995632|ref|XP_006792940.1| PREDICTED: tubulin alpha-1D chain-like isoform X2 [Neolamprologus brichardi]
Novel00217	scaffold124	-	2244496	2248357	2449	49	56	49	29	11	16	0.540493	0.583275	0.642292	0.259975	0.138665	0.16739	0.588687	0.188677	19.3883	46.8261	-1.2721	0.045091	0.12652	FALSE	--	--	--	--	GO:0046872//GO:0005488//GO:0003674//GO:0043167//GO:0043169	metal ion binding//binding//molecular_function//ion binding//cation binding	--	--	--	PREDICTED: transcriptional-regulating factor 1-like isoform X2 [Takifugu rubripes]
Novel00218	scaffold124	-	2670425	2676105	949	242	292	328	1313	980	957	6.88862	7.84858	11.0951	30.3753	31.8804	25.8372	8.61078	29.3643	1148.57	265.23	2.1145	4.1112e-14	2.8304e-12	UP	--	--	--	--	GO:0016818//GO:0016817//GO:0016787//GO:0003674//GO:0017111//GO:0003824//GO:0016462//GO:0003924	hydrolase activity, acting on acid anhydrides, in phosphorus-containing anhydrides//hydrolase activity, acting on acid anhydrides//hydrolase activity//molecular_function//nucleoside-triphosphatase activity//catalytic activity//pyrophosphatase activity//GTPase activity	K07374 tubulin alpha | (RefSeq) tubulin alpha chain	http://www.genome.jp/dbget-bin/www_bget?tru:101063283	--	PREDICTED: tubulin alpha-1D chain-like isoform X4 [Pundamilia nyererei]>gi|583995632|ref|XP_006792940.1| PREDICTED: tubulin alpha-1D chain-like isoform X2 [Neolamprologus brichardi]
Novel00219	scaffold125	-	177841	178267	427	75	310	141	77	112	73	4.74478	18.5186	10.6003	3.95899	8.09755	4.3802	11.2879	5.47891	94.5912	157.723	-0.73761	0.27416	0.48699	FALSE	--	--	--	--	--	--	--	--	--	--
Novel00220	scaffold125	-	868431	869630	1162	80	107	114	86	87	77	1.86462	2.35491	3.15752	1.62906	2.31739	1.70218	2.45902	1.88288	89.2358	92.5537	-0.052669	0.93082	1	FALSE	--	--	--	--	--	--	--	--	--	--
Novel00221	scaffold125	-	1188127	1205550	9717	3143	3088	1231	257	463	1193	18.5989	17.2548	8.6565	1.23599	3.13115	6.69575	14.8367	3.68763	692.116	2202.94	-1.6703	0.0029999	0.013955	DOWN	--	--	GO:0070461//GO:0044444//GO:0097651//GO:0043229//GO:0000124//GO:0031248//GO:0031981//GO:0019012//GO:0043226//GO:0032991//GO:0005623//GO:0043233//GO:0061695//GO:0005942//GO:0044424//GO:0043227//GO:0005737//GO:0005654//GO:0005634//GO:0044464//GO:0070013//GO:0036338//GO:0005622//GO:0044451//GO:0000123//GO:0044425//GO:1902493//GO:0031974//GO:0043234//GO:1990234//GO:0098796//GO:0005575//GO:0005852//GO:…	SAGA-type complex//cytoplasmic part//phosphatidylinositol 3-kinase complex, class I//intracellular organelle//SAGA complex//protein acetyltransferase complex//nuclear lumen//virion//organelle//macromolecular complex//cell//organelle lumen//transferase complex, transferring phosphorus-containing groups//phosphatidylinositol 3-kinase complex//intracellular part//membrane-bounded organelle//cytoplas…	GO:0030234//GO:0005488//GO:0008135//GO:0035014//GO:1901363//GO:0003723//GO:0097159//GO:0003743//GO:0098772//GO:0000989//GO:0003674//GO:0003712//GO:0003676//GO:0019207//GO:0000988//GO:0046935	enzyme regulator activity//binding//translation factor activity, RNA binding//phosphatidylinositol 3-kinase regulator activity//heterocyclic compound binding//RNA binding//organic cyclic compound binding//translation initiation factor activity//molecular function regulator//transcription factor activity, transcription factor binding//molecular_function//transcription cofactor activity//nucleic ac…	--	--	--	--
Novel00222	scaffold125	-	1302798	1307403	3387	268	261	199	247	224	178	3.26257	3.00025	2.87886	2.44377	3.11641	2.05524	3.04723	2.53847	230.719	219.567	0.071476	0.84671	0.97156	FALSE	--	--	--	--	GO:0043167//GO:0003674//GO:0043169//GO:0046872//GO:0005488	ion binding//molecular_function//cation binding//metal ion binding//binding	--	--	--	PREDICTED: zinc finger protein ZIC 5-like [Takifugu rubripes]
Novel00223	scaffold125	-	1328582	1329973	736	5	3	14	10	25	27	0.183516	0.103972	0.610626	0.298293	1.04864	0.939908	0.299372	0.76228	22.6487	7.11058	1.6714	0.057229	0.15206	FALSE	--	--	--	--	--	--	--	--	--	PREDICTED: protein FAM98A [Takifugu rubripes]
Novel00224	scaffold125	-	1336092	1339897	1933	10	31	17	28	112	73	0.16979	0.497011	0.343008	0.386375	2.17326	1.17558	0.336603	1.24507	78.7767	17.4924	2.171	0.032673	0.098281	FALSE	--	--	--	--	--	--	--	--	--	PREDICTED: protein FAM98A [Takifugu rubripes]
Novel00225	scaffold127	+	563966	566471	1775	54	65	49	108	463	165	0.821823	0.934091	0.886181	1.33582	8.05278	2.38169	0.880699	3.92343	273.912	50.8104	2.4305	0.074185	0.18617	FALSE	GO:0007224//GO:1902578//GO:0050789//GO:0044765//GO:0007154//GO:0055085//GO:0051716//GO:0051179//GO:0008150//GO:0051234//GO:0007165//GO:0050794//GO:0007166//GO:0044699//GO:0044700//GO:0023052//GO:0009987//GO:0044763//GO:0050896//GO:0006810//GO:0065007	smoothened signaling pathway//single-organism localization//regulation of biological process//single-organism transport//cell communication//transmembrane transport//cellular response to stimulus//localization//biological_process//establishment of localization//signal transduction//regulation of cellular process//cell surface receptor signaling pathway//single-organism process//single organism si…	GO:0016021//GO:0044425//GO:0031224//GO:0005575//GO:0016020	integral component of membrane//membrane part//intrinsic component of membrane//cellular_component//membrane	GO:0046872//GO:0046914//GO:0005488//GO:0008270//GO:0003674//GO:0043167//GO:0043169	metal ion binding//transition metal ion binding//binding//zinc ion binding//molecular_function//ion binding//cation binding	--	--	--	PREDICTED: probable palmitoyltransferase ZDHHC12 [Takifugu rubripes]
Novel00226	scaffold127	-	840704	855064	2056	244	301	240	210	245	318	3.2059	3.73437	3.74725	2.24242	3.6788	3.96281	3.56251	3.29468	277.33	238.05	0.22034	0.51285	0.73188	FALSE	GO:0006725//GO:0044763//GO:0034641//GO:0050896//GO:0006281//GO:0006260//GO:0044699//GO:0009987//GO:0008152//GO:1901576//GO:0006139//GO:0044260//GO:0071704//GO:0044238//GO:0090304//GO:1901360//GO:0034645//GO:0044710//GO:0044249//GO:0033554//GO:0043170//GO:0051716//GO:0009058//GO:0006950//GO:0008150//GO:0009059//GO:0044237//GO:0006259//GO:0006807//GO:0046483//GO:0006974	cellular aromatic compound metabolic process//single-organism cellular process//cellular nitrogen compound metabolic process//response to stimulus//DNA repair//DNA replication//single-organism process//cellular process//metabolic process//organic substance biosynthetic process//nucleobase-containing compound metabolic process//cellular macromolecule metabolic process//organic substance metabolic …	--	--	GO:0003909//GO:0003824//GO:0016874//GO:0043169//GO:0003674//GO:0003911//GO:0043167//GO:0016886//GO:0016787//GO:0005488//GO:0046872	DNA ligase activity//catalytic activity//ligase activity//cation binding//molecular_function//DNA ligase (NAD+) activity//ion binding//ligase activity, forming phosphoric ester bonds//hydrolase activity//binding//metal ion binding	--	--	--	PREDICTED: peroxisomal NADH pyrophosphatase NUDT12 [Takifugu rubripes]
Novel00227	scaffold128	+	998306	999605	1074	52	21	24	15	15	2	1.30792	0.498757	0.717351	0.306626	0.431172	0.0477117	0.841344	0.261836	11.3814	29.2023	-1.3594	0.075184	0.18806	FALSE	--	--	--	--	--	--	--	--	--	PREDICTED: uncharacterized protein LOC101474083 [Maylandia zebra]
Novel00228	scaffold13	+	405613	407054	1442	30	36	33	5	3	8	0.562003	0.636812	0.734638	0.0761248	0.0642273	0.142143	0.644485	0.0941649	5.65804	30.186	-2.4155	0.0050071	0.021493	DOWN	--	--	--	--	GO:0005488//GO:0003674//GO:0005515	binding//molecular_function//protein binding	--	--	--	PREDICTED: zinc finger protein 362-like isoform X3 [Oreochromis niloticus]
Novel00229	scaffold13	+	858381	870015	1364	184	409	223	538	721	494	3.68459	7.73367	5.30662	8.75572	16.5001	9.38241	5.57496	11.5461	631.25	245.371	1.3632	0.00083431	0.0047681	UP	--	--	GO:0031224//GO:0044425//GO:0016021//GO:0016020//GO:0005575	intrinsic component of membrane//membrane part//integral component of membrane//membrane//cellular_component	--	--	no KO assigned | (RefSeq) rer1; retention in endoplasmic reticulum sorting receptor 1	http://www.genome.jp/dbget-bin/www_bget?tru:101075067	--	PREDICTED: protein RER1 [Takifugu rubripes]
Novel00230	scaffold13	+	1523377	1524937	823	19	1	1	20	7	35	0.623644	0.0309938	0.0390054	0.533521	0.26258	1.0896	0.231214	0.628567	21.7722	6.11096	1.833	0.11735	0.26217	FALSE	--	--	--	--	--	--	--	--	--	--
Novel00231	scaffold13	-	620906	623291	1777	51	51	14	1	0	18	0.775292	0.732077	0.25291	0.0123548	0	0.259528	0.58676	0.0906276	6.80337	33.9409	-2.3187	0.0095846	0.036747	DOWN	--	--	--	--	--	--	K04739 cAMP-dependent protein kinase regulator | (RefSeq) cAMP-dependent protein kinase type II-alpha regulatory subunit-like	http://www.genome.jp/dbget-bin/www_bget?tru:101063193	--	PREDICTED: putative uncharacterized protein DDB_G0292636 [Takifugu rubripes]
Novel00232	scaffold13	-	1403847	1405441	709	721	801	698	687	840	465	27.4708	28.8178	31.6034	21.2732	36.576	16.8037	29.2973	24.8843	715.072	674.6	0.084057	0.81254	0.95151	FALSE	--	--	--	--	--	--	--	--	--	PREDICTED: selenoprotein K [Takifugu rubripes]
Novel00233	scaffold131	+	508099	511331	3158	114	152	55	36	16	42	1.09593	1.37979	0.628321	0.281266	0.175783	0.38295	1.03468	0.28	32.9485	94.7591	-1.5241	0.0035615	0.016161	DOWN	--	--	--	--	--	--	--	--	--	--
Novel00234	scaffold131	+	1393197	1401403	1617	5425	7848	830	3621	147	4951	90.6301	123.801	16.4776	49.1632	2.80654	78.4481	76.9695	43.4726	3008.23	4067.53	-0.43524	0.63628	0.83389	FALSE	GO:0071704//GO:0008152//GO:0044238//GO:0008150//GO:0005975	organic substance metabolic process//metabolic process//primary metabolic process//biological_process//carbohydrate metabolic process	--	--	GO:0003824//GO:0043169//GO:0043167//GO:0003674//GO:0005488	catalytic activity//cation binding//ion binding//molecular_function//binding	--	--	--	PREDICTED: pancreatic alpha-amylase-like [Takifugu rubripes]
Novel00235	scaffold131	-	978191	980807	1908	457	526	375	480	465	350	6.47024	7.03205	6.30925	5.52312	7.52381	4.6999	6.60385	5.91561	461.355	409.541	0.17187	0.5768	0.78925	FALSE	GO:0044238//GO:0090304//GO:1901360//GO:0006139//GO:0008152//GO:0044260//GO:0071704//GO:0006281//GO:0044699//GO:0009987//GO:0044763//GO:0006725//GO:0050896//GO:0034641//GO:0006259//GO:0006807//GO:0046483//GO:0006974//GO:0044237//GO:0044710//GO:0033554//GO:0051716//GO:0043170//GO:0006950//GO:0008150	primary metabolic process//nucleic acid metabolic process//organic cyclic compound metabolic process//nucleobase-containing compound metabolic process//metabolic process//cellular macromolecule metabolic process//organic substance metabolic process//DNA repair//single-organism process//cellular process//single-organism cellular process//cellular aromatic compound metabolic process//response to st…	--	--	GO:0003674//GO:0043167//GO:0005515//GO:0043169//GO:0046872//GO:0046914//GO:0005488//GO:0008270	molecular_function//ion binding//protein binding//cation binding//metal ion binding//transition metal ion binding//binding//zinc ion binding	--	--	--	PREDICTED: zinc finger and BTB domain-containing protein 14-like isoform X3 [Takifugu rubripes]
Novel00236	scaffold131	-	2478126	2478904	568	409	166	238	125	38	33	19.4517	7.45477	13.451	4.83151	2.06537	1.48856	13.4525	2.79515	66.9687	246.871	-1.8822	0.0052754	0.022451	DOWN	--	--	--	--	--	--	--	--	--	--
Novel00237	scaffold132	+	28	1792	1166	41	26	7	0	0	6	0.949879	0.568786	0.192719	0	0	0.131841	0.570461	0.0439472	2.16021	21.5857	-3.3208	0.006658	0.02723	DOWN	GO:0051179//GO:0008150//GO:0055085//GO:0051234//GO:1902578//GO:0044765//GO:0009987//GO:0044699//GO:0006810//GO:0044763	localization//biological_process//transmembrane transport//establishment of localization//single-organism localization//single-organism transport//cellular process//single-organism process//transport//single-organism cellular process	GO:0016020//GO:0005575//GO:0016021//GO:0044425//GO:0031224	membrane//cellular_component//integral component of membrane//membrane part//intrinsic component of membrane	GO:0005215//GO:0022857//GO:0003674	transporter activity//transmembrane transporter activity//molecular_function	K08209 MFS transporter, OCT family, solute carrier family 22 (organic cation transporter), member 13 | (RefSeq) solute carrier family 22 member 13-like	http://www.genome.jp/dbget-bin/www_bget?tru:101061531	--	PREDICTED: solute carrier family 22 member 13-like, partial [Takifugu rubripes]
Novel00238	scaffold132	-	2213770	2214597	667	36	191	31	92	13	108	1.45801	7.30435	1.49197	3.02819	0.601701	4.14856	3.41811	2.59282	73.6204	74.9926	-0.026644	0.9753	1	FALSE	--	--	--	--	GO:0003674//GO:0016798//GO:0016799//GO:0003824//GO:0003953//GO:0016787	molecular_function//hydrolase activity, acting on glycosyl bonds//hydrolase activity, hydrolyzing N-glycosyl compounds//catalytic activity//NAD+ nucleosidase activity//hydrolase activity	--	--	--	PREDICTED: ADP-ribosyl cyclase/cyclic ADP-ribose hydrolase 1-like [Takifugu rubripes]
Novel00239	scaffold133	+	125	1285	615	105	128	70	64	17	46	4.61208	5.30896	3.65383	2.28469	0.85337	1.91638	4.52495	1.68481	43.8135	90.5496	-1.0473	0.026225	0.082478	FALSE	--	--	--	--	--	--	--	--	--	PREDICTED: protein FAM169B-like [Takifugu rubripes]
Novel00240	scaffold133	-	196893	198762	1138	202	168	217	105	74	96	4.79504	3.76566	6.12128	2.02567	2.00749	2.16137	4.89399	2.06484	97.1644	180.455	-0.89314	0.017316	0.059192	FALSE	--	--	--	--	--	--	--	--	--	PREDICTED: uncharacterized protein C4orf3-like [Trichechus manatus latirostris]
Novel00241	scaffold134	-	27177	28210	575	51	26	10	17	0	5	2.39599	1.1534	0.558286	0.649087	0	0.222793	1.36923	0.290627	7.28683	25.5051	-1.8074	0.10053	0.23438	FALSE	GO:0006302//GO:0071704//GO:0044260//GO:0006303//GO:0008152//GO:0006139//GO:1901360//GO:0090304//GO:0044238//GO:0034641//GO:0050896//GO:0006725//GO:0044763//GO:0009987//GO:0044699//GO:0006281//GO:0044237//GO:0000726//GO:0006974//GO:0006807//GO:0046483//GO:0006259//GO:0006950//GO:0008150//GO:0043170//GO:0051716//GO:0044710//GO:0033554	double-strand break repair//organic substance metabolic process//cellular macromolecule metabolic process//double-strand break repair via nonhomologous end joining//metabolic process//nucleobase-containing compound metabolic process//organic cyclic compound metabolic process//nucleic acid metabolic process//primary metabolic process//cellular nitrogen compound metabolic process//response to stimu…	GO:0005622//GO:0005634//GO:0044464//GO:0043231//GO:0005575//GO:0005623//GO:0043226//GO:0043229//GO:0044424//GO:0043227	intracellular//nucleus//cell part//intracellular membrane-bounded organelle//cellular_component//cell//organelle//intracellular organelle//intracellular part//membrane-bounded organelle	--	--	--	--	--	PREDICTED: uncharacterized protein C9orf142 homolog [Takifugu rubripes]
Novel00242	scaffold135	-	485464	491181	3341	59	102	82	50	79	37	0.477044	0.77875	0.787884	0.32856	0.729985	0.283743	0.681226	0.447429	60.1115	74.0626	-0.3011	0.48417	0.7072	FALSE	GO:0050794//GO:0007165//GO:0065007//GO:0050896//GO:0044763//GO:0009987//GO:0023052//GO:0044700//GO:0044699//GO:0007154//GO:0050789//GO:0007186//GO:0008150//GO:0051716	regulation of cellular process//signal transduction//biological regulation//response to stimulus//single-organism cellular process//cellular process//signaling//single organism signaling//single-organism process//cell communication//regulation of biological process//G-protein coupled receptor signaling pathway//biological_process//cellular response to stimulus	GO:0031224//GO:0044425//GO:0016021//GO:0005622//GO:0005634//GO:0044464//GO:0043231//GO:0016020//GO:0005575//GO:0005623//GO:0043226//GO:0043229//GO:0044424//GO:0043227	intrinsic component of membrane//membrane part//integral component of membrane//intracellular//nucleus//cell part//intracellular membrane-bounded organelle//membrane//cellular_component//cell//organelle//intracellular organelle//intracellular part//membrane-bounded organelle	GO:0003676//GO:0003674//GO:0004930//GO:0004872//GO:0038023//GO:0003677//GO:0004888//GO:0060089//GO:0097159//GO:1901363//GO:0005488//GO:0004871	nucleic acid binding//molecular_function//G-protein coupled receptor activity//receptor activity//signaling receptor activity//DNA binding//transmembrane signaling receptor activity//molecular transducer activity//organic cyclic compound binding//heterocyclic compound binding//binding//signal transducer activity	--	--	--	PREDICTED: probable G-protein coupled receptor 63 [Takifugu rubripes]
Novel00243	scaffold135	-	972951	989129	3852	216	298	211	413	336	346	1.51478	1.97335	1.75841	2.35389	2.69288	2.30138	1.74885	2.44938	388.238	219.135	0.82512	0.0068828	0.027988	UP	GO:0044763//GO:0006725//GO:0032196//GO:0034641//GO:0009987//GO:0044699//GO:0071704//GO:0006139//GO:0008152//GO:0044260//GO:1901360//GO:0044238//GO:0090304//GO:0006310//GO:0006313//GO:0008150//GO:0044710//GO:0043170//GO:0044237//GO:0006259//GO:0006807//GO:0046483	single-organism cellular process//cellular aromatic compound metabolic process//transposition//cellular nitrogen compound metabolic process//cellular process//single-organism process//organic substance metabolic process//nucleobase-containing compound metabolic process//metabolic process//cellular macromolecule metabolic process//organic cyclic compound metabolic process//primary metabolic proces…	--	--	GO:0003677//GO:0004803//GO:0003824//GO:0005515//GO:0003676//GO:0003674//GO:1901363//GO:0097159//GO:0005488	DNA binding//transposase activity//catalytic activity//protein binding//nucleic acid binding//molecular_function//heterocyclic compound binding//organic cyclic compound binding//binding	no KO assigned | (RefSeq) golgi-associated PDZ and coiled-coil motif-containing protein-like	http://www.genome.jp/dbget-bin/www_bget?tru:101071017	--	PREDICTED: golgi-associated PDZ and coiled-coil motif-containing protein-like, partial [Takifugu rubripes]
Novel00244	scaffold136	+	689553	690836	1232	280	265	263	313	318	304	6.31898	5.64711	7.05321	5.74079	8.20156	6.50697	6.33976	6.81644	333.857	246.196	0.43943	0.15246	0.31996	FALSE	--	--	--	--	--	--	--	--	--	--
Novel00245	scaffold136	+	975527	997372	1774	123	216	121	246	280	272	2.55002	4.22847	2.98103	4.14488	6.63402	5.3484	3.25317	5.37577	285.968	138.151	1.0496	0.0018366	0.0092456	UP	GO:0015893//GO:0042493//GO:0044765//GO:1902578//GO:0051234//GO:0006855//GO:0006508//GO:0042221//GO:0055085//GO:0043170//GO:0051179//GO:0008150//GO:0008152//GO:0071704//GO:0044238//GO:0019538//GO:0044763//GO:0050896//GO:0006810//GO:0044699//GO:0009987	drug transport//response to drug//single-organism transport//single-organism localization//establishment of localization//drug transmembrane transport//proteolysis//response to chemical//transmembrane transport//macromolecule metabolic process//localization//biological_process//metabolic process//organic substance metabolic process//primary metabolic process//protein metabolic process//single-org…	GO:0005575//GO:0016020	cellular_component//membrane	GO:0070011//GO:0015291//GO:0008233//GO:0008234//GO:0016787//GO:0003674//GO:0015297//GO:0022804//GO:0003824//GO:0005215//GO:0022857//GO:0090484//GO:0015238	peptidase activity, acting on L-amino acid peptides//secondary active transmembrane transporter activity//peptidase activity//cysteine-type peptidase activity//hydrolase activity//molecular_function//antiporter activity//active transmembrane transporter activity//catalytic activity//transporter activity//transmembrane transporter activity//drug transporter activity//drug transmembrane transporter…	K03327 multidrug resistance protein, MATE family | (RefSeq) multidrug and toxin extrusion protein 1-like	http://www.genome.jp/dbget-bin/www_bget?tru:101074763	--	PREDICTED: multidrug and toxin extrusion protein 1-like [Maylandia zebra]
Novel00246	scaffold136	+	985897	987473	980	449	367	347	577	680	519	12.3766	9.55244	11.3665	12.9262	21.4213	13.5688	11.0985	15.9721	636.93	352.698	0.8527	0.0031588	0.014591	UP	GO:0055085//GO:0051179//GO:0008150//GO:0051234//GO:0006855//GO:0042221//GO:1902578//GO:0015893//GO:0042493//GO:0044765//GO:0044699//GO:0009987//GO:0044763//GO:0050896//GO:0006810	transmembrane transport//localization//biological_process//establishment of localization//drug transmembrane transport//response to chemical//single-organism localization//drug transport//response to drug//single-organism transport//single-organism process//cellular process//single-organism cellular process//response to stimulus//transport	GO:0005575//GO:0016020	cellular_component//membrane	GO:0015291//GO:0090484//GO:0015238//GO:0005215//GO:0022857//GO:0003674//GO:0022804//GO:0015297	secondary active transmembrane transporter activity//drug transporter activity//drug transmembrane transporter activity//transporter activity//transmembrane transporter activity//molecular_function//active transmembrane transporter activity//antiporter activity	K03327 multidrug resistance protein, MATE family | (RefSeq) multidrug and toxin extrusion protein 1-like	http://www.genome.jp/dbget-bin/www_bget?tru:101074763	--	PREDICTED: multidrug and toxin extrusion protein 1-like [Takifugu rubripes]
Novel00247	scaffold136	-	80560	84064	3214	190	297	164	320	252	181	1.74875	2.58121	1.79374	2.39367	2.65067	1.58005	2.04123	2.20813	266.224	195.166	0.44794	0.16886	0.34488	FALSE	--	--	--	--	GO:1901363//GO:0097159//GO:0005488//GO:0003676//GO:0005515//GO:0003674	heterocyclic compound binding//organic cyclic compound binding//binding//nucleic acid binding//protein binding//molecular_function	--	--	--	PREDICTED: 52 kDa repressor of the inhibitor of the protein kinase [Takifugu rubripes]
Novel00248	scaffold14	+	576968	579995	1822	132	89	128	133	50	148	1.95708	1.24599	2.25521	1.6026	0.847198	2.08119	1.81943	1.51033	115.611	107.302	0.10761	0.74111	0.90286	FALSE	--	--	--	--	--	--	--	--	--	--
Novel00249	scaffold14	+	1103547	1107549	2393	251	275	150	56	26	30	3.72755	3.85633	2.64718	0.675891	0.44127	0.42256	3.41035	0.51324	38.9631	201.741	-2.3723	3.4174e-09	8.6704e-08	DOWN	GO:0097659//GO:0098660//GO:0000003//GO:0034654//GO:0050789//GO:0032505//GO:0019219//GO:1903506//GO:0051252//GO:0044271//GO:0010467//GO:0006807//GO:0007155//GO:0046483//GO:1902578//GO:1902600//GO:0015672//GO:0009059//GO:0044765//GO:0000910//GO:0042060//GO:0044237//GO:0015991//GO:0019438//GO:0090529//GO:0000917//GO:0006812//GO:0022607//GO:0071840//GO:0098655//GO:0009058//GO:0051179//GO:0006950//GO:…	nucleic acid-templated transcription//inorganic ion transmembrane transport//reproduction//nucleobase-containing compound biosynthetic process//regulation of biological process//reproduction of a single-celled organism//regulation of nucleobase-containing compound metabolic process//regulation of nucleic acid-templated transcription//regulation of RNA metabolic process//cellular nitrogen compound…	GO:0043229//GO:0032991//GO:0005623//GO:0043226//GO:0016469//GO:0005737//GO:0044424//GO:0043227//GO:0016021//GO:0044425//GO:0031224//GO:0005634//GO:0044464//GO:0033178//GO:0005622//GO:0098796//GO:0043234//GO:0016020//GO:0005575//GO:0043231	intracellular organelle//macromolecular complex//cell//organelle//proton-transporting two-sector ATPase complex//cytoplasm//intracellular part//membrane-bounded organelle//integral component of membrane//membrane part//intrinsic component of membrane//nucleus//cell part//proton-transporting two-sector ATPase complex, catalytic domain//intracellular//membrane protein complex//protein complex//memb…	GO:0042625//GO:0016820//GO:1901363//GO:0022890//GO:0097159//GO:0015075//GO:0016818//GO:0015405//GO:0005488//GO:0016787//GO:0016887//GO:0042626//GO:0016817//GO:0022891//GO:0019829//GO:0015399//GO:0008324//GO:0003700//GO:0022804//GO:0003676//GO:0043565//GO:0003674//GO:0046961//GO:0015077//GO:0042623//GO:0036442//GO:0015078//GO:0022892//GO:0043492//GO:0005215//GO:0003677//GO:0016462//GO:0022857//GO:…	ATPase activity, coupled to transmembrane movement of ions//hydrolase activity, acting on acid anhydrides, catalyzing transmembrane movement of substances//heterocyclic compound binding//inorganic cation transmembrane transporter activity//organic cyclic compound binding//ion transmembrane transporter activity//hydrolase activity, acting on acid anhydrides, in phosphorus-containing anhydrides//P-…	K09035 transcription factor Maf | (RefSeq) transcription factor Maf	http://www.genome.jp/dbget-bin/www_bget?tru:101071510	--	PREDICTED: transcription factor Maf [Takifugu rubripes]
Novel00250	scaffold14	+	1317532	1319001	1388	277	203	277	146	156	90	7.51282	5.19889	8.92782	3.21822	4.83536	2.31517	7.21318	3.45625	140.054	232.645	-0.73215	0.03207	0.096703	FALSE	--	--	--	--	GO:0005488//GO:0097159//GO:1901363//GO:0003677//GO:0003674//GO:0043565//GO:0003676	binding//organic cyclic compound binding//heterocyclic compound binding//DNA binding//molecular_function//sequence-specific DNA binding//nucleic acid binding	--	--	--	PREDICTED: uncharacterized protein LOC105418486, partial [Takifugu rubripes]
Novel00251	scaffold140	-	5	23088	3135	1672	1407	1200	1293	631	1514	22.8461	18.1536	19.485	14.3586	9.8534	19.6209	20.1615	14.611	1207.24	1293.05	-0.099066	0.79025	0.93527	FALSE	--	--	--	--	--	--	--	--	--	PREDICTED: LOW QUALITY PROTEIN: von Willebrand factor A domain-containing protein 5A-like [Takifugu rubripes]
Novel00252	scaffold140	-	11757	14625	1613	357	467	314	564	492	535	5.98626	7.39428	6.2569	7.68608	9.42829	8.50859	6.54581	8.54099	565.548	343.015	0.72138	0.012853	0.046752	UP	GO:0034641//GO:0006412//GO:0043604//GO:1901564//GO:0044267//GO:0009987//GO:0044260//GO:1901576//GO:0008152//GO:0071704//GO:0043603//GO:0044238//GO:0019538//GO:0034645//GO:0043170//GO:0044249//GO:0008150//GO:0009058//GO:1901566//GO:0044237//GO:0006518//GO:0009059//GO:0006807//GO:0044271//GO:0010467//GO:0043043	cellular nitrogen compound metabolic process//translation//amide biosynthetic process//organonitrogen compound metabolic process//cellular protein metabolic process//cellular process//cellular macromolecule metabolic process//organic substance biosynthetic process//metabolic process//organic substance metabolic process//cellular amide metabolic process//primary metabolic process//protein metaboli…	GO:0044446//GO:0043231//GO:0005761//GO:0005575//GO:0044422//GO:0030529//GO:0031974//GO:0043228//GO:0005622//GO:0070013//GO:0044464//GO:0005759//GO:0043232//GO:0044424//GO:0043227//GO:0000313//GO:0005737//GO:0015935//GO:0005739//GO:0000314//GO:0044391//GO:0005840//GO:0043226//GO:0043233//GO:0005623//GO:0032991//GO:0044429//GO:0043229//GO:0005763//GO:0044444	intracellular organelle part//intracellular membrane-bounded organelle//mitochondrial ribosome//cellular_component//organelle part//ribonucleoprotein complex//membrane-enclosed lumen//non-membrane-bounded organelle//intracellular//intracellular organelle lumen//cell part//mitochondrial matrix//intracellular non-membrane-bounded organelle//intracellular part//membrane-bounded organelle//organellar…	GO:0003735//GO:0005198//GO:0003674	structural constituent of ribosome//structural molecule activity//molecular_function	K17402 small subunit ribosomal protein S23 | (RefSeq) 28S ribosomal protein S23, mitochondrial-like	http://www.genome.jp/dbget-bin/www_bget?tru:101068208	--	gag-protease [Takifugu rubripes]
Novel00253	scaffold140	-	14838	16029	805	235	351	178	191	139	146	7.88596	11.1221	7.09821	5.20906	5.33068	4.64683	8.70208	5.06219	168.143	228.222	-0.44075	0.17352	0.35168	FALSE	--	--	--	--	--	--	--	--	--	PREDICTED: von Willebrand factor A domain-containing protein 5A-like [Takifugu rubripes]
Novel00254	scaffold141	+	2101127	2104017	2891	55	42	40	100	76	97	0.513922	0.370574	0.444157	0.759405	0.811575	0.859653	0.442885	0.810211	96.6867	41.5064	1.22	0.0072401	0.029133	UP	--	--	--	--	--	--	--	--	--	--
Novel00255	scaffold141	-	429033	431587	1923	153	164	171	138	141	106	2.27467	2.30231	3.02111	1.66742	2.39567	1.49469	2.5327	1.85259	137.412	149.344	-0.12013	0.75521	0.91225	FALSE	GO:0009987//GO:0044267//GO:0019538//GO:0044238//GO:0071704//GO:0008152//GO:0044260//GO:0043412//GO:0008150//GO:0036211//GO:0043170//GO:0006464//GO:0044237	cellular process//cellular protein metabolic process//protein metabolic process//primary metabolic process//organic substance metabolic process//metabolic process//cellular macromolecule metabolic process//macromolecule modification//biological_process//protein modification process//macromolecule metabolic process//cellular protein modification process//cellular metabolic process	--	--	GO:0043169//GO:0003824//GO:0004017//GO:0019205//GO:0043167//GO:0016776//GO:0003674//GO:0016740//GO:0016301//GO:0046914//GO:0016772//GO:0046872//GO:0019201//GO:0016151//GO:0005488	cation binding//catalytic activity//adenylate kinase activity//nucleobase-containing compound kinase activity//ion binding//phosphotransferase activity, phosphate group as acceptor//molecular_function//transferase activity//kinase activity//transition metal ion binding//transferase activity, transferring phosphorus-containing groups//metal ion binding//nucleotide kinase activity//nickel cation bi…	--	--	--	PREDICTED: zinc finger protein 436-like [Takifugu rubripes]
Novel00256	scaffold142	+	647020	651580	1543	66	89	59	23	17	15	1.15548	1.47129	1.22747	0.327253	0.340131	0.249072	1.28475	0.305485	19.4199	64.4936	-1.7316	0.0021746	0.010639	DOWN	GO:0051234//GO:0051179//GO:0008150//GO:0055085//GO:0044765//GO:0006812//GO:0045184//GO:0008104//GO:1902578//GO:0015031//GO:0006811//GO:0006810//GO:0044763//GO:0006820//GO:0009987//GO:0033036//GO:0044699//GO:0071702//GO:0006821//GO:0030001//GO:0015698	establishment of localization//localization//biological_process//transmembrane transport//single-organism transport//cation transport//establishment of protein localization//protein localization//single-organism localization//protein transport//ion transport//transport//single-organism cellular process//anion transport//cellular process//macromolecule localization//single-organism process//organi…	GO:0016020//GO:0005575//GO:0016021//GO:0044425//GO:0031224	membrane//cellular_component//integral component of membrane//membrane part//intrinsic component of membrane	GO:0005254//GO:0022891//GO:0005247//GO:0022890//GO:0015075//GO:0005216//GO:0015108//GO:0022803//GO:0022832//GO:0015103//GO:0005215//GO:0008509//GO:0046873//GO:0022857//GO:0008565//GO:0022838//GO:0022836//GO:0015267//GO:0022892//GO:0008324//GO:0003674//GO:0005253//GO:0005244//GO:0008308	chloride channel activity//substrate-specific transmembrane transporter activity//voltage-gated chloride channel activity//inorganic cation transmembrane transporter activity//ion transmembrane transporter activity//ion channel activity//chloride transmembrane transporter activity//passive transmembrane transporter activity//voltage-gated channel activity//inorganic anion transmembrane transporte…	K05011 chloride channel 2 | (RefSeq) chloride channel protein 2-like	http://www.genome.jp/dbget-bin/www_bget?tru:101061460	--	PREDICTED: chloride channel protein 2-like [Takifugu rubripes]
Novel00257	scaffold142	-	546512	548561	896	15	28	18	24	9	28	0.511622	0.901794	0.729579	0.665285	0.350817	0.9058	0.714331	0.640634	21.3189	18.4329	0.20985	0.77928	0.92767	FALSE	--	--	--	--	GO:0005488//GO:0005515//GO:0003674	binding//protein binding//molecular_function	--	--	--	--
Novel00258	scaffold142	-	713620	717219	2043	694	920	741	359	608	564	9.79491	12.2608	12.428	4.11788	9.80675	7.54982	11.4946	7.15815	554.836	715.21	-0.36631	0.15926	0.3304	FALSE	--	--	--	--	GO:0003676//GO:0003674//GO:0003677//GO:0097159//GO:1901363//GO:0005488	nucleic acid binding//molecular_function//DNA binding//organic cyclic compound binding//heterocyclic compound binding//binding	--	--	--	PREDICTED: zinc finger BED domain-containing protein 4-like, partial [Stegastes partitus]
Novel00259	scaffold143	+	92706	94674	1867	48	83	83	48	27	14	0.694512	1.13399	1.42711	0.564441	0.44646	0.192125	1.0852	0.401009	31.0086	65.8672	-1.0869	0.046634	0.12989	FALSE	GO:1902578//GO:0046907//GO:0044765//GO:0016192//GO:0051179//GO:0008150//GO:0051641//GO:0051234//GO:0048193//GO:0051649//GO:1902582//GO:0044699//GO:0006891//GO:0006810	single-organism localization//intracellular transport//single-organism transport//vesicle-mediated transport//localization//biological_process//cellular localization//establishment of localization//Golgi vesicle transport//establishment of localization in cell//single-organism intracellular transport//single-organism process//intra-Golgi vesicle-mediated transport//transport	GO:0044444//GO:0031090//GO:0005794//GO:0043229//GO:0043226//GO:0005623//GO:0044431//GO:0043227//GO:0044424//GO:0031228//GO:0005737//GO:0030173//GO:0044464//GO:0005622//GO:0098588//GO:0016021//GO:0031224//GO:0044425//GO:0000139//GO:0005575//GO:0016020//GO:0031300//GO:0031301//GO:0044422//GO:0043231//GO:0044446//GO:0012505	cytoplasmic part//organelle membrane//Golgi apparatus//intracellular organelle//organelle//cell//Golgi apparatus part//membrane-bounded organelle//intracellular part//intrinsic component of Golgi membrane//cytoplasm//integral component of Golgi membrane//cell part//intracellular//bounding membrane of organelle//integral component of membrane//intrinsic component of membrane//membrane part//Golgi …	--	--	--	--	--	PREDICTED: putative nuclease HARBI1 isoform X1 [Takifugu rubripes]
Novel00260	scaffold143	+	402384	403452	817	134	128	101	33	50	20	4.43063	3.99634	3.96848	0.886775	1.88935	0.627202	4.13182	1.13444	37.2519	109.594	-1.5568	0.00045593	0.0028537	DOWN	--	--	--	--	--	--	--	--	--	--
Novel00261	scaffold143	-	513421	522940	3708	179	127	147	83	96	62	1.48783	0.996769	1.45197	0.560682	0.911908	0.488774	1.31219	0.653788	86.3591	138.139	-0.6777	0.076877	0.19145	FALSE	--	--	--	--	GO:0005488//GO:0046872//GO:0043167//GO:0003674//GO:0043169	binding//metal ion binding//ion binding//molecular_function//cation binding	--	--	--	PREDICTED: zinc finger protein 595-like isoform X1 [Takifugu rubripes]
Novel00262	scaffold144	-	549008	551980	1576	113	114	150	51	112	59	2.29342	2.18475	3.61775	0.841228	2.59779	1.13573	2.69864	1.52491	81.1594	116.451	-0.52089	0.25324	0.46034	FALSE	GO:0044710//GO:0008150//GO:0055114//GO:0044699//GO:0008152	single-organism metabolic process//biological_process//oxidation-reduction process//single-organism process//metabolic process	--	--	GO:1901265//GO:0016616//GO:0051287//GO:0048037//GO:0000166//GO:0036094//GO:0005488//GO:0097159//GO:1901363//GO:0016614//GO:0003824//GO:0003674//GO:0050662//GO:0016491	nucleoside phosphate binding//oxidoreductase activity, acting on the CH-OH group of donors, NAD or NADP as acceptor//NAD binding//cofactor binding//nucleotide binding//small molecule binding//binding//organic cyclic compound binding//heterocyclic compound binding//oxidoreductase activity, acting on CH-OH group of donors//catalytic activity//molecular_function//coenzyme binding//oxidoreductase act…	--	--	--	PREDICTED: alcohol dehydrogenase class-3-like [Takifugu rubripes]
Novel00263	scaffold144	-	933392	938863	3695	500	574	524	1017	1166	1457	3.8198	4.1407	4.75712	6.31437	10.18	10.5571	4.23921	9.01719	1305.22	486.807	1.4229	1.045e-06	1.4395e-05	UP	--	--	--	--	GO:0005488//GO:0005515//GO:0003674	binding//protein binding//molecular_function	K10443 kelch-like protein 2/3 | (RefSeq) klhl3; kelch like family member 3	http://www.genome.jp/dbget-bin/www_bget?tru:101064255	--	PREDICTED: kelch-like protein 3 isoform X2 [Takifugu rubripes]
Novel00264	scaffold145	-	142351	150438	3628	491	574	415	491	616	564	3.82129	4.21824	3.83812	3.10562	5.47885	4.16317	3.95922	4.24921	600.543	446.679	0.42703	0.15112	0.3179	FALSE	GO:0050794//GO:0042981//GO:0009987//GO:0016265//GO:0012501//GO:0044699//GO:0043067//GO:0010941//GO:0065007//GO:0044763//GO:0050789//GO:0008219//GO:0008150//GO:0006915	regulation of cellular process//regulation of apoptotic process//cellular process//death//programmed cell death//single-organism process//regulation of programmed cell death//regulation of cell death//biological regulation//single-organism cellular process//regulation of biological process//cell death//biological_process//apoptotic process	--	--	--	--	--	--	--	PREDICTED: bcl-2-like protein 1 [Takifugu rubripes]>gi|768958866|ref|XP_011617785.1| PREDICTED: bcl-2-like protein 1 [Takifugu rubripes]
Novel00265	scaffold146	+	7599	10906	2319	0	0	0	0	0	0	0	0	0	0	0	0	0	0	0	0	NA	NA	NA	NA	--	--	--	--	--	--	--	--	--	PREDICTED: protein SOGA1-like [Takifugu rubripes]
Novel00266	scaffold146	-	7599	12337	3795	9	10	9	16	9	2	0.0827792	0.0868501	0.0983702	0.119602	0.0946024	0.0174472	0.0893332	0.0772171	9.37609	8.52004	0.13813	0.90743	1	FALSE	--	--	--	--	--	--	--	--	--	PREDICTED: protein SOGA1 isoform X2 [Takifugu rubripes]
Novel00267	scaffold149	+	185512	186681	1056	52	67	40	6	10	4	1.33022	1.6184	1.21596	0.124741	0.292348	0.09705	1.38819	0.171379	7.25673	47.6991	-2.7166	0.00011514	0.00087758	DOWN	--	--	--	--	--	--	--	--	--	--
Novel00268	scaffold149	+	278733	290242	1174	31	25	6	5	3	7	0.738468	0.562343	0.169849	0.0968007	0.0816717	0.158156	0.49022	0.112209	5.298	18.0725	-1.7703	0.077203	0.19207	FALSE	GO:0043414//GO:0044238//GO:0090304//GO:0009452//GO:0019538//GO:1901360//GO:0009312//GO:0008152//GO:1901576//GO:0006139//GO:0044260//GO:0016070//GO:0071704//GO:0044723//GO:0044267//GO:0044699//GO:0006396//GO:0009987//GO:0044419//GO:0034660//GO:0006725//GO:0034641//GO:0005975//GO:0010467//GO:0034470//GO:0036260//GO:0006807//GO:0046483//GO:0016051//GO:0009311//GO:0009451//GO:0044237//GO:0032259//GO:…	macromolecule methylation//primary metabolic process//nucleic acid metabolic process//7-methylguanosine RNA capping//protein metabolic process//organic cyclic compound metabolic process//oligosaccharide biosynthetic process//metabolic process//organic substance biosynthetic process//nucleobase-containing compound metabolic process//cellular macromolecule metabolic process//RNA metabolic process//…	--	--	GO:0008757//GO:0008170//GO:0003674//GO:0008173//GO:0018024//GO:0008168//GO:0010340//GO:0008171//GO:0003824//GO:0016423//GO:0042054//GO:0008175//GO:0016279//GO:0051998//GO:0008176//GO:0004719//GO:0016740//GO:0016278//GO:0008276//GO:0016741	S-adenosylmethionine-dependent methyltransferase activity//N-methyltransferase activity//molecular_function//RNA methyltransferase activity//histone-lysine N-methyltransferase activity//methyltransferase activity//carboxyl-O-methyltransferase activity//O-methyltransferase activity//catalytic activity//tRNA (guanine) methyltransferase activity//histone methyltransferase activity//tRNA methyltransf…	--	--	--	PREDICTED: putative methyltransferase DDB_G0268948 [Takifugu rubripes]
Novel00269	scaffold149	-	288282	290244	1834	10	11	1	2	7	3	0.147293	0.152992	0.0175035	0.0239415	0.117832	0.0419103	0.10593	0.0612279	4.44168	6.33658	-0.5126	0.6977	0.87382	FALSE	--	--	--	--	--	--	--	--	--	PREDICTED: putative methyltransferase DDB_G0268948 [Takifugu rubripes]
Novel00270	scaffold149	-	1950129	1955344	3451	2354	2487	3099	1861	3166	2745	19.2522	19.2062	30.1188	12.3697	29.5914	21.2928	22.8591	21.0846	2817.37	2448.68	0.20235	0.59895	0.80359	FALSE	--	--	--	--	GO:0008270//GO:0046872//GO:0046914//GO:0005488//GO:0043169//GO:0003674//GO:0043167//GO:0005515	zinc ion binding//metal ion binding//transition metal ion binding//binding//cation binding//molecular_function//ion binding//protein binding	--	--	--	1-acylglycerol-3-phosphate O-acyltransferase 3 [Salmo salar]
Novel00271	scaffold150	+	2786	7744	1360	973	1023	769	1428	1316	1105	20.7781	20.6281	19.5146	24.7833	32.1165	22.3806	20.3069	26.4268	1369.34	834.465	0.71456	0.0073764	0.029597	UP	GO:0051716//GO:0008150//GO:0016055//GO:0050789//GO:0007154//GO:0044699//GO:0044700//GO:0009987//GO:0023052//GO:0050896//GO:0044763//GO:0065007//GO:0007165//GO:0050794//GO:0007166	cellular response to stimulus//biological_process//Wnt signaling pathway//regulation of biological process//cell communication//single-organism process//single organism signaling//cellular process//signaling//response to stimulus//single-organism cellular process//biological regulation//signal transduction//regulation of cellular process//cell surface receptor signaling pathway	--	--	GO:0046906//GO:0009055//GO:0005488//GO:0097159//GO:1901363//GO:0008092//GO:0032403//GO:0008017//GO:0020037//GO:0003674//GO:0044877//GO:0005515//GO:0015631	tetrapyrrole binding//electron carrier activity//binding//organic cyclic compound binding//heterocyclic compound binding//cytoskeletal protein binding//protein complex binding//microtubule binding//heme binding//molecular_function//macromolecular complex binding//protein binding//tubulin binding	K00413 ubiquinol-cytochrome c reductase cytochrome c1 subunit | (RefSeq) cytochrome c1, heme protein, mitochondrial	http://www.genome.jp/dbget-bin/www_bget?tru:101079024	--	PREDICTED: cytochrome c1, heme protein, mitochondrial-like isoform 1 [Oreochromis niloticus]
Novel00272	scaffold150	-	6918	7753	766	0	0	0	2	3	2	0	0	0	0.0573222	0.120908	0.0668961	0	0.0817088	2.5296	0	Inf	0.32217	0.54363	FALSE	--	--	--	--	GO:0003674//GO:0020037//GO:0097159//GO:1901363//GO:0005488//GO:0009055//GO:0046906	molecular_function//heme binding//organic cyclic compound binding//heterocyclic compound binding//binding//electron carrier activity//tetrapyrrole binding	--	--	--	Cytochrome c1, heme protein, mitochondrial precursor [Salmo salar]
Novel00273	scaffold151	+	66	6497	3036	554	481	659	650	329	465	6.24866	5.12288	8.83293	5.9584	4.24086	4.97447	6.73482	5.05791	504.856	522.617	-0.049882	0.99887	1	FALSE	GO:0044267//GO:0006793//GO:0009987//GO:0016311//GO:0044238//GO:0019538//GO:0044260//GO:0008152//GO:0071704//GO:0006470//GO:0043170//GO:0036211//GO:0008150//GO:0043412//GO:0006464//GO:0006796//GO:0044237	cellular protein metabolic process//phosphorus metabolic process//cellular process//dephosphorylation//primary metabolic process//protein metabolic process//cellular macromolecule metabolic process//metabolic process//organic substance metabolic process//protein dephosphorylation//macromolecule metabolic process//protein modification process//biological_process//macromolecule modification//cellul…	GO:0005575//GO:0005622//GO:0044464//GO:0044424//GO:0005737//GO:0005623	cellular_component//intracellular//cell part//intracellular part//cytoplasm//cell	GO:0016788//GO:0016791//GO:0042578//GO:0003824//GO:0003674//GO:0016787//GO:0008138//GO:0004725//GO:0004721	hydrolase activity, acting on ester bonds//phosphatase activity//phosphoric ester hydrolase activity//catalytic activity//molecular_function//hydrolase activity//protein tyrosine/serine/threonine phosphatase activity//protein tyrosine phosphatase activity//phosphoprotein phosphatase activity	--	--	--	CD45 [Takifugu rubripes]
Novel00274	scaffold151	+	447009	448148	1037	311	303	317	75	190	45	8.10148	7.45312	9.81308	1.58783	5.65638	1.11182	8.4559	2.78534	114.13	284.465	-1.3176	0.0017982	0.0090999	DOWN	--	--	--	--	--	--	--	--	--	--
Novel00275	scaffold152	+	676415	676930	516	469	302	325	2884	1376	1379	24.5531	14.929	20.219	122.706	82.3251	68.4721	19.9004	91.1679	1961.19	332.544	2.5601	4.7776e-06	5.5214e-05	UP	--	--	--	--	--	--	--	--	--	--
Novel00276	scaffold152	+	810145	811531	723	26	36	14	16	22	14	0.982314	1.28431	0.62856	0.491287	0.949905	0.501674	0.965062	0.647622	18.7407	22.4896	-0.26308	0.68765	0.87029	FALSE	GO:0044237//GO:0046483//GO:0006807//GO:0006259//GO:0006974//GO:0043170//GO:0051716//GO:0033554//GO:0044710//GO:0006950//GO:0008150//GO:0044260//GO:0008152//GO:0006139//GO:0071704//GO:0090304//GO:0044238//GO:1901360//GO:0034641//GO:0050896//GO:0000012//GO:0006725//GO:0044763//GO:0044699//GO:0006281//GO:0009987	cellular metabolic process//heterocycle metabolic process//nitrogen compound metabolic process//DNA metabolic process//cellular response to DNA damage stimulus//macromolecule metabolic process//cellular response to stimulus//cellular response to stress//single-organism metabolic process//response to stress//biological_process//cellular macromolecule metabolic process//metabolic process//nucleobas…	GO:0043226//GO:0005623//GO:0043229//GO:0043227//GO:0044424//GO:0005622//GO:0005634//GO:0044464//GO:0043231//GO:0005575	organelle//cell//intracellular organelle//membrane-bounded organelle//intracellular part//intracellular//nucleus//cell part//intracellular membrane-bounded organelle//cellular_component	GO:0003684//GO:0005488//GO:0097159//GO:1901363//GO:0003674//GO:0003676//GO:0003677	damaged DNA binding//binding//organic cyclic compound binding//heterocyclic compound binding//molecular_function//nucleic acid binding//DNA binding	--	--	--	PREDICTED: intraflagellar transport protein 25 homolog [Takifugu rubripes]
Novel00277	scaffold152	-	288461	295355	1441	181	265	240	26	33	56	4.04422	5.59106	6.3725	0.472138	0.842657	1.18676	5.33593	0.83385	41.3577	209.7	-2.3421	2.6859e-09	6.9974e-08	DOWN	--	--	--	--	--	--	--	--	--	--
Novel00278	scaffold154	+	169217	170362	807	261	345	328	235	164	211	9.03917	11.2823	13.4991	6.61447	6.49102	6.93086	11.2735	6.67878	215.446	285.679	-0.40707	0.22106	0.41786	FALSE	GO:0043043//GO:0010467//GO:0044271//GO:0006807//GO:0009059//GO:0006518//GO:0044237//GO:1901566//GO:0009058//GO:0008150//GO:0044249//GO:0043170//GO:0006413//GO:0034645//GO:0019538//GO:0044238//GO:0043603//GO:0071704//GO:0008152//GO:1901576//GO:0044260//GO:0009987//GO:0044267//GO:1901564//GO:0043604//GO:0006412//GO:0034641	peptide biosynthetic process//gene expression//cellular nitrogen compound biosynthetic process//nitrogen compound metabolic process//macromolecule biosynthetic process//peptide metabolic process//cellular metabolic process//organonitrogen compound biosynthetic process//biosynthetic process//biological_process//cellular biosynthetic process//macromolecule metabolic process//translational initiatio…	GO:0019012//GO:0005575	virion//cellular_component	GO:1901363//GO:0003723//GO:0097159//GO:0005488//GO:0003676//GO:0003674	heterocyclic compound binding//RNA binding//organic cyclic compound binding//binding//nucleic acid binding//molecular_function	--	--	--	PREDICTED: skin secretory protein xP2-like isoform X1 [Takifugu rubripes]
Novel00279	scaffold154	+	343825	353194	1999	648	793	494	121	104	139	8.75679	10.1189	7.93303	1.32891	1.60614	1.78156	8.93625	1.5722	129.45	581.031	-2.1662	2.1417e-12	1.0591e-10	DOWN	GO:0044707//GO:0007606//GO:0050877//GO:0032501//GO:0003008//GO:0050909//GO:0007600//GO:0044699//GO:0008150	single-multicellular organism process//sensory perception of chemical stimulus//neurological system process//multicellular organismal process//system process//sensory perception of taste//sensory perception//single-organism process//biological_process	GO:0016021//GO:0031224//GO:0044425//GO:0016020//GO:0005575	integral component of membrane//intrinsic component of membrane//membrane part//membrane//cellular_component	GO:0043167//GO:0003674//GO:0008289//GO:0043168//GO:0005488//GO:0035091//GO:0005543	ion binding//molecular_function//lipid binding//anion binding//binding//phosphatidylinositol binding//phospholipid binding	--	--	--	PREDICTED: protein FAM107B-like isoform X1 [Stegastes partitus]
Novel00280	scaffold154	-	1053514	1057085	1499	178	195	216	140	166	165	3.20775	3.31824	4.6257	2.05044	3.41877	2.82021	3.71723	2.76314	169	180.807	-0.097427	0.78366	0.93057	FALSE	--	--	--	--	--	--	--	--	--	--
Novel00281	scaffold154	-	1359792	1362137	1476	47	22	38	30	20	5	0.86019	0.380199	0.826461	0.446228	0.418318	0.0867927	0.68895	0.317113	19.2428	32.8617	-0.77209	0.28235	0.49708	FALSE	--	--	--	--	GO:0005488//GO:0016787//GO:0051540//GO:0051539//GO:0003674//GO:0016788//GO:0051536//GO:0003824	binding//hydrolase activity//metal cluster binding//4 iron, 4 sulfur cluster binding//molecular_function//hydrolase activity, acting on ester bonds//iron-sulfur cluster binding//catalytic activity	--	--	--	PREDICTED: putative nuclease HARBI1 [Takifugu rubripes]
Novel00282	scaffold154	-	1497202	1502062	1986	113	130	347	251	373	82	2.19765	2.38735	8.01959	3.96728	8.29029	1.51255	4.20153	4.59004	255.26	188.797	0.43514	0.5861	0.795	FALSE	GO:1901135//GO:1901564//GO:0006040//GO:0006030//GO:0008152//GO:0071704//GO:0006022//GO:0043170//GO:0008150//GO:0006807//GO:1901071	carbohydrate derivative metabolic process//organonitrogen compound metabolic process//amino sugar metabolic process//chitin metabolic process//metabolic process//organic substance metabolic process//aminoglycan metabolic process//macromolecule metabolic process//biological_process//nitrogen compound metabolic process//glucosamine-containing compound metabolic process	GO:0005575//GO:0005576	cellular_component//extracellular region	GO:0097367//GO:0003824//GO:0003674//GO:0008061//GO:0005488	carbohydrate derivative binding//catalytic activity//molecular_function//chitin binding//binding	--	--	--	PREDICTED: protein farnesyltransferase subunit beta-like [Takifugu rubripes]
Novel00283	scaffold155	-	19647	20700	820	32	11	28	4	0	2	1.05419	0.342179	1.09615	0.107095	0	0.0624907	0.830839	0.0565284	2.01105	21.9831	-3.4504	0.002784	0.013083	DOWN	--	--	--	--	--	--	--	--	--	--
Novel00284	scaffold155	-	466974	468094	835	3229	3367	2270	2836	2494	2922	107.158	105.51	89.5213	76.4898	94.5879	91.9719	100.73	87.6832	2935.03	2664.28	0.13963	0.61638	0.81698	FALSE	--	--	--	--	--	--	--	--	--	PREDICTED: alpha-1,3-mannosyl-glycoprotein 4-beta-N-acetylglucosaminyltransferase B [Takifugu rubripes]
Novel00285	scaffold156	+	88715	92203	1918	173	196	136	38	46	72	2.43658	2.60664	2.27623	0.434967	0.740411	0.961797	2.43982	0.712391	56.0353	152.101	-1.4406	0.00026625	0.0018082	DOWN	GO:0044237//GO:0006511//GO:0009057//GO:1901575//GO:0009056//GO:0044248//GO:0006508//GO:0008150//GO:0043170//GO:0071704//GO:0008152//GO:0044260//GO:0019538//GO:0044238//GO:0043632//GO:0030163//GO:0019941//GO:0044257//GO:0009987//GO:0051603//GO:0044267//GO:0044265	cellular metabolic process//ubiquitin-dependent protein catabolic process//macromolecule catabolic process//organic substance catabolic process//catabolic process//cellular catabolic process//proteolysis//biological_process//macromolecule metabolic process//organic substance metabolic process//metabolic process//cellular macromolecule metabolic process//protein metabolic process//primary metaboli…	--	--	GO:0005488//GO:0005515//GO:0003674	binding//protein binding//molecular_function	K10464 kelch-like protein 28 | (RefSeq) klhl28; kelch like family member 28	http://www.genome.jp/dbget-bin/www_bget?tru:101079048	--	PREDICTED: kelch-like protein 28 [Takifugu rubripes]>gi|768912018|ref|XP_011614602.1| PREDICTED: kelch-like protein 28 [Takifugu rubripes]
Novel00286	scaffold156	-	1571043	1573679	2410	2308	2589	1847	3226	2429	3309	25.8703	27.4024	24.6022	29.3879	31.1153	35.1786	25.9583	31.894	3175.01	2033.13	0.64306	0.011558	0.042859	UP	GO:0008152//GO:0071704//GO:0007165//GO:0044238//GO:0050794//GO:0035556//GO:0050896//GO:0044763//GO:0065007//GO:0044700//GO:0044723//GO:0044699//GO:0019318//GO:0009987//GO:0023052//GO:0007154//GO:0006000//GO:0007186//GO:0005975//GO:0050789//GO:0005996//GO:0051716//GO:0044710//GO:0007264//GO:0008150	metabolic process//organic substance metabolic process//signal transduction//primary metabolic process//regulation of cellular process//intracellular signal transduction//response to stimulus//single-organism cellular process//biological regulation//single organism signaling//single-organism carbohydrate metabolic process//single-organism process//hexose metabolic process//cellular process//signa…	--	--	GO:0003674//GO:0017076//GO:0044877//GO:0005515//GO:0043167//GO:0035639//GO:0032549//GO:0032561//GO:0003873//GO:0016773//GO:0003824//GO:0017111//GO:0031683//GO:0008443//GO:0016462//GO:0032403//GO:0005525//GO:0043168//GO:0032553//GO:0001883//GO:0001882//GO:0060089//GO:0019200//GO:0003924//GO:0097367//GO:0032550//GO:0019001//GO:0016818//GO:0005488//GO:0097159//GO:1901363//GO:0016772//GO:0000166//GO:…	molecular_function//purine nucleotide binding//macromolecular complex binding//protein binding//ion binding//purine ribonucleoside triphosphate binding//ribonucleoside binding//guanyl ribonucleotide binding//6-phosphofructo-2-kinase activity//phosphotransferase activity, alcohol group as acceptor//catalytic activity//nucleoside-triphosphatase activity//G-protein beta/gamma-subunit complex binding…	K07941 ADP-ribosylation factor 6 | (RefSeq) ADP-ribosylation factor 6	http://www.genome.jp/dbget-bin/www_bget?tru:101063995	--	PREDICTED: ADP-ribosylation factor 6 [Takifugu rubripes]>gi|768912256|ref|XP_011615528.1| PREDICTED: ADP-ribosylation factor 6 [Takifugu rubripes]
Novel00287	scaffold157	-	104634	111885	7252	288	363	332	69	27	13	1.14579	1.36368	1.56962	0.223101	0.12276	0.0490538	1.35969	0.131638	37.4262	299.932	-3.0025	5.1573e-15	4.2279e-13	DOWN	--	--	--	--	GO:0003674//GO:0015643//GO:0005488	molecular_function//toxic substance binding//binding	no KO assigned | (RefSeq) znf280d; zinc finger protein 280D	http://www.genome.jp/dbget-bin/www_bget?tru:101073157	--	PREDICTED: pogo transposable element with KRAB domain-like isoform X3 [Haplochromis burtoni]
Novel00288	scaffold157	-	162926	218010	3928	359	390	595	179	84	112	2.61258	2.67998	5.14558	1.05868	0.69861	0.773053	3.47938	0.843449	130.688	418.602	-1.6795	0.0033895	0.015513	DOWN	--	--	--	--	GO:0016787//GO:0016788//GO:0003824//GO:0003674	hydrolase activity//hydrolase activity, acting on ester bonds//catalytic activity//molecular_function	--	--	--	putative nucleic acid binding protein [Takifugu rubripes]
Novel00289	scaffold158	+	1069404	1070444	853	98	121	84	42	13	28	3.10356	3.61835	3.16122	1.08099	0.470498	0.841024	3.29438	0.797504	28.6804	91.373	-1.6717	0.00079904	0.0046	DOWN	--	--	--	--	--	--	--	--	--	--
Novel00290	scaffold158	-	1098249	1103750	2443	444	534	451	125	128	141	5.20801	5.91455	6.28648	1.19162	1.71585	1.56864	5.80301	1.49204	140.774	434.214	-1.625	2.2748e-07	3.733e-06	DOWN	GO:0044237//GO:0007154//GO:0050789//GO:0006807//GO:0007264//GO:0008150//GO:0009308//GO:0051716//GO:0071704//GO:0008152//GO:0050794//GO:0007165//GO:0065007//GO:0050896//GO:0035556//GO:0034641//GO:0044763//GO:0009987//GO:0006576//GO:0023052//GO:0044700//GO:1901564//GO:0044699//GO:0044106	cellular metabolic process//cell communication//regulation of biological process//nitrogen compound metabolic process//small GTPase mediated signal transduction//biological_process//amine metabolic process//cellular response to stimulus//organic substance metabolic process//metabolic process//regulation of cellular process//signal transduction//biological regulation//response to stimulus//intrace…	--	--	GO:0097159//GO:1901363//GO:0005488//GO:0019001//GO:0000166//GO:0036094//GO:0032559//GO:0030554//GO:0032555//GO:0005524//GO:1901265//GO:0043167//GO:0035639//GO:0003674//GO:0017076//GO:0032561//GO:0032549//GO:0043168//GO:0005525//GO:0001882//GO:0032550//GO:0097367//GO:0032553//GO:0001883	organic cyclic compound binding//heterocyclic compound binding//binding//guanyl nucleotide binding//nucleotide binding//small molecule binding//adenyl ribonucleotide binding//adenyl nucleotide binding//purine ribonucleotide binding//ATP binding//nucleoside phosphate binding//ion binding//purine ribonucleoside triphosphate binding//molecular_function//purine nucleotide binding//guanyl ribonucleoti…	K07531 Rho family GTPase 1 | (RefSeq) rho-related GTP-binding protein Rho6-like	http://www.genome.jp/dbget-bin/www_bget?tru:101070652	--	PREDICTED: rho-related GTP-binding protein Rho6-like [Takifugu rubripes]
Novel00291	scaffold158	-	1238983	1245356	6374	332	397	317	1124	1085	1192	1.40705	1.58874	1.59651	3.87147	5.2551	4.79141	1.53077	4.63933	1212.92	317.067	1.9356	5.0457e-12	2.2755e-10	UP	GO:0008150//GO:0061640//GO:1902410//GO:0022402//GO:0032505//GO:0000003//GO:0000910//GO:0022607//GO:0071840//GO:0000917//GO:0090529//GO:0009987//GO:0016043//GO:0044699//GO:0044085//GO:1903047//GO:0043093//GO:0007049//GO:0000278//GO:0000281//GO:0044763//GO:0019954//GO:0051301//GO:0032506	biological_process//cytoskeleton-dependent cytokinesis//mitotic cytokinetic process//cell cycle process//reproduction of a single-celled organism//reproduction//cytokinesis//cellular component assembly//cellular component organization or biogenesis//barrier septum assembly//cell septum assembly//cellular process//cellular component organization//single-organism process//cellular component biogene…	GO:0005737//GO:0044424//GO:0005623//GO:0005575//GO:0005622//GO:0044464	cytoplasm//intracellular part//cell//cellular_component//intracellular//cell part	--	--	no KO assigned | (RefSeq) death-inducer obliterator 1-like	http://www.genome.jp/dbget-bin/www_bget?tru:101077511	--	PREDICTED: death-inducer obliterator 1 [Larimichthys crocea]
Novel00292	scaffold16	+	555848	560560	3366	107	95	111	122	34	81	0.858722	0.719919	1.0586	0.795733	0.311837	0.616553	0.879082	0.574708	81.7301	95.9262	-0.23106	0.68704	0.86997	FALSE	--	--	GO:0016020//GO:0005575	membrane//cellular_component	GO:0004871//GO:0022834//GO:0022891//GO:0015276//GO:0015075//GO:0004970//GO:0005216//GO:0022803//GO:0008066//GO:0022857//GO:0005215//GO:0004888//GO:0022838//GO:0060089//GO:0005230//GO:0022836//GO:0022892//GO:0015267//GO:0003674//GO:0004872//GO:0038023	signal transducer activity//ligand-gated channel activity//substrate-specific transmembrane transporter activity//ligand-gated ion channel activity//ion transmembrane transporter activity//ionotropic glutamate receptor activity//ion channel activity//passive transmembrane transporter activity//glutamate receptor activity//transmembrane transporter activity//transporter activity//transmembrane sig…	--	--	--	PREDICTED: glutamate receptor ionotropic, kainate 3 [Takifugu rubripes]
Novel00293	scaffold16	+	1167889	1169543	909	229	314	345	211	60	187	6.80541	8.8113	12.1837	5.09613	2.03775	5.27081	9.26681	4.13489	158.706	273.543	-0.78541	0.094908	0.22501	FALSE	GO:0051171//GO:0044249//GO:0019222//GO:0018130//GO:0043170//GO:0043623//GO:0051716//GO:0009058//GO:0051179//GO:0008150//GO:0007264//GO:0071824//GO:0051170//GO:0010506//GO:0072594//GO:0022402//GO:0051641//GO:0006461//GO:1902410//GO:0032774//GO:0070925//GO:0051234//GO:0061640//GO:0031326//GO:0006355//GO:0044248//GO:0006886//GO:0051276//GO:0006605//GO:0034645//GO:0009056//GO:0070271//GO:0006259//GO:…	regulation of nitrogen compound metabolic process//cellular biosynthetic process//regulation of metabolic process//heterocycle biosynthetic process//macromolecule metabolic process//cellular protein complex assembly//cellular response to stimulus//biosynthetic process//localization//biological_process//small GTPase mediated signal transduction//protein-DNA complex subunit organization//nuclear im…	GO:0000776//GO:0044449//GO:0005801//GO:0030017//GO:0005856//GO:0005694//GO:0043227//GO:0030016//GO:0044424//GO:0019028//GO:0015629//GO:0005737//GO:0044444//GO:0043229//GO:0043292//GO:0019012//GO:0043226//GO:0044421//GO:0005623//GO:0032991//GO:0005575//GO:0044423//GO:0000775//GO:0044427//GO:0016020//GO:0036379//GO:0005576//GO:0044422//GO:0005865//GO:0043231//GO:0044446//GO:0044430//GO:0043232//GO:…	kinetochore//contractile fiber part//cis-Golgi network//sarcomere//cytoskeleton//chromosome//membrane-bounded organelle//myofibril//intracellular part//viral capsid//actin cytoskeleton//cytoplasm//cytoplasmic part//intracellular organelle//contractile fiber//virion//organelle//extracellular region part//cell//macromolecular complex//cellular_component//virion part//chromosome, centromeric region/…	GO:0019905//GO:0098772//GO:0008047//GO:0000149//GO:0030695//GO:0005096//GO:0030234//GO:0060589//GO:0005488//GO:1901363//GO:0097159//GO:0003677//GO:0001071//GO:0043565//GO:0003674//GO:0003700//GO:0003676//GO:0005515	syntaxin binding//molecular function regulator//enzyme activator activity//SNARE binding//GTPase regulator activity//GTPase activator activity//enzyme regulator activity//nucleoside-triphosphatase regulator activity//binding//heterocyclic compound binding//organic cyclic compound binding//DNA binding//nucleic acid binding transcription factor activity//sequence-specific DNA binding//molecular_fun…	--	--	--	PREDICTED: C-Myc-binding protein [Takifugu rubripes]
Novel00294	scaffold16	-	37528	41473	1626	205	203	263	35	34	37	3.43749	3.21421	5.24065	0.476973	0.651549	0.588445	3.96412	0.572322	37.8098	207.042	-2.4531	4.2079e-09	1.0404e-07	DOWN	--	--	--	--	--	--	--	--	--	PREDICTED: uncharacterized protein LOC105416617 isoform X1 [Takifugu rubripes]
Novel00295	scaffold16	-	848183	849781	1471	64	47	38	39	29	59	1.1753	0.815004	0.82927	0.582068	0.608623	1.02763	0.939859	0.739442	45.0814	44.8273	0.0081546	1	1	FALSE	--	--	--	--	--	--	--	--	--	--
Novel00296	scaffold16	-	1559219	1561953	1003	485	413	532	406	319	416	13.0624	10.5032	17.0269	8.88683	9.81868	10.6265	13.5309	9.77735	404.585	439.774	-0.12032	0.73635	0.89946	FALSE	--	--	GO:0005575//GO:0016020//GO:0044425//GO:0031224//GO:0016021	cellular_component//membrane//membrane part//intrinsic component of membrane//integral component of membrane	--	--	--	--	--	--
Novel00297	scaffold161	+	164941	189248	6404	690	726	475	1069	972	1119	2.98517	2.96584	2.44206	3.75869	4.80581	4.59163	2.79769	4.38538	1125.04	567.695	0.98679	0.00032324	0.0021332	UP	GO:0006725//GO:0009889//GO:0006351//GO:0034641//GO:0065007//GO:2000112//GO:0031323//GO:0009987//GO:0006139//GO:1901576//GO:0008152//GO:0044260//GO:0010468//GO:0071704//GO:0080090//GO:0010556//GO:0016070//GO:0060255//GO:0044238//GO:0090304//GO:0050794//GO:1901360//GO:2001141//GO:1901362//GO:0032774//GO:0006355//GO:0031326//GO:0034645//GO:0044249//GO:0019222//GO:0051171//GO:0043170//GO:0018130//GO:…	cellular aromatic compound metabolic process//regulation of biosynthetic process//transcription, DNA-templated//cellular nitrogen compound metabolic process//biological regulation//regulation of cellular macromolecule biosynthetic process//regulation of cellular metabolic process//cellular process//nucleobase-containing compound metabolic process//organic substance biosynthetic process//metabolic…	GO:0043231//GO:0005575//GO:0044464//GO:0005634//GO:0005622//GO:0043227//GO:0044424//GO:0043226//GO:0005623//GO:0043229	intracellular membrane-bounded organelle//cellular_component//cell part//nucleus//intracellular//membrane-bounded organelle//intracellular part//organelle//cell//intracellular organelle	GO:0001071//GO:0003677//GO:0043565//GO:0003674//GO:0003676//GO:0003700//GO:0005488//GO:1901363//GO:0097159	nucleic acid binding transcription factor activity//DNA binding//sequence-specific DNA binding//molecular_function//nucleic acid binding//transcription factor activity, sequence-specific DNA binding//binding//heterocyclic compound binding//organic cyclic compound binding	K09434 ETS domain-containing transcription factor ERF | (RefSeq) ETS domain-containing transcription factor ERF-like	http://www.genome.jp/dbget-bin/www_bget?tru:101065589	--	PREDICTED: ETS domain-containing transcription factor ERF-like isoform X1 [Takifugu rubripes]
Novel00298	scaffold162	+	18850	27647	1372	202	151	124	194	172	153	3.99469	2.81968	2.91404	3.11797	3.88724	2.86972	3.24281	3.29165	184.436	143.635	0.36071	0.31093	0.53123	FALSE	GO:0098609//GO:0022610//GO:0007156//GO:0008150//GO:0098742//GO:0007155	cell-cell adhesion//biological adhesion//homophilic cell adhesion via plasma membrane adhesion molecules//biological_process//cell-cell adhesion via plasma-membrane adhesion molecules//cell adhesion	GO:0005575//GO:0016020	cellular_component//membrane	GO:0005509//GO:0043169//GO:0003674//GO:0043167//GO:0046872//GO:0005488	calcium ion binding//cation binding//molecular_function//ion binding//metal ion binding//binding	--	--	--	PREDICTED: cadherin-1-like [Takifugu rubripes]
Novel00299	scaffold163	+	1110868	1111946	897	147	110	28	19	65	32	5.34455	3.7764	1.20975	0.561418	2.70077	1.10347	3.44357	1.45522	42.874	83.1297	-0.95526	0.18394	0.36719	FALSE	--	--	--	--	--	--	--	--	--	PREDICTED: receptor-transporting protein 4-like [Takifugu rubripes]
Novel00300	scaffold165	+	182752	184810	1781	16	14	25	36	30	34	0.289496	0.23919	0.537533	0.529376	0.620333	0.58347	0.355406	0.577726	35.5003	17.1789	1.0472	0.10653	0.24398	FALSE	--	--	--	--	--	--	--	--	--	--
Novel00301	scaffold165	-	1019807	1022370	1740	58	43	39	52	51	57	0.90357	0.632548	0.722005	0.658379	0.907997	0.842219	0.752708	0.802865	57.0933	42.3104	0.43231	0.41347	0.63928	FALSE	--	--	--	--	--	--	--	--	--	PREDICTED: uncharacterized protein LOC105417480 [Takifugu rubripes]
Novel00302	scaffold169	+	148408	149918	1511	4	7	1	43	19	34	0.0715119	0.11817	0.0212452	0.624778	0.388197	0.576519	0.0703091	0.529831	33.4914	3.47531	3.2686	0.00022869	0.0015852	UP	--	--	--	--	--	--	--	--	--	--
Novel00303	scaffold169	+	565953	568099	1620	17	51	8	11	13	9	0.283476	0.803026	0.158526	0.149073	0.247737	0.14234	0.415009	0.179717	11.8347	22.061	-0.89848	0.32998	0.55194	FALSE	GO:0009058//GO:0008150//GO:0051171//GO:0019222//GO:0044249//GO:0018130//GO:0043170//GO:0006355//GO:0031326//GO:0034645//GO:0032774//GO:0034654//GO:0050789//GO:0097659//GO:0019219//GO:1903506//GO:0044271//GO:0010467//GO:0051252//GO:0006807//GO:0046483//GO:0009059//GO:0044237//GO:0019438//GO:0009987//GO:2000112//GO:0031323//GO:0065007//GO:0006725//GO:0009889//GO:0034641//GO:0006351//GO:0050794//GO:…	biosynthetic process//biological_process//regulation of nitrogen compound metabolic process//regulation of metabolic process//cellular biosynthetic process//heterocycle biosynthetic process//macromolecule metabolic process//regulation of transcription, DNA-templated//regulation of cellular biosynthetic process//cellular macromolecule biosynthetic process//RNA biosynthetic process//nucleobase-cont…	--	--	GO:0016301//GO:0016740//GO:0008270//GO:0046914//GO:0016772//GO:0046872//GO:1901363//GO:0019201//GO:0097159//GO:0005488//GO:0043169//GO:0001071//GO:0003677//GO:0003824//GO:0019205//GO:0004017//GO:0043167//GO:0003700//GO:0003676//GO:0043565//GO:0016776//GO:0003674	kinase activity//transferase activity//zinc ion binding//transition metal ion binding//transferase activity, transferring phosphorus-containing groups//metal ion binding//heterocyclic compound binding//nucleotide kinase activity//organic cyclic compound binding//binding//cation binding//nucleic acid binding transcription factor activity//DNA binding//catalytic activity//nucleobase-containing comp…	--	--	--	PREDICTED: zinc finger protein 567-like [Takifugu rubripes]
Novel00304	scaffold169	-	558164	560083	1811	91	115	51	257	221	194	1.35739	1.61977	0.904017	3.11556	3.76736	2.74462	1.29373	3.20918	238.543	76.2963	1.6446	6.2998e-06	7.0127e-05	UP	GO:0006259//GO:0051252//GO:0010467//GO:0044271//GO:0006807//GO:0046483//GO:0097659//GO:0034654//GO:0050789//GO:1903506//GO:0019219//GO:0006974//GO:0019438//GO:0009059//GO:0007154//GO:0044237//GO:0044710//GO:0051171//GO:0033554//GO:0019222//GO:0044249//GO:0036211//GO:0018130//GO:0043170//GO:0051716//GO:0043412//GO:0009058//GO:0008150//GO:0006950//GO:0006464//GO:0032774//GO:0031326//GO:0006355//GO:…	DNA metabolic process//regulation of RNA metabolic process//gene expression//cellular nitrogen compound biosynthetic process//nitrogen compound metabolic process//heterocycle metabolic process//nucleic acid-templated transcription//nucleobase-containing compound biosynthetic process//regulation of biological process//regulation of nucleic acid-templated transcription//regulation of nucleobase-con…	--	--	GO:0016772//GO:0046872//GO:0046914//GO:0016151//GO:0005488//GO:0019201//GO:1901363//GO:0097159//GO:0008270//GO:0016740//GO:0016301//GO:0004017//GO:0019205//GO:0016776//GO:0043565//GO:0003674//GO:0043167//GO:0003700//GO:0003676//GO:0043169//GO:0003824//GO:0003677//GO:0001071	transferase activity, transferring phosphorus-containing groups//metal ion binding//transition metal ion binding//nickel cation binding//binding//nucleotide kinase activity//heterocyclic compound binding//organic cyclic compound binding//zinc ion binding//transferase activity//kinase activity//adenylate kinase activity//nucleobase-containing compound kinase activity//phosphotransferase activity, …	K09228 KRAB domain-containing zinc finger protein | (RefSeq) zinc finger protein 664-like	http://www.genome.jp/dbget-bin/www_bget?tru:101066966	--	PREDICTED: zinc finger protein 664-like [Takifugu rubripes]
Novel00305	scaffold169	-	560360	562461	1990	119	125	160	56	32	40	1.61539	1.60225	2.58102	0.617812	0.496433	0.514999	1.93289	0.543081	44.8915	124.731	-1.4743	0.00085131	0.0048539	DOWN	GO:0048193//GO:0051649//GO:0070727//GO:0071702//GO:1902582//GO:0044699//GO:0033036//GO:0006888//GO:0006810//GO:0015031//GO:1902578//GO:0008104//GO:0034613//GO:0045184//GO:0046907//GO:0044765//GO:0016482//GO:0016192//GO:0051179//GO:0008150//GO:0051641//GO:0051234//GO:0006886	Golgi vesicle transport//establishment of localization in cell//cellular macromolecule localization//organic substance transport//single-organism intracellular transport//single-organism process//macromolecule localization//ER to Golgi vesicle-mediated transport//transport//protein transport//single-organism localization//protein localization//cellular protein localization//establishment of prote…	GO:0044464//GO:0031982//GO:0012507//GO:0005622//GO:0098588//GO:0044425//GO:0031988//GO:0043234//GO:0030135//GO:0030120//GO:0031410//GO:0098796//GO:0030662//GO:0030133//GO:0005575//GO:0016020//GO:0044422//GO:0044446//GO:0043231//GO:0012505//GO:0030658//GO:0044444//GO:0016023//GO:0031090//GO:0043229//GO:0030659//GO:0044433//GO:0043226//GO:0030117//GO:0030134//GO:0032991//GO:0005623//GO:0030127//GO:…	cell part//vesicle//ER to Golgi transport vesicle membrane//intracellular//bounding membrane of organelle//membrane part//membrane-bounded vesicle//protein complex//coated vesicle//vesicle coat//cytoplasmic vesicle//membrane protein complex//coated vesicle membrane//transport vesicle//cellular_component//membrane//organelle part//intracellular organelle part//intracellular membrane-bounded organe…	GO:0019205//GO:0004017//GO:0016776//GO:0003674//GO:0043167//GO:0043169//GO:0003824//GO:0016772//GO:0046872//GO:0046914//GO:0005488//GO:0019201//GO:0008270//GO:0016301//GO:0016740	nucleobase-containing compound kinase activity//adenylate kinase activity//phosphotransferase activity, phosphate group as acceptor//molecular_function//ion binding//cation binding//catalytic activity//transferase activity, transferring phosphorus-containing groups//metal ion binding//transition metal ion binding//binding//nucleotide kinase activity//zinc ion binding//kinase activity//transferase…	K09228 KRAB domain-containing zinc finger protein | (RefSeq) zinc finger protein 664-like	http://www.genome.jp/dbget-bin/www_bget?tru:101066966	--	PREDICTED: zinc finger protein 239-like [Takifugu rubripes]
Novel00306	scaffold169	-	563294	565132	1703	59	72	53	29	33	26	0.93588	1.07843	0.999048	0.373856	0.598222	0.391163	1.00445	0.454414	31.5249	55.6073	-0.81878	0.12379	0.27349	FALSE	GO:0007165//GO:0050794//GO:0044699//GO:0044700//GO:0009987//GO:0023052//GO:0050896//GO:0035556//GO:0044763//GO:0065007//GO:0050789//GO:0007154//GO:0051716//GO:0008150	signal transduction//regulation of cellular process//single-organism process//single organism signaling//cellular process//signaling//response to stimulus//intracellular signal transduction//single-organism cellular process//biological regulation//regulation of biological process//cell communication//cellular response to stimulus//biological_process	--	--	GO:0004017//GO:0019205//GO:0003674//GO:0016776//GO:0003676//GO:0043167//GO:0043169//GO:0003824//GO:0003677//GO:0046872//GO:0016772//GO:0046914//GO:0005488//GO:0097159//GO:0019201//GO:1901363//GO:0008270//GO:0016740//GO:0016301	adenylate kinase activity//nucleobase-containing compound kinase activity//molecular_function//phosphotransferase activity, phosphate group as acceptor//nucleic acid binding//ion binding//cation binding//catalytic activity//DNA binding//metal ion binding//transferase activity, transferring phosphorus-containing groups//transition metal ion binding//binding//organic cyclic compound binding//nucleo…	--	--	--	PREDICTED: zinc finger protein 436-like [Takifugu rubripes]
Novel00307	scaffold17	+	911203	915065	2596	29	1	8	0	2	4	0.30177	0.00982584	0.098926	0	0.0237842	0.039478	0.136841	0.0210874	2.21616	11.4076	-2.3639	0.19194	0.37712	FALSE	--	--	--	--	--	--	--	--	--	PREDICTED: zinc finger MYM-type protein 4-like isoform X4 [Oreochromis niloticus]
Novel00308	scaffold17	+	2404755	2407477	472	1671	1533	1972	1230	1940	1374	95.6351	82.8466	134.119	57.2117	126.889	74.5837	104.2	86.2281	1644.41	1594.14	0.04479	0.91582	1	FALSE	GO:0034641//GO:0006725//GO:0006260//GO:0009987//GO:0044260//GO:0006139//GO:1901576//GO:0008152//GO:0071704//GO:0090304//GO:0044238//GO:1901360//GO:0034645//GO:0043170//GO:0044249//GO:0008150//GO:0009058//GO:0044237//GO:0009059//GO:0046483//GO:0006807//GO:0006259	cellular nitrogen compound metabolic process//cellular aromatic compound metabolic process//DNA replication//cellular process//cellular macromolecule metabolic process//nucleobase-containing compound metabolic process//organic substance biosynthetic process//metabolic process//organic substance metabolic process//nucleic acid metabolic process//primary metabolic process//organic cyclic compound m…	--	--	GO:0003824//GO:0003887//GO:0043169//GO:0001882//GO:0034061//GO:0097367//GO:0003674//GO:0043167//GO:0016779//GO:0008270//GO:0016740//GO:0005488//GO:0097159//GO:1901363//GO:0046872//GO:0016772//GO:0046914//GO:0036094	catalytic activity//DNA-directed DNA polymerase activity//cation binding//nucleoside binding//DNA polymerase activity//carbohydrate derivative binding//molecular_function//ion binding//nucleotidyltransferase activity//zinc ion binding//transferase activity//binding//organic cyclic compound binding//heterocyclic compound binding//metal ion binding//transferase activity, transferring phosphorus-con…	--	--	--	PREDICTED: cysteine-rich protein 1 [Takifugu rubripes]
Novel00309	scaffold17	-	913385	915065	1622	0	0	0	0	0	0	0	0	0	0	0	0	0	0	0	0	NA	NA	NA	NA	--	--	--	--	--	--	--	--	--	PREDICTED: poly(ADP-ribose) glycohydrolase ARH3 [Takifugu rubripes]>gi|768911589|ref|XP_011612766.1| PREDICTED: poly(ADP-ribose) glycohydrolase ARH3 [Takifugu rubripes]
Novel00310	scaffold17	-	1139939	1145675	1341	59	48	82	43	48	38	1.51646	1.16496	2.50459	0.898229	1.40994	0.926361	1.72867	1.07818	46.1839	58.816	-0.34882	0.52216	0.74041	FALSE	GO:0009405//GO:0008150//GO:0051704	pathogenesis//biological_process//multi-organism process	GO:0005576//GO:0005575	extracellular region//cellular_component	GO:0003924//GO:0016462//GO:0017111//GO:0003824//GO:0003674//GO:0016787//GO:0016817//GO:0016818	GTPase activity//pyrophosphatase activity//nucleoside-triphosphatase activity//catalytic activity//molecular_function//hydrolase activity//hydrolase activity, acting on acid anhydrides//hydrolase activity, acting on acid anhydrides, in phosphorus-containing anhydrides	--	--	--	PREDICTED: LOW QUALITY PROTEIN: peripherin-like [Serinus canaria]
Novel00311	scaffold17	-	1197667	1200860	2898	729	901	587	924	882	869	6.79535	7.9305	6.50226	6.99995	9.3958	7.68282	7.07604	8.02619	953.313	666.925	0.51542	0.062908	0.16357	FALSE	--	--	--	--	--	--	--	--	--	--
Novel00312	scaffold170	-	466240	466888	587	171	159	162	234	157	132	7.86939	6.90929	8.85935	8.75184	8.25705	5.76149	7.87934	7.59013	183.965	150.029	0.29418	0.35752	0.58224	FALSE	--	--	--	--	--	--	--	--	--	--
Novel00313	scaffold171	+	255356	257985	2614	293	309	195	78	43	122	3.02792	3.01528	2.39472	0.655105	0.507839	1.19579	2.81264	0.786243	85.7828	238.958	-1.478	2.9174e-05	0.00026745	DOWN	--	--	--	--	--	--	--	--	--	--
Novel00314	scaffold171	+	373616	374637	571	5	0	56	2	5	10	0.236547	0	3.14831	0.0768981	0.270332	0.448707	1.12828	0.265312	6.1859	20.7245	-1.7443	0.49783	0.71931	FALSE	--	--	--	--	--	--	--	--	--	PREDICTED: trypsin-1-like [Takifugu rubripes]
Novel00315	scaffold171	+	388578	411144	887	38	59	109	32	33	82	1.16385	1.70631	3.96719	0.796532	1.15507	2.38202	2.27912	1.44454	52.6551	65.1565	-0.30734	0.7365	0.89952	FALSE	GO:0043170//GO:0008150//GO:0006508//GO:0044238//GO:0019538//GO:0008152//GO:0071704	macromolecule metabolic process//biological_process//proteolysis//primary metabolic process//protein metabolic process//metabolic process//organic substance metabolic process	--	--	GO:0004175//GO:0070011//GO:0016787//GO:0004252//GO:0017171//GO:0008233//GO:0003674//GO:0003824//GO:0008236	endopeptidase activity//peptidase activity, acting on L-amino acid peptides//hydrolase activity//serine-type endopeptidase activity//serine hydrolase activity//peptidase activity//molecular_function//catalytic activity//serine-type peptidase activity	--	--	--	PREDICTED: cationic trypsin-like, partial [Takifugu rubripes]
Novel00316	scaffold171	+	420197	421151	626	53	46	88	39	19	51	2.2871	1.87438	4.51267	1.36777	0.937007	2.08735	2.89138	1.46404	38.321	58.5852	-0.6124	0.34369	0.56641	FALSE	--	--	--	--	--	--	--	--	--	PREDICTED: anionic trypsin-like [Takifugu rubripes]
Novel00317	scaffold171	-	423506	430935	1057	268	277	248	117	82	63	6.84924	6.68466	7.53185	2.43015	2.39498	1.52709	7.02192	2.11741	92.2603	240.955	-1.385	9.7665e-05	0.00076085	DOWN	GO:0007264//GO:0008150//GO:0051716//GO:0050789//GO:0007154//GO:0009987//GO:0023052//GO:0044700//GO:0044699//GO:0065007//GO:0050896//GO:0035556//GO:0044763//GO:0050794//GO:0007165	small GTPase mediated signal transduction//biological_process//cellular response to stimulus//regulation of biological process//cell communication//cellular process//signaling//single organism signaling//single-organism process//biological regulation//response to stimulus//intracellular signal transduction//single-organism cellular process//regulation of cellular process//signal transduction	--	--	GO:0032555//GO:1901265//GO:0000166//GO:0036094//GO:0097159//GO:1901363//GO:0019001//GO:0005488//GO:0001882//GO:0097367//GO:0032550//GO:0032553//GO:0001883//GO:0005525//GO:0043168//GO:0032549//GO:0032561//GO:0043167//GO:0035639//GO:0003674//GO:0017076	purine ribonucleotide binding//nucleoside phosphate binding//nucleotide binding//small molecule binding//organic cyclic compound binding//heterocyclic compound binding//guanyl nucleotide binding//binding//nucleoside binding//carbohydrate derivative binding//purine ribonucleoside binding//ribonucleotide binding//purine nucleoside binding//GTP binding//anion binding//ribonucleoside binding//guanyl …	K07860 Ras-related C3 botulinum toxin substrate 2 | (RefSeq) rac2; ras-related C3 botulinum toxin substrate 2 (rho family, small GTP binding protein Rac2)	http://www.genome.jp/dbget-bin/www_bget?tru:101071607	--	PREDICTED: ras-related C3 botulinum toxin substrate 2 [Takifugu rubripes]
Novel00318	scaffold172	+	279150	290259	4146	441	665	535	630	715	709	3.03981	4.32833	4.38231	3.52929	5.63241	4.63522	3.91682	4.59897	736.022	499.257	0.55997	0.045723	0.12783	FALSE	GO:1901564//GO:0009987//GO:0034641//GO:0043604//GO:0006750//GO:1901576//GO:0008152//GO:0006575//GO:0043603//GO:0071704//GO:0044249//GO:0044272//GO:0009058//GO:0006790//GO:0008150//GO:0044271//GO:0042398//GO:0043043//GO:0019184//GO:0006807//GO:1901566//GO:0006749//GO:0044237//GO:0006518	organonitrogen compound metabolic process//cellular process//cellular nitrogen compound metabolic process//amide biosynthetic process//glutathione biosynthetic process//organic substance biosynthetic process//metabolic process//cellular modified amino acid metabolic process//cellular amide metabolic process//organic substance metabolic process//cellular biosynthetic process//sulfur compound biosy…	--	--	GO:0001883//GO:0032553//GO:0032550//GO:0097367//GO:0043169//GO:0001882//GO:0003824//GO:0043168//GO:0016874//GO:0032549//GO:0016879//GO:0017076//GO:0003674//GO:0043167//GO:0035639//GO:0046870//GO:0016881//GO:0004363//GO:1901265//GO:0005524//GO:0032555//GO:0046872//GO:0036094//GO:0032559//GO:0030554//GO:0046914//GO:0000166//GO:0005488//GO:1901363//GO:0097159	purine nucleoside binding//ribonucleotide binding//purine ribonucleoside binding//carbohydrate derivative binding//cation binding//nucleoside binding//catalytic activity//anion binding//ligase activity//ribonucleoside binding//ligase activity, forming carbon-nitrogen bonds//purine nucleotide binding//molecular_function//ion binding//purine ribonucleoside triphosphate binding//cadmium ion binding/…	--	--	--	glutathione synthetase [Takifugu obscurus]
Novel00319	scaffold172	+	292386	307380	2090	156	168	106	168	93	122	4.32218	4.3952	3.49001	3.78291	2.9447	3.20593	4.06913	3.31118	134.23	128.96	0.057794	0.86629	0.97974	FALSE	--	--	--	--	GO:0003824//GO:0003674	catalytic activity//molecular_function	--	--	--	PREDICTED: uncharacterized protein LOC105419230 isoform X7 [Takifugu rubripes]
Novel00320	scaffold172	+	309998	321350	2239	456	550	605	566	477	576	5.86861	6.68382	9.25269	5.92005	7.01567	7.03088	7.26837	6.65553	575.135	495.219	0.21583	0.40201	0.62792	FALSE	GO:0080090//GO:0010556//GO:0071704//GO:0016070//GO:0044260//GO:0010468//GO:0042173//GO:0045595//GO:0006139//GO:0008152//GO:1901576//GO:2001141//GO:1901360//GO:0044767//GO:1901362//GO:0050794//GO:0090304//GO:0044238//GO:0030435//GO:0060255//GO:0032502//GO:0043934//GO:0065007//GO:0009889//GO:0034641//GO:0006351//GO:0044763//GO:0006725//GO:0009987//GO:0030154//GO:0044699//GO:0031323//GO:0043937//GO:…	regulation of primary metabolic process//regulation of macromolecule biosynthetic process//organic substance metabolic process//RNA metabolic process//cellular macromolecule metabolic process//regulation of gene expression//regulation of sporulation resulting in formation of a cellular spore//regulation of cell differentiation//nucleobase-containing compound metabolic process//metabolic process//…	GO:0005622//GO:0044464//GO:0005575//GO:0005623//GO:0005737//GO:0044424	intracellular//cell part//cellular_component//cell//cytoplasm//intracellular part	GO:0003700//GO:0043167//GO:0003674//GO:0001071//GO:0003824//GO:0043169//GO:0005509//GO:0005488//GO:0046872//GO:0016746//GO:0016740	transcription factor activity, sequence-specific DNA binding//ion binding//molecular_function//nucleic acid binding transcription factor activity//catalytic activity//cation binding//calcium ion binding//binding//metal ion binding//transferase activity, transferring acyl groups//transferase activity	--	--	--	PREDICTED: uncharacterized protein LOC105419230 isoform X2 [Takifugu rubripes]
Novel00321	scaffold172	-	8425	12250	3161	200	232	118	439	294	317	2.46587	2.70097	1.72888	4.3989	4.14256	3.70695	2.29857	4.0828	369.891	163.862	1.1746	0.0002118	0.0014877	UP	--	--	--	--	--	--	--	--	--	--
Novel00322	scaffold173	+	454237	457299	861	306	221	194	65	43	53	11.9626	8.15809	9.01257	2.06518	1.92112	1.96516	9.71109	1.98382	56.7448	217.52	-1.9386	3.0277e-07	4.7732e-06	DOWN	GO:0055085//GO:0008150//GO:0051179//GO:0051234//GO:1902578//GO:0044765//GO:0044699//GO:0009987//GO:0044763//GO:0006810	transmembrane transport//biological_process//localization//establishment of localization//single-organism localization//single-organism transport//single-organism process//cellular process//single-organism cellular process//transport	GO:0005575//GO:0016020	cellular_component//membrane	GO:0005215//GO:0003674	transporter activity//molecular_function	K14611 solute carrier family 23 (nucleobase transporter), member 1/2 | (RefSeq) solute carrier family 23 member 1-like	http://www.genome.jp/dbget-bin/www_bget?tru:101078032	--	PREDICTED: solute carrier family 23 member 1-like [Takifugu rubripes]
Novel00323	scaffold173	+	459006	460121	939	71	71	87	9	16	27	2.06012	1.94528	2.99982	0.212234	0.530559	0.743042	2.33507	0.495278	18.8338	70.4952	-1.9042	0.00057197	0.0034533	DOWN	--	--	--	--	--	--	K14611 solute carrier family 23 (nucleobase transporter), member 1/2 | (RefSeq) solute carrier family 23 member 1-like	http://www.genome.jp/dbget-bin/www_bget?tru:101078032	--	PREDICTED: solute carrier family 23 member 1-like [Takifugu rubripes]
Novel00324	scaffold173	-	444582	460025	620	18	7	1	7	0	6	0.850079	0.312159	0.0561215	0.268673	0	0.268754	0.40612	0.179142	4.41942	7.51638	-0.76618	0.6131	0.81421	FALSE	--	--	--	--	--	--	--	--	--	PREDICTED: solute carrier family 23 member 1-like [Takifugu rubripes]
Novel00325	scaffold174	+	1391036	1394879	3844	0	0	0	0	1	0	0	0	0	0	0.00803119	0	0	0.00267706	0.388012	0	Inf	0.98908	1	FALSE	--	--	--	--	--	--	--	--	--	PREDICTED: mdm2-binding protein isoform X2 [Takifugu rubripes]
Novel00326	scaffold174	-	1391036	1394879	3560	0	0	0	0	0	0	0	0	0	0	0	0	0	0	0	0	NA	NA	NA	NA	--	--	--	--	--	--	--	--	--	PREDICTED: mdm2-binding protein isoform X2 [Takifugu rubripes]
Novel00327	scaffold176	+	888964	891133	1371	60	25	65	73	30	64	1.18222	0.465133	1.52195	1.16898	0.675534	1.19603	1.05643	1.01351	58.2429	46.7575	0.31689	0.45161	0.67727	FALSE	--	--	--	--	--	--	--	--	--	PREDICTED: disintegrin and metalloproteinase domain-containing protein 8-like [Takifugu rubripes]
Novel00328	scaffold176	-	1835	20526	3760	135	173	164	128	125	111	1.01357	1.22648	1.46321	0.781035	1.07254	0.790426	1.23442	0.881333	129.777	144.279	-0.15284	0.6906	0.87116	FALSE	--	--	--	--	GO:0005488//GO:0046872//GO:0046914//GO:0008270//GO:0003674//GO:0005515//GO:0043167//GO:0043169	binding//metal ion binding//transition metal ion binding//zinc ion binding//molecular_function//protein binding//ion binding//cation binding	--	--	--	PREDICTED: E3 ubiquitin-protein ligase MARCH8 isoform X4 [Cynoglossus semilaevis]
Novel00329	scaffold176	-	712553	716922	2664	112	167	99	18	27	30	1.13571	1.59903	1.19296	0.148341	0.312891	0.288527	1.30923	0.249919	27.0868	113.567	-2.0679	7.754e-06	8.4032e-05	DOWN	--	--	--	--	GO:0005488//GO:0046872//GO:0046914//GO:0008270//GO:0003674//GO:0005515//GO:0043167//GO:0043169	binding//metal ion binding//transition metal ion binding//zinc ion binding//molecular_function//protein binding//ion binding//cation binding	K20032 palmitoyltransferase ZDHHC13/17 [EC:2.3.1.225] | (RefSeq) zdhhc13; zinc finger DHHC-type containing 13	http://www.genome.jp/dbget-bin/www_bget?tru:101066660	--	PREDICTED: probable protein S-acyltransferase 23 isoform X1 [Takifugu rubripes]
Novel00330	scaffold176	-	2748942	2751911	2467	300	245	312	45	45	35	3.63249	2.80118	4.48931	0.442827	0.622696	0.401946	3.64099	0.489157	44.5853	263.193	-2.5615	1.3571e-11	5.6633e-10	DOWN	--	--	--	--	--	--	--	--	--	PREDICTED: uncharacterized protein LOC103368241 [Stegastes partitus]
Novel00331	scaffold176	-	2830215	2854529	657	113	101	105	56	55	104	4.64618	3.9213	5.13037	1.8713	2.58441	4.05571	4.56595	2.83714	76.858	97.2863	-0.34004	0.41616	0.64198	FALSE	--	--	GO:0043231//GO:0005575//GO:0005622//GO:0044464//GO:0044424//GO:0043227//GO:0005737//GO:0005739//GO:0043226//GO:0005623//GO:0043229//GO:0044444	intracellular membrane-bounded organelle//cellular_component//intracellular//cell part//intracellular part//membrane-bounded organelle//cytoplasm//mitochondrion//organelle//cell//intracellular organelle//cytoplasmic part	GO:0003824//GO:0016410//GO:0003674//GO:0047961//GO:0016747//GO:0016746//GO:0016407//GO:0008080//GO:0016740	catalytic activity//N-acyltransferase activity//molecular_function//glycine N-acyltransferase activity//transferase activity, transferring acyl groups other than amino-acyl groups//transferase activity, transferring acyl groups//acetyltransferase activity//N-acetyltransferase activity//transferase activity	--	--	--	PREDICTED: glycine N-acyltransferase-like protein 3 [Takifugu rubripes]
Novel00332	scaffold177	+	1104838	1107154	2285	30	75	133	53	64	44	0.354665	0.837239	1.86849	0.509227	0.864683	0.493362	1.02013	0.622424	57.7798	75.6282	-0.38836	0.65549	0.84703	FALSE	GO:0044260//GO:0008152//GO:1901576//GO:0071704//GO:0043603//GO:0044238//GO:0019538//GO:0034641//GO:0006412//GO:0043604//GO:0044267//GO:1901564//GO:0009987//GO:1901566//GO:0044237//GO:0006518//GO:0009059//GO:0006807//GO:0044271//GO:0010467//GO:0043043//GO:0034645//GO:0006413//GO:0043170//GO:0044249//GO:0008150//GO:0009058	cellular macromolecule metabolic process//metabolic process//organic substance biosynthetic process//organic substance metabolic process//cellular amide metabolic process//primary metabolic process//protein metabolic process//cellular nitrogen compound metabolic process//translation//amide biosynthetic process//cellular protein metabolic process//organonitrogen compound metabolic process//cellula…	GO:0043234//GO:0005622//GO:0044464//GO:0005575//GO:0005852//GO:0032991//GO:0005623//GO:0044444//GO:0044424//GO:0005737	protein complex//intracellular//cell part//cellular_component//eukaryotic translation initiation factor 3 complex//macromolecular complex//cell//cytoplasmic part//intracellular part//cytoplasm	GO:0003674//GO:0005515//GO:0003676//GO:0031369//GO:0005488//GO:0003723//GO:0097159//GO:1901363//GO:0008135//GO:0003743	molecular_function//protein binding//nucleic acid binding//translation initiation factor binding//binding//RNA binding//organic cyclic compound binding//heterocyclic compound binding//translation factor activity, RNA binding//translation initiation factor activity	--	--	--	PREDICTED: solute carrier organic anion transporter family member 5A1-like [Takifugu rubripes]
Novel00333	scaffold177	+	1319630	1322900	2409	296	222	279	93	48	68	3.82402	2.70815	4.28327	0.976451	0.708681	0.83321	3.60515	0.839447	73.1222	244.182	-1.7396	2.2084e-06	2.7938e-05	DOWN	GO:0044763//GO:0000281//GO:0035556//GO:0050896//GO:0000278//GO:0007049//GO:0043093//GO:1903047//GO:0044085//GO:0065007//GO:0044700//GO:0044267//GO:0044699//GO:0016043//GO:0023052//GO:0009987//GO:0008152//GO:0044260//GO:0032506//GO:0071704//GO:0007165//GO:0044238//GO:0051301//GO:0019954//GO:0050794//GO:0019538//GO:0006464//GO:0022402//GO:1902410//GO:0061640//GO:0036211//GO:0043170//GO:0051716//GO:…	single-organism cellular process//mitotic cytokinesis//intracellular signal transduction//response to stimulus//mitotic cell cycle//cell cycle//FtsZ-dependent cytokinesis//mitotic cell cycle process//cellular component biogenesis//biological regulation//single organism signaling//cellular protein metabolic process//single-organism process//cellular component organization//signaling//cellular proc…	GO:0005575//GO:0044464//GO:0005622//GO:0044424//GO:0005737//GO:0005623	cellular_component//cell part//intracellular//intracellular part//cytoplasm//cell	GO:0003824//GO:0043169//GO:0016776//GO:0003674//GO:0043167//GO:0004017//GO:0019205//GO:0016740//GO:0016301//GO:0016151//GO:0005488//GO:0019201//GO:0016772//GO:0046872//GO:0046914	catalytic activity//cation binding//phosphotransferase activity, phosphate group as acceptor//molecular_function//ion binding//adenylate kinase activity//nucleobase-containing compound kinase activity//transferase activity//kinase activity//nickel cation binding//binding//nucleotide kinase activity//transferase activity, transferring phosphorus-containing groups//metal ion binding//transition met…	no KO assigned | (RefSeq) endothelial zinc finger protein induced by tumor necrosis factor alpha-like	http://www.genome.jp/dbget-bin/www_bget?tru:101061696	--	PREDICTED: protein sister of odd and bowel-like [Larimichthys crocea]
Novel00334	scaffold177	-	1104526	1105224	627	6	4	19	15	23	2	0.258504	0.16273	0.972772	0.525225	1.13246	0.0817263	0.464668	0.579804	14.4855	9.40311	0.6234	0.56115	0.7762	FALSE	--	--	--	--	--	--	--	--	--	--
Novel00335	scaffold178	+	111590	115041	1508	765	694	648	473	521	401	13.7039	11.739	13.7943	6.88623	10.666	6.81306	13.0791	8.12175	499.186	639.874	-0.35821	0.18762	0.37191	FALSE	GO:0005984//GO:0071704//GO:1901576//GO:0009312//GO:0008152//GO:0005991//GO:0044238//GO:0044763//GO:0009987//GO:0044723//GO:0044699//GO:0046351//GO:0044237//GO:0009311//GO:0034637//GO:0005975//GO:0044262//GO:0016051//GO:0005992//GO:0009058//GO:0008150//GO:0044249//GO:0044710//GO:0044711	disaccharide metabolic process//organic substance metabolic process//organic substance biosynthetic process//oligosaccharide biosynthetic process//metabolic process//trehalose metabolic process//primary metabolic process//single-organism cellular process//cellular process//single-organism carbohydrate metabolic process//single-organism process//disaccharide biosynthetic process//cellular metaboli…	--	--	GO:0043167//GO:0035639//GO:0017076//GO:0003674//GO:0032549//GO:0032561//GO:0005525//GO:0043168//GO:0016462//GO:0017111//GO:0003824//GO:0097367//GO:0032550//GO:0001882//GO:0003924//GO:0001883//GO:0032553//GO:1901363//GO:0097159//GO:0019001//GO:0016818//GO:0005488//GO:0036094//GO:0000166//GO:0016817//GO:0032555//GO:1901265//GO:0016787	ion binding//purine ribonucleoside triphosphate binding//purine nucleotide binding//molecular_function//ribonucleoside binding//guanyl ribonucleotide binding//GTP binding//anion binding//pyrophosphatase activity//nucleoside-triphosphatase activity//catalytic activity//carbohydrate derivative binding//purine ribonucleoside binding//nucleoside binding//GTPase activity//purine nucleoside binding//ri…	--	--	--	PREDICTED: elongation factor Tu, mitochondrial-like [Takifugu rubripes]
Novel00336	scaffold178	+	2012666	2015164	645	136	95	102	164	63	49	5.6959	3.75697	5.07651	5.5822	3.0154	1.94642	4.84313	3.51467	95.0166	101.198	-0.090932	0.94727	1	FALSE	--	--	--	--	--	--	--	--	--	--
Novel00337	scaffold178	+	2015484	2016644	1038	325	125	320	325	270	144	10.1379	3.68185	11.862	8.23924	9.62519	4.26034	8.56058	7.37492	261.5	239.282	0.1281	0.74245	0.90355	FALSE	--	--	GO:0019012//GO:0055036//GO:0005575//GO:0016020//GO:0044423	virion//virion membrane//cellular_component//membrane//virion part	--	--	--	--	--	PREDICTED: uncharacterized protein LOC105419825 [Takifugu rubripes]
Novel00338	scaffold179	+	29	730	542	34	36	43	121	20	11	1.69458	1.69425	2.5468	4.90126	1.13918	0.519987	1.97854	2.18681	50.7727	34.7836	0.54564	0.58421	0.79424	FALSE	GO:0006725//GO:0070525//GO:0034641//GO:0006396//GO:0009987//GO:0034660//GO:0071704//GO:0016070//GO:0006139//GO:0008152//GO:0044260//GO:1901360//GO:0044238//GO:0090304//GO:0006400//GO:0008033//GO:0006399//GO:0043412//GO:0008150//GO:0043170//GO:0009451//GO:0044237//GO:0002949//GO:0034470//GO:0010467//GO:0006807//GO:0046483	cellular aromatic compound metabolic process//tRNA threonylcarbamoyladenosine metabolic process//cellular nitrogen compound metabolic process//RNA processing//cellular process//ncRNA metabolic process//organic substance metabolic process//RNA metabolic process//nucleobase-containing compound metabolic process//metabolic process//cellular macromolecule metabolic process//organic cyclic compound me…	GO:0016020//GO:0005575	membrane//cellular_component	GO:0043168//GO:0005525//GO:0016462//GO:0017111//GO:0003824//GO:0032550//GO:0097367//GO:0003924//GO:0001882//GO:0001883//GO:0032553//GO:0035639//GO:0043167//GO:0017076//GO:0003674//GO:0032549//GO:0032561//GO:0016817//GO:0032555//GO:1901265//GO:0016787//GO:1901363//GO:0097159//GO:0005488//GO:0016818//GO:0019001//GO:0036094//GO:0000166	anion binding//GTP binding//pyrophosphatase activity//nucleoside-triphosphatase activity//catalytic activity//purine ribonucleoside binding//carbohydrate derivative binding//GTPase activity//nucleoside binding//purine nucleoside binding//ribonucleotide binding//purine ribonucleoside triphosphate binding//ion binding//purine nucleotide binding//molecular_function//ribonucleoside binding//guanyl ri…	--	--	--	PREDICTED: interferon-induced protein 44-like [Takifugu rubripes]
Novel00339	scaffold179	+	9840	11100	941	1	1	0	0	28	1	0.0287074	0.0271072	0	0	0.918611	0.0272276	0.0186049	0.31528	11.2244	0.570992	4.297	0.29099	0.50822	FALSE	--	--	GO:0005575//GO:0016020	cellular_component//membrane	--	--	--	--	--	PREDICTED: myeloid-associated differentiation marker homolog [Takifugu rubripes]
Novel00340	scaffold179	+	320140	322728	2301	183	190	169	116	108	81	2.14841	2.10626	2.35774	1.10678	1.44901	0.901919	2.20413	1.15257	108.506	164.656	-0.60167	0.099233	0.23222	FALSE	--	--	--	--	GO:0005488//GO:1901363//GO:0097159//GO:0003674//GO:0003676//GO:0003677	binding//heterocyclic compound binding//organic cyclic compound binding//molecular_function//nucleic acid binding//DNA binding	--	--	--	PREDICTED: uncharacterized protein LOC101079586 [Takifugu rubripes]
Novel00341	scaffold179	-	2726	5894	1260	323	382	348	364	449	163	6.92492	7.73334	8.86612	6.34238	11.0012	3.31449	7.84146	6.88602	350.382	320.908	0.12677	0.79445	0.93824	FALSE	GO:0051179//GO:0008150//GO:0051234//GO:0015849//GO:0006814//GO:0015711//GO:0015672//GO:1902578//GO:0071705//GO:0006812//GO:0044765//GO:0032328//GO:0044699//GO:0006820//GO:0046942//GO:0006810//GO:0006811//GO:0015804//GO:0030001//GO:0071702//GO:0006865	localization//biological_process//establishment of localization//organic acid transport//sodium ion transport//organic anion transport//monovalent inorganic cation transport//single-organism localization//nitrogen compound transport//cation transport//single-organism transport//alanine transport//single-organism process//anion transport//carboxylic acid transport//transport//ion transport//neutra…	GO:0071944//GO:0005623//GO:0005575//GO:0016020//GO:0005886//GO:0044464	cell periphery//cell//cellular_component//membrane//plasma membrane//cell part	GO:0005342//GO:0015293//GO:0005294//GO:0015296//GO:0015081//GO:0022891//GO:0022858//GO:0015291//GO:0008514//GO:0022890//GO:0015171//GO:0015075//GO:0015655//GO:0015370//GO:0015175//GO:0022892//GO:0005343//GO:0005416//GO:0005283//GO:0046873//GO:0008509//GO:0005215//GO:0022857//GO:0046943//GO:0015294//GO:0015077//GO:0003674//GO:0008324//GO:0022804	organic acid transmembrane transporter activity//symporter activity//neutral L-amino acid secondary active transmembrane transporter activity//anion:cation symporter activity//sodium ion transmembrane transporter activity//substrate-specific transmembrane transporter activity//alanine transmembrane transporter activity//secondary active transmembrane transporter activity//organic anion transmembr…	--	--	--	PREDICTED: cell death-inducing p53-target protein 1 homolog [Takifugu rubripes]
Novel00342	scaffold180	+	757493	759086	747	18	38	19	26	20	40	0.650931	1.29759	0.816503	0.764142	0.826557	1.37195	0.921674	0.98755	30.553	22.4666	0.44353	0.53007	0.74766	FALSE	--	--	--	--	--	--	--	--	--	--
Novel00343	scaffold180	-	414	4520	783	309	309	168	209	266	210	10.6605	10.0663	6.88767	5.86011	10.4878	6.87158	9.20485	7.73982	246.272	234.28	0.072018	0.92608	1	FALSE	GO:0006139//GO:1901576//GO:0008152//GO:0010468//GO:0044260//GO:0010556//GO:0080090//GO:0071704//GO:0016070//GO:0060255//GO:0044238//GO:0090304//GO:0050794//GO:1901360//GO:2001141//GO:1901362//GO:0006725//GO:0009889//GO:0006351//GO:0034641//GO:0065007//GO:2000112//GO:0031323//GO:0009987//GO:0019438//GO:0009059//GO:0044237//GO:0044271//GO:0010467//GO:0051252//GO:0046483//GO:0006807//GO:0034654//GO:…	nucleobase-containing compound metabolic process//organic substance biosynthetic process//metabolic process//regulation of gene expression//cellular macromolecule metabolic process//regulation of macromolecule biosynthetic process//regulation of primary metabolic process//organic substance metabolic process//RNA metabolic process//regulation of macromolecule metabolic process//primary metabolic p…	GO:0044464//GO:0005634//GO:0005622//GO:0043231//GO:0005575//GO:0043226//GO:0005623//GO:0043229//GO:0044424//GO:0043227	cell part//nucleus//intracellular//intracellular membrane-bounded organelle//cellular_component//organelle//cell//intracellular organelle//intracellular part//membrane-bounded organelle	--	--	--	--	--	PREDICTED: uncharacterized protein LOC105419893 [Takifugu rubripes]
Novel00344	scaffold180	-	5784	8445	939	21	25	22	13	211	17	0.604139	0.679123	0.752111	0.303948	6.93714	0.463855	0.678458	2.56831	92.1868	20.695	2.1553	0.37511	0.60101	FALSE	GO:0044260//GO:0008152//GO:1901576//GO:0006139//GO:0071704//GO:0090304//GO:0044238//GO:0006270//GO:1901360//GO:0034641//GO:0006725//GO:0006260//GO:0009987//GO:0044237//GO:0009059//GO:0006807//GO:0006261//GO:0046483//GO:0006259//GO:0034645//GO:0043170//GO:0044249//GO:0008150//GO:0009058	cellular macromolecule metabolic process//metabolic process//organic substance biosynthetic process//nucleobase-containing compound metabolic process//organic substance metabolic process//nucleic acid metabolic process//primary metabolic process//DNA replication initiation//organic cyclic compound metabolic process//cellular nitrogen compound metabolic process//cellular aromatic compound metaboli…	--	--	--	--	--	--	--	PREDICTED: uncharacterized protein LOC105419893 [Takifugu rubripes]
Novel00345	scaffold180	-	429994	431742	1399	668	749	583	679	734	668	12.8986	13.6565	13.3775	10.6555	16.1973	12.2337	13.3109	13.0288	744.448	605.024	0.29918	0.29569	0.51381	FALSE	--	--	--	--	--	--	--	--	--	--
Novel00346	scaffold181	+	557368	575238	3101	2236	2286	1721	3341	2034	2448	21.6807	20.93	19.8301	26.3279	22.5389	22.5128	20.8136	23.7932	2748.87	1883.41	0.54549	0.028635	0.088457	FALSE	GO:0061025//GO:0044003//GO:0061024//GO:0044409//GO:0065007//GO:0051828//GO:0044419//GO:0009987//GO:0065008//GO:0039663//GO:0016043//GO:0044803//GO:0019064//GO:0052192//GO:0051701//GO:0071840//GO:0019048//GO:0030260//GO:0035821//GO:0052126//GO:0051806//GO:0016032//GO:0040011//GO:0051704//GO:0044764//GO:0019058//GO:0044403//GO:0008150//GO:0046718//GO:0044800//GO:0051817	membrane fusion//modification by symbiont of host morphology or physiology//membrane organization//entry into host//biological regulation//entry into other organism involved in symbiotic interaction//interspecies interaction between organisms//cellular process//regulation of biological quality//membrane fusion involved in viral entry into host cell//cellular component organization//multi-organism…	GO:0019867//GO:0036338//GO:0019031//GO:0044423//GO:0016020//GO:0005575//GO:0019012	outer membrane//viral membrane//viral envelope//virion part//membrane//cellular_component//virion	GO:0022804//GO:0003674//GO:0016773//GO:0005215//GO:0022857//GO:0003824//GO:0022892//GO:0008982//GO:0016772//GO:0015144//GO:0022891//GO:0016740//GO:1901476	active transmembrane transporter activity//molecular_function//phosphotransferase activity, alcohol group as acceptor//transporter activity//transmembrane transporter activity//catalytic activity//substrate-specific transporter activity//protein-N(PI)-phosphohistidine-sugar phosphotransferase activity//transferase activity, transferring phosphorus-containing groups//carbohydrate transmembrane tra…	--	--	--	PREDICTED: sushi, von Willebrand factor type A, EGF and pentraxin domain-containing protein 1-like [Takifugu rubripes]
Novel00347	scaffold181	+	560733	566107	464	16	49	24	31	21	26	0.931504	2.69372	1.66042	1.46678	1.39722	1.43567	1.76188	1.43322	27.5142	26.7166	0.042441	0.97129	1	FALSE	--	--	--	--	--	--	--	--	--	--
Novel00348	scaffold181	-	184872	186331	605	359	476	426	505	634	426	16.0296	20.069	22.6037	18.3256	32.3517	18.0407	19.5674	22.906	562.361	384.696	0.54778	0.069883	0.17767	FALSE	GO:0040011//GO:0042221//GO:0030168//GO:0006461//GO:0008150//GO:0006950//GO:0042330//GO:0051716//GO:0043623//GO:0043170//GO:0009605//GO:0044237//GO:0042060//GO:0007154//GO:0043933//GO:0001775//GO:0022607//GO:0071840//GO:0050789//GO:0006457//GO:0070271//GO:0000160//GO:0044085//GO:0034622//GO:0006935//GO:0065007//GO:0044763//GO:0050878//GO:0009611//GO:0065003//GO:0035556//GO:0050896//GO:0023052//GO:…	locomotion//response to chemical//platelet activation//protein complex assembly//biological_process//response to stress//taxis//cellular response to stimulus//cellular protein complex assembly//macromolecule metabolic process//response to external stimulus//cellular metabolic process//wound healing//cell communication//macromolecular complex subunit organization//cell activation//cellular compone…	GO:0005737//GO:0044424//GO:0043227//GO:0005577//GO:0019028//GO:0005739//GO:0032991//GO:0005623//GO:0044429//GO:0044421//GO:0016272//GO:0043226//GO:0031966//GO:0019012//GO:0005740//GO:0044444//GO:0005743//GO:0031090//GO:0019866//GO:0043229//GO:0044446//GO:0043231//GO:0016020//GO:0044423//GO:0044422//GO:0005576//GO:0005575//GO:0043234//GO:0031967//GO:0005615//GO:0044464//GO:0005622//GO:0031975	cytoplasm//intracellular part//membrane-bounded organelle//fibrinogen complex//viral capsid//mitochondrion//macromolecular complex//cell//mitochondrial part//extracellular region part//prefoldin complex//organelle//mitochondrial membrane//virion//mitochondrial envelope//cytoplasmic part//mitochondrial inner membrane//organelle membrane//organelle inner membrane//intracellular organelle//intracell…	GO:0004871//GO:0009055//GO:0022891//GO:0016301//GO:0051082//GO:0016740//GO:0015002//GO:0022890//GO:0005102//GO:0015075//GO:0016676//GO:0005488//GO:0016775//GO:0016675//GO:0016772//GO:0004672//GO:0005215//GO:0022857//GO:0003824//GO:0060089//GO:0015078//GO:0030674//GO:0022892//GO:0008324//GO:0004673//GO:0005057//GO:0005515//GO:0016491//GO:0004129//GO:0015077//GO:0003674//GO:0004872//GO:0016773//GO:…	signal transducer activity//electron carrier activity//substrate-specific transmembrane transporter activity//kinase activity//unfolded protein binding//transferase activity//heme-copper terminal oxidase activity//inorganic cation transmembrane transporter activity//receptor binding//ion transmembrane transporter activity//oxidoreductase activity, acting on a heme group of donors, oxygen as accep…	--	--	--	PREDICTED: prefoldin subunit 4 [Takifugu rubripes]
Novel00349	scaffold181	-	551034	552267	692	83	66	57	219	180	97	3.3266	2.4978	2.71481	7.13355	8.24472	3.68732	2.84641	6.3552	175.447	62.218	1.4956	0.00087868	0.0049899	UP	--	--	--	--	--	--	no KO assigned | (RefSeq) complement factor H-like	http://www.genome.jp/dbget-bin/www_bget?tru:101072003	--	PREDICTED: sushi, von Willebrand factor type A, EGF and pentraxin domain-containing protein 1-like [Takifugu rubripes]
Novel00350	scaffold182	+	1273084	1327881	860	9	4	5	18	11	13	0.282701	0.118641	0.186636	0.459511	0.394873	0.387297	0.195993	0.413894	14.758	5.44875	1.4375	0.18195	0.36431	FALSE	--	--	--	--	--	--	--	--	--	--
Novel00351	scaffold182	+	2476769	2477919	1130	44	42	21	30	23	7	1.25248	1.1289	0.710359	0.694027	0.748213	0.188987	1.03058	0.543742	21.1269	31.7894	-0.58947	0.37319	0.59868	FALSE	--	--	--	--	--	--	--	--	--	PREDICTED: tigger transposable element-derived protein 4-like [Pundamilia nyererei]
Novel00352	scaffold182	-	486261	489037	2602	1	93	0	0	0	0	0.0103819	0.911696	0	0	0	0	0.307359	0	0	26.5467	#NAME?	0.11816	0.26354	FALSE	--	--	--	--	--	--	--	--	--	--
Novel00353	scaffold182	-	834977	837600	2624	132	148	44	36	29	38	1.35892	1.43871	0.538287	0.301204	0.341191	0.371039	1.11197	0.337811	36.5525	95.038	-1.3785	0.013644	0.04901	DOWN	--	--	--	--	--	--	K19469 mRNA N6-methyladenine demethylase [EC:1.14.11.53] | (RefSeq) fto; FTO, alpha-ketoglutarate dependent dioxygenase	http://www.genome.jp/dbget-bin/www_bget?tru:101072340	--	--
Novel00354	scaffold182	-	979101	980259	1083	4	0	5	7	33	6	0.0997733	0	0.148206	0.141903	0.940695	0.141946	0.0826598	0.408181	17.2238	2.87613	2.5822	0.1589	0.32979	FALSE	--	--	--	--	--	--	--	--	--	--
Novel00355	scaffold182	-	1267886	1272310	1319	53	117	12	22	5	41	1.47905	3.08308	0.397952	0.498964	0.159462	1.0852	1.65336	0.581207	23.8019	52.4643	-1.1403	0.28863	0.50541	FALSE	--	--	GO:0043231//GO:0044446//GO:0098800//GO:0098798//GO:1902494//GO:0044455//GO:0005575//GO:0005747//GO:0016020//GO:0044422//GO:0005576//GO:0043234//GO:0098803//GO:0098796//GO:0044464//GO:0005622//GO:0030964//GO:0031975//GO:0044425//GO:0031967//GO:0043227//GO:0044424//GO:0045271//GO:0005737//GO:0005746//GO:0005739//GO:1990204//GO:0043226//GO:0031966//GO:0044429//GO:0032991//GO:0005623//GO:0005743//GO:…	intracellular membrane-bounded organelle//intracellular organelle part//inner mitochondrial membrane protein complex//mitochondrial protein complex//catalytic complex//mitochondrial membrane part//cellular_component//mitochondrial respiratory chain complex I//membrane//organelle part//extracellular region//protein complex//respiratory chain complex//membrane protein complex//cell part//intracellu…	GO:0003674//GO:0005515//GO:0005488//GO:0005102//GO:0005179	molecular_function//protein binding//binding//receptor binding//hormone activity	--	--	--	--
Novel00356	scaffold182	-	1503209	1505041	1075	157	166	163	173	138	138	6.22781	6.21778	7.68361	5.57726	6.25598	5.19196	6.70973	5.67507	159.065	148.309	0.10101	0.74964	0.90861	FALSE	GO:0006464//GO:0019220//GO:0019222//GO:0036211//GO:0043170//GO:0043412//GO:0035303//GO:0008150//GO:0006796//GO:0010562//GO:0051246//GO:0044237//GO:0032268//GO:0032270//GO:0050789//GO:0045937//GO:0035306//GO:0065007//GO:0051247//GO:0035304//GO:0006793//GO:0031323//GO:0044267//GO:0048522//GO:0009987//GO:0048518//GO:0008152//GO:0009893//GO:0044260//GO:0035307//GO:0031325//GO:0051174//GO:0080090//GO:…	cellular protein modification process//regulation of phosphate metabolic process//regulation of metabolic process//protein modification process//macromolecule metabolic process//macromolecule modification//regulation of dephosphorylation//biological_process//phosphate-containing compound metabolic process//positive regulation of phosphorus metabolic process//regulation of protein metabolic proces…	GO:0032991//GO:0005623//GO:0012505//GO:1902494//GO:0008287//GO:1903293//GO:0005575//GO:0042175//GO:0016020//GO:0043234//GO:0071595//GO:0098796//GO:0044464//GO:0044425	macromolecular complex//cell//endomembrane system//catalytic complex//protein serine/threonine phosphatase complex//phosphatase complex//cellular_component//nuclear outer membrane-endoplasmic reticulum membrane network//membrane//protein complex//Nem1-Spo7 phosphatase complex//membrane protein complex//cell part//membrane part	--	--	--	--	--	Transmembrane protein 188 [Anoplopoma fimbria]
Novel00357	scaffold183	+	141720	143258	1516	1	7	0	40	110	191	0.017819	0.11778	0	0.579272	2.24005	3.228	0.0451998	2.01577	124.358	2.26506	5.7788	9.89e-05	0.00076971	UP	--	--	--	--	--	--	--	--	--	--
Novel00358	scaffold183	+	219956	225380	2306	1	0	0	82	19	3	0.0117145	0	0	0.780685	0.254365	0.033332	0.00390483	0.356128	34.9174	0.288648	6.9185	0.018271	0.061808	FALSE	--	--	--	--	--	--	--	--	--	PREDICTED: uncharacterized protein LOC103397242 [Cynoglossus semilaevis]
Novel00359	scaffold183	-	8	8799	851	114	104	37	141	89	103	3.61875	3.1173	1.39572	3.63757	3.22867	3.10104	2.71059	3.32243	117.124	75.0091	0.6429	0.12584	0.27685	FALSE	--	--	--	--	--	--	--	--	--	PREDICTED: cadherin-1-like [Takifugu rubripes]
Novel00360	scaffold183	-	11138	19899	7157	517	514	491	261	225	270	2.06293	1.93664	2.32819	0.846396	1.02602	1.02182	2.10925	0.964746	268.748	463.411	-0.78604	0.0083411	0.032776	DOWN	GO:0044765//GO:0015991//GO:0006812//GO:0098655//GO:0098660//GO:1902578//GO:1902600//GO:0015672//GO:0098662//GO:0051234//GO:0051179//GO:0015988//GO:0008150//GO:0055085//GO:0034220//GO:0015992//GO:0006811//GO:0006810//GO:0044763//GO:0009987//GO:0006818//GO:0044699	single-organism transport//ATP hydrolysis coupled proton transport//cation transport//cation transmembrane transport//inorganic ion transmembrane transport//single-organism localization//hydrogen ion transmembrane transport//monovalent inorganic cation transport//inorganic cation transmembrane transport//establishment of localization//localization//energy coupled proton transmembrane transport, a…	GO:0032991//GO:0005623//GO:0071944//GO:0016469//GO:0098796//GO:0043234//GO:0044425//GO:0033178//GO:0044464//GO:0016020//GO:0005886//GO:0005575	macromolecular complex//cell//cell periphery//proton-transporting two-sector ATPase complex//membrane protein complex//protein complex//membrane part//proton-transporting two-sector ATPase complex, catalytic domain//cell part//membrane//plasma membrane//cellular_component	GO:0022890//GO:1901363//GO:0016820//GO:0015075//GO:0097159//GO:0004175//GO:0005488//GO:0016818//GO:0015405//GO:0070011//GO:0046914//GO:0042625//GO:0046872//GO:0008233//GO:0016817//GO:0022891//GO:0017171//GO:0019829//GO:0016787//GO:0004252//GO:0016887//GO:0008270//GO:0042626//GO:0043167//GO:0008324//GO:0015399//GO:0003676//GO:0022804//GO:0046961//GO:0015077//GO:0003674//GO:0043492//GO:0005215//GO:…	inorganic cation transmembrane transporter activity//heterocyclic compound binding//hydrolase activity, acting on acid anhydrides, catalyzing transmembrane movement of substances//ion transmembrane transporter activity//organic cyclic compound binding//endopeptidase activity//binding//hydrolase activity, acting on acid anhydrides, in phosphorus-containing anhydrides//P-P-bond-hydrolysis-driven tr…	K05689 cadherin 1, type 1, E-cadherin | (RefSeq) cadherin-1-like	http://www.genome.jp/dbget-bin/www_bget?tru:101071407	--	PREDICTED: uncharacterized protein LOC105418826 isoform X4 [Takifugu rubripes]
Novel00361	scaffold184	+	2251404	2254474	3019	119	128	49	41	32	16	1.0648	1.08149	0.521024	0.298155	0.327228	0.135786	0.889102	0.253723	31.4095	87.3603	-1.4758	0.0028749	0.013432	DOWN	--	--	GO:0016021//GO:0031224//GO:0044425//GO:0016020//GO:0005575	integral component of membrane//intrinsic component of membrane//membrane part//membrane//cellular_component	--	--	--	--	--	--
Novel00362	scaffold184	+	2268988	2271604	2540	46	355	10	1	134	64	0.489223	3.56508	0.126384	0.00864346	1.62868	0.645573	1.39356	0.760964	75.3586	116.953	-0.63409	0.62895	0.82797	FALSE	GO:0006810//GO:0006811//GO:0044699//GO:0006812//GO:0044765//GO:0015672//GO:1902578//GO:0051234//GO:0051179//GO:0008150	transport//ion transport//single-organism process//cation transport//single-organism transport//monovalent inorganic cation transport//single-organism localization//establishment of localization//localization//biological_process	GO:0005575//GO:0016020	cellular_component//membrane	GO:0003674//GO:0008324//GO:0022838//GO:0005215//GO:0022857//GO:0015267//GO:0022892//GO:0005216//GO:0015075//GO:0022803//GO:0022891//GO:0005261	molecular_function//cation transmembrane transporter activity//substrate-specific channel activity//transporter activity//transmembrane transporter activity//channel activity//substrate-specific transporter activity//ion channel activity//ion transmembrane transporter activity//passive transmembrane transporter activity//substrate-specific transmembrane transporter activity//cation channel activi…	--	--	--	--
Novel00363	scaffold184	-	42	1533	1383	563	551	224	198	90	237	10.9969	10.1626	5.19937	3.14315	2.00902	4.39062	8.78627	3.18093	184.153	395.205	-1.1017	0.019184	0.064322	FALSE	GO:0007275//GO:0008150//GO:0048869//GO:0044763//GO:0009987//GO:0030154//GO:0044699//GO:0044707//GO:0032501//GO:0044767//GO:0032502	multicellular organismal development//biological_process//cellular developmental process//single-organism cellular process//cellular process//cell differentiation//single-organism process//single-multicellular organism process//multicellular organismal process//single-organism developmental process//developmental process	--	--	--	--	--	--	--	putative reverse transcriptase [Takifugu rubripes]
Novel00364	scaffold184	-	1912	2931	583	14830	18533	9435	21218	10705	18683	764.527	902.171	578.01	888.986	630.694	913.513	748.236	811.064	17728.2	12761.9	0.4742	0.1152	0.25846	FALSE	--	--	--	--	--	--	--	--	--	PREDICTED: inter-alpha-trypsin inhibitor heavy chain H3-like [Takifugu rubripes]
Novel00365	scaffold184	-	4147	5565	985	793	636	505	126	126	383	21.9711	16.639	16.6269	2.83718	3.9896	10.0645	18.4123	5.63044	227.449	582.344	-1.3563	0.00046836	0.0029087	DOWN	--	--	--	--	GO:0003674//GO:0005515//GO:0005488	molecular_function//protein binding//binding	--	--	--	PREDICTED: serine/threonine-protein kinase WNK2-like, partial [Takifugu rubripes]
Novel00366	scaffold184	-	1119267	1120604	363	15802	21431	16753	26762	19370	23918	1175.95	1505.95	1481.53	1618.58	1647.35	1688.18	1387.81	1651.37	24764.4	16380.3	0.5963	0.014257	0.050728	FALSE	GO:0043170//GO:0044249//GO:0008150//GO:0009058//GO:0034645//GO:0006807//GO:0043043//GO:0010467//GO:0044271//GO:1901566//GO:0006518//GO:0044237//GO:0009059//GO:1901564//GO:0044267//GO:0009987//GO:0034641//GO:0006412//GO:0043604//GO:0044238//GO:0019538//GO:0044260//GO:1901576//GO:0008152//GO:0071704//GO:0043603	macromolecule metabolic process//cellular biosynthetic process//biological_process//biosynthetic process//cellular macromolecule biosynthetic process//nitrogen compound metabolic process//peptide biosynthetic process//gene expression//cellular nitrogen compound biosynthetic process//organonitrogen compound biosynthetic process//peptide metabolic process//cellular metabolic process//macromolecule …	GO:0044424//GO:0005737//GO:0043229//GO:0044444//GO:0005840//GO:0043226//GO:0005623//GO:0032991//GO:0005575//GO:0030529//GO:0005622//GO:0043232//GO:0044464//GO:0043228	intracellular part//cytoplasm//intracellular organelle//cytoplasmic part//ribosome//organelle//cell//macromolecular complex//cellular_component//ribonucleoprotein complex//intracellular//intracellular non-membrane-bounded organelle//cell part//non-membrane-bounded organelle	GO:0005198//GO:0003735//GO:0003674	structural molecule activity//structural constituent of ribosome//molecular_function	--	--	--	PREDICTED: uncharacterized protein C4orf32 homolog [Panthera tigris altaica]
Novel00367	scaffold186	+	285062	302221	1511	8	4	8	18	14	4	0.201032	0.094913	0.238895	0.367609	0.402053	0.0953347	0.17828	0.288332	12.6817	6.19302	1.034	0.3403	0.56279	FALSE	--	--	GO:0016020//GO:0005575	membrane//cellular_component	GO:0016787//GO:0003674//GO:0003824	hydrolase activity//molecular_function//catalytic activity	--	--	--	PREDICTED: vacuolar protein sorting-associated protein 29 isoform X2 [Takifugu rubripes]
Novel00368	scaffold186	-	75361	79867	348	18	46	11	8	12	30	1.39726	3.37173	1.0147	0.504699	1.06455	2.20872	1.9279	1.25932	18.0391	21.9709	-0.28446	0.69474	0.87231	FALSE	--	--	--	--	--	--	--	--	--	--
Novel00369	scaffold186	-	291477	301830	2724	128	83	57	194	89	142	1.48465	0.90904	0.785652	1.82875	1.17973	1.56213	1.05978	1.52354	148.27	80.007	0.89003	0.019308	0.064611	FALSE	--	--	GO:0005575//GO:0016020	cellular_component//membrane	GO:0016787//GO:0003824//GO:0003674	hydrolase activity//catalytic activity//molecular_function	--	--	--	PREDICTED: vacuolar protein sorting-associated protein 29 [Callorhinchus milii]
Novel00370	scaffold187	+	130439	188658	3038	467	433	358	710	611	671	5.1282	4.4898	4.67168	6.33643	7.66778	6.98854	4.76322	6.99758	707.807	380.316	0.89616	0.0015012	0.0078417	UP	GO:0010467//GO:0044271//GO:0051252//GO:0033993//GO:0046483//GO:0006807//GO:0034654//GO:0050789//GO:0070887//GO:0032870//GO:0097659//GO:0019219//GO:1903506//GO:0009719//GO:0009755//GO:0019438//GO:0071396//GO:0009059//GO:0044237//GO:0007154//GO:0019222//GO:0044249//GO:0009725//GO:0051171//GO:0051716//GO:0071310//GO:0018130//GO:0043170//GO:0009058//GO:0008150//GO:0032774//GO:0071383//GO:0006355//GO:…	gene expression//cellular nitrogen compound biosynthetic process//regulation of RNA metabolic process//response to lipid//heterocycle metabolic process//nitrogen compound metabolic process//nucleobase-containing compound biosynthetic process//regulation of biological process//cellular response to chemical stimulus//cellular response to hormone stimulus//nucleic acid-templated transcription//regul…	GO:0043229//GO:0043226//GO:0005623//GO:0043227//GO:0044424//GO:0044464//GO:0005634//GO:0005622//GO:0005575//GO:0043231	intracellular organelle//organelle//cell//membrane-bounded organelle//intracellular part//cell part//nucleus//intracellular//cellular_component//intracellular membrane-bounded organelle	GO:0046872//GO:0046914//GO:0005488//GO:1901363//GO:0097159//GO:0008270//GO:0043565//GO:0003674//GO:0043167//GO:0003676//GO:0003700//GO:0043169//GO:0001071//GO:0003677	metal ion binding//transition metal ion binding//binding//heterocyclic compound binding//organic cyclic compound binding//zinc ion binding//sequence-specific DNA binding//molecular_function//ion binding//nucleic acid binding//transcription factor activity, sequence-specific DNA binding//cation binding//nucleic acid binding transcription factor activity//DNA binding	K05547 thyroid hormone receptor alpha | (RefSeq) tr-alpha; thyroid hormone receptor alpha	http://www.genome.jp/dbget-bin/www_bget?tru:101065807	--	PREDICTED: thyroid hormone receptor alpha isoform X2 [Takifugu rubripes]
Novel00371	scaffold187	+	312592	326191	631	157	102	76	56	52	65	6.7213	4.1233	3.86642	1.94841	2.54412	2.63927	4.90367	2.37727	61.6526	100.284	-0.70186	0.091708	0.21895	FALSE	--	--	--	--	--	--	--	--	--	PREDICTED: nuclear factor 1 X-type-like isoform X2 [Takifugu rubripes]
Novel00372	scaffold187	-	427257	431787	4202	1464	1642	1460	763	602	1063	9.41169	9.96762	11.1538	3.98648	4.42287	6.48152	10.1777	4.96362	862.554	1388.88	-0.68723	0.0095538	0.036659	DOWN	--	--	--	--	--	--	--	--	--	--
Novel00373	scaffold188	+	383944	385103	1160	93	79	82	187	238	115	2.16575	1.73717	2.26924	3.5392	6.33406	2.54003	2.05739	4.13777	194.104	77.3827	1.3267	0.0077573	0.03087	UP	--	--	--	--	--	--	K12834 PHD finger-like domain-containing protein 5A | (RefSeq) phf5a; PHD finger protein 5A	http://www.genome.jp/dbget-bin/www_bget?tru:101069189	--	PREDICTED: PHD finger-like domain-containing protein 5A [Latimeria chalumnae]
Novel00374	scaffold188	+	430170	433043	1908	34	26	34	13	24	25	0.481375	0.347592	0.572039	0.149584	0.388326	0.335707	0.467002	0.291206	22.5088	28.8614	-0.35865	0.59215	0.79945	FALSE	--	--	GO:1990234//GO:0043234//GO:0000151//GO:0005622//GO:0005634//GO:0044464//GO:0000152//GO:1902494//GO:0044446//GO:0043231//GO:0031461//GO:0044428//GO:0044422//GO:0005575//GO:0032991//GO:0005623//GO:0043226//GO:0043229//GO:0005680//GO:0044424//GO:0043227	transferase complex//protein complex//ubiquitin ligase complex//intracellular//nucleus//cell part//nuclear ubiquitin ligase complex//catalytic complex//intracellular organelle part//intracellular membrane-bounded organelle//cullin-RING ubiquitin ligase complex//nuclear part//organelle part//cellular_component//macromolecular complex//cell//organelle//intracellular organelle//anaphase-promoting co…	GO:0003676//GO:0005515//GO:0043167//GO:0003674//GO:0004842//GO:0003677//GO:0019787//GO:0003824//GO:0043169//GO:0097159//GO:1901363//GO:0005488//GO:0046914//GO:0046872//GO:0016740//GO:0008270	nucleic acid binding//protein binding//ion binding//molecular_function//ubiquitin-protein transferase activity//DNA binding//ubiquitin-like protein transferase activity//catalytic activity//cation binding//organic cyclic compound binding//heterocyclic compound binding//binding//transition metal ion binding//metal ion binding//transferase activity//zinc ion binding	--	--	--	PREDICTED: uncharacterized protein LOC105416586 [Takifugu rubripes]
Novel00375	scaffold188	-	265327	273973	5019	1102	1148	986	4430	3357	2889	6.22522	6.1236	6.619	20.3384	21.6723	15.4788	6.32261	19.1632	3772.46	981.709	1.9421	1.0302e-13	6.6909e-12	UP	--	--	--	--	--	--	no KO assigned | (RefSeq) tmem184b; transmembrane protein 184B	http://www.genome.jp/dbget-bin/www_bget?tru:101068285	--	PREDICTED: transmembrane protein 184B [Takifugu rubripes]
Novel00376	scaffold189	-	664380	666019	994	314	247	208	61	70	40	11.2796	8.37825	8.87913	1.78088	2.87371	1.36283	9.51234	2.00581	61.2497	231.99	-1.9213	1.6801e-07	2.8562e-06	DOWN	--	--	--	--	--	--	--	--	--	--
Novel00377	scaffold189	-	743314	745534	1104	1599	1759	2532	2082	1763	2520	39.1257	40.6416	73.624	41.4031	49.3	58.4832	51.1305	49.7288	2263.31	1829.98	0.30661	0.29769	0.51611	FALSE	--	--	--	--	--	--	--	--	--	PREDICTED: LOW QUALITY PROTEIN: migration and invasion enhancer 1-like [Poecilia reticulata]
Novel00378	scaffold19	+	119	918	363	32	0	9	9	52	4	2.38137	0	0.795904	0.544324	4.42242	0.282327	1.05909	1.74969	24.5215	12.3355	0.99123	0.61125	0.81252	FALSE	--	--	--	--	GO:0030246//GO:0003674//GO:0005488	carbohydrate binding//molecular_function//binding	--	--	--	PREDICTED: galectin-4-like [Takifugu rubripes]
Novel00379	scaffold19	+	7628	9125	610	75	52	55	25	83	16	3.56067	2.33112	3.10295	0.964605	4.50328	0.720455	2.99825	2.06278	46.0342	55.2674	-0.26372	0.67506	0.86163	FALSE	GO:0006166//GO:0009117//GO:1901137//GO:0055086//GO:0008150//GO:0009058//GO:1901659//GO:0018130//GO:0044710//GO:0044711//GO:0044249//GO:0042451//GO:0046128//GO:0044237//GO:1901566//GO:0019438//GO:0006190//GO:0006796//GO:0019637//GO:0043101//GO:0034654//GO:0006807//GO:0046483//GO:0044271//GO:0044281//GO:0009119//GO:0034641//GO:0006725//GO:0042455//GO:0044763//GO:0043174//GO:0009987//GO:0042278//GO:…	purine ribonucleoside salvage//nucleotide metabolic process//carbohydrate derivative biosynthetic process//nucleobase-containing small molecule metabolic process//biological_process//biosynthetic process//glycosyl compound biosynthetic process//heterocycle biosynthetic process//single-organism metabolic process//single-organism biosynthetic process//cellular biosynthetic process//purine nucleosid…	--	--	GO:0016787//GO:0008252//GO:0050483//GO:0000287//GO:0005488//GO:0046872//GO:0003824//GO:0030246//GO:0043169//GO:0016791//GO:0016788//GO:0042578//GO:0043167//GO:0003674//GO:0008253	hydrolase activity//nucleotidase activity//IMP 5'-nucleotidase activity//magnesium ion binding//binding//metal ion binding//catalytic activity//carbohydrate binding//cation binding//phosphatase activity//hydrolase activity, acting on ester bonds//phosphoric ester hydrolase activity//ion binding//molecular_function//5'-nucleotidase activity	--	--	--	PREDICTED: galectin-4-like [Takifugu rubripes]
Novel00380	scaffold19	+	10384	11012	468	21	60	28	28	70	20	1.21215	3.27024	1.9206	1.31351	4.61759	1.09492	2.13433	2.34201	43.3984	32.6429	0.41087	0.69406	0.87206	FALSE	--	--	--	--	GO:0003674//GO:0030246//GO:0005488	molecular_function//carbohydrate binding//binding	--	--	--	PREDICTED: galectin-4-like [Takifugu rubripes]
Novel00381	scaffold19	+	279750	280551	802	120	118	108	132	107	56	4.04194	3.75303	4.32289	3.61344	4.11882	1.78901	4.03929	3.17376	104.282	105.14	-0.011822	1	1	FALSE	--	--	--	--	--	--	--	--	--	PREDICTED: hepatocyte nuclear factor 3-beta-like [Cynoglossus semilaevis]
Novel00382	scaffold19	+	431206	432325	1048	24	36	43	2	4	1	0.618633	0.876225	1.31714	0.0418977	0.117832	0.0244477	0.937333	0.0613924	2.55757	31.8972	-3.6406	0.00013164	0.00098349	DOWN	GO:0044237//GO:0006464//GO:0036211//GO:0043170//GO:0043412//GO:0008150//GO:0008152//GO:0044260//GO:0071704//GO:0044238//GO:0019538//GO:0044267//GO:0009987	cellular metabolic process//cellular protein modification process//protein modification process//macromolecule metabolic process//macromolecule modification//biological_process//metabolic process//cellular macromolecule metabolic process//organic substance metabolic process//primary metabolic process//protein metabolic process//cellular protein metabolic process//cellular process	--	--	GO:0016151//GO:0005488//GO:0019201//GO:0016772//GO:0046872//GO:0046914//GO:0016740//GO:0016301//GO:0016776//GO:0003674//GO:0043167//GO:0004017//GO:0019205//GO:0003824//GO:0043169	nickel cation binding//binding//nucleotide kinase activity//transferase activity, transferring phosphorus-containing groups//metal ion binding//transition metal ion binding//transferase activity//kinase activity//phosphotransferase activity, phosphate group as acceptor//molecular_function//ion binding//adenylate kinase activity//nucleobase-containing compound kinase activity//catalytic activity//…	K06115 spectrin beta | (RefSeq) sptbn4; spectrin beta, non-erythrocytic 4	http://www.genome.jp/dbget-bin/www_bget?tru:101061353	--	PREDICTED: gastrula zinc finger protein XlCGF57.1-like [Takifugu rubripes]
Novel00383	scaffold19	-	251040	258647	7579	385	322	261	82	40	97	1.37224	1.08372	1.10549	0.237533	0.162934	0.327913	1.18715	0.242793	76.9089	291.909	-1.9243	4.3276e-08	8.5281e-07	DOWN	GO:0008152//GO:0050896//GO:0019068//GO:0044085//GO:0016043//GO:0044699//GO:0009987//GO:0044419//GO:0022607//GO:0071840//GO:0019069//GO:0051704//GO:0016032//GO:0055114//GO:0044710//GO:0008150//GO:0006950//GO:0006952//GO:0019058//GO:0044764//GO:0044403	metabolic process//response to stimulus//virion assembly//cellular component biogenesis//cellular component organization//single-organism process//cellular process//interspecies interaction between organisms//cellular component assembly//cellular component organization or biogenesis//viral capsid assembly//multi-organism process//viral process//oxidation-reduction process//single-organism metabol…	GO:0033646//GO:0033648//GO:0043656//GO:0033647//GO:0044217//GO:0005575//GO:0005576//GO:0043657//GO:0044216//GO:0044215//GO:0018995//GO:0033643//GO:0042025	host intracellular part//host intracellular membrane-bounded organelle//intracellular region of host//host intracellular organelle//other organism part//cellular_component//extracellular region//host cell//other organism cell//other organism//host//host cell part//host cell nucleus	GO:0003674//GO:0016491//GO:0051213//GO:0003824//GO:0016702//GO:0016701	molecular_function//oxidoreductase activity//dioxygenase activity//catalytic activity//oxidoreductase activity, acting on single donors with incorporation of molecular oxygen, incorporation of two atoms of oxygen//oxidoreductase activity, acting on single donors with incorporation of molecular oxygen	--	--	--	--
Novel00384	scaffold192	+	271054	278553	3465	2608	2531	2157	3717	2844	2866	20.6845	18.9549	20.3297	23.959	25.7779	21.5591	19.9897	23.7654	3335.01	2210.08	0.59359	0.017855	0.060652	FALSE	GO:0033036//GO:1901135//GO:1901564//GO:0044699//GO:0009987//GO:0006725//GO:0042455//GO:0044763//GO:0034641//GO:0015031//GO:0009119//GO:0006810//GO:0044281//GO:0044238//GO:1901657//GO:0046116//GO:1901362//GO:0070727//GO:0051649//GO:1901360//GO:0009163//GO:1901576//GO:0071702//GO:0008152//GO:0009116//GO:0006139//GO:0071704//GO:0044249//GO:0044711//GO:0044710//GO:1901659//GO:0018130//GO:0051179//GO:…	macromolecule localization//carbohydrate derivative metabolic process//organonitrogen compound metabolic process//single-organism process//cellular process//cellular aromatic compound metabolic process//ribonucleoside biosynthetic process//single-organism cellular process//cellular nitrogen compound metabolic process//protein transport//ribonucleoside metabolic process//transport//small molecule …	GO:0005575//GO:0016020//GO:0044464//GO:0005622//GO:0044425//GO:0043234//GO:0098796//GO:0044424//GO:0048475//GO:0005737//GO:0044444//GO:0030117//GO:0005623//GO:0032991	cellular_component//membrane//cell part//intracellular//membrane part//protein complex//membrane protein complex//intracellular part//coated membrane//cytoplasm//cytoplasmic part//membrane coat//cell//macromolecular complex	GO:0003824//GO:0016853//GO:0003674//GO:0005515//GO:0016740//GO:0005488	catalytic activity//isomerase activity//molecular_function//protein binding//transferase activity//binding	--	--	--	PREDICTED: catenin beta-1-like isoform X1 [Takifugu rubripes]>gi|768933189|ref|XP_011607176.1| PREDICTED: catenin beta-1-like isoform X1 [Takifugu rubripes]
Novel00385	scaffold192	-	188147	190774	654	602	769	591	1367	1000	1093	24.8657	29.9932	29.0091	45.8894	47.2047	42.8195	27.956	45.3046	1222.72	594.375	1.0407	9.5887e-05	0.00074942	UP	GO:0015031//GO:0006810//GO:0065007//GO:0006725//GO:0044763//GO:0006351//GO:0034641//GO:0009889//GO:0030150//GO:0065002//GO:0044743//GO:0006996//GO:0009987//GO:2000112//GO:0031323//GO:0033036//GO:0071806//GO:0016043//GO:0044699//GO:0017038//GO:0070585//GO:1902582//GO:0016070//GO:0033365//GO:0071704//GO:0010556//GO:0080090//GO:1901576//GO:0071702//GO:0008152//GO:0006139//GO:0010468//GO:0044260//GO:…	protein transport//transport//biological regulation//cellular aromatic compound metabolic process//single-organism cellular process//transcription, DNA-templated//cellular nitrogen compound metabolic process//regulation of biosynthetic process//protein import into mitochondrial matrix//intracellular protein transmembrane transport//intracellular protein transmembrane import//organelle organizatio…	GO:0044446//GO:0043231//GO:0098798//GO:0016020//GO:0044422//GO:0031968//GO:0005575//GO:0044455//GO:0098796//GO:0019867//GO:0043234//GO:0098588//GO:0044425//GO:0031967//GO:0044464//GO:0005622//GO:0031975//GO:0005737//GO:0044424//GO:0043227//GO:0098799//GO:0098805//GO:0005739//GO:0044429//GO:0005623//GO:0032991//GO:0043226//GO:0031966//GO:0005742//GO:0005740//GO:0031090//GO:0005741//GO:0044444//GO:…	intracellular organelle part//intracellular membrane-bounded organelle//mitochondrial protein complex//membrane//organelle part//organelle outer membrane//cellular_component//mitochondrial membrane part//membrane protein complex//outer membrane//protein complex//bounding membrane of organelle//membrane part//organelle envelope//cell part//intracellular//envelope//cytoplasm//intracellular part//me…	GO:0003677//GO:0003676//GO:0003674//GO:1901363//GO:0097159//GO:0005488	DNA binding//nucleic acid binding//molecular_function//heterocyclic compound binding//organic cyclic compound binding//binding	--	--	--	PREDICTED: mitochondrial import receptor subunit TOM7 homolog [Stegastes partitus]
Novel00386	scaffold192	-	235926	238184	2176	0	0	0	25	38	22	0	0	0	0.252233	0.539123	0.259038	0	0.350132	30.7338	0	Inf	7.747e-08	1.4316e-06	UP	--	--	--	--	GO:0005488//GO:0003674//GO:0005515	binding//molecular_function//protein binding	--	--	--	--
Novel00387	scaffold193	+	322973	332739	2223	616	577	528	1118	1090	929	7.48556	6.6208	7.62464	11.0414	15.1374	10.7072	7.24367	12.2953	1118.23	522.514	1.0977	5.4362e-05	0.00046229	UP	GO:0015074//GO:0009987//GO:0006725//GO:0034641//GO:0044238//GO:0090304//GO:1901360//GO:0008152//GO:0006139//GO:0044260//GO:0071704//GO:0043170//GO:0008150//GO:0006259//GO:0006807//GO:0046483//GO:0044237	DNA integration//cellular process//cellular aromatic compound metabolic process//cellular nitrogen compound metabolic process//primary metabolic process//nucleic acid metabolic process//organic cyclic compound metabolic process//metabolic process//nucleobase-containing compound metabolic process//cellular macromolecule metabolic process//organic substance metabolic process//macromolecule metaboli…	--	--	GO:0043169//GO:0003677//GO:0003674//GO:0043167//GO:0003676//GO:0008270//GO:0046872//GO:0046914//GO:0005488//GO:1901363//GO:0097159	cation binding//DNA binding//molecular_function//ion binding//nucleic acid binding//zinc ion binding//metal ion binding//transition metal ion binding//binding//heterocyclic compound binding//organic cyclic compound binding	no KO assigned | (RefSeq) endochitinase A-like	http://www.genome.jp/dbget-bin/www_bget?tru:101077115	--	Pol polyprotein [Dicentrarchus labrax]
Novel00388	scaffold196	-	357587	357936	284	46	20	27	30	18	13	4.37545	1.79633	3.0519	2.31913	1.95667	1.1728	3.07456	1.8162	21.347	28.221	-0.40273	0.59413	0.8005	FALSE	GO:0008152//GO:0044699//GO:0008150//GO:0044710//GO:0055114	metabolic process//single-organism process//biological_process//single-organism metabolic process//oxidation-reduction process	--	--	GO:0016491//GO:0003674//GO:0003824//GO:0016638	oxidoreductase activity//molecular_function//catalytic activity//oxidoreductase activity, acting on the CH-NH2 group of donors	--	--	--	--
Novel00389	scaffold196	-	520571	525600	3046	87	90	59	122	116	120	0.894287	0.873557	0.720695	1.01919	1.36269	1.16992	0.829513	1.18393	127.588	70.8375	0.84891	0.03813	0.11079	FALSE	GO:0007154//GO:0050789//GO:0008150//GO:0051716//GO:0050794//GO:0007165//GO:0065007//GO:0035556//GO:0050896//GO:0044763//GO:0009987//GO:0023052//GO:0044699//GO:0044700	cell communication//regulation of biological process//biological_process//cellular response to stimulus//regulation of cellular process//signal transduction//biological regulation//intracellular signal transduction//response to stimulus//single-organism cellular process//cellular process//signaling//single-organism process//single organism signaling	--	--	GO:0097159//GO:1901363//GO:0019201//GO:0005488//GO:0046914//GO:0046872//GO:0016772//GO:0016301//GO:0016740//GO:0008270//GO:0003676//GO:0043167//GO:0003674//GO:0016776//GO:0019205//GO:0004017//GO:0003677//GO:0003824//GO:0043169	organic cyclic compound binding//heterocyclic compound binding//nucleotide kinase activity//binding//transition metal ion binding//metal ion binding//transferase activity, transferring phosphorus-containing groups//kinase activity//transferase activity//zinc ion binding//nucleic acid binding//ion binding//molecular_function//phosphotransferase activity, phosphate group as acceptor//nucleobase-con…	--	--	--	PREDICTED: zinc finger protein 239-like [Takifugu rubripes]
Novel00390	scaffold20	+	104728	107413	1944	210	232	135	101	106	159	2.91964	3.04572	2.23042	1.14122	1.68421	2.09664	2.73192	1.64069	130.972	172.601	-0.39819	0.2282	0.42733	FALSE	--	--	GO:0005575//GO:0016020//GO:0016021//GO:0044425//GO:0031224	cellular_component//membrane//integral component of membrane//membrane part//intrinsic component of membrane	--	--	--	--	--	--
Novel00391	scaffold20	+	183784	184543	760	66	90	97	77	13	24	2.34592	3.02067	4.09716	2.22433	0.528072	0.80909	3.15458	1.18716	38.5363	77.8596	-1.0147	0.10532	0.24197	FALSE	--	--	--	--	--	--	--	--	--	--
Novel00392	scaffold20	+	1392004	1392956	388	1530	1612	1274	2071	1566	1666	106.523	105.976	105.405	117.184	124.602	110.013	105.968	117.266	1875.85	1335.42	0.49025	0.055306	0.14832	FALSE	--	--	--	--	--	--	--	--	--	PREDICTED: NADH dehydrogenase [ubiquinone] 1 alpha subcomplex subunit 1 [Takifugu rubripes]
Novel00393	scaffold20	+	1429086	1432588	2943	420	428	337	662	678	612	3.85515	3.70961	3.67591	4.93843	7.11218	5.32795	3.74689	5.79286	697.07	358.107	0.96091	0.00078208	0.0045164	UP	--	--	--	--	GO:0003676//GO:0003674//GO:0003723//GO:0097159//GO:1901363//GO:0005488	nucleic acid binding//molecular_function//RNA binding//organic cyclic compound binding//heterocyclic compound binding//binding	K09653 C1GALT1-specific chaperone 1 [EC:2.4.1.-] | (RefSeq) c1galt1c1; C1GALT1 specific chaperone 1	http://www.genome.jp/dbget-bin/www_bget?tru:101078099	--	PREDICTED: C1GALT1-specific chaperone 1 isoform X1 [Takifugu rubripes]
Novel00394	scaffold20	+	1900715	1901445	442	36	33	26	3	8	22	2.2002	1.90443	1.88832	0.149012	0.558767	1.27526	1.99765	0.661014	11.9931	28.6607	-1.2569	0.091412	0.21849	FALSE	--	--	--	--	--	--	--	--	--	PREDICTED: uncharacterized protein C8orf48-like [Oreochromis niloticus]
Novel00395	scaffold20	+	4307984	4311354	2773	390	353	323	500	413	329	3.79925	3.24713	3.73919	3.9586	4.59794	3.0398	3.59519	3.86545	440.073	323.452	0.44419	0.12465	0.27472	FALSE	GO:0007154//GO:0050789//GO:0051716//GO:0007264//GO:0008150//GO:0007165//GO:0050794//GO:0044763//GO:0035556//GO:0050896//GO:0065007//GO:0044700//GO:0044699//GO:0023052//GO:0009987	cell communication//regulation of biological process//cellular response to stimulus//small GTPase mediated signal transduction//biological_process//signal transduction//regulation of cellular process//single-organism cellular process//intracellular signal transduction//response to stimulus//biological regulation//single organism signaling//single-organism process//signaling//cellular process	--	--	GO:0019001//GO:0005488//GO:1901363//GO:0097159//GO:0036094//GO:0000166//GO:1901265//GO:0032555//GO:0017076//GO:0003674//GO:0043167//GO:0035639//GO:0032561//GO:0032549//GO:0005525//GO:0043168//GO:0001883//GO:0032553//GO:0097367//GO:0032550//GO:0001882	guanyl nucleotide binding//binding//heterocyclic compound binding//organic cyclic compound binding//small molecule binding//nucleotide binding//nucleoside phosphate binding//purine ribonucleotide binding//purine nucleotide binding//molecular_function//ion binding//purine ribonucleoside triphosphate binding//guanyl ribonucleotide binding//ribonucleoside binding//GTP binding//anion binding//purine …	--	--	--	Rho-related GTP-binding protein RhoG [Larimichthys crocea]
Novel00396	scaffold20	-	1386734	1388262	343	8047	10422	9123	12839	8351	9485	633.757	775.053	853.824	821.786	751.636	708.504	754.211	760.642	10798.9	8406.46	0.36132	0.1223	0.271	FALSE	GO:0019538//GO:0044238//GO:0043603//GO:0071704//GO:1901576//GO:0008152//GO:0044260//GO:0009987//GO:1901564//GO:0044267//GO:0043604//GO:0006412//GO:0034641//GO:0044271//GO:0010467//GO:0043043//GO:0006807//GO:0009059//GO:0044237//GO:0006518//GO:1901566//GO:0009058//GO:0008150//GO:0044249//GO:0043170//GO:0034645	protein metabolic process//primary metabolic process//cellular amide metabolic process//organic substance metabolic process//organic substance biosynthetic process//metabolic process//cellular macromolecule metabolic process//cellular process//organonitrogen compound metabolic process//cellular protein metabolic process//amide biosynthetic process//translation//cellular nitrogen compound metaboli…	GO:0044464//GO:0043232//GO:0005622//GO:0043228//GO:0030529//GO:0005575//GO:0044444//GO:0043229//GO:0005623//GO:0032991//GO:0043226//GO:0005840//GO:0005737//GO:0044424	cell part//intracellular non-membrane-bounded organelle//intracellular//non-membrane-bounded organelle//ribonucleoprotein complex//cellular_component//cytoplasmic part//intracellular organelle//cell//macromolecular complex//organelle//ribosome//cytoplasm//intracellular part	GO:0003674//GO:0005198//GO:0003735	molecular_function//structural molecule activity//structural constituent of ribosome	--	--	--	PREDICTED: 60S ribosomal protein L39 [Esox lucius]
Novel00397	scaffold20	-	1430307	1433733	2374	0	1	3	6	3	4	0	0.0107447	0.0405663	0.0554871	0.0390125	0.0431697	0.0171037	0.0458898	4.54064	1.31527	1.7875	0.40422	0.63031	FALSE	--	--	--	--	--	--	--	--	--	PREDICTED: C1GALT1-specific chaperone 1 isoform X1 [Takifugu rubripes]
Novel00398	scaffold20	-	1476688	1477548	746	10	7	5	10	1	50	0.362113	0.23935	0.215157	0.294295	0.0413832	1.71724	0.272207	0.684305	21.6172	6.58443	1.715	0.37841	0.60394	FALSE	--	--	--	--	--	--	--	--	--	--
Novel00399	scaffold200	-	682440	685291	2852	39	37	27	85	48	63	0.369401	0.330923	0.303906	0.654321	0.519583	0.565966	0.334743	0.579957	68.7401	31.0003	1.1489	0.02415	0.077281	FALSE	--	--	--	--	--	--	--	--	--	Retrovirus-related Pol polyprotein from type-1 retrotransposable element [Larimichthys crocea]
Novel00400	scaffold201	+	79	17019	2709	2239	2627	2170	1726	1625	1851	31.3548	34.7378	36.1121	19.644	26.0067	24.5852	34.0682	23.412	1854	2135.15	-0.20369	0.41735	0.64284	FALSE	GO:0006807//GO:0008150//GO:0008152	nitrogen compound metabolic process//biological_process//metabolic process	--	--	GO:0005488//GO:0097159//GO:1901363//GO:0046872//GO:0048037//GO:0046914//GO:0030151//GO:0030170//GO:0016787//GO:0003674//GO:0016810//GO:0043167//GO:0003824//GO:0043168//GO:0043169	binding//organic cyclic compound binding//heterocyclic compound binding//metal ion binding//cofactor binding//transition metal ion binding//molybdenum ion binding//pyridoxal phosphate binding//hydrolase activity//molecular_function//hydrolase activity, acting on carbon-nitrogen (but not peptide) bonds//ion binding//catalytic activity//anion binding//cation binding	--	--	--	PREDICTED: glutamine-dependent NAD(+) synthetase isoform X1 [Maylandia zebra]
Novel00401	scaffold201	+	65884	70181	3042	173	134	197	54	37	42	1.53628	1.12362	2.07889	0.389723	0.375497	0.353744	1.5796	0.372988	46.9061	155.599	-1.73	3.398e-05	0.00030515	DOWN	GO:0032774//GO:0031326//GO:0006355//GO:0034645//GO:0051171//GO:0044249//GO:0019222//GO:0018130//GO:0043170//GO:0006352//GO:0009058//GO:0008150//GO:0019438//GO:1901566//GO:0009059//GO:0006518//GO:0044237//GO:0043043//GO:0051252//GO:0010467//GO:0044271//GO:0006807//GO:0046483//GO:0097659//GO:0050789//GO:0034654//GO:0019219//GO:1903506//GO:0006725//GO:0034641//GO:0006351//GO:0009889//GO:0043604//GO:…	RNA biosynthetic process//regulation of cellular biosynthetic process//regulation of transcription, DNA-templated//cellular macromolecule biosynthetic process//regulation of nitrogen compound metabolic process//cellular biosynthetic process//regulation of metabolic process//heterocycle biosynthetic process//macromolecule metabolic process//DNA-templated transcription, initiation//biosynthetic pro…	GO:0044424//GO:0005737//GO:0043226//GO:0005840//GO:0005623//GO:0032991//GO:0044444//GO:0043229//GO:0005575//GO:0030529//GO:0043228//GO:0043232//GO:0044464//GO:0005622	intracellular part//cytoplasm//organelle//ribosome//cell//macromolecular complex//cytoplasmic part//intracellular organelle//cellular_component//ribonucleoprotein complex//non-membrane-bounded organelle//intracellular non-membrane-bounded organelle//cell part//intracellular	GO:0016740//GO:0005488//GO:1901363//GO:0003899//GO:0097159//GO:0016772//GO:0000996//GO:0000988//GO:0003735//GO:0003824//GO:0003677//GO:0001071//GO:0005198//GO:0000990//GO:0034062//GO:0003674//GO:0003700//GO:0003676//GO:0016779//GO:0016987	transferase activity//binding//heterocyclic compound binding//DNA-directed RNA polymerase activity//organic cyclic compound binding//transferase activity, transferring phosphorus-containing groups//core DNA-dependent RNA polymerase binding promoter specificity activity//transcription factor activity, protein binding//structural constituent of ribosome//catalytic activity//DNA binding//nucleic aci…	--	--	--	--
Novel00402	scaffold201	-	81014	81862	849	63	51	40	57	43	26	2.00454	1.53228	1.51244	1.47397	1.56359	0.78463	1.68309	1.27407	44.4419	46.3567	-0.060858	0.92606	1	FALSE	--	--	--	--	--	--	--	--	--	--
Novel00403	scaffold201	-	125465	129067	1514	134	124	132	7	10	24	2.84354	2.48466	3.32867	0.120723	0.242513	0.483039	2.88562	0.282092	14.7802	119.138	-3.0109	2.2417e-09	5.9234e-08	DOWN	--	--	--	--	GO:0008270//GO:0097159//GO:0003723//GO:1901363//GO:0005488//GO:0046914//GO:0046872//GO:0043169//GO:0003676//GO:0043167//GO:0003674	zinc ion binding//organic cyclic compound binding//RNA binding//heterocyclic compound binding//binding//transition metal ion binding//metal ion binding//cation binding//nucleic acid binding//ion binding//molecular_function	--	--	--	--
Novel00404	scaffold202	-	124655	126708	994	13346	14713	12862	6660	3929	5615	362.7	377.563	415.381	147.099	122.028	144.731	385.215	137.953	5695.57	12434.9	-1.1265	9.7682e-06	0.00010231	DOWN	GO:0071822//GO:1902589//GO:0030036//GO:0009987//GO:0006996//GO:0044699//GO:0016043//GO:0044763//GO:0007015//GO:0007010//GO:0030029//GO:0071840//GO:0043933//GO:0008150	protein complex subunit organization//single-organism organelle organization//actin cytoskeleton organization//cellular process//organelle organization//single-organism process//cellular component organization//single-organism cellular process//actin filament organization//cytoskeleton organization//actin filament-based process//cellular component organization or biogenesis//macromolecular comple…	--	--	GO:0003785//GO:0005515//GO:0003674//GO:0008092//GO:0003779//GO:0005488	actin monomer binding//protein binding//molecular_function//cytoskeletal protein binding//actin binding//binding	no KO assigned | (RefSeq) uncharacterized LOC101066264	http://www.genome.jp/dbget-bin/www_bget?tru:101066264	--	PREDICTED: thymosin beta-4 [Callithrix jacchus]
Novel00405	scaffold203	+	851624	855050	1319	51	63	60	63	42	100	1.0445	1.21834	1.46026	1.04862	0.983033	1.94247	1.24104	1.32471	72.6329	53.1672	0.45009	0.32137	0.54264	FALSE	--	--	--	--	GO:0005488//GO:0005515//GO:0003674	binding//protein binding//molecular_function	--	--	--	PREDICTED: interleukin-1 receptor type 1-like [Takifugu rubripes]
Novel00406	scaffold203	-	222	5621	2045	73	49	42	33	17	59	0.9643	0.611191	0.659297	0.354276	0.256637	0.739193	0.744929	0.450036	38.4888	49.3671	-0.35911	0.51067	0.7304	FALSE	GO:0009987//GO:0044699//GO:0065007//GO:0007049//GO:0044763//GO:0050794//GO:0044238//GO:0071704//GO:0008152//GO:0008150//GO:0050789//GO:0005975//GO:0051726	cellular process//single-organism process//biological regulation//cell cycle//single-organism cellular process//regulation of cellular process//primary metabolic process//organic substance metabolic process//metabolic process//biological_process//regulation of biological process//carbohydrate metabolic process//regulation of cell cycle	GO:0005575//GO:0043231//GO:0005622//GO:0044464//GO:0005634//GO:0044424//GO:0043227//GO:0043229//GO:0005623//GO:0043226	cellular_component//intracellular membrane-bounded organelle//intracellular//cell part//nucleus//intracellular part//membrane-bounded organelle//intracellular organelle//cell//organelle	GO:0030246//GO:0003676//GO:0003674//GO:0097159//GO:0003723//GO:1901363//GO:0005488	carbohydrate binding//nucleic acid binding//molecular_function//organic cyclic compound binding//RNA binding//heterocyclic compound binding//binding	--	--	--	Collagen alpha-3(VI) chain [Larimichthys crocea]
Novel00407	scaffold203	-	1091	3293	549	95	105	81	55	30	80	4.67449	4.87856	4.73628	2.19944	1.68699	3.73351	4.76311	2.53998	58.1941	84.9566	-0.54585	0.22933	0.42873	FALSE	--	--	--	--	--	--	--	--	--	PREDICTED: LOW QUALITY PROTEIN: collagen alpha-3(VI) chain-like, partial [Takifugu rubripes]
Novel00408	scaffold203	-	5823	26915	5669	281	374	127	189	67	287	1.99706	2.50985	1.07258	1.09166	0.544177	1.93457	1.85983	1.19013	190.325	230.434	-0.27588	0.62955	0.82825	FALSE	GO:0008064//GO:0008154//GO:0006996//GO:0009987//GO:0065008//GO:0044089//GO:0048522//GO:0044699//GO:0016043//GO:0034622//GO:0044085//GO:0065007//GO:0007015//GO:0051130//GO:0044763//GO:0065003//GO:0051128//GO:0071822//GO:0050794//GO:0051493//GO:1902589//GO:0043254//GO:0032956//GO:0051258//GO:0034314//GO:0008152//GO:0048518//GO:0030036//GO:0032535//GO:0008150//GO:0010638//GO:0043623//GO:0031334//GO:…	regulation of actin polymerization or depolymerization//actin polymerization or depolymerization//organelle organization//cellular process//regulation of biological quality//positive regulation of cellular component biogenesis//positive regulation of cellular process//single-organism process//cellular component organization//cellular macromolecular complex assembly//cellular component biogenesis/…	GO:0044422//GO:0005575//GO:0044430//GO:0044446//GO:0043232//GO:0044464//GO:0005622//GO:0043228//GO:0043234//GO:0005856//GO:0044424//GO:0015629//GO:0043229//GO:0005623//GO:0032991//GO:0005885//GO:0043226	organelle part//cellular_component//cytoskeletal part//intracellular organelle part//intracellular non-membrane-bounded organelle//cell part//intracellular//non-membrane-bounded organelle//protein complex//cytoskeleton//intracellular part//actin cytoskeleton//intracellular organelle//cell//macromolecular complex//Arp2/3 protein complex//organelle	GO:0003824//GO:0003674	catalytic activity//molecular_function	--	--	--	PREDICTED: collagen alpha-3(VI) chain, partial [Takifugu rubripes]
Novel00409	scaffold204	-	23940	28804	2326	286	168	265	122	105	160	3.94984	2.19086	4.34913	1.36934	1.65723	2.0958	3.49661	1.70746	137.722	221.229	-0.68378	0.063767	0.16531	FALSE	--	--	--	--	GO:0005488//GO:0005515//GO:0003674	binding//protein binding//molecular_function	--	--	--	PREDICTED: uncharacterized protein LOC105416889 [Takifugu rubripes]
Novel00410	scaffold209	+	1038796	1043141	3877	206	111	164	100	63	112	1.43534	0.7303	1.35792	0.566273	0.501658	0.740153	1.17452	0.602695	97.0431	147.268	-0.60175	0.12424	0.27407	FALSE	GO:0006259//GO:0046483//GO:0006807//GO:0044237//GO:0044710//GO:0043170//GO:0006313//GO:0008150//GO:0006310//GO:0044238//GO:0090304//GO:1901360//GO:0006139//GO:0008152//GO:0044260//GO:0071704//GO:0044699//GO:0009987//GO:0044763//GO:0006725//GO:0032196//GO:0034641	DNA metabolic process//heterocycle metabolic process//nitrogen compound metabolic process//cellular metabolic process//single-organism metabolic process//macromolecule metabolic process//transposition, DNA-mediated//biological_process//DNA recombination//primary metabolic process//nucleic acid metabolic process//organic cyclic compound metabolic process//nucleobase-containing compound metabolic p…	--	--	GO:0005488//GO:1901363//GO:0097159//GO:0003674//GO:0005515//GO:0003676//GO:0004803//GO:0003824//GO:0003677	binding//heterocyclic compound binding//organic cyclic compound binding//molecular_function//protein binding//nucleic acid binding//transposase activity//catalytic activity//DNA binding	--	--	--	PREDICTED: kelch repeat and BTB domain-containing protein 11 [Takifugu rubripes]
Novel00411	scaffold209	-	225434	226548	740	4	0	0	4	23	10	0.14602	0	0	0.118672	0.959532	0.346232	0.0486732	0.474812	13.8156	1.15459	3.5808	0.039251	0.11337	FALSE	--	--	--	--	--	--	--	--	--	PREDICTED: zinc finger and BTB domain-containing protein 8A-like [Xiphophorus maculatus]
Novel00412	scaffold209	-	246631	249544	2914	977	986	881	723	578	579	9.05707	8.63101	9.70535	5.44716	6.12353	5.09083	9.13115	5.55384	666.075	863.736	-0.3749	0.17333	0.35147	FALSE	--	--	--	--	--	--	--	--	--	--
Novel00413	scaffold209	-	517750	529980	10948	760	666	869	252	102	254	3.50407	2.89951	4.76125	0.944275	0.537452	1.11073	3.72161	0.864153	212.358	706.617	-1.7344	2.6672e-06	3.2864e-05	DOWN	--	--	--	--	GO:0003674//GO:0003676//GO:0005488//GO:0003723//GO:0097159//GO:1901363	molecular_function//nucleic acid binding//binding//RNA binding//organic cyclic compound binding//heterocyclic compound binding	--	--	--	--
Novel00414	scaffold21	+	291094	292275	1182	33	48	33	320	229	169	0.754187	1.03585	0.896234	5.94366	5.9811	3.66327	0.895425	5.19601	252.979	34.4401	2.8769	3.6972e-12	1.7308e-10	UP	--	--	--	--	--	--	--	--	--	--
Novel00415	scaffold212	+	273718	278720	1098	3	4	5	3	2	0	0.0738077	0.0929249	0.146182	0.0599847	0.056233	0	0.104305	0.0387392	1.74426	3.71686	-1.0915	0.68714	0.87	FALSE	--	--	--	--	--	--	--	--	--	--
Novel00416	scaffold212	-	271349	278386	3018	311	310	385	161	142	151	4.77072	4.49031	7.01821	2.00719	2.48939	2.19693	5.42641	2.23117	161.425	309.855	-0.94073	0.004134	0.018325	DOWN	--	--	--	--	GO:0005525//GO:0043168//GO:0001883//GO:0032553//GO:0097367//GO:0032550//GO:0001882//GO:0017076//GO:0003674//GO:0043167//GO:0035639//GO:0032549//GO:0032561//GO:1901265//GO:0032555//GO:0019001//GO:0005488//GO:1901363//GO:0097159//GO:0036094//GO:0000166	GTP binding//anion binding//purine nucleoside binding//ribonucleotide binding//carbohydrate derivative binding//purine ribonucleoside binding//nucleoside binding//purine nucleotide binding//molecular_function//ion binding//purine ribonucleoside triphosphate binding//ribonucleoside binding//guanyl ribonucleotide binding//nucleoside phosphate binding//purine ribonucleotide binding//guanyl nucleotid…	no KO assigned | (RefSeq) interferon-induced protein 44-like	http://www.genome.jp/dbget-bin/www_bget?tru:101077665	--	PREDICTED: interferon-induced protein 44-like [Takifugu rubripes]
Novel00417	scaffold212	-	291348	292474	674	167	158	283	318	101	208	6.69329	5.97959	13.4788	10.3583	4.6262	7.90684	8.71723	7.63045	216.709	190.254	0.18784	0.61614	0.81679	FALSE	GO:0009059//GO:0007154//GO:0044237//GO:0007186//GO:0006259//GO:0046483//GO:0006807//GO:0050789//GO:0034645//GO:0044249//GO:0043170//GO:0051716//GO:0009058//GO:0008150//GO:1901576//GO:0008152//GO:0006139//GO:0044260//GO:0071704//GO:0007165//GO:0044238//GO:0090304//GO:0050794//GO:1901360//GO:0044763//GO:0006725//GO:0034641//GO:0050896//GO:0065007//GO:0006260//GO:0044700//GO:0044699//GO:0023052//GO:…	macromolecule biosynthetic process//cell communication//cellular metabolic process//G-protein coupled receptor signaling pathway//DNA metabolic process//heterocycle metabolic process//nitrogen compound metabolic process//regulation of biological process//cellular macromolecule biosynthetic process//cellular biosynthetic process//macromolecule metabolic process//cellular response to stimulus//bios…	--	--	GO:0019001//GO:0016818//GO:0005488//GO:0070035//GO:1901363//GO:0097159//GO:0032559//GO:0030554//GO:0036094//GO:0000166//GO:1901265//GO:0004871//GO:0016817//GO:0005524//GO:0032555//GO:0016887//GO:0003678//GO:0016787//GO:0004386//GO:0017076//GO:0044877//GO:0003674//GO:0043167//GO:0035639//GO:0003676//GO:0005515//GO:0032549//GO:0032561//GO:0008026//GO:0017111//GO:0031683//GO:0003824//GO:0005525//GO:…	guanyl nucleotide binding//hydrolase activity, acting on acid anhydrides, in phosphorus-containing anhydrides//binding//purine NTP-dependent helicase activity//heterocyclic compound binding//organic cyclic compound binding//adenyl ribonucleotide binding//adenyl nucleotide binding//small molecule binding//nucleotide binding//nucleoside phosphate binding//signal transducer activity//hydrolase activ…	--	--	--	PREDICTED: interferon-induced protein 44-like [Takifugu rubripes]
Novel00418	scaffold213	-	38956	57639	2153	73	51	53	177	137	128	1.50764	0.994573	1.30075	2.97089	3.23352	2.50727	1.26765	2.9039	156.368	53.7192	1.5414	0.00010827	0.00083104	UP	GO:1901360//GO:0019538//GO:0044238//GO:0030163//GO:0090304//GO:0071704//GO:0006139//GO:0008152//GO:1901576//GO:0044260//GO:0009987//GO:0044267//GO:0006260//GO:0006725//GO:0034641//GO:0009057//GO:1901575//GO:0009056//GO:0006259//GO:0006807//GO:0046483//GO:0009059//GO:0044237//GO:0009058//GO:0043412//GO:0008150//GO:0036211//GO:0044249//GO:0043170//GO:0034645//GO:0006464	organic cyclic compound metabolic process//protein metabolic process//primary metabolic process//protein catabolic process//nucleic acid metabolic process//organic substance metabolic process//nucleobase-containing compound metabolic process//metabolic process//organic substance biosynthetic process//cellular macromolecule metabolic process//cellular process//cellular protein metabolic process//D…	GO:0044464//GO:0005622//GO:1990234//GO:0043234//GO:0042575//GO:0005575//GO:1902494//GO:0005623//GO:0032991//GO:0061695//GO:0009360//GO:0044424	cell part//intracellular//transferase complex//protein complex//DNA polymerase complex//cellular_component//catalytic complex//cell//macromolecular complex//transferase complex, transferring phosphorus-containing groups//DNA polymerase III complex//intracellular part	GO:0016779//GO:0019205//GO:0004017//GO:0043167//GO:0003676//GO:0016776//GO:0003674//GO:0034061//GO:0043169//GO:0004519//GO:0016788//GO:0003677//GO:0003824//GO:0003887//GO:0008408//GO:0046914//GO:0019239//GO:0016772//GO:0004518//GO:0046872//GO:1901363//GO:0019201//GO:0097159//GO:0005488//GO:0016151//GO:0016787//GO:0016301//GO:0016740//GO:0008270//GO:0004527	nucleotidyltransferase activity//nucleobase-containing compound kinase activity//adenylate kinase activity//ion binding//nucleic acid binding//phosphotransferase activity, phosphate group as acceptor//molecular_function//DNA polymerase activity//cation binding//endonuclease activity//hydrolase activity, acting on ester bonds//DNA binding//catalytic activity//DNA-directed DNA polymerase activity//…	no KO assigned | (RefSeq) zinc finger protein OZF-like	http://www.genome.jp/dbget-bin/www_bget?tru:101062873	--	PREDICTED: zinc finger protein OZF-like, partial [Takifugu rubripes]
Novel00419	scaffold215	-	4855	5738	405	293	297	193	153	180	151	19.5432	18.7058	15.2977	8.29388	13.7208	9.55259	17.8489	10.5224	173.587	234.881	-0.43627	0.15846	0.32911	FALSE	--	--	--	--	--	--	--	--	--	PREDICTED: LOW QUALITY PROTEIN: glyoxalase domain-containing protein 5-like [Takifugu rubripes]
Novel00420	scaffold217	+	31453	32390	920	164	138	119	100	73	65	5.66526	4.50139	4.88501	2.80747	2.8819	2.12964	5.01722	2.60634	84.0016	127.274	-0.59945	0.13121	0.2861	FALSE	--	--	--	--	GO:0008270//GO:0046983//GO:0046872//GO:0046914//GO:0005488//GO:0097159//GO:1901363//GO:0043169//GO:0003677//GO:0003674//GO:0003676//GO:0032182//GO:0005515//GO:0043130//GO:0043167	zinc ion binding//protein dimerization activity//metal ion binding//transition metal ion binding//binding//organic cyclic compound binding//heterocyclic compound binding//cation binding//DNA binding//molecular_function//nucleic acid binding//ubiquitin-like protein binding//protein binding//ubiquitin binding//ion binding	--	--	--	PREDICTED: G2/M phase-specific E3 ubiquitin-protein ligase-like [Takifugu rubripes]
Novel00421	scaffold217	+	50490	51125	558	534	151	807	132	280	82	25.8517	6.90267	46.4263	5.19351	15.4913	3.76512	26.3936	8.14997	180.769	474.628	-1.3927	0.17147	0.34854	FALSE	--	--	--	--	--	--	--	--	--	--
Novel00422	scaffold217	-	375838	377952	1363	41	46	48	27	29	24	0.812589	0.860867	1.1305	0.4349	0.656849	0.451144	0.934652	0.514298	28.6073	41.3492	-0.53148	0.37775	0.60338	FALSE	GO:0055114//GO:0008150//GO:0044710//GO:0044699//GO:0008152	oxidation-reduction process//biological_process//single-organism metabolic process//single-organism process//metabolic process	--	--	GO:0003824//GO:0016491//GO:0003674	catalytic activity//oxidoreductase activity//molecular_function	--	--	--	PREDICTED: NADPH oxidase 4 isoform X3 [Takifugu rubripes]
Novel00423	scaffold218	+	5541	7275	1269	34	18	19	8	1	5	0.723769	0.361814	0.480637	0.138404	0.0243277	0.10095	0.522073	0.0878942	4.77014	21.4381	-2.1681	0.031557	0.09561	FALSE	GO:0050789//GO:0006955//GO:0002429//GO:0050854//GO:0007154//GO:0050855//GO:0002684//GO:0048870//GO:0050778//GO:0023051//GO:2000401//GO:0051179//GO:0002757//GO:0051270//GO:0008150//GO:0050851//GO:0050853//GO:0002768//GO:0051716//GO:0051674//GO:0040011//GO:0032879//GO:0050794//GO:0007165//GO:0016477//GO:0007166//GO:0002685//GO:0030334//GO:0048518//GO:0048584//GO:2000145//GO:0023052//GO:0048583//GO:…	regulation of biological process//immune response//immune response-activating cell surface receptor signaling pathway//regulation of antigen receptor-mediated signaling pathway//cell communication//regulation of B cell receptor signaling pathway//positive regulation of immune system process//cell motility//positive regulation of immune response//regulation of signaling//regulation of lymphocyte m…	--	--	GO:0005488//GO:0005515//GO:0003674	binding//protein binding//molecular_function	--	--	--	PREDICTED: polymeric immunoglobulin receptor-like [Takifugu rubripes]
Novel00424	scaffold219	+	35006	35333	245	1628	1585	1097	3283	1768	2990	179.503	165.02	143.736	294.189	222.782	312.683	162.753	276.551	2822.08	1295.14	1.1237	5.3725e-05	0.0004573	UP	--	--	--	--	--	--	no KO assigned | (RefSeq) saxitoxin and tetrodotoxin-binding protein 2	http://www.genome.jp/dbget-bin/www_bget?tru:101080170	--	tribytltin binding protein type 2a [Takifugu pardalis]
Novel00425	scaffold22	-	395829	399526	3698	120	200	93	130	132	93	0.876591	1.37955	0.807311	0.771788	1.10197	0.64434	1.02115	0.839367	126.658	123.127	0.040784	0.98184	1	FALSE	--	--	--	--	--	--	--	--	--	--
Novel00426	scaffold22	-	653174	654799	667	1	30	12	0	0	1	0.0405002	1.14728	0.577538	0	0	0.0384126	0.58844	0.0128042	0.360035	12.8907	-5.162	0.025412	0.080538	FALSE	--	--	--	--	--	--	--	--	--	--
Novel00427	scaffold223	+	79863	93425	9353	671	995	693	767	400	817	2.73107	3.82407	3.35186	2.53714	1.86059	3.15391	3.30234	2.51722	696.898	713.221	-0.0334	0.95085	1	FALSE	GO:0044710//GO:0008150//GO:0055114//GO:0044699//GO:0008152	single-organism metabolic process//biological_process//oxidation-reduction process//single-organism process//metabolic process	--	--	GO:0016740//GO:0016741//GO:0016706//GO:0016705//GO:0008168//GO:0003824//GO:0051213//GO:0003674//GO:0016491	transferase activity//transferase activity, transferring one-carbon groups//oxidoreductase activity, acting on paired donors, with incorporation or reduction of molecular oxygen, 2-oxoglutarate as one donor, and incorporation of one atom each of oxygen into both donors//oxidoreductase activity, acting on paired donors, with incorporation or reduction of molecular oxygen//methyltransferase activit…	--	--	--	Uncharacterized protein [Dicentrarchus labrax]
Novel00428	scaffold223	+	98680	100421	1407	25	55	22	10	4	33	0.479986	0.99711	0.501942	0.156037	0.0877666	0.600924	0.659679	0.281576	16.6606	30.3199	-0.86382	0.27942	0.49385	FALSE	GO:0010628//GO:0009987//GO:2000112//GO:0048522//GO:0031323//GO:0045935//GO:0065007//GO:0006725//GO:0009889//GO:0034641//GO:0006351//GO:0050794//GO:0031328//GO:0010604//GO:2001141//GO:1901360//GO:1901362//GO:0044238//GO:0060255//GO:0090304//GO:0071704//GO:0010556//GO:0080090//GO:0016070//GO:0006139//GO:0008152//GO:0048518//GO:1901576//GO:0009893//GO:0031325//GO:0010468//GO:0044260//GO:0009058//GO:…	positive regulation of gene expression//cellular process//regulation of cellular macromolecule biosynthetic process//positive regulation of cellular process//regulation of cellular metabolic process//positive regulation of nucleobase-containing compound metabolic process//biological regulation//cellular aromatic compound metabolic process//regulation of biosynthetic process//cellular nitrogen com…	GO:0005575//GO:0043231//GO:0044464//GO:0005634//GO:0005622//GO:0044424//GO:0043227//GO:0043229//GO:0005623//GO:0043226	cellular_component//intracellular membrane-bounded organelle//cell part//nucleus//intracellular//intracellular part//membrane-bounded organelle//intracellular organelle//cell//organelle	GO:0043169//GO:0003677//GO:0043167//GO:0003676//GO:0003674//GO:0008270//GO:0046914//GO:0046872//GO:1901363//GO:0097159//GO:0005488	cation binding//DNA binding//ion binding//nucleic acid binding//molecular_function//zinc ion binding//transition metal ion binding//metal ion binding//heterocyclic compound binding//organic cyclic compound binding//binding	--	--	--	RNA-directed DNA polymerase from mobile element jockey [Larimichthys crocea]
Novel00429	scaffold223	-	78183	83782	3647	8	9	12	30	4	15	0.0592566	0.0629479	0.105626	0.180596	0.0338601	0.105379	0.0759435	0.106612	16.6349	8.98197	0.88911	0.30075	0.5198	FALSE	--	--	--	--	--	--	--	--	--	Transposon TX1 hypothetical protein [Larimichthys crocea]
Novel00430	scaffold225	+	53362	56123	2678	635	543	519	83	54	105	10.2963	8.31379	10.0004	1.09377	1.00065	1.61478	9.53683	1.2364	85.5441	515.3	-2.5907	2.1379e-15	1.9425e-13	DOWN	GO:0008150//GO:0043170//GO:0044237//GO:0006259//GO:0046483//GO:0006807//GO:0006725//GO:0034641//GO:0015074//GO:0009987//GO:0071704//GO:0008152//GO:0006139//GO:0044260//GO:1901360//GO:0044238//GO:0090304	biological_process//macromolecule metabolic process//cellular metabolic process//DNA metabolic process//heterocycle metabolic process//nitrogen compound metabolic process//cellular aromatic compound metabolic process//cellular nitrogen compound metabolic process//DNA integration//cellular process//organic substance metabolic process//metabolic process//nucleobase-containing compound metabolic pro…	--	--	--	--	K14436 chromodomain-helicase-DNA-binding protein 6 [EC:3.6.4.12] | (RefSeq) chd6; chromodomain helicase DNA binding protein 6	http://www.genome.jp/dbget-bin/www_bget?tru:101070772	--	PREDICTED: uncharacterized protein LOC105356601 [Oryzias latipes]
Novel00431	scaffold225	-	46957	48007	995	83	90	117	61	44	51	2.2534	2.30725	3.77475	1.34595	1.36519	1.31325	2.77846	1.34146	55.1217	89.6527	-0.70173	0.13456	0.29152	FALSE	--	--	--	--	--	--	--	--	--	--
Novel00432	scaffold228	+	545365	546105	639	219	252	207	159	126	79	9.37557	10.187	10.5309	5.53209	6.1646	3.20772	10.0312	4.96814	128.649	205.636	-0.67666	0.053385	0.14434	FALSE	--	--	--	--	--	--	--	--	--	PREDICTED: uncharacterized protein LOC102075886 isoform X1 [Oreochromis niloticus]
Novel00433	scaffold228	+	678722	683043	2463	883	881	831	519	508	601	10.3081	9.71151	11.5282	4.92409	6.77741	6.65442	10.516	6.11864	580.995	789.741	-0.44285	0.10369	0.23955	FALSE	--	--	--	--	--	--	--	--	--	unnamed protein product [Oncorhynchus mykiss]
Novel00434	scaffold228	+	1200177	1201281	669	151	141	129	270	285	276	6.09724	5.3761	6.18997	8.86052	13.1517	10.5702	5.88777	10.8608	297.094	127.812	1.2169	0.00024553	0.0016861	UP	--	--	--	--	--	--	no KO assigned | (RefSeq) ubiquinol-cytochrome-c reductase complex assembly factor 3	http://www.genome.jp/dbget-bin/www_bget?tru:101078643	--	PREDICTED: ubiquinol-cytochrome-c reductase complex assembly factor 3 [Takifugu rubripes]
Novel00435	scaffold228	-	1263292	1264419	1128	63	76	57	46	22	47	1.50874	1.71862	1.62215	0.895304	0.602112	1.06755	1.6165	0.854988	40.3041	59.2685	-0.55634	0.29478	0.5127	FALSE	GO:0034645//GO:0055114//GO:0008150//GO:0009058//GO:0043170//GO:0044710//GO:0044249//GO:0044237//GO:0006518//GO:0009059//GO:1901566//GO:0006807//GO:0010467//GO:0044271//GO:0043043//GO:0006412//GO:0043604//GO:0034641//GO:0009987//GO:0044267//GO:0044699//GO:1901564//GO:0071704//GO:0043603//GO:0044260//GO:0008152//GO:1901576//GO:0019538//GO:0044238	cellular macromolecule biosynthetic process//oxidation-reduction process//biological_process//biosynthetic process//macromolecule metabolic process//single-organism metabolic process//cellular biosynthetic process//cellular metabolic process//peptide metabolic process//macromolecule biosynthetic process//organonitrogen compound biosynthetic process//nitrogen compound metabolic process//gene expre…	GO:0005737//GO:0044424//GO:0032991//GO:0005623//GO:0005840//GO:0043226//GO:0043229//GO:0044444//GO:0030529//GO:0005575//GO:0043228//GO:0005622//GO:0044464//GO:0043232	cytoplasm//intracellular part//macromolecular complex//cell//ribosome//organelle//intracellular organelle//cytoplasmic part//ribonucleoprotein complex//cellular_component//non-membrane-bounded organelle//intracellular//cell part//intracellular non-membrane-bounded organelle	GO:0016972//GO:0016667//GO:0016670//GO:0003824//GO:0003735//GO:0005198//GO:0016491//GO:0003674	thiol oxidase activity//oxidoreductase activity, acting on a sulfur group of donors//oxidoreductase activity, acting on a sulfur group of donors, oxygen as acceptor//catalytic activity//structural constituent of ribosome//structural molecule activity//oxidoreductase activity//molecular_function	--	--	--	--
Novel00436	scaffold229	+	82064	82718	366	212	270	172	526	259	337	15.864	19.0779	15.2949	31.989	22.1491	23.9178	16.7456	26.0186	391.59	196.647	0.99374	0.0015128	0.0078889	UP	GO:0044699//GO:0051236//GO:0033036//GO:0006811//GO:0006810//GO:0015931//GO:0000041//GO:0050658//GO:0030001//GO:0071702//GO:0051179//GO:0008150//GO:0050657//GO:0051028//GO:0051234//GO:0071705//GO:0006825//GO:1902578//GO:0044765//GO:0006403//GO:0006812	single-organism process//establishment of RNA localization//macromolecule localization//ion transport//transport//nucleobase-containing compound transport//transition metal ion transport//RNA transport//metal ion transport//organic substance transport//localization//biological_process//nucleic acid transport//mRNA transport//establishment of localization//nitrogen compound transport//copper ion t…	GO:0044422//GO:0005575//GO:0044446//GO:0043231//GO:0031967//GO:0044464//GO:0005634//GO:0031975//GO:0005622//GO:0031974//GO:0005758//GO:0005739//GO:0005737//GO:0044424//GO:0043227//GO:0005740//GO:0044444//GO:0043229//GO:0005623//GO:0044429//GO:0031970//GO:0043226	organelle part//cellular_component//intracellular organelle part//intracellular membrane-bounded organelle//organelle envelope//cell part//nucleus//envelope//intracellular//membrane-enclosed lumen//mitochondrial intermembrane space//mitochondrion//cytoplasm//intracellular part//membrane-bounded organelle//mitochondrial envelope//cytoplasmic part//intracellular organelle//cell//mitochondrial part/…	GO:0015078//GO:0043169//GO:0022892//GO:0005215//GO:0022857//GO:0003824//GO:0016530//GO:0043167//GO:0008324//GO:0005507//GO:0016491//GO:0004129//GO:0015077//GO:0003674//GO:0015002//GO:0016531//GO:0009055//GO:0022891//GO:0046914//GO:0016675//GO:0046872//GO:0022890//GO:0016676//GO:0015075//GO:0005488	hydrogen ion transmembrane transporter activity//cation binding//substrate-specific transporter activity//transporter activity//transmembrane transporter activity//catalytic activity//metallochaperone activity//ion binding//cation transmembrane transporter activity//copper ion binding//oxidoreductase activity//cytochrome-c oxidase activity//monovalent inorganic cation transmembrane transporter ac…	no KO assigned | (RefSeq) chchd7; coiled-coil-helix-coiled-coil-helix domain containing 7	http://www.genome.jp/dbget-bin/www_bget?tru:101069472	--	PREDICTED: coiled-coil-helix-coiled-coil-helix domain-containing protein 7 [Takifugu rubripes]
Novel00437	scaffold229	-	19274	35586	1419	110	61	66	19	7	5	2.11645	1.10825	1.50904	0.297104	0.15392	0.0912436	1.57791	0.180756	10.6484	71.6986	-2.7513	6.2652e-06	6.9868e-05	DOWN	--	--	--	--	--	--	K16761 centrosomal protein CEP44 | (RefSeq) cep44; centrosomal protein 44	http://www.genome.jp/dbget-bin/www_bget?tru:101068890	--	PREDICTED: centrosomal protein of 44 kDa, partial [Takifugu rubripes]
Novel00438	scaffold23	+	772550	773963	1181	588	470	587	378	273	256	14.7621	11.1419	17.5126	7.71261	7.83274	6.09575	14.4722	7.2137	320.094	504.535	-0.65646	0.029828	0.091314	FALSE	--	--	--	--	--	--	--	--	--	--
Novel00439	scaffold23	-	547411	549444	1326	278	275	210	238	249	222	5.88541	5.49739	5.28316	4.09494	6.02438	4.45761	5.55532	4.85897	253.356	230.193	0.13832	0.70084	0.87569	FALSE	GO:0071702//GO:0019725//GO:0055074//GO:0050658//GO:0050801//GO:0048878//GO:0030003//GO:0044763//GO:0050896//GO:0098771//GO:0006810//GO:0055065//GO:0072503//GO:0065007//GO:0072507//GO:0015931//GO:0042592//GO:0065008//GO:0044699//GO:0051236//GO:0033036//GO:0009987//GO:0055080//GO:0006875//GO:0006403//GO:0044765//GO:1902578//GO:0071705//GO:0055082//GO:0051234//GO:0050657//GO:0006873//GO:0033227//GO:…	organic substance transport//cellular homeostasis//calcium ion homeostasis//RNA transport//ion homeostasis//chemical homeostasis//cellular cation homeostasis//single-organism cellular process//response to stimulus//inorganic ion homeostasis//transport//metal ion homeostasis//cellular divalent inorganic cation homeostasis//biological regulation//divalent inorganic cation homeostasis//nucleobase-co…	GO:0043234//GO:1990234//GO:0098796//GO:0030176//GO:0044464//GO:0005634//GO:0005622//GO:0016021//GO:0098588//GO:0044425//GO:0031224//GO:0019898//GO:0044446//GO:0043231//GO:0012505//GO:0005944//GO:1902494//GO:0005575//GO:0042175//GO:0016020//GO:0031300//GO:0031301//GO:0044422//GO:0043226//GO:0005623//GO:0032991//GO:0044444//GO:0031090//GO:0005783//GO:0043229//GO:0097651//GO:0031227//GO:0044424//GO:…	protein complex//transferase complex//membrane protein complex//integral component of endoplasmic reticulum membrane//cell part//nucleus//intracellular//integral component of membrane//bounding membrane of organelle//membrane part//intrinsic component of membrane//extrinsic component of membrane//intracellular organelle part//intracellular membrane-bounded organelle//endomembrane system//phosphat…	GO:0003674//GO:0022884//GO:0015932//GO:0051032//GO:0003824//GO:0046935//GO:0005215//GO:0022857//GO:0022892//GO:0019207//GO:0004175//GO:0070011//GO:0035014//GO:0030234//GO:0004190//GO:0098772//GO:0022891//GO:0008233//GO:0051033//GO:0070001//GO:0016787	molecular_function//macromolecule transmembrane transporter activity//nucleobase-containing compound transmembrane transporter activity//nucleic acid transmembrane transporter activity//catalytic activity//1-phosphatidylinositol-3-kinase regulator activity//transporter activity//transmembrane transporter activity//substrate-specific transporter activity//kinase regulator activity//endopeptidase a…	--	--	--	--
Novel00440	scaffold23	-	1528937	1530329	1237	14	48	24	55	9	23	0.305732	0.989796	0.622826	0.976145	0.224614	0.476384	0.639451	0.559048	29.5239	25.857	0.19133	0.76903	0.92142	FALSE	GO:0006351//GO:0034641//GO:0009889//GO:0006289//GO:0050896//GO:0044763//GO:0006725//GO:0065007//GO:0031323//GO:0044699//GO:2000112//GO:0006281//GO:0009987//GO:0044260//GO:0010468//GO:1901576//GO:0008152//GO:0006139//GO:0016070//GO:0080090//GO:0010556//GO:0071704//GO:0090304//GO:0060255//GO:0044238//GO:1901362//GO:1901360//GO:2001141//GO:0050794//GO:0032774//GO:0034645//GO:0031326//GO:0006355//GO:…	transcription, DNA-templated//cellular nitrogen compound metabolic process//regulation of biosynthetic process//nucleotide-excision repair//response to stimulus//single-organism cellular process//cellular aromatic compound metabolic process//biological regulation//regulation of cellular metabolic process//single-organism process//regulation of cellular macromolecule biosynthetic process//DNA repa…	GO:0043231//GO:0044446//GO:0044428//GO:0005575//GO:0000439//GO:0044422//GO:0043234//GO:0005622//GO:0005634//GO:0044464//GO:0043227//GO:0044424//GO:0043226//GO:0032991//GO:0005623//GO:0043229	intracellular membrane-bounded organelle//intracellular organelle part//nuclear part//cellular_component//core TFIIH complex//organelle part//protein complex//intracellular//nucleus//cell part//membrane-bounded organelle//intracellular part//organelle//macromolecular complex//cell//intracellular organelle	--	--	--	--	--	PREDICTED: general transcription factor IIH subunit 5 isoform X1 [Takifugu rubripes]
Novel00441	scaffold231	-	194682	195158	438	23	19	6	4	1	5	1.41852	1.10651	0.439746	0.200497	0.0704838	0.292479	0.988259	0.18782	3.47916	14.0693	-2.0157	0.092161	0.21979	FALSE	--	--	--	--	--	--	--	--	--	--
Novel00442	scaffold233	+	993086	993969	654	387	501	481	506	429	402	16.2839	19.9057	24.0511	17.3036	20.6294	16.0432	20.0802	17.9921	474.5	418.773	0.18024	0.49851	0.71994	FALSE	GO:0044238//GO:0071704//GO:0032501//GO:0044707//GO:0008152//GO:0044699//GO:0016042//GO:1901575//GO:0009056//GO:0044712//GO:0008150//GO:0044710//GO:0006629//GO:0007586	primary metabolic process//organic substance metabolic process//multicellular organismal process//single-multicellular organism process//metabolic process//single-organism process//lipid catabolic process//organic substance catabolic process//catabolic process//single-organism catabolic process//biological_process//single-organism metabolic process//lipid metabolic process//digestion	GO:0005622//GO:0044464//GO:0005634//GO:0005576//GO:0005575//GO:0043231//GO:0043229//GO:0005623//GO:0043226//GO:0043227//GO:0044424	intracellular//cell part//nucleus//extracellular region//cellular_component//intracellular membrane-bounded organelle//intracellular organelle//cell//organelle//membrane-bounded organelle//intracellular part	GO:0003674//GO:0030234//GO:0008047//GO:0098772	molecular_function//enzyme regulator activity//enzyme activator activity//molecular function regulator	--	--	--	PREDICTED: cyclin N-terminal domain-containing protein 2-like [Takifugu rubripes]
Novel00443	scaffold233	-	653688	654620	493	108	173	116	189	99	128	5.91779	8.95104	7.55329	8.4166	6.19943	6.65216	7.47404	7.08939	145.496	119.959	0.27844	0.41637	0.64198	FALSE	--	--	--	--	--	--	--	--	--	PREDICTED: LOW QUALITY PROTEIN: F-box only protein 50-like [Takifugu rubripes]
Novel00444	scaffold237	+	121708	123104	770	20	22	11	6	4	21	0.701653	0.728796	0.458592	0.171073	0.160374	0.69876	0.62968	0.343402	11.0492	15.7719	-0.51341	0.57177	0.78452	FALSE	--	--	--	--	--	--	--	--	--	PREDICTED: uncharacterized protein LOC105418667 isoform X2 [Takifugu rubripes]
Novel00445	scaffold237	+	283405	285877	2389	0	0	0	0	0	0	0	0	0	0	0	0	0	0	0	0	NA	NA	NA	NA	--	--	--	--	--	--	--	--	--	--
Novel00446	scaffold237	+	419867	420471	605	48	53	23	30	33	13	2.14323	2.23457	1.22039	1.08865	1.68392	0.550538	1.86606	1.1077	27.1672	36.7384	-0.43542	0.44605	0.67124	FALSE	--	--	--	--	--	--	--	--	--	PREDICTED: glutaredoxin 2 isoform X1 [Takifugu rubripes]
Novel00447	scaffold237	+	880418	884851	1435	77220	93154	61195	119468	98965	160316	1494.26	1702.12	1407.2	1878.83	2188.57	2942.33	1534.53	2336.57	134677	69660.8	0.95108	0.00096926	0.0054127	UP	GO:0006810//GO:0006811//GO:0050896//GO:0006820//GO:0044699//GO:0006817//GO:0015698//GO:0051234//GO:0006952//GO:0006950//GO:0008150//GO:0051179//GO:0044765//GO:1902578	transport//ion transport//response to stimulus//anion transport//single-organism process//phosphate ion transport//inorganic anion transport//establishment of localization//defense response//response to stress//biological_process//localization//single-organism transport//single-organism localization	GO:0005576//GO:0016020//GO:0005575	extracellular region//membrane//cellular_component	GO:0022857//GO:0005215//GO:0005315//GO:0004866//GO:0061134//GO:0022804//GO:0003674//GO:0098772//GO:0004857//GO:0061135//GO:0030234//GO:1901677//GO:0004869//GO:0015291//GO:0030414	transmembrane transporter activity//transporter activity//inorganic phosphate transmembrane transporter activity//endopeptidase inhibitor activity//peptidase regulator activity//active transmembrane transporter activity//molecular_function//molecular function regulator//enzyme inhibitor activity//endopeptidase regulator activity//enzyme regulator activity//phosphate transmembrane transporter acti…	no KO assigned | (RefSeq) fetuin-B-like	http://www.genome.jp/dbget-bin/www_bget?tru:101080022	--	PREDICTED: fetuin-B-like [Takifugu rubripes]
Novel00448	scaffold237	+	885526	893221	2374	29929	18459	20432	5773	5033	15104	438.444	255.342	355.693	68.7325	84.2615	209.86	349.826	120.951	9254.03	20885.6	-1.1744	0.009167	0.03544	DOWN	GO:0044699//GO:0008643//GO:0009401//GO:0050896//GO:0006810//GO:0071702//GO:0008150//GO:0006950//GO:0006952//GO:0051179//GO:0051234//GO:1902578//GO:0044765	single-organism process//carbohydrate transport//phosphoenolpyruvate-dependent sugar phosphotransferase system//response to stimulus//transport//organic substance transport//biological_process//response to stress//defense response//localization//establishment of localization//single-organism localization//single-organism transport	GO:0005575//GO:0005576//GO:0016020	cellular_component//extracellular region//membrane	GO:0022892//GO:0004866//GO:0061134//GO:0003824//GO:0022857//GO:0005215//GO:0016773//GO:0003674//GO:0005515//GO:0022804//GO:1901476//GO:0061135//GO:0016740//GO:0004857//GO:0098772//GO:0022891//GO:0015144//GO:0016772//GO:0008982//GO:0030414//GO:0030234//GO:0004869//GO:0036094//GO:0005488	substrate-specific transporter activity//endopeptidase inhibitor activity//peptidase regulator activity//catalytic activity//transmembrane transporter activity//transporter activity//phosphotransferase activity, alcohol group as acceptor//molecular_function//protein binding//active transmembrane transporter activity//carbohydrate transporter activity//endopeptidase regulator activity//transferase…	no KO assigned | (RefSeq) fetuin-B-like	http://www.genome.jp/dbget-bin/www_bget?tru:101080226	--	PREDICTED: fetuin-B-like [Takifugu rubripes]
Novel00449	scaffold237	-	283405	285877	2416	0	0	0	0	0	0	0	0	0	0	0	0	0	0	0	0	NA	NA	NA	NA	--	--	--	--	--	--	--	--	--	--
Novel00450	scaffold237	-	995674	998351	1246	15	8	122	10	7	10	0.325204	0.163774	3.14316	0.176199	0.173438	0.205628	1.21071	0.185088	9.54388	48.594	-2.3481	0.331	0.5534	FALSE	--	--	--	--	GO:0050662//GO:0003674//GO:0003824//GO:0048037//GO:0005488	coenzyme binding//molecular_function//catalytic activity//cofactor binding//binding	--	--	--	PREDICTED: GDP-L-fucose synthase [Takifugu rubripes]
Novel00451	scaffold237	-	1710220	1712219	847	204	185	128	473	507	304	6.95805	5.95828	5.18812	13.1117	19.7627	9.8344	6.03482	14.2362	458.831	155.189	1.5639	3.641e-05	0.00032287	UP	--	--	--	--	GO:0003674//GO:0003676//GO:0005515//GO:0005488//GO:1901363//GO:0097159	molecular_function//nucleic acid binding//protein binding//binding//heterocyclic compound binding//organic cyclic compound binding	K12883 nuclear cap-binding protein subunit 2 | (RefSeq) ncbp2; nuclear cap binding protein subunit 2	http://www.genome.jp/dbget-bin/www_bget?tru:101062497	--	PREDICTED: nuclear cap-binding protein subunit 2 [Takifugu rubripes]
Novel00452	scaffold240	+	63653	85527	6783	1713	1928	464	2346	654	1067	7.07234	7.51631	2.27649	7.87177	3.08577	4.17818	5.62171	5.04524	1395.08	1198.57	0.21903	0.73345	0.89819	FALSE	--	--	--	--	GO:0016757//GO:0016763//GO:0003824//GO:0003950//GO:0003674//GO:0016740	transferase activity, transferring glycosyl groups//transferase activity, transferring pentosyl groups//catalytic activity//NAD+ ADP-ribosyltransferase activity//molecular_function//transferase activity	--	--	--	PREDICTED: poly [ADP-ribose] polymerase 14-like [Takifugu rubripes]
Novel00453	scaffold240	+	442732	445432	1443	1553	1564	1443	555	598	553	36.5437	34.7511	40.3505	10.6138	16.0814	12.3419	37.2151	13.0124	610.254	1386.69	-1.1842	8.9009e-06	9.4463e-05	DOWN	GO:0034641//GO:0006725//GO:0044763//GO:0007049//GO:0015031//GO:0006811//GO:0006810//GO:0033036//GO:0006260//GO:0006818//GO:0044699//GO:0044267//GO:0009987//GO:0032446//GO:0044260//GO:0008152//GO:1901576//GO:0071702//GO:0006139//GO:0071704//GO:0034220//GO:0090304//GO:0044238//GO:0019538//GO:0006914//GO:0070727//GO:0051649//GO:0015992//GO:1901360//GO:0051234//GO:0051641//GO:0006464//GO:0034645//GO:…	cellular nitrogen compound metabolic process//cellular aromatic compound metabolic process//single-organism cellular process//cell cycle//protein transport//ion transport//transport//macromolecule localization//DNA replication//hydrogen transport//single-organism process//cellular protein metabolic process//cellular process//protein modification by small protein conjugation//cellular macromolecul…	GO:0044446//GO:0033176//GO:0019898//GO:0044430//GO:0005575//GO:0044422//GO:0016020//GO:0043234//GO:0043228//GO:0098796//GO:0005622//GO:0043232//GO:0044464//GO:0044425//GO:0031224//GO:0016021//GO:0033177//GO:0044424//GO:0005815//GO:0016469//GO:0005737//GO:0015630//GO:0005856//GO:0043226//GO:0005623//GO:0032991//GO:0033179//GO:0043229	intracellular organelle part//proton-transporting V-type ATPase complex//extrinsic component of membrane//cytoskeletal part//cellular_component//organelle part//membrane//protein complex//non-membrane-bounded organelle//membrane protein complex//intracellular//intracellular non-membrane-bounded organelle//cell part//membrane part//intrinsic component of membrane//integral component of membrane//p…	GO:0003824//GO:0008565//GO:0022857//GO:0016874//GO:0005215//GO:0022892//GO:0015078//GO:0008092//GO:0003674//GO:0015077//GO:0005515//GO:0008324//GO:0016879//GO:0022891//GO:0016881//GO:0031386//GO:0005488//GO:0015075//GO:0022890	catalytic activity//protein transporter activity//transmembrane transporter activity//ligase activity//transporter activity//substrate-specific transporter activity//hydrogen ion transmembrane transporter activity//cytoskeletal protein binding//molecular_function//monovalent inorganic cation transmembrane transporter activity//protein binding//cation transmembrane transporter activity//ligase act…	no KO assigned | (RefSeq) sdccag3; serologically defined colon cancer antigen 3	http://www.genome.jp/dbget-bin/www_bget?tru:101062937	--	PREDICTED: serologically defined colon cancer antigen 3 isoform X2 [Takifugu rubripes]
Novel00454	scaffold240	-	82355	87054	3091	195	289	194	189	190	146	1.86136	2.60487	2.2006	1.46621	2.07267	1.3218	2.22228	1.62023	187.286	204.68	-0.12812	0.67722	0.86308	FALSE	GO:0044085//GO:0065007//GO:0022610//GO:0007049//GO:1901605//GO:1903047//GO:0043093//GO:0006810//GO:0044281//GO:0006811//GO:0000281//GO:0006082//GO:0000278//GO:0044763//GO:0006928//GO:0009987//GO:0040012//GO:0043436//GO:0016043//GO:0044699//GO:0006818//GO:1901564//GO:0009790//GO:0032501//GO:0030334//GO:0071704//GO:0034220//GO:0044707//GO:0032506//GO:2000145//GO:0008152//GO:0045995//GO:0006914//GO:…	cellular component biogenesis//biological regulation//biological adhesion//cell cycle//alpha-amino acid metabolic process//mitotic cell cycle process//FtsZ-dependent cytokinesis//transport//small molecule metabolic process//ion transport//mitotic cytokinesis//organic acid metabolic process//mitotic cell cycle//single-organism cellular process//movement of cell or subcellular component//cellular p…	GO:0033176//GO:0016020//GO:0005575//GO:0098796//GO:0043234//GO:0044425//GO:0033177//GO:0005622//GO:0044464//GO:0016469//GO:0005737//GO:0044424//GO:0005623//GO:0032991//GO:0033179	proton-transporting V-type ATPase complex//membrane//cellular_component//membrane protein complex//protein complex//membrane part//proton-transporting two-sector ATPase complex, proton-transporting domain//intracellular//cell part//proton-transporting two-sector ATPase complex//cytoplasm//intracellular part//cell//macromolecular complex//proton-transporting V-type ATPase, V0 domain	GO:0022857//GO:0032403//GO:0005215//GO:0016757//GO:0003824//GO:0016763//GO:0008092//GO:0015078//GO:0022892//GO:0003950//GO:0016811//GO:0005515//GO:0008324//GO:0015631//GO:0003674//GO:0015077//GO:0016810//GO:0044877//GO:0008017//GO:0022891//GO:0016740//GO:0016787//GO:0005102//GO:0015075//GO:0022890//GO:0004359//GO:0005488	transmembrane transporter activity//protein complex binding//transporter activity//transferase activity, transferring glycosyl groups//catalytic activity//transferase activity, transferring pentosyl groups//cytoskeletal protein binding//hydrogen ion transmembrane transporter activity//substrate-specific transporter activity//NAD+ ADP-ribosyltransferase activity//hydrolase activity, acting on carb…	--	--	--	PREDICTED: phosphatidylinositol 3-kinase regulatory subunit alpha-like [Takifugu rubripes]>gi|768948834|ref|XP_011613618.1| PREDICTED: phosphatidylinositol 3-kinase regulatory subunit alpha-like [Takifugu rubripes]>gi|768948836|ref|XP_011613619.1| PREDICTED: phosphatidylinositol 3-kinase regulatory subunit alpha-like [Takifugu rubripes]
Novel00455	scaffold241	+	274142	275396	1219	69	83	64	75	72	51	1.52907	1.7368	1.68539	1.35076	1.82344	1.07193	1.65042	1.41538	70.5045	65.387	0.10871	0.82933	0.96365	FALSE	--	--	--	--	--	--	--	--	--	--
Novel00456	scaffold241	+	593829	594920	678	7	10	45	5	9	9	0.278902	0.376222	2.13063	0.161906	0.409804	0.340104	0.928584	0.303938	8.34614	20.3378	-1.285	0.41278	0.63851	FALSE	GO:0006950//GO:0008150//GO:0006952//GO:0006954//GO:0050896	response to stress//biological_process//defense response//inflammatory response//response to stimulus	GO:0005576//GO:0005575	extracellular region//cellular_component	GO:0005102//GO:0005488//GO:0005125//GO:0005515//GO:0003674	receptor binding//binding//cytokine activity//protein binding//molecular_function	--	--	--	PREDICTED: interleukin-17F-like [Takifugu rubripes]>gi|291202722|dbj|BAI82580.1| interleukin-17A/F-3 [Takifugu rubripes]
Novel00457	scaffold241	+	668780	670208	967	6	30	13	0	2	8	0.167613	0.791351	0.431561	0	0.0638509	0.211964	0.463508	0.0919384	3.6563	14.6782	-2.0052	0.080774	0.19923	FALSE	--	--	--	--	--	--	--	--	--	PREDICTED: protein FAM177A1-like [Larimichthys crocea]>gi|808872688|gb|KKF22095.1| Protein FAM177A1 [Larimichthys crocea]
Novel00458	scaffold243	+	240026	244622	3987	46	14	220	11	0	1	0.31167	0.0895687	1.77134	0.0605715	0	0.00642618	0.724192	0.0223325	3.91023	92.9783	-4.5716	0.097679	0.22972	FALSE	--	--	--	--	--	--	--	--	--	PREDICTED: uncharacterized protein LOC105357773 [Oryzias latipes]
Novel00459	scaffold243	+	327202	335432	5692	345	541	396	113	36	72	2.17242	3.21673	2.96321	0.578286	0.259065	0.430006	2.78412	0.422452	76.3611	388.678	-2.3477	1.053e-11	4.4854e-10	DOWN	GO:0006366//GO:1901360//GO:1901362//GO:0019835//GO:0019538//GO:0044238//GO:0090304//GO:0019836//GO:0071704//GO:0016070//GO:0006139//GO:1901576//GO:0008152//GO:0044003//GO:0044260//GO:0044419//GO:0009987//GO:0065008//GO:0052331//GO:0031640//GO:0065007//GO:0002376//GO:0006725//GO:0051715//GO:0044004//GO:0050896//GO:0006351//GO:0034641//GO:0001897//GO:0034654//GO:0035821//GO:0006955//GO:0097659//GO:…	transcription from RNA polymerase II promoter//organic cyclic compound metabolic process//organic cyclic compound biosynthetic process//cytolysis//protein metabolic process//primary metabolic process//nucleic acid metabolic process//hemolysis by symbiont of host erythrocytes//organic substance metabolic process//RNA metabolic process//nucleobase-containing compound metabolic process//organic subs…	GO:0055029//GO:0044451//GO:0044464//GO:0016591//GO:0005634//GO:0005654//GO:0005622//GO:0070013//GO:1990234//GO:0043234//GO:0030880//GO:0031974//GO:0044422//GO:0005576//GO:0005575//GO:0005665//GO:1902494//GO:0044428//GO:0044446//GO:0043231//GO:0031981//GO:0000428//GO:0043229//GO:0005623//GO:0032991//GO:0043233//GO:0043226//GO:0061695//GO:0044424//GO:0043227	nuclear DNA-directed RNA polymerase complex//nucleoplasm part//cell part//DNA-directed RNA polymerase II, holoenzyme//nucleus//nucleoplasm//intracellular//intracellular organelle lumen//transferase complex//protein complex//RNA polymerase complex//membrane-enclosed lumen//organelle part//extracellular region//cellular_component//DNA-directed RNA polymerase II, core complex//catalytic complex//nuc…	GO:0004872//GO:0008237//GO:0003676//GO:0003674//GO:0060089//GO:0030246//GO:0001871//GO:0003677//GO:0003824//GO:0004222//GO:1901363//GO:0005044//GO:0097159//GO:0005488//GO:0004175//GO:0070011//GO:0016787//GO:0038024//GO:0030247//GO:0008233	receptor activity//metallopeptidase activity//nucleic acid binding//molecular_function//molecular transducer activity//carbohydrate binding//pattern binding//DNA binding//catalytic activity//metalloendopeptidase activity//heterocyclic compound binding//scavenger receptor activity//organic cyclic compound binding//binding//endopeptidase activity//peptidase activity, acting on L-amino acid peptides…	K01581 ornithine decarboxylase [EC:4.1.1.17] | (RefSeq) uncharacterized LOC101065967	http://www.genome.jp/dbget-bin/www_bget?tru:101065967	--	PREDICTED: uncharacterized protein LOC105357773 [Oryzias latipes]
Novel00460	scaffold244	+	43608	52191	1378	0	0	0	0	0	0	0	0	0	0	0	0	0	0	0	0	NA	NA	NA	NA	--	--	--	--	--	--	--	--	--	--
Novel00461	scaffold244	+	432719	433820	316	150	162	107	599	498	426	12.8229	13.0768	10.8698	41.6161	48.6526	34.54	12.2565	41.6029	539.929	125.878	2.1007	1.9229e-11	7.8642e-10	UP	--	--	--	--	--	--	K10575 ubiquitin-conjugating enzyme E2 G1 [EC:2.3.2.23] | (RefSeq) ubiquitin-conjugating enzyme E2 G1-like	http://www.genome.jp/dbget-bin/www_bget?tru:101069640	--	PREDICTED: ubiquitin-conjugating enzyme E2 G1-like [Takifugu rubripes]
Novel00462	scaffold244	-	43614	52191	1340	17	5	29	13	13	8	0.39419	0.109476	0.799092	0.244985	0.344493	0.17594	0.434253	0.255139	12.1201	16.3037	-0.42779	0.70751	0.88039	FALSE	--	--	--	--	--	--	--	--	--	--
Novel00463	scaffold245	+	125567	137180	1157	409	315	281	132	196	138	12.6269	9.18284	10.3092	3.31198	6.91531	4.04083	10.7063	4.75604	168.337	303.746	-0.85151	0.006048	0.025168	DOWN	GO:0055082//GO:0032774//GO:0006464//GO:0016570//GO:0051276//GO:0034645//GO:0043170//GO:0018130//GO:0044710//GO:0006873//GO:0044249//GO:0036211//GO:0008150//GO:0043412//GO:0006874//GO:0009058//GO:0071840//GO:0019438//GO:0043933//GO:0044237//GO:0009059//GO:0006807//GO:0006261//GO:0046483//GO:0006259//GO:0005975//GO:0016568//GO:0010467//GO:0044271//GO:0097659//GO:0034654//GO:0034641//GO:0098771//GO:…	cellular chemical homeostasis//RNA biosynthetic process//cellular protein modification process//histone modification//chromosome organization//cellular macromolecule biosynthetic process//macromolecule metabolic process//heterocycle biosynthetic process//single-organism metabolic process//cellular ion homeostasis//cellular biosynthetic process//protein modification process//biological_process//ma…	GO:0043227//GO:0044424//GO:0061695//GO:0043226//GO:0043233//GO:0032991//GO:0005623//GO:0043229//GO:0000428//GO:0031981//GO:0019012//GO:0043231//GO:0044446//GO:0044428//GO:1902494//GO:0019031//GO:0016593//GO:0005575//GO:0044422//GO:0044423//GO:0016020//GO:0031974//GO:0030880//GO:0043234//GO:1990234//GO:0070013//GO:0036338//GO:0005622//GO:0005654//GO:0005634//GO:0016591//GO:0044464//GO:0044425//GO:…	membrane-bounded organelle//intracellular part//transferase complex, transferring phosphorus-containing groups//organelle//organelle lumen//macromolecular complex//cell//intracellular organelle//DNA-directed RNA polymerase complex//nuclear lumen//virion//intracellular membrane-bounded organelle//intracellular organelle part//nuclear part//catalytic complex//viral envelope//Cdc73/Paf1 complex//cel…	GO:0005218//GO:0022834//GO:0022891//GO:0070001//GO:0015085//GO:0008233//GO:0072509//GO:0016740//GO:0005261//GO:0016787//GO:0070011//GO:0005216//GO:0004175//GO:0005488//GO:0003899//GO:0097159//GO:0015276//GO:0015075//GO:0022890//GO:1901363//GO:0016772//GO:0022803//GO:0005217//GO:0004190//GO:0005262//GO:0003824//GO:0022838//GO:0003677//GO:0022857//GO:0005219//GO:0005215//GO:0046873//GO:0015278//GO:…	intracellular ligand-gated calcium channel activity//ligand-gated channel activity//substrate-specific transmembrane transporter activity//aspartic-type peptidase activity//calcium ion transmembrane transporter activity//peptidase activity//divalent inorganic cation transmembrane transporter activity//transferase activity//cation channel activity//hydrolase activity//peptidase activity, acting on…	K19933 calcium-dependent secretion activator | (RefSeq) cadps2; calcium dependent secretion activator 2	http://www.genome.jp/dbget-bin/www_bget?tru:101073450	--	PREDICTED: calcium-dependent secretion activator 2-like, partial [Cynoglossus semilaevis]
Novel00464	scaffold245	-	123880	125975	503	0	0	0	0	0	0	0	0	0	0	0	0	0	0	0	0	NA	NA	NA	NA	--	--	--	--	--	--	--	--	--	PREDICTED: calcium-dependent secretion activator 2 isoform X4 [Takifugu rubripes]
Novel00465	scaffold246	-	33166	91347	7880	2099	1964	1633	2715	2352	1990	7.70402	6.80672	7.12251	8.09867	9.86559	6.92747	7.21109	8.29724	2505.33	1722.65	0.54037	0.034732	0.10301	FALSE	GO:0008104//GO:1902578//GO:0006606//GO:0016482//GO:0051169//GO:0044765//GO:0046907//GO:0045184//GO:0034613//GO:0008150//GO:0051170//GO:0072594//GO:0051179//GO:0006605//GO:0006886//GO:0051234//GO:0051641//GO:0070727//GO:0051649//GO:1902580//GO:0006913//GO:0033365//GO:0034504//GO:1902582//GO:0017038//GO:0071702//GO:0033036//GO:0044699//GO:0044744//GO:0015031//GO:0006810//GO:1902593	protein localization//single-organism localization//protein import into nucleus//cytoplasmic transport//nuclear transport//single-organism transport//intracellular transport//establishment of protein localization//cellular protein localization//biological_process//nuclear import//establishment of protein localization to organelle//localization//protein targeting//intracellular protein transport//…	--	--	--	--	--	--	--	PREDICTED: nucleoprotein TPR-like [Larimichthys crocea]
Novel00466	scaffold247	+	858303	865241	1979	0	0	0	0	0	0	0	0	0	0	0	0	0	0	0	0	NA	NA	NA	NA	GO:0044763//GO:0006811//GO:0006810//GO:0044699//GO:0009987//GO:0006812//GO:0044765//GO:1902578//GO:0051234//GO:0055085//GO:0051179//GO:0008150	single-organism cellular process//ion transport//transport//single-organism process//cellular process//cation transport//single-organism transport//single-organism localization//establishment of localization//transmembrane transport//localization//biological_process	GO:0016021//GO:0044425//GO:0031224//GO:0005575//GO:0016020	integral component of membrane//membrane part//intrinsic component of membrane//cellular_component//membrane	GO:0003674//GO:0008324//GO:0022838//GO:0005215//GO:0022857//GO:0015267//GO:0022892//GO:0005216//GO:0015075//GO:0022803//GO:0022891	molecular_function//cation transmembrane transporter activity//substrate-specific channel activity//transporter activity//transmembrane transporter activity//channel activity//substrate-specific transporter activity//ion channel activity//ion transmembrane transporter activity//passive transmembrane transporter activity//substrate-specific transmembrane transporter activity	--	--	--	PREDICTED: FXYD domain-containing ion transport regulator 3-like [Takifugu rubripes]
Novel00467	scaffold247	-	2284	32314	1573	138	129	80	153	70	161	2.74513	2.42306	1.8911	2.47351	1.59134	3.03756	2.3531	2.36747	134.506	103.8	0.37386	0.31756	0.53889	FALSE	GO:0006139//GO:1901576//GO:0008152//GO:0044260//GO:0010468//GO:0016071//GO:0006357//GO:0080090//GO:0010556//GO:0071704//GO:0016070//GO:0060255//GO:0044238//GO:0090304//GO:0050794//GO:0006366//GO:1901360//GO:2001141//GO:1901362//GO:0006725//GO:0009889//GO:0006351//GO:0034641//GO:0065007//GO:2000112//GO:0031323//GO:0006396//GO:0044419//GO:0009987//GO:0019438//GO:0009059//GO:0044237//GO:0010467//GO:…	nucleobase-containing compound metabolic process//organic substance biosynthetic process//metabolic process//cellular macromolecule metabolic process//regulation of gene expression//mRNA metabolic process//regulation of transcription from RNA polymerase II promoter//regulation of primary metabolic process//regulation of macromolecule biosynthetic process//organic substance metabolic process//RNA …	GO:0043234//GO:0031974//GO:0044464//GO:0005654//GO:0005634//GO:0005622//GO:0070013//GO:0044451//GO:0044428//GO:0016592//GO:0043231//GO:0044446//GO:0005575//GO:0044423//GO:0044422//GO:0043226//GO:0032991//GO:0005623//GO:0043233//GO:0043229//GO:0019012//GO:0031981//GO:0043227//GO:0044424//GO:0019028//GO:0005737	protein complex//membrane-enclosed lumen//cell part//nucleoplasm//nucleus//intracellular//intracellular organelle lumen//nucleoplasm part//nuclear part//mediator complex//intracellular membrane-bounded organelle//intracellular organelle part//cellular_component//virion part//organelle part//organelle//macromolecular complex//cell//organelle lumen//intracellular organelle//virion//nuclear lumen//m…	GO:0030337//GO:0003712//GO:0003674//GO:0003676//GO:0001076//GO:0001104//GO:0003824//GO:0000988//GO:0005488//GO:1901363//GO:0097159//GO:0003723//GO:0030234//GO:0098772//GO:0016817//GO:0000989//GO:0016787	DNA polymerase processivity factor activity//transcription cofactor activity//molecular_function//nucleic acid binding//transcription factor activity, RNA polymerase II transcription factor binding//RNA polymerase II transcription cofactor activity//catalytic activity//transcription factor activity, protein binding//binding//heterocyclic compound binding//organic cyclic compound binding//RNA bind…	--	--	--	PREDICTED: RNA-binding motif, single-stranded-interacting protein 3-like [Takifugu rubripes]>gi|768921498|ref|XP_011603737.1| PREDICTED: RNA-binding motif, single-stranded-interacting protein 3-like [Takifugu rubripes]>gi|768921500|ref|XP_011603739.1| PREDICTED: RNA-binding motif, single-stranded-interacting protein 3-like [Takifugu rubripes]>gi|768921502|ref|XP_011603740.1| PREDICTED: RNA-bindin…
Novel00468	scaffold247	-	858379	865241	6719	356	495	337	161	134	221	1.43129	1.87921	1.61009	0.526069	0.615692	0.842727	1.6402	0.661496	183.523	358.551	-0.96622	0.0018505	0.0093107	DOWN	--	--	--	--	--	--	K13361 FXYD domain-containing ion transport regulator 3 | (RefSeq) FXYD domain-containing ion transport regulator 3-like	http://www.genome.jp/dbget-bin/www_bget?tru:101077027	--	--
Novel00469	scaffold25	+	319697	320912	739	108	137	193	28	33	59	3.94786	4.72879	8.38374	0.831831	1.37858	2.04554	5.6868	1.41865	43.0833	136.307	-1.6617	0.0042033	0.018566	DOWN	--	--	--	--	--	--	K18170 complex III assembly factor LYRM7 | (RefSeq) lyrm7; LYR motif containing 7	http://www.genome.jp/dbget-bin/www_bget?tru:101065964	--	PREDICTED: complex III assembly factor LYRM7 isoform X2 [Takifugu rubripes]
Novel00470	scaffold25	-	37774	39746	1660	222	197	228	20	22	47	3.64118	3.05103	4.44392	0.266599	0.412375	0.731145	3.71204	0.47004	31.9128	198.204	-2.6348	1.5225e-10	5.1528e-09	DOWN	--	--	--	--	GO:0003674//GO:0043167//GO:0043169//GO:0005488//GO:0046872	molecular_function//ion binding//cation binding//binding//metal ion binding	no KO assigned | (RefSeq) oocyte zinc finger protein XlCOF19-like	http://www.genome.jp/dbget-bin/www_bget?tru:101072179	--	PREDICTED: zinc finger protein 135-like [Haplochromis burtoni]
Novel00471	scaffold250	+	2564363	2574631	509	6	1	22	0	0	0	0.318432	0.0501137	1.38749	0	0	0	0.585345	0	0	9.589	#NAME?	0.063882	0.16552	FALSE	--	--	--	--	--	--	--	--	--	--
Novel00472	scaffold250	+	2576205	2577736	473	27	14	13	3	1	1	1.542	0.75499	0.882281	0.139246	0.0652683	0.0541674	1.05976	0.0862271	1.71628	16.2223	-3.2406	0.012599	0.045983	DOWN	--	--	--	--	--	--	--	--	--	--
Novel00473	scaffold250	-	408322	410229	771	801	902	717	1040	798	826	28.0647	29.8419	29.8531	29.6142	31.953	27.4489	29.2533	29.6721	942.677	732.75	0.36344	0.16944	0.34584	FALSE	--	--	--	--	GO:0005515//GO:0003674//GO:0005488	protein binding//molecular_function//binding	--	--	--	PREDICTED: ubiquitin-like protein 5 [Larimichthys crocea]>gi|808858944|gb|KKF11250.1| Ubiquitin-like protein 5 [Larimichthys crocea]
Novel00474	scaffold250	-	907280	908466	415	608	700	493	1425	1006	1356	39.5766	43.0253	38.135	75.3856	74.8365	83.7165	40.2456	77.9795	1338.46	542.883	1.3019	1.36e-06	1.8257e-05	UP	--	--	--	--	--	--	--	--	--	--
Novel00475	scaffold250	-	935732	938377	460	27	31	45	20	28	33	1.58558	1.71901	3.14036	0.954539	1.87916	1.83804	2.14832	1.55725	29.2004	32.04	-0.13389	0.86339	0.97827	FALSE	--	--	--	--	--	--	--	--	--	PREDICTED: up-regulated during skeletal muscle growth protein 5-like [Oreochromis niloticus]
Novel00476	scaffold250	-	1180347	1181312	943	55	48	52	20	1	5	1.57556	1.29839	1.77018	0.465629	0.032738	0.135849	1.54804	0.211405	8.64308	47.3322	-2.4532	0.00070422	0.0041328	DOWN	--	--	--	--	--	--	--	--	--	--
Novel00477	scaffold253	+	3153	6093	977	47	55	22	31	8	8	1.29953	1.43596	0.722858	0.696608	0.252789	0.209795	1.15278	0.386398	15.9895	36.6702	-1.1975	0.085521	0.2081	FALSE	--	--	GO:0016020//GO:0005575	membrane//cellular_component	--	--	--	--	--	PREDICTED: matrix-remodeling-associated protein 7 [Larimichthys crocea]
Novel00478	scaffold253	+	165165	170230	2932	170	185	143	81	170	114	1.66328	1.70915	1.66263	0.644081	1.90084	1.05788	1.67835	1.20094	133.148	150.54	-0.17711	0.54462	0.76108	FALSE	GO:2001141//GO:1901360//GO:1901362//GO:0050794//GO:0090304//GO:0044238//GO:0060255//GO:0071704//GO:0010556//GO:0080090//GO:0016070//GO:0010468//GO:0044260//GO:0006139//GO:0008152//GO:1901576//GO:0009987//GO:0031323//GO:2000112//GO:0065007//GO:0009889//GO:0034641//GO:0006351//GO:0006725//GO:0019219//GO:1903506//GO:0050789//GO:0034654//GO:0097659//GO:0006807//GO:0046483//GO:0044271//GO:0010467//GO:…	regulation of RNA biosynthetic process//organic cyclic compound metabolic process//organic cyclic compound biosynthetic process//regulation of cellular process//nucleic acid metabolic process//primary metabolic process//regulation of macromolecule metabolic process//organic substance metabolic process//regulation of macromolecule biosynthetic process//regulation of primary metabolic process//RNA …	GO:0005622//GO:0044464//GO:0005634//GO:0005575//GO:0043231//GO:0043229//GO:0005623//GO:0043226//GO:0044424//GO:0043227	intracellular//cell part//nucleus//cellular_component//intracellular membrane-bounded organelle//intracellular organelle//cell//organelle//intracellular part//membrane-bounded organelle	GO:0016779//GO:0043167//GO:0003674//GO:0034062//GO:0043169//GO:0016462//GO:0003896//GO:0003824//GO:0017111//GO:0046914//GO:0046872//GO:0016772//GO:0003899//GO:0005488//GO:0016818//GO:0004386//GO:0016787//GO:0016740//GO:0008270//GO:0016817	nucleotidyltransferase activity//ion binding//molecular_function//RNA polymerase activity//cation binding//pyrophosphatase activity//DNA primase activity//catalytic activity//nucleoside-triphosphatase activity//transition metal ion binding//metal ion binding//transferase activity, transferring phosphorus-containing groups//DNA-directed RNA polymerase activity//binding//hydrolase activity, acting …	--	--	--	PREDICTED: MBT domain-containing protein 1-like [Cynoglossus semilaevis]
Novel00479	scaffold254	+	170	26221	8793	3702	4648	4492	3855	2225	4638	15.5989	18.4933	22.4926	13.2014	10.7144	18.5355	18.8616	14.1504	3777.35	3927.54	-0.056252	0.91791	1	FALSE	GO:0023052//GO:0032787//GO:0009987//GO:0044700//GO:0043436//GO:0044699//GO:0016053//GO:0007049//GO:0044281//GO:0065007//GO:0044763//GO:0006082//GO:0050896//GO:0006633//GO:0050794//GO:0072330//GO:0007165//GO:0044238//GO:0008610//GO:0071704//GO:1901576//GO:0008152//GO:0044255//GO:0009058//GO:0008150//GO:0044249//GO:0044710//GO:0044711//GO:0046394//GO:0019752//GO:0051716//GO:0006631//GO:0006629//GO:…	signaling//monocarboxylic acid metabolic process//cellular process//single organism signaling//oxoacid metabolic process//single-organism process//organic acid biosynthetic process//cell cycle//small molecule metabolic process//biological regulation//single-organism cellular process//organic acid metabolic process//response to stimulus//fatty acid biosynthetic process//regulation of cellular proc…	--	--	GO:0004867//GO:0019207//GO:0061134//GO:0042578//GO:0016788//GO:0004866//GO:0016538//GO:0003824//GO:0005515//GO:0003674//GO:0004857//GO:0008081//GO:0016787//GO:0061135//GO:0008770//GO:0098772//GO:0019887//GO:0030234//GO:0030414//GO:0005488	serine-type endopeptidase inhibitor activity//kinase regulator activity//peptidase regulator activity//phosphoric ester hydrolase activity//hydrolase activity, acting on ester bonds//endopeptidase inhibitor activity//cyclin-dependent protein serine/threonine kinase regulator activity//catalytic activity//protein binding//molecular_function//enzyme inhibitor activity//phosphoric diester hydrolase …	--	--	--	PREDICTED: LOW QUALITY PROTEIN: collagen alpha-3(VI) chain-like [Takifugu rubripes]
Novel00480	scaffold254	+	356203	359314	1673	0	0	0	33	2	65	0	0	0	0.433052	0.036906	0.995444	0	0.488467	34.8288	0	Inf	0.002556	0.012182	UP	GO:0006996//GO:0009987//GO:0016043//GO:0071840//GO:0007010//GO:0008150	organelle organization//cellular process//cellular component organization//cellular component organization or biogenesis//cytoskeleton organization//biological_process	--	--	GO:0005515//GO:0003674//GO:0008092//GO:0003779//GO:0005488	protein binding//molecular_function//cytoskeletal protein binding//actin binding//binding	--	--	--	--
Novel00481	scaffold256	+	262680	263057	378	131	149	169	40	225	60	9.36186	10.0547	14.3522	2.32322	18.3761	4.06686	11.2563	8.2554	121.815	138.07	-0.18071	0.77227	0.92347	FALSE	--	--	--	--	--	--	--	--	--	--
Novel00482	scaffold256	+	329771	333706	3843	76	127	119	31	7	18	0.534227	0.842961	0.994035	0.177098	0.056233	0.120006	0.790408	0.117779	19.2018	98.7676	-2.3628	6.005e-06	6.7456e-05	DOWN	GO:0044237//GO:0006259//GO:0006807//GO:0046483//GO:0008150//GO:0043170//GO:0071704//GO:0006139//GO:0008152//GO:0044260//GO:1901360//GO:0044238//GO:0090304//GO:0006725//GO:0034641//GO:0015074//GO:0009987	cellular metabolic process//DNA metabolic process//nitrogen compound metabolic process//heterocycle metabolic process//biological_process//macromolecule metabolic process//organic substance metabolic process//nucleobase-containing compound metabolic process//metabolic process//cellular macromolecule metabolic process//organic cyclic compound metabolic process//primary metabolic process//nucleic a…	--	--	--	--	no KO assigned | (RefSeq) uncharacterized LOC101071133	http://www.genome.jp/dbget-bin/www_bget?tru:101071133	--	PREDICTED: uncharacterized protein LOC105356652 [Oryzias latipes]
Novel00483	scaffold257	+	43891	46344	1289	44	29	40	5	9	9	0.92211	0.573878	0.996167	0.0851606	0.215552	0.178891	0.830718	0.159868	8.34614	34.6608	-2.0541	0.0072608	0.029203	DOWN	--	--	--	--	--	--	--	--	--	PREDICTED: interleukin-17 receptor D-like [Stegastes partitus]
Novel00484	scaffold257	-	80411	84792	1431	35	30	4	50	18	16	0.660711	0.534756	0.0897316	0.7671	0.388326	0.28647	0.428399	0.480632	28.882	19.9502	0.53376	0.51239	0.73184	FALSE	--	--	--	--	--	--	--	--	--	PREDICTED: LOW QUALITY PROTEIN: rho guanine nucleotide exchange factor 3 [Takifugu rubripes]
Novel00485	scaffold258	+	54491	57340	1308	123	128	103	34	36	37	2.54027	2.49618	2.52787	0.57068	0.849685	0.724759	2.52144	0.715041	38.263	107.107	-1.485	0.0009565	0.005353	DOWN	--	--	--	--	--	--	--	--	--	hypothetical protein EH28_13026 [Larimichthys crocea]
Novel00486	scaffold258	+	452607	454357	908	38	65	83	35	64	39	1.13053	1.826	2.93439	0.84626	2.17599	1.10047	1.96364	1.37424	50.1702	57.8985	-0.2067	0.71171	0.88272	FALSE	--	--	--	--	GO:0003674//GO:0003824//GO:0016787	molecular_function//catalytic activity//hydrolase activity	--	--	--	PREDICTED: inosine triphosphate pyrophosphatase [Takifugu rubripes]
Novel00487	scaffold258	-	513104	526953	1557	675	569	351	293	193	262	14.6342	11.6485	9.04303	5.16263	4.78192	5.38744	11.7752	5.11067	263.78	476.343	-0.85267	0.0036296	0.016406	DOWN	--	--	--	--	--	--	K18201 hydroxylysine kinase [EC:2.7.1.81] | (RefSeq) hydroxylysine kinase-like	http://www.genome.jp/dbget-bin/www_bget?tru:101075649	--	PREDICTED: hydroxylysine kinase-like [Takifugu rubripes]
Novel00488	scaffold258	-	542785	556313	2755	5318	6810	4864	3065	2030	4014	57.6478	69.7065	62.6571	27.0025	25.1485	41.2694	63.3372	31.1401	3222.06	5132.51	-0.67168	0.0076505	0.030511	DOWN	GO:0044699//GO:0008152//GO:0055114//GO:0008150//GO:0044710	single-organism process//metabolic process//oxidation-reduction process//biological_process//single-organism metabolic process	--	--	GO:0043168//GO:0016709//GO:0003824//GO:0043167//GO:0016491//GO:0050662//GO:0003674//GO:0004499//GO:0016705//GO:0004497//GO:1901265//GO:1901363//GO:0097159//GO:0050661//GO:0005488//GO:0036094//GO:0048037//GO:0000166//GO:0050660	anion binding//oxidoreductase activity, acting on paired donors, with incorporation or reduction of molecular oxygen, NAD(P)H as one donor, and incorporation of one atom of oxygen//catalytic activity//ion binding//oxidoreductase activity//coenzyme binding//molecular_function//N,N-dimethylaniline monooxygenase activity//oxidoreductase activity, acting on paired donors, with incorporation or reduct…	K00485 dimethylaniline monooxygenase (N-oxide forming) [EC:1.14.13.8] | (RefSeq) dimethylaniline monooxygenase [N-oxide-forming] 5-like	http://www.genome.jp/dbget-bin/www_bget?tru:101063085	--	PREDICTED: dimethylaniline monooxygenase [N-oxide-forming] 5-like [Takifugu rubripes]>gi|768947088|ref|XP_011612894.1| PREDICTED: dimethylaniline monooxygenase [N-oxide-forming] 5-like [Takifugu rubripes]
Novel00489	scaffold26	+	267477	272826	2213	305	293	151	71	9	76	3.83931	3.48267	2.25877	0.726357	0.129472	0.907368	3.19358	0.587732	53.7696	222.755	-2.0506	5.1802e-06	5.9384e-05	DOWN	GO:0044710//GO:0008150//GO:0055114//GO:0044699//GO:0008152	single-organism metabolic process//biological_process//oxidation-reduction process//single-organism process//metabolic process	--	--	GO:1901265//GO:0004497//GO:0016705//GO:0004499//GO:0050660//GO:0000166//GO:0048037//GO:0036094//GO:0005488//GO:0050661//GO:0097159//GO:1901363//GO:0003824//GO:0016709//GO:0043168//GO:0003674//GO:0050662//GO:0016491//GO:0043167	nucleoside phosphate binding//monooxygenase activity//oxidoreductase activity, acting on paired donors, with incorporation or reduction of molecular oxygen//N,N-dimethylaniline monooxygenase activity//flavin adenine dinucleotide binding//nucleotide binding//cofactor binding//small molecule binding//binding//NADP binding//organic cyclic compound binding//heterocyclic compound binding//catalytic ac…	K00485 dimethylaniline monooxygenase (N-oxide forming) [EC:1.14.13.8] | (RefSeq) dimethylaniline monooxygenase [N-oxide-forming] 5-like	http://www.genome.jp/dbget-bin/www_bget?tru:101075967	--	PREDICTED: dimethylaniline monooxygenase [N-oxide-forming] 5-like [Takifugu rubripes]
Novel00490	scaffold26	+	1908627	1911769	2556	135	119	114	76	95	78	1.42678	1.18757	1.43176	0.652791	1.14743	0.781867	1.3487	0.860696	89.4724	111.818	-0.32163	0.40148	0.62736	FALSE	GO:0016070//GO:0071704//GO:0043603//GO:0044260//GO:1901576//GO:0008152//GO:0006139//GO:0019538//GO:1901360//GO:0090304//GO:0044238//GO:0006412//GO:0043604//GO:0034641//GO:0006725//GO:0034660//GO:0009987//GO:0006396//GO:0044267//GO:1901564//GO:0006518//GO:0044237//GO:0009059//GO:1901566//GO:0046483//GO:0006807//GO:0043043//GO:0044271//GO:0034470//GO:0010467//GO:0034645//GO:0008033//GO:0006464//GO:…	RNA metabolic process//organic substance metabolic process//cellular amide metabolic process//cellular macromolecule metabolic process//organic substance biosynthetic process//metabolic process//nucleobase-containing compound metabolic process//protein metabolic process//organic cyclic compound metabolic process//nucleic acid metabolic process//primary metabolic process//translation//amide biosyn…	GO:0043228//GO:0005622//GO:0043232//GO:0044464//GO:0030529//GO:0005575//GO:0032991//GO:0005623//GO:0005840//GO:0043226//GO:0043229//GO:0044444//GO:0005737//GO:0044424	non-membrane-bounded organelle//intracellular//intracellular non-membrane-bounded organelle//cell part//ribonucleoprotein complex//cellular_component//macromolecular complex//cell//ribosome//organelle//intracellular organelle//cytoplasmic part//cytoplasm//intracellular part	GO:0003676//GO:0008173//GO:0003674//GO:0008170//GO:0008757//GO:0003735//GO:0008171//GO:0003824//GO:0010340//GO:0008168//GO:0004809//GO:0005198//GO:0097159//GO:0003723//GO:0004719//GO:1901363//GO:0005488//GO:0051998//GO:0008175//GO:0016423//GO:0016741//GO:0008276//GO:0016740	nucleic acid binding//RNA methyltransferase activity//molecular_function//N-methyltransferase activity//S-adenosylmethionine-dependent methyltransferase activity//structural constituent of ribosome//O-methyltransferase activity//catalytic activity//carboxyl-O-methyltransferase activity//methyltransferase activity//tRNA (guanine-N2-)-methyltransferase activity//structural molecule activity//organi…	--	--	--	PREDICTED: protein N-lysine methyltransferase METTL20 [Takifugu rubripes]
Novel00491	scaffold26	+	3922525	3923304	780	58	52	42	93	216	176	2.00871	1.70053	1.72854	2.61764	8.54914	5.78119	1.81259	5.64932	177.192	45.8844	1.9492	0.0032143	0.014814	UP	--	--	--	--	--	--	--	--	--	--
Novel00492	scaffold26	+	4326732	4329759	2699	106	101	109	10	11	9	1.12336	1.01071	1.37272	0.0861295	0.133225	0.0904632	1.16893	0.103273	10.7359	96.643	-3.1702	1.148e-08	2.5823e-07	DOWN	--	--	--	--	--	--	no KO assigned | (RefSeq) prdm11; PR/SET domain 11	http://www.genome.jp/dbget-bin/www_bget?tru:101072924	--	PREDICTED: PR domain-containing protein 11 [Fundulus heteroclitus]
Novel00493	scaffold26	-	1903938	1904807	860	60	53	62	15	16	15	2.14678	1.79062	2.63615	0.43618	0.654239	0.50903	2.19118	0.53315	16.4499	53.6302	-1.705	0.0052085	0.022213	DOWN	--	--	--	--	--	--	--	--	--	--
Novel00494	scaffold26	-	1910373	1923183	4095	123	171	111	231	209	236	0.811398	1.06516	0.87015	1.23845	1.57564	1.47658	0.915571	1.43022	240.617	122.003	0.97982	0.004387	0.019227	UP	GO:1901566//GO:0009059//GO:0044237//GO:0006518//GO:0010467//GO:0044271//GO:0043043//GO:0006807//GO:0034645//GO:0044249//GO:0043170//GO:0009058//GO:0008150//GO:0008152//GO:1901576//GO:0044260//GO:0043603//GO:0071704//GO:0044238//GO:0019538//GO:0034641//GO:0043604//GO:0006412//GO:0044267//GO:1901564//GO:0009987	organonitrogen compound biosynthetic process//macromolecule biosynthetic process//cellular metabolic process//peptide metabolic process//gene expression//cellular nitrogen compound biosynthetic process//peptide biosynthetic process//nitrogen compound metabolic process//cellular macromolecule biosynthetic process//cellular biosynthetic process//macromolecule metabolic process//biosynthetic process…	GO:0043226//GO:0005840//GO:0032991//GO:0005623//GO:0044444//GO:0043229//GO:0044424//GO:0005737//GO:0043228//GO:0044464//GO:0043232//GO:0005622//GO:0005575//GO:0030529	organelle//ribosome//macromolecular complex//cell//cytoplasmic part//intracellular organelle//intracellular part//cytoplasm//non-membrane-bounded organelle//cell part//intracellular non-membrane-bounded organelle//intracellular//cellular_component//ribonucleoprotein complex	GO:0003674//GO:0003735//GO:0005198	molecular_function//structural constituent of ribosome//structural molecule activity	--	--	--	PREDICTED: uncharacterized protein LOC105416914 [Takifugu rubripes]
Novel00495	scaffold26	-	3482880	3505123	3542	2315	2413	1427	889	400	707	25.9919	25.5821	19.0394	8.112	5.13249	7.52875	23.5378	6.92441	696.669	1840.84	-1.4018	1.5265e-07	2.6314e-06	DOWN	GO:0006508//GO:0008150//GO:0043170//GO:0071704//GO:0008152//GO:0019538//GO:0044238	proteolysis//biological_process//macromolecule metabolic process//organic substance metabolic process//metabolic process//protein metabolic process//primary metabolic process	--	--	GO:0070011//GO:0008233//GO:0017171//GO:0016787//GO:0003674//GO:0008236//GO:0003824	peptidase activity, acting on L-amino acid peptides//peptidase activity//serine hydrolase activity//hydrolase activity//molecular_function//serine-type peptidase activity//catalytic activity	K03927 carboxylesterase 2 [EC:3.1.1.1 3.1.1.84 3.1.1.56] | (RefSeq) liver carboxylesterase 1-like	http://www.genome.jp/dbget-bin/www_bget?tru:101072925	--	PREDICTED: liver carboxylesterase 1-like [Takifugu rubripes]
Novel00496	scaffold26	-	4174098	4175009	764	116	196	110	53	58	62	4.58126	7.30927	5.16252	1.70114	2.61779	2.32239	5.68435	2.21378	61.9323	126.696	-1.0326	0.0099195	0.037772	DOWN	GO:0022403//GO:0019954//GO:0051301//GO:0000087//GO:0000280//GO:0030001//GO:1902589//GO:0006913//GO:0006914//GO:0048285//GO:0051493//GO:0051649//GO:0070727//GO:1902580//GO:0071822//GO:0050794//GO:0034508//GO:0051382//GO:0008152//GO:0071702//GO:0065004//GO:0034504//GO:0033365//GO:0017038//GO:0098763//GO:1902582//GO:0032506//GO:0033036//GO:0016043//GO:0044699//GO:0051383//GO:0044744//GO:0048278//GO:…	cell cycle phase//asexual reproduction//cell division//mitotic M phase//nuclear division//metal ion transport//single-organism organelle organization//nucleocytoplasmic transport//autophagy//organelle fission//regulation of cytoskeleton organization//establishment of localization in cell//cellular macromolecule localization//single-organism cellular localization//protein complex subunit organizat…	GO:0005622//GO:0043232//GO:0044464//GO:0005938//GO:0000779//GO:0043234//GO:0005874//GO:0043228//GO:0098687//GO:0000145//GO:0005575//GO:0044422//GO:0044448//GO:0000775//GO:0044427//GO:0016020//GO:0044446//GO:0042995//GO:0044430//GO:0031514//GO:0005876//GO:0043229//GO:0044444//GO:0000940//GO:0000793//GO:0043226//GO:0005623//GO:0005929//GO:0032991//GO:0000777//GO:0015630//GO:0000776//GO:0005694//GO:…	intracellular//intracellular non-membrane-bounded organelle//cell part//cell cortex//condensed chromosome, centromeric region//protein complex//microtubule//non-membrane-bounded organelle//chromosomal region//exocyst//cellular_component//organelle part//cell cortex part//chromosome, centromeric region//chromosomal part//membrane//intracellular organelle part//cell projection//cytoskeletal part//m…	GO:0008017//GO:0003674//GO:0044877//GO:0005515//GO:0008324//GO:0015631//GO:0022892//GO:0019899//GO:0008092//GO:0032403//GO:0022857//GO:0005215//GO:0046873//GO:0019900//GO:0005488//GO:0015075//GO:0022890//GO:0019901//GO:0051082//GO:0022891	microtubule binding//molecular_function//macromolecular complex binding//protein binding//cation transmembrane transporter activity//tubulin binding//substrate-specific transporter activity//enzyme binding//cytoskeletal protein binding//protein complex binding//transmembrane transporter activity//transporter activity//metal ion transmembrane transporter activity//kinase binding//binding//ion tran…	no KO assigned | (RefSeq) G2/M phase-specific E3 ubiquitin-protein ligase-like	http://www.genome.jp/dbget-bin/www_bget?tru:101065566	--	PREDICTED: G2/M phase-specific E3 ubiquitin-protein ligase-like [Takifugu rubripes]
Novel00497	scaffold26	-	4188718	4190712	1544	295	334	243	665	605	460	5.93817	6.34846	5.81271	10.879	13.9177	8.78223	6.03311	11.193	614.988	263.121	1.2248	2.7949e-05	0.00025763	UP	GO:0009987//GO:0008152//GO:0008150//GO:0015979//GO:0044237	cellular process//metabolic process//biological_process//photosynthesis//cellular metabolic process	--	--	GO:0016788//GO:0003824//GO:0003674//GO:0016787	hydrolase activity, acting on ester bonds//catalytic activity//molecular_function//hydrolase activity	no KO assigned | (RefSeq) putative nuclease HARBI1	http://www.genome.jp/dbget-bin/www_bget?tru:101065410	--	PREDICTED: putative nuclease HARBI1 isoform X2 [Takifugu rubripes]
Novel00498	scaffold261	-	1771	3742	1278	15	20	25	14	3	7	0.317061	0.399184	0.627963	0.240502	0.0724693	0.140335	0.44807	0.151102	8.2027	18.5843	-1.1799	0.2461	0.4511	FALSE	--	--	--	--	--	--	--	--	--	PREDICTED: uncharacterized protein LOC101484042 [Maylandia zebra]
Novel00499	scaffold262	+	158564	162621	2478	484	480	479	846	942	731	8.5735	8.02871	10.083	12.1793	19.0697	12.2814	8.89508	14.5101	901.735	440.154	1.0347	0.00018413	0.0013159	UP	--	--	--	--	--	--	--	--	--	PREDICTED: LYR motif-containing protein 4 [Cynoglossus semilaevis]
Novel00500	scaffold262	+	497179	503448	6185	409	501	251	202	186	341	1.83623	2.12389	1.33912	0.737043	0.954325	1.45202	1.76641	1.0478	260.136	345.933	-0.41122	0.20877	0.40095	FALSE	GO:0009059//GO:0044237//GO:0019438//GO:0097659//GO:0050789//GO:0034654//GO:0019219//GO:1903506//GO:0051252//GO:0044271//GO:0010467//GO:0006807//GO:0046483//GO:0031326//GO:0006355//GO:0034645//GO:0032774//GO:0009058//GO:0008150//GO:0051171//GO:0044249//GO:0019222//GO:0043170//GO:0018130//GO:0016070//GO:0071704//GO:0010556//GO:0080090//GO:0008152//GO:1901576//GO:0006139//GO:0010468//GO:0044260//GO:…	macromolecule biosynthetic process//cellular metabolic process//aromatic compound biosynthetic process//nucleic acid-templated transcription//regulation of biological process//nucleobase-containing compound biosynthetic process//regulation of nucleobase-containing compound metabolic process//regulation of nucleic acid-templated transcription//regulation of RNA metabolic process//cellular nitrogen…	GO:0005623//GO:0043226//GO:0043229//GO:0044424//GO:0043227//GO:0005634//GO:0044464//GO:0005622//GO:0043231//GO:0005575	cell//organelle//intracellular organelle//intracellular part//membrane-bounded organelle//nucleus//cell part//intracellular//intracellular membrane-bounded organelle//cellular_component	--	--	--	--	--	Pol polyprotein [Dicentrarchus labrax]
Novel00501	scaffold262	+	701448	702186	593	34	40	26	54	42	33	1.54884	1.7206	1.40748	1.99922	2.18654	1.4258	1.55897	1.87052	45.6059	30.0598	0.60138	0.2981	0.51649	FALSE	--	--	--	--	--	--	--	--	--	--
Novel00502	scaffold262	-	148932	158350	1584	1185	1398	1102	825	597	736	20.7595	23.1258	22.9415	11.746	11.9524	12.2291	22.2756	11.9758	762.893	1116.19	-0.54903	0.041613	0.119	FALSE	GO:0034645//GO:0008033//GO:0009058//GO:0006399//GO:0008150//GO:0044249//GO:0044710//GO:0019752//GO:0043170//GO:0006520//GO:0009059//GO:0044237//GO:0006518//GO:1901566//GO:0006432//GO:0043038//GO:0034470//GO:0044271//GO:0010467//GO:0043043//GO:0046483//GO:0006807//GO:0044281//GO:0043604//GO:0006412//GO:0006725//GO:0044763//GO:0006082//GO:0034641//GO:0006396//GO:0034660//GO:0009987//GO:0043039//GO:…	cellular macromolecule biosynthetic process//tRNA processing//biosynthetic process//tRNA metabolic process//biological_process//cellular biosynthetic process//single-organism metabolic process//carboxylic acid metabolic process//macromolecule metabolic process//cellular amino acid metabolic process//macromolecule biosynthetic process//cellular metabolic process//peptide metabolic process//organon…	GO:0005737//GO:0044424//GO:0005623//GO:0005575//GO:0044464//GO:0005622	cytoplasm//intracellular part//cell//cellular_component//cell part//intracellular	GO:0005524//GO:0032555//GO:0016876//GO:1901265//GO:0004826//GO:0004812//GO:1901363//GO:0097159//GO:0003723//GO:0005488//GO:0000287//GO:0036094//GO:0032559//GO:0030554//GO:0000166//GO:0046872//GO:0043168//GO:0000049//GO:0016874//GO:0003824//GO:0032550//GO:0097367//GO:0043169//GO:0001882//GO:0001883//GO:0032553//GO:0043167//GO:0035639//GO:0003676//GO:0017076//GO:0016875//GO:0003674//GO:0032549	ATP binding//purine ribonucleotide binding//ligase activity, forming aminoacyl-tRNA and related compounds//nucleoside phosphate binding//phenylalanine-tRNA ligase activity//aminoacyl-tRNA ligase activity//heterocyclic compound binding//organic cyclic compound binding//RNA binding//binding//magnesium ion binding//small molecule binding//adenyl ribonucleotide binding//adenyl nucleotide binding//nuc…	--	--	--	PREDICTED: phenylalanine--tRNA ligase, mitochondrial [Stegastes partitus]
Novel00503	scaffold262	-	162792	165081	2223	3513	2603	2975	2707	6204	6763	42.6895	29.8682	42.9608	26.7344	86.158	77.947	38.5062	63.6131	5715.81	2773.28	1.0434	0.065387	0.16855	FALSE	GO:0044710//GO:0019752//GO:0008150//GO:0006525//GO:0009064//GO:0006520//GO:0044237//GO:0006807//GO:0044763//GO:0006082//GO:1901605//GO:0044281//GO:1901564//GO:0044699//GO:0043436//GO:0009987//GO:0008152//GO:0071704//GO:0044238	single-organism metabolic process//carboxylic acid metabolic process//biological_process//arginine metabolic process//glutamine family amino acid metabolic process//cellular amino acid metabolic process//cellular metabolic process//nitrogen compound metabolic process//single-organism cellular process//organic acid metabolic process//alpha-amino acid metabolic process//small molecule metabolic pro…	--	--	GO:2001070//GO:0030247//GO:0016813//GO:0009015//GO:0016787//GO:0005488//GO:0003824//GO:0001871//GO:0030246//GO:0016810//GO:0003674//GO:0005515	starch binding//polysaccharide binding//hydrolase activity, acting on carbon-nitrogen (but not peptide) bonds, in linear amidines//N-succinylarginine dihydrolase activity//hydrolase activity//binding//catalytic activity//pattern binding//carbohydrate binding//hydrolase activity, acting on carbon-nitrogen (but not peptide) bonds//molecular_function//protein binding	--	--	--	PREDICTED: protein phosphatase 1 regulatory subunit 3G [Takifugu rubripes]>gi|768958187|ref|XP_011617511.1| PREDICTED: protein phosphatase 1 regulatory subunit 3G [Takifugu rubripes]
Novel00504	scaffold262	-	165523	168171	1348	9415	7632	5454	10151	11602	10602	188.815	144.526	129.979	165.448	265.906	201.66	154.44	211.005	11595	6750.33	0.78047	0.0024766	0.011865	UP	--	--	--	--	--	--	no KO assigned | (RefSeq) cytochrome b5	http://www.genome.jp/dbget-bin/www_bget?tru:101077599	--	PREDICTED: cytochrome b5 [Takifugu rubripes]
Novel00505	scaffold263	+	53426	57634	1892	43	45	34	54	116	78	0.614596	0.60733	0.577487	0.627269	1.89478	1.05738	0.599804	1.19314	90.5203	36.8238	1.2976	0.027894	0.086573	FALSE	--	--	GO:0044425//GO:0031224//GO:0016021//GO:0016020//GO:0005575	membrane part//intrinsic component of membrane//integral component of membrane//membrane//cellular_component	--	--	--	--	--	PREDICTED: nesprin-2-like isoform X1 [Takifugu rubripes]
Novel00506	scaffold266	-	808	3526	2147	878	524	780	209	178	191	13.1329	7.40096	13.8644	2.54068	3.04275	2.70966	11.4661	2.76436	205.286	669.941	-1.7064	1.5219e-05	0.00015215	DOWN	--	--	--	--	--	--	--	--	--	--
Novel00507	scaffold27	+	51220	51841	547	16	21	31	14	7	3	0.790161	0.979279	1.81928	0.561904	0.39507	0.140518	1.19624	0.365831	8.31461	21.2211	-1.3518	0.15599	0.32531	FALSE	--	--	--	--	--	--	--	--	--	--
Novel00508	scaffold271	+	343049	344144	1057	27	34	30	5	1	2	0.690036	0.820499	0.911111	0.103852	0.0292071	0.0484791	0.807215	0.0605129	2.7218	27.7224	-3.3484	0.00085565	0.0048726	DOWN	GO:0008152//GO:1901576//GO:0044260//GO:0043603//GO:0071704//GO:0044238//GO:0019538//GO:0034641//GO:0043604//GO:0006412//GO:1901564//GO:0044267//GO:0009987//GO:1901566//GO:0009059//GO:0044237//GO:0006518//GO:0044271//GO:0010467//GO:0043043//GO:0006807//GO:0034645//GO:0044249//GO:0043170//GO:0009058//GO:0008150	metabolic process//organic substance biosynthetic process//cellular macromolecule metabolic process//cellular amide metabolic process//organic substance metabolic process//primary metabolic process//protein metabolic process//cellular nitrogen compound metabolic process//amide biosynthetic process//translation//organonitrogen compound metabolic process//cellular protein metabolic process//cellula…	GO:0043228//GO:0044464//GO:0043232//GO:0005622//GO:0005575//GO:0030529//GO:0043226//GO:0005840//GO:0005623//GO:0032991//GO:0044444//GO:0043229//GO:0044424//GO:0005737	non-membrane-bounded organelle//cell part//intracellular non-membrane-bounded organelle//intracellular//cellular_component//ribonucleoprotein complex//organelle//ribosome//cell//macromolecular complex//cytoplasmic part//intracellular organelle//intracellular part//cytoplasm	GO:0003674//GO:0003735//GO:0005198	molecular_function//structural constituent of ribosome//structural molecule activity	--	--	--	--
Novel00509	scaffold271	-	453062	488928	6924	3099	2743	2571	1203	1538	1036	20.226	16.9046	19.9403	6.38104	11.4716	6.41304	19.0236	8.08856	1358.02	2554.21	-0.91137	0.00031201	0.0020679	DOWN	--	--	--	--	--	--	K19933 calcium-dependent secretion activator | (RefSeq) cadps2; calcium dependent secretion activator 2	http://www.genome.jp/dbget-bin/www_bget?tru:101073450	--	PREDICTED: calcium-dependent secretion activator 2 isoform X4 [Takifugu rubripes]
Novel00510	scaffold272	+	1094319	1095070	752	11	30	20	21	9	9	0.395146	1.0176	0.853763	0.613088	0.369478	0.306637	0.755503	0.429734	13.5101	18.5316	-0.45595	0.64	0.83607	FALSE	--	--	--	--	--	--	--	--	--	--
Novel00511	scaffold272	-	115036	117186	1986	262	233	229	54	119	54	3.56373	2.99262	3.70153	0.596947	1.84983	0.696649	3.41929	1.04781	83.0435	220.258	-1.4073	6.1054e-05	0.00051096	DOWN	--	--	GO:0016021//GO:0044425//GO:0031224//GO:0005575//GO:0016020	integral component of membrane//membrane part//intrinsic component of membrane//cellular_component//membrane	--	--	K08371 cytochrome b-561 domain containing protein 2 | (RefSeq) cytochrome b561 domain-containing protein 2	http://www.genome.jp/dbget-bin/www_bget?tru:101071835	--	PREDICTED: cytochrome b561 domain-containing protein 2 [Takifugu rubripes]
Novel00512	scaffold272	-	337922	338924	512	132	126	138	97	123	108	6.96445	6.27733	8.65235	4.15933	7.41649	5.40447	7.29804	5.6601	117.915	121.191	-0.039534	0.91318	1	FALSE	--	--	--	--	--	--	--	--	--	PREDICTED: ubiquinol-cytochrome-c reductase complex assembly factor 2 [Takifugu rubripes]
Novel00513	scaffold273	-	1	2094	1103	38	45	47	78	10	27	1.1508	1.28683	1.69145	1.91978	0.346098	0.775529	1.37636	1.0138	38.7751	39.8566	-0.039686	0.95118	1	FALSE	--	--	--	--	GO:0005488//GO:0003674//GO:0005515	binding//molecular_function//protein binding	--	--	--	PREDICTED: cell adhesion molecule 3-like [Takifugu rubripes]
Novel00514	scaffold273	-	12864	23495	6064	465	443	360	231	425	353	3.95882	3.5613	3.64215	1.59832	4.13506	2.85039	3.72075	2.86126	366.551	383.251	-0.064272	0.74217	0.90345	FALSE	--	--	--	--	GO:0008168//GO:0003824//GO:0008171//GO:0003674//GO:0016740//GO:0016741	methyltransferase activity//catalytic activity//O-methyltransferase activity//molecular_function//transferase activity//transferase activity, transferring one-carbon groups	--	--	--	PREDICTED: general transcription factor 3C polypeptide 1 [Takifugu rubripes]
Novel00515	scaffold275	-	66937	68099	755	0	0	0	26	7	16	0	0	0	0.756046	0.28623	0.542966	0	0.528414	16.868	0	Inf	9.1769e-05	0.00072367	UP	--	--	--	--	--	--	--	--	--	PREDICTED: uncharacterized protein LOC102309729 isoform X2 [Haplochromis burtoni]
Novel00516	scaffold275	-	68454	78858	1974	0	0	0	49	41	52	0	0	0	0.544967	0.64121	0.674925	0	0.620367	50.4448	0	Inf	3.9367e-12	1.8199e-10	UP	GO:0051321//GO:0007018//GO:0009987//GO:0002682//GO:0044699//GO:0007049//GO:0065007//GO:0002376//GO:0044763//GO:0006928//GO:0000003//GO:0007017//GO:0050789//GO:0008150	meiotic cell cycle//microtubule-based movement//cellular process//regulation of immune system process//single-organism process//cell cycle//biological regulation//immune system process//single-organism cellular process//movement of cell or subcellular component//reproduction//microtubule-based process//regulation of biological process//biological_process	GO:0043232//GO:0044464//GO:0030286//GO:0005622//GO:0043228//GO:0043234//GO:0044422//GO:0005575//GO:1902494//GO:0044430//GO:0044446//GO:0005875//GO:0044444//GO:0043229//GO:0005623//GO:0032991//GO:0043226//GO:0005856//GO:0015630//GO:0005737//GO:0005868//GO:0044424	intracellular non-membrane-bounded organelle//cell part//dynein complex//intracellular//non-membrane-bounded organelle//protein complex//organelle part//cellular_component//catalytic complex//cytoskeletal part//intracellular organelle part//microtubule associated complex//cytoplasmic part//intracellular organelle//cell//macromolecular complex//organelle//cytoskeleton//microtubule cytoskeleton//cy…	GO:0003674//GO:0030246//GO:0005488	molecular_function//carbohydrate binding//binding	--	--	--	PREDICTED: uncharacterized protein LOC102309729 isoform X1 [Haplochromis burtoni]
Novel00517	scaffold278	+	9707	18887	4531	316	330	199	320	351	358	3.28193	3.23629	2.45605	2.70104	4.1661	3.52648	2.99143	3.46454	368.363	252.904	0.54254	0.090005	0.21622	FALSE	GO:0006468//GO:0016310//GO:0006796//GO:0044237//GO:0043170//GO:0044710//GO:0036211//GO:0008150//GO:0043412//GO:0006464//GO:0055114//GO:0044238//GO:0019538//GO:0044260//GO:0008152//GO:0071704//GO:0044267//GO:0044699//GO:0006793//GO:0009987	protein phosphorylation//phosphorylation//phosphate-containing compound metabolic process//cellular metabolic process//macromolecule metabolic process//single-organism metabolic process//protein modification process//biological_process//macromolecule modification//cellular protein modification process//oxidation-reduction process//primary metabolic process//protein metabolic process//cellular mac…	GO:0005575//GO:0005576//GO:0016020	cellular_component//extracellular region//membrane	GO:0004672//GO:0016772//GO:0000166//GO:0030554//GO:0032559//GO:0036094//GO:0005488//GO:0097159//GO:1901363//GO:0016740//GO:0016301//GO:1901265//GO:0016741//GO:0016706//GO:0032555//GO:0016705//GO:0005524//GO:0051213//GO:0032549//GO:0016773//GO:0003674//GO:0017076//GO:0016491//GO:0035639//GO:0043167//GO:0008168//GO:0032553//GO:0001883//GO:0001882//GO:0097367//GO:0032550//GO:0003824//GO:0043168	protein kinase activity//transferase activity, transferring phosphorus-containing groups//nucleotide binding//adenyl nucleotide binding//adenyl ribonucleotide binding//small molecule binding//binding//organic cyclic compound binding//heterocyclic compound binding//transferase activity//kinase activity//nucleoside phosphate binding//transferase activity, transferring one-carbon groups//oxidoreduct…	--	--	--	PREDICTED: serine/threonine-protein kinase 35-like [Takifugu rubripes]
Novel00518	scaffold279	-	10534	22854	8101	3157	2657	2021	2097	2375	1949	12.0506	9.57672	9.16731	6.50535	10.3604	7.05606	10.2649	7.97395	2300.03	2357.3	-0.035479	0.81964	0.95655	FALSE	--	--	--	--	GO:0097159//GO:1901363//GO:0005488//GO:0003676//GO:0003674//GO:0003677	organic cyclic compound binding//heterocyclic compound binding//binding//nucleic acid binding//molecular_function//DNA binding	--	--	--	PREDICTED: uncharacterized protein LOC101079704 [Takifugu rubripes]>gi|768953931|ref|XP_011615742.1| PREDICTED: uncharacterized protein LOC101079704 [Takifugu rubripes]
Novel00519	scaffold279	-	23149	25988	2258	405	471	420	202	340	235	5.04171	5.5365	6.21319	2.04368	4.83707	2.77465	5.59713	3.21847	281.727	394.496	-0.48571	0.087221	0.21115	FALSE	--	--	--	--	GO:0097159//GO:1901363//GO:0005488//GO:0005515//GO:0003676//GO:0003674	organic cyclic compound binding//heterocyclic compound binding//binding//protein binding//nucleic acid binding//molecular_function	--	--	--	PREDICTED: 52 kDa repressor of the inhibitor of the protein kinase-like [Takifugu rubripes]
Novel00520	scaffold28	+	86351	87654	809	0	29	11	6	10	19	0	0.914374	0.436485	0.162826	0.381606	0.601734	0.450286	0.382055	12.6572	11.9754	0.079893	1	1	FALSE	--	--	--	--	--	--	--	--	--	--
Novel00521	scaffold28	+	838010	839719	1208	22	14	29	48	72	42	0.493195	0.296357	0.772567	0.874532	1.84463	0.893021	0.520706	1.20406	58.5501	20.288	1.529	0.0071102	0.028697	UP	GO:0006629//GO:0008150//GO:0044710//GO:0044699//GO:0071704//GO:0008152//GO:0044238	lipid metabolic process//biological_process//single-organism metabolic process//single-organism process//organic substance metabolic process//metabolic process//primary metabolic process	GO:0005737//GO:0044424//GO:0005623//GO:0016020//GO:0005575//GO:0031224//GO:0044425//GO:0016021//GO:0005622//GO:0044464	cytoplasm//intracellular part//cell//membrane//cellular_component//intrinsic component of membrane//membrane part//integral component of membrane//intracellular//cell part	GO:0016627//GO:0003824//GO:0016491//GO:0003674	oxidoreductase activity, acting on the CH-CH group of donors//catalytic activity//oxidoreductase activity//molecular_function	K12343 3-oxo-5-alpha-steroid 4-dehydrogenase 1 [EC:1.3.1.22] | (RefSeq) srd5a1; steroid 5 alpha-reductase 1	http://www.genome.jp/dbget-bin/www_bget?tru:101063216	--	PREDICTED: polyprenol reductase [Takifugu rubripes]
Novel00522	scaffold28	-	32	11134	1281	431	448	360	540	350	492	9.08889	8.92079	9.02149	9.25478	8.43495	9.84046	9.01039	9.17673	487.223	374.848	0.37828	0.1778	0.35794	FALSE	--	--	--	--	GO:0003674//GO:0005515//GO:0005488	molecular_function//protein binding//binding	--	--	--	PREDICTED: protein WWC3 isoform X1 [Takifugu rubripes]
[truncated: 20,469 more rows]
