# Supplementary material for: Integrated application of multi-omics provides insights into cold stress responses in pufferfish Takifugu fasciatus
Source: BMC Genomics. 2019 Jul 8;20:563. doi: 10.1186/s12864-019-5915-7 (PMC6615287; doi:10.1186/s12864-019-5915-7)
Supplement: Supplementary file 5 — Table S4. GO analysis of differentially expressed genes. (XLSX 191 kb) [file 12864_2019_5915_MOESM5_ESM.xlsx]

## Sheet: Sheet1
GO_accession	Description	Term_type	Over_represented_pValue	DEG_item	DEG_list	Up	Up_Gene_names	Down	Down_Gene_names
GO:0003723	RNA binding	molecular_function	6.478e-09	214	4194	145	fugu_GLEAN_10011198|fugu_GLEAN_10016747|fugu_GLEAN_10006577|fugu_GLEAN_10017309|fugu_GLEAN_10016745|fugu_GLEAN_10005925|fugu_GLEAN_10006093|fugu_GLEAN_10013233|fugu_GLEAN_10010731|fugu_GLEAN_10007530|fugu_GLEAN_10015030|fugu_GLEAN_10014369|fugu_GLEAN_10000633|fugu_GLEAN_10004512|fugu_GLEAN_10019764|fugu_GLEAN_10019485|fugu_GLEAN_10003360|fugu_GLEAN_10019115|fugu_GLEAN_10009875|fugu_GLEAN_10006435…	69	fugu_GLEAN_10010178|fugu_GLEAN_10010646|fugu_GLEAN_10016259|fugu_GLEAN_10015689|fugu_GLEAN_10014323|fugu_GLEAN_10018119|fugu_GLEAN_10001546|fugu_GLEAN_10019449|fugu_GLEAN_10002320|fugu_GLEAN_10002154|fugu_GLEAN_10014087|fugu_GLEAN_10016509|fugu_GLEAN_10003425|fugu_GLEAN_10001564|fugu_GLEAN_10013519|fugu_GLEAN_10000456|fugu_GLEAN_10011396|fugu_GLEAN_10006056|fugu_GLEAN_10016940|fugu_GLEAN_10005244…
GO:0043167	ion binding	molecular_function	1.5254e-07	1436	4194	714	fugu_GLEAN_10017640|fugu_GLEAN_10005286|Novel01016|Novel00418|fugu_GLEAN_10017498|fugu_GLEAN_10014560|fugu_GLEAN_10010663|fugu_GLEAN_10010864|fugu_GLEAN_10010357|fugu_GLEAN_10000974|fugu_GLEAN_10008528|fugu_GLEAN_10002375|fugu_GLEAN_10018715|fugu_GLEAN_10014880|fugu_GLEAN_10013272|Novel00304|fugu_GLEAN_10000196|fugu_GLEAN_10011989|fugu_GLEAN_10003891|fugu_GLEAN_10015495|fugu_GLEAN_10007395|Novel0…	722	fugu_GLEAN_10007132|fugu_GLEAN_10001118|fugu_GLEAN_10015955|fugu_GLEAN_10007819|fugu_GLEAN_10008776|fugu_GLEAN_10000486|fugu_GLEAN_10013149|fugu_GLEAN_10017153|fugu_GLEAN_10016212|fugu_GLEAN_10003834|fugu_GLEAN_10011292|fugu_GLEAN_10013957|fugu_GLEAN_10006306|fugu_GLEAN_10009844|Novel00016|fugu_GLEAN_10019073|fugu_GLEAN_10018301|fugu_GLEAN_10012095|fugu_GLEAN_10017341|fugu_GLEAN_10015334|fugu_GLE…
GO:0097159	organic cyclic compound binding	molecular_function	5.7722e-06	1363	4194	776	fugu_GLEAN_10014818|fugu_GLEAN_10000632|fugu_GLEAN_10002433|fugu_GLEAN_10002627|fugu_GLEAN_10009814|fugu_GLEAN_10019485|fugu_GLEAN_10004512|fugu_GLEAN_10016430|fugu_GLEAN_10011463|fugu_GLEAN_10000625|fugu_GLEAN_10017089|fugu_GLEAN_10016747|fugu_GLEAN_10004630|fugu_GLEAN_10009936|fugu_GLEAN_10009969|fugu_GLEAN_10002885|fugu_GLEAN_10009883|fugu_GLEAN_10004701|fugu_GLEAN_10012766|fugu_GLEAN_10009498…	587	fugu_GLEAN_10014323|fugu_GLEAN_10006819|fugu_GLEAN_10008219|fugu_GLEAN_10017624|fugu_GLEAN_10011192|fugu_GLEAN_10018119|fugu_GLEAN_10009234|fugu_GLEAN_10004186|fugu_GLEAN_10015129|Novel00416|fugu_GLEAN_10006168|fugu_GLEAN_10005972|fugu_GLEAN_10012072|fugu_GLEAN_10010904|fugu_GLEAN_10008674|fugu_GLEAN_10013697|Novel00401|fugu_GLEAN_10006343|fugu_GLEAN_10006545|fugu_GLEAN_10004087|fugu_GLEAN_100113…
GO:1901363	heterocyclic compound binding	molecular_function	5.7722e-06	1363	4194	776	fugu_GLEAN_10004234|fugu_GLEAN_10005651|fugu_GLEAN_10015678|fugu_GLEAN_10004218|fugu_GLEAN_10007083|fugu_GLEAN_10017377|fugu_GLEAN_10000855|fugu_GLEAN_10017376|fugu_GLEAN_10001662|fugu_GLEAN_10005552|fugu_GLEAN_10019081|fugu_GLEAN_10013602|fugu_GLEAN_10008844|fugu_GLEAN_10003728|fugu_GLEAN_10017613|fugu_GLEAN_10011902|fugu_GLEAN_10007408|fugu_GLEAN_10009181|fugu_GLEAN_10014076|fugu_GLEAN_10006423…	587	fugu_GLEAN_10017675|fugu_GLEAN_10013243|fugu_GLEAN_10001565|fugu_GLEAN_10009487|fugu_GLEAN_10015444|fugu_GLEAN_10010607|fugu_GLEAN_10009692|fugu_GLEAN_10001321|fugu_GLEAN_10001347|fugu_GLEAN_10013979|fugu_GLEAN_10015544|fugu_GLEAN_10017453|fugu_GLEAN_10000323|fugu_GLEAN_10003543|fugu_GLEAN_10005561|fugu_GLEAN_10010972|fugu_GLEAN_10013441|fugu_GLEAN_10015309|Novel00403|fugu_GLEAN_10008423|fugu_GLE…
GO:0005488	binding	molecular_function	8.5474e-06	2896	4194	1463	fugu_GLEAN_10016336|fugu_GLEAN_10016144|fugu_GLEAN_10014591|fugu_GLEAN_10018733|fugu_GLEAN_10015805|fugu_GLEAN_10008711|fugu_GLEAN_10016926|fugu_GLEAN_10018839|fugu_GLEAN_10005066|fugu_GLEAN_10016314|fugu_GLEAN_10014245|fugu_GLEAN_10012567|fugu_GLEAN_10003591|fugu_GLEAN_10005675|fugu_GLEAN_10008185|fugu_GLEAN_10002692|fugu_GLEAN_10009770|fugu_GLEAN_10016803|fugu_GLEAN_10005360|fugu_GLEAN_10019432…	1433	fugu_GLEAN_10000944|fugu_GLEAN_10013242|fugu_GLEAN_10012502|fugu_GLEAN_10019510|Novel00675|fugu_GLEAN_10015754|fugu_GLEAN_10013190|fugu_GLEAN_10017069|fugu_GLEAN_10013787|fugu_GLEAN_10017049|fugu_GLEAN_10005641|fugu_GLEAN_10009629|fugu_GLEAN_10006440|Novel00184|fugu_GLEAN_10008586|fugu_GLEAN_10001696|fugu_GLEAN_10004285|fugu_GLEAN_10004345|fugu_GLEAN_10007658|fugu_GLEAN_10015201|Novel00279|fugu_G…
GO:0043168	anion binding	molecular_function	9.06e-06	690	4194	406	fugu_GLEAN_10009599|fugu_GLEAN_10004961|fugu_GLEAN_10002313|fugu_GLEAN_10016128|Novel00835|fugu_GLEAN_10004341|fugu_GLEAN_10007237|fugu_GLEAN_10011815|fugu_GLEAN_10005222|fugu_GLEAN_10019014|fugu_GLEAN_10007085|fugu_GLEAN_10018903|fugu_GLEAN_10013867|fugu_GLEAN_10010853|Novel00817|fugu_GLEAN_10005839|fugu_GLEAN_10016202|fugu_GLEAN_10019761|fugu_GLEAN_10005474|fugu_GLEAN_10008950|fugu_GLEAN_100034…	284	fugu_GLEAN_10002894|fugu_GLEAN_10015933|Novel00865|fugu_GLEAN_10016180|fugu_GLEAN_10010237|fugu_GLEAN_10002221|fugu_GLEAN_10009380|fugu_GLEAN_10009852|Novel00598|fugu_GLEAN_10013710|fugu_GLEAN_10002961|fugu_GLEAN_10001816|fugu_GLEAN_10011976|fugu_GLEAN_10014153|fugu_GLEAN_10010447|fugu_GLEAN_10010903|fugu_GLEAN_10000815|fugu_GLEAN_10002216|fugu_GLEAN_10017507|fugu_GLEAN_10006077|fugu_GLEAN_100079…
GO:0006413	translational initiation	biological_process	2.4081e-05	24	4194	16	fugu_GLEAN_10006577|fugu_GLEAN_10008177|fugu_GLEAN_10002302|fugu_GLEAN_10016752|fugu_GLEAN_10016479|fugu_GLEAN_10011902|fugu_GLEAN_10000593|fugu_GLEAN_10004897|fugu_GLEAN_10009194|fugu_GLEAN_10000894|fugu_GLEAN_10014369|fugu_GLEAN_10016929|fugu_GLEAN_10016655|fugu_GLEAN_10002798|fugu_GLEAN_10004193|fugu_GLEAN_10009840	8	fugu_GLEAN_10012350|fugu_GLEAN_10013519|fugu_GLEAN_10014739|fugu_GLEAN_10000456|fugu_GLEAN_10008225|fugu_GLEAN_10014462|fugu_GLEAN_10007996|fugu_GLEAN_10019449
GO:0044424	intracellular part	cellular_component	3.4515e-05	1052	4194	561	fugu_GLEAN_10013280|fugu_GLEAN_10005066|fugu_GLEAN_10001555|fugu_GLEAN_10011847|fugu_GLEAN_10018733|fugu_GLEAN_10004066|fugu_GLEAN_10016144|fugu_GLEAN_10003904|fugu_GLEAN_10018444|fugu_GLEAN_10004789|fugu_GLEAN_10004979|fugu_GLEAN_10005360|fugu_GLEAN_10009770|fugu_GLEAN_10007993|fugu_GLEAN_10008185|fugu_GLEAN_10017150|fugu_GLEAN_10018101|fugu_GLEAN_10005948|fugu_GLEAN_10005752|fugu_GLEAN_10004274…	491	Novel00675|fugu_GLEAN_10010311|fugu_GLEAN_10013242|fugu_GLEAN_10007144|fugu_GLEAN_10002951|fugu_GLEAN_10008902|fugu_GLEAN_10007658|fugu_GLEAN_10010612|fugu_GLEAN_10011238|Novel00249|Novel00098|fugu_GLEAN_10019633|fugu_GLEAN_10002974|fugu_GLEAN_10017059|fugu_GLEAN_10003435|fugu_GLEAN_10009020|fugu_GLEAN_10012658|fugu_GLEAN_10005308|fugu_GLEAN_10001984|fugu_GLEAN_10008771|fugu_GLEAN_10014794|fugu_G…
GO:0044265	cellular macromolecule catabolic process	biological_process	3.8741e-05	68	4194	51	fugu_GLEAN_10005657|Novel00216|fugu_GLEAN_10014407|Novel00024|fugu_GLEAN_10015363|fugu_GLEAN_10016191|fugu_GLEAN_10000947|fugu_GLEAN_10015079|Novel00682|fugu_GLEAN_10000833|fugu_GLEAN_10006970|fugu_GLEAN_10013280|fugu_GLEAN_10000998|fugu_GLEAN_10006771|fugu_GLEAN_10006405|fugu_GLEAN_10017534|fugu_GLEAN_10018159|fugu_GLEAN_10019546|fugu_GLEAN_10017150|fugu_GLEAN_10014051|fugu_GLEAN_10001801|fugu_G…	17	Novel00285|fugu_GLEAN_10003769|fugu_GLEAN_10014001|fugu_GLEAN_10014754|fugu_GLEAN_10013011|fugu_GLEAN_10000763|Novel00723|fugu_GLEAN_10006018|Novel00683|fugu_GLEAN_10010544|fugu_GLEAN_10017981|fugu_GLEAN_10016259|fugu_GLEAN_10018484|fugu_GLEAN_10019369|fugu_GLEAN_10019768|fugu_GLEAN_10018957|fugu_GLEAN_10006056
GO:0043227	membrane-bounded organelle	cellular_component	5.3352e-05	691	4194	367	fugu_GLEAN_10011443|fugu_GLEAN_10002646|fugu_GLEAN_10018261|fugu_GLEAN_10002257|fugu_GLEAN_10010731|fugu_GLEAN_10006020|fugu_GLEAN_10008492|fugu_GLEAN_10003514|fugu_GLEAN_10006297|fugu_GLEAN_10008716|fugu_GLEAN_10013197|fugu_GLEAN_10006835|fugu_GLEAN_10008202|fugu_GLEAN_10004658|fugu_GLEAN_10005949|fugu_GLEAN_10003030|fugu_GLEAN_10005593|fugu_GLEAN_10003141|fugu_GLEAN_10019321|fugu_GLEAN_10005564…	324	fugu_GLEAN_10000679|fugu_GLEAN_10014805|fugu_GLEAN_10019368|fugu_GLEAN_10012117|fugu_GLEAN_10005244|fugu_GLEAN_10016190|fugu_GLEAN_10004482|fugu_GLEAN_10008331|fugu_GLEAN_10006340|fugu_GLEAN_10001580|fugu_GLEAN_10010762|fugu_GLEAN_10000439|fugu_GLEAN_10008728|fugu_GLEAN_10003896|fugu_GLEAN_10007895|fugu_GLEAN_10016168|fugu_GLEAN_10010846|fugu_GLEAN_10014593|fugu_GLEAN_10009721|fugu_GLEAN_10013785…
GO:0005622	intracellular	cellular_component	5.3692e-05	1099	4194	592	fugu_GLEAN_10019546|fugu_GLEAN_10011143|fugu_GLEAN_10019596|fugu_GLEAN_10017234|fugu_GLEAN_10007714|fugu_GLEAN_10005658|fugu_GLEAN_10017376|fugu_GLEAN_10004120|fugu_GLEAN_10002418|fugu_GLEAN_10005552|fugu_GLEAN_10019081|fugu_GLEAN_10018290|fugu_GLEAN_10005256|fugu_GLEAN_10003728|fugu_GLEAN_10008844|Novel00516|fugu_GLEAN_10013960|fugu_GLEAN_10011902|fugu_GLEAN_10009031|fugu_GLEAN_10006097|fugu_GLE…	507	fugu_GLEAN_10001565|fugu_GLEAN_10009487|fugu_GLEAN_10004179|fugu_GLEAN_10006495|fugu_GLEAN_10005285|fugu_GLEAN_10005945|fugu_GLEAN_10006768|fugu_GLEAN_10013979|fugu_GLEAN_10007183|fugu_GLEAN_10009692|Novel00634|fugu_GLEAN_10015801|fugu_GLEAN_10003543|fugu_GLEAN_10017453|fugu_GLEAN_10017887|fugu_GLEAN_10009743|Novel00912|Novel00333|fugu_GLEAN_10013463|fugu_GLEAN_10008997|fugu_GLEAN_10003468|fugu_G…
GO:0043231	intracellular membrane-bounded organelle	cellular_component	5.6424e-05	689	4194	366	fugu_GLEAN_10009842|fugu_GLEAN_10012360|fugu_GLEAN_10017255|fugu_GLEAN_10007854|fugu_GLEAN_10018528|Novel00914|fugu_GLEAN_10006554|fugu_GLEAN_10007551|fugu_GLEAN_10011072|fugu_GLEAN_10001356|fugu_GLEAN_10004180|fugu_GLEAN_10017738|fugu_GLEAN_10008856|fugu_GLEAN_10019521|fugu_GLEAN_10007348|fugu_GLEAN_10018679|fugu_GLEAN_10006050|fugu_GLEAN_10005635|fugu_GLEAN_10012355|fugu_GLEAN_10005925|Novel003…	323	fugu_GLEAN_10013519|fugu_GLEAN_10015252|fugu_GLEAN_10005448|fugu_GLEAN_10017745|fugu_GLEAN_10013730|fugu_GLEAN_10016669|fugu_GLEAN_10003990|fugu_GLEAN_10019404|fugu_GLEAN_10016482|fugu_GLEAN_10004404|fugu_GLEAN_10001830|fugu_GLEAN_10013913|fugu_GLEAN_10005929|fugu_GLEAN_10015656|fugu_GLEAN_10018484|fugu_GLEAN_10001957|fugu_GLEAN_10009420|fugu_GLEAN_10009161|fugu_GLEAN_10010618|fugu_GLEAN_10002447…
GO:0032553	ribonucleotide binding	molecular_function	6.4905e-05	588	4194	366	fugu_GLEAN_10004543|fugu_GLEAN_10005338|fugu_GLEAN_10008719|fugu_GLEAN_10017459|fugu_GLEAN_10013848|fugu_GLEAN_10003689|fugu_GLEAN_10005900|Novel00977|fugu_GLEAN_10012752|fugu_GLEAN_10000643|fugu_GLEAN_10019545|fugu_GLEAN_10009390|fugu_GLEAN_10008444|fugu_GLEAN_10011863|fugu_GLEAN_10010260|fugu_GLEAN_10012419|fugu_GLEAN_10002266|fugu_GLEAN_10019427|fugu_GLEAN_10016996|fugu_GLEAN_10000601|fugu_GLE…	222	fugu_GLEAN_10013348|fugu_GLEAN_10003576|fugu_GLEAN_10007959|fugu_GLEAN_10014002|fugu_GLEAN_10019369|fugu_GLEAN_10011358|fugu_GLEAN_10003567|fugu_GLEAN_10007264|fugu_GLEAN_10011404|fugu_GLEAN_10018814|fugu_GLEAN_10009504|fugu_GLEAN_10014096|fugu_GLEAN_10009888|fugu_GLEAN_10009399|fugu_GLEAN_10014019|fugu_GLEAN_10009674|fugu_GLEAN_10013974|fugu_GLEAN_10013829|fugu_GLEAN_10018686|fugu_GLEAN_10018935…
GO:0003676	nucleic acid binding	molecular_function	8.7731e-05	843	4194	486	fugu_GLEAN_10015950|fugu_GLEAN_10017099|Novel00385|fugu_GLEAN_10016510|fugu_GLEAN_10005592|fugu_GLEAN_10001676|fugu_GLEAN_10017376|fugu_GLEAN_10001662|fugu_GLEAN_10018313|fugu_GLEAN_10006836|fugu_GLEAN_10006145|fugu_GLEAN_10005651|fugu_GLEAN_10015678|fugu_GLEAN_10017565|fugu_GLEAN_10000788|fugu_GLEAN_10010799|fugu_GLEAN_10015677|fugu_GLEAN_10011902|fugu_GLEAN_10015306|fugu_GLEAN_10003381|fugu_GLE…	357	fugu_GLEAN_10000693|fugu_GLEAN_10009692|fugu_GLEAN_10018604|fugu_GLEAN_10016590|fugu_GLEAN_10013979|fugu_GLEAN_10014221|fugu_GLEAN_10011629|fugu_GLEAN_10018341|fugu_GLEAN_10001565|fugu_GLEAN_10007684|fugu_GLEAN_10009487|fugu_GLEAN_10004219|Novel00403|fugu_GLEAN_10014500|fugu_GLEAN_10015309|fugu_GLEAN_10000406|fugu_GLEAN_10000323|fugu_GLEAN_10015544|fugu_GLEAN_10010972|fugu_GLEAN_10005561|fugu_GLE…
GO:0032555	purine ribonucleotide binding	molecular_function	8.7991e-05	583	4194	364	Novel00074|fugu_GLEAN_10008092|fugu_GLEAN_10012125|fugu_GLEAN_10017376|fugu_GLEAN_10019081|fugu_GLEAN_10005552|fugu_GLEAN_10006836|fugu_GLEAN_10004234|fugu_GLEAN_10017377|fugu_GLEAN_10007083|fugu_GLEAN_10004218|fugu_GLEAN_10000855|fugu_GLEAN_10007408|fugu_GLEAN_10000788|fugu_GLEAN_10014076|fugu_GLEAN_10009181|fugu_GLEAN_10012771|fugu_GLEAN_10008844|fugu_GLEAN_10013602|fugu_GLEAN_10017613|fugu_GLE…	219	fugu_GLEAN_10010607|fugu_GLEAN_10015444|fugu_GLEAN_10001321|fugu_GLEAN_10009638|fugu_GLEAN_10013979|fugu_GLEAN_10013243|fugu_GLEAN_10017675|fugu_GLEAN_10015705|fugu_GLEAN_10007684|fugu_GLEAN_10013441|fugu_GLEAN_10015309|fugu_GLEAN_10005879|fugu_GLEAN_10008423|fugu_GLEAN_10015544|fugu_GLEAN_10007253|fugu_GLEAN_10010656|fugu_GLEAN_10008762|fugu_GLEAN_10010681|fugu_GLEAN_10009743|fugu_GLEAN_10019464…
GO:0001883	purine nucleoside binding	molecular_function	9.0056e-05	581	4194	363	fugu_GLEAN_10004051|fugu_GLEAN_10013018|fugu_GLEAN_10010590|fugu_GLEAN_10001640|fugu_GLEAN_10001259|fugu_GLEAN_10016660|fugu_GLEAN_10003794|fugu_GLEAN_10015397|fugu_GLEAN_10014709|fugu_GLEAN_10004480|fugu_GLEAN_10007727|fugu_GLEAN_10017533|fugu_GLEAN_10008222|fugu_GLEAN_10008595|fugu_GLEAN_10014288|fugu_GLEAN_10010872|fugu_GLEAN_10019593|fugu_GLEAN_10012779|fugu_GLEAN_10018859|fugu_GLEAN_10008511…	218	fugu_GLEAN_10007902|fugu_GLEAN_10007951|fugu_GLEAN_10005557|fugu_GLEAN_10004464|fugu_GLEAN_10014337|fugu_GLEAN_10003876|fugu_GLEAN_10002216|fugu_GLEAN_10010903|fugu_GLEAN_10000815|fugu_GLEAN_10008516|fugu_GLEAN_10007932|fugu_GLEAN_10004809|fugu_GLEAN_10003704|fugu_GLEAN_10018810|fugu_GLEAN_10016605|fugu_GLEAN_10006077|fugu_GLEAN_10002961|fugu_GLEAN_10013710|Novel00598|fugu_GLEAN_10010447|fugu_GLE…
GO:0032549	ribonucleoside binding	molecular_function	9.0056e-05	581	4194	363	fugu_GLEAN_10000855|fugu_GLEAN_10004234|fugu_GLEAN_10006836|fugu_GLEAN_10007083|fugu_GLEAN_10017377|fugu_GLEAN_10004218|fugu_GLEAN_10017376|fugu_GLEAN_10019081|fugu_GLEAN_10005552|Novel00074|fugu_GLEAN_10008092|fugu_GLEAN_10012125|fugu_GLEAN_10017613|fugu_GLEAN_10003728|fugu_GLEAN_10012771|fugu_GLEAN_10013602|fugu_GLEAN_10008844|fugu_GLEAN_10014076|fugu_GLEAN_10009181|fugu_GLEAN_10007408|fugu_GLE…	218	fugu_GLEAN_10007684|fugu_GLEAN_10017675|fugu_GLEAN_10013243|fugu_GLEAN_10015705|fugu_GLEAN_10009638|fugu_GLEAN_10013979|fugu_GLEAN_10015444|fugu_GLEAN_10010607|fugu_GLEAN_10001321|fugu_GLEAN_10015544|fugu_GLEAN_10007253|fugu_GLEAN_10015309|fugu_GLEAN_10008423|fugu_GLEAN_10005879|fugu_GLEAN_10013441|fugu_GLEAN_10019464|fugu_GLEAN_10009743|fugu_GLEAN_10008762|fugu_GLEAN_10010681|fugu_GLEAN_10010656…
GO:0032550	purine ribonucleoside binding	molecular_function	9.0056e-05	581	4194	363	fugu_GLEAN_10017089|fugu_GLEAN_10011463|fugu_GLEAN_10012505|fugu_GLEAN_10009936|fugu_GLEAN_10009969|fugu_GLEAN_10000632|fugu_GLEAN_10014818|fugu_GLEAN_10002433|fugu_GLEAN_10019144|fugu_GLEAN_10005854|fugu_GLEAN_10012098|fugu_GLEAN_10002627|fugu_GLEAN_10010513|fugu_GLEAN_10013270|fugu_GLEAN_10019485|fugu_GLEAN_10017032|fugu_GLEAN_10002247|fugu_GLEAN_10001557|fugu_GLEAN_10019309|fugu_GLEAN_10016199…	218	fugu_GLEAN_10009234|Novel00416|fugu_GLEAN_10004186|fugu_GLEAN_10006168|fugu_GLEAN_10014814|fugu_GLEAN_10005972|fugu_GLEAN_10010904|fugu_GLEAN_10008674|fugu_GLEAN_10009528|fugu_GLEAN_10013124|fugu_GLEAN_10017019|fugu_GLEAN_10002387|fugu_GLEAN_10015990|fugu_GLEAN_10000831|fugu_GLEAN_10011309|fugu_GLEAN_10003680|fugu_GLEAN_10016674|fugu_GLEAN_10010436|fugu_GLEAN_10009820|fugu_GLEAN_10010606|fugu_GLE…
GO:0001882	nucleoside binding	molecular_function	9.7245e-05	582	4194	363	fugu_GLEAN_10005124|fugu_GLEAN_10000420|fugu_GLEAN_10009499|fugu_GLEAN_10013245|fugu_GLEAN_10012245|fugu_GLEAN_10013278|fugu_GLEAN_10003307|fugu_GLEAN_10005461|fugu_GLEAN_10000834|fugu_GLEAN_10009211|fugu_GLEAN_10017065|fugu_GLEAN_10019612|fugu_GLEAN_10000331|fugu_GLEAN_10009095|fugu_GLEAN_10000947|fugu_GLEAN_10014416|fugu_GLEAN_10011953|fugu_GLEAN_10004308|fugu_GLEAN_10004463|fugu_GLEAN_10017324…	219	Novel00290|fugu_GLEAN_10010436|fugu_GLEAN_10016674|fugu_GLEAN_10010606|fugu_GLEAN_10009110|fugu_GLEAN_10009820|fugu_GLEAN_10015990|fugu_GLEAN_10011309|fugu_GLEAN_10000831|fugu_GLEAN_10003680|fugu_GLEAN_10009528|fugu_GLEAN_10013124|fugu_GLEAN_10002387|fugu_GLEAN_10017019|fugu_GLEAN_10005972|fugu_GLEAN_10010904|fugu_GLEAN_10008674|fugu_GLEAN_10014814|fugu_GLEAN_10009234|fugu_GLEAN_10004186|Novel004…
GO:0005634	nucleus	cellular_component	0.00010331	513	4194	280	fugu_GLEAN_10011199|fugu_GLEAN_10002991|fugu_GLEAN_10019249|fugu_GLEAN_10004699|fugu_GLEAN_10009538|fugu_GLEAN_10013650|fugu_GLEAN_10013805|fugu_GLEAN_10004834|fugu_GLEAN_10014051|fugu_GLEAN_10006179|fugu_GLEAN_10001801|fugu_GLEAN_10009561|fugu_GLEAN_10010858|fugu_GLEAN_10008913|fugu_GLEAN_10007337|fugu_GLEAN_10002483|fugu_GLEAN_10010597|fugu_GLEAN_10001862|Novel00370|fugu_GLEAN_10006050|fugu_GLE…	233	fugu_GLEAN_10006716|fugu_GLEAN_10000091|fugu_GLEAN_10014001|fugu_GLEAN_10008565|fugu_GLEAN_10017941|fugu_GLEAN_10014701|fugu_GLEAN_10003769|fugu_GLEAN_10013147|fugu_GLEAN_10014145|fugu_GLEAN_10004129|fugu_GLEAN_10012082|fugu_GLEAN_10002893|fugu_GLEAN_10010725|fugu_GLEAN_10001526|fugu_GLEAN_10002175|fugu_GLEAN_10009816|fugu_GLEAN_10016360|fugu_GLEAN_10010297|fugu_GLEAN_10005009|fugu_GLEAN_10015842…
GO:0035639	purine ribonucleoside triphosphate binding	molecular_function	0.00010402	580	4194	362	fugu_GLEAN_10001525|fugu_GLEAN_10015868|fugu_GLEAN_10017040|fugu_GLEAN_10015769|fugu_GLEAN_10010503|fugu_GLEAN_10017298|fugu_GLEAN_10009654|fugu_GLEAN_10001428|fugu_GLEAN_10017317|fugu_GLEAN_10005652|fugu_GLEAN_10014464|fugu_GLEAN_10002179|fugu_GLEAN_10002435|fugu_GLEAN_10006414|fugu_GLEAN_10004114|fugu_GLEAN_10005187|fugu_GLEAN_10010570|fugu_GLEAN_10006033|fugu_GLEAN_10010007|fugu_GLEAN_10015314…	218	fugu_GLEAN_10016168|fugu_GLEAN_10003874|fugu_GLEAN_10016704|fugu_GLEAN_10017182|fugu_GLEAN_10010063|fugu_GLEAN_10009596|fugu_GLEAN_10006795|fugu_GLEAN_10008677|fugu_GLEAN_10014098|fugu_GLEAN_10010816|fugu_GLEAN_10004194|fugu_GLEAN_10014797|fugu_GLEAN_10013744|fugu_GLEAN_10010981|fugu_GLEAN_10012085|fugu_GLEAN_10000524|fugu_GLEAN_10019390|fugu_GLEAN_10006137|fugu_GLEAN_10019405|Novel00317|fugu_GLE…
GO:0008270	zinc ion binding	molecular_function	0.00010547	400	4194	178	fugu_GLEAN_10002816|fugu_GLEAN_10018703|fugu_GLEAN_10007352|fugu_GLEAN_10017366|fugu_GLEAN_10001801|fugu_GLEAN_10013278|fugu_GLEAN_10006179|fugu_GLEAN_10014671|fugu_GLEAN_10008913|fugu_GLEAN_10000383|fugu_GLEAN_10007337|fugu_GLEAN_10002464|fugu_GLEAN_10006779|fugu_GLEAN_10010040|fugu_GLEAN_10010186|fugu_GLEAN_10007491|fugu_GLEAN_10000884|fugu_GLEAN_10010109|fugu_GLEAN_10015120|fugu_GLEAN_10014734…	222	fugu_GLEAN_10019684|fugu_GLEAN_10002849|fugu_GLEAN_10001526|fugu_GLEAN_10014462|fugu_GLEAN_10008602|fugu_GLEAN_10011080|fugu_GLEAN_10004863|fugu_GLEAN_10013098|fugu_GLEAN_10008394|fugu_GLEAN_10006105|fugu_GLEAN_10017372|fugu_GLEAN_10018712|fugu_GLEAN_10014754|fugu_GLEAN_10004300|fugu_GLEAN_10009820|fugu_GLEAN_10015109|fugu_GLEAN_10004087|fugu_GLEAN_10014592|fugu_GLEAN_10014030|fugu_GLEAN_10017603…
GO:0009057	macromolecule catabolic process	biological_process	0.00010924	78	4194	57	Novel00216|fugu_GLEAN_10014407|fugu_GLEAN_10017298|fugu_GLEAN_10005657|Novel00682|fugu_GLEAN_10015079|fugu_GLEAN_10006970|fugu_GLEAN_10000833|fugu_GLEAN_10013280|Novel00024|fugu_GLEAN_10016191|fugu_GLEAN_10015363|fugu_GLEAN_10000947|fugu_GLEAN_10017150|fugu_GLEAN_10017534|fugu_GLEAN_10006405|fugu_GLEAN_10006771|fugu_GLEAN_10000998|fugu_GLEAN_10018159|fugu_GLEAN_10019546|fugu_GLEAN_10015603|fugu_G…	21	Novel00285|fugu_GLEAN_10018820|fugu_GLEAN_10014001|fugu_GLEAN_10003769|Novel00723|fugu_GLEAN_10006018|fugu_GLEAN_10019457|fugu_GLEAN_10014754|fugu_GLEAN_10013011|fugu_GLEAN_10000763|Novel00683|fugu_GLEAN_10016322|fugu_GLEAN_10010544|fugu_GLEAN_10017981|fugu_GLEAN_10010061|fugu_GLEAN_10016259|fugu_GLEAN_10019768|fugu_GLEAN_10018484|fugu_GLEAN_10019369|fugu_GLEAN_10006056|fugu_GLEAN_10018957
GO:0030163	protein catabolic process	biological_process	0.00012501	52	4194	41	fugu_GLEAN_10008555|fugu_GLEAN_10018528|fugu_GLEAN_10018793|fugu_GLEAN_10019546|fugu_GLEAN_10006835|fugu_GLEAN_10012360|fugu_GLEAN_10017534|fugu_GLEAN_10006405|fugu_GLEAN_10000998|fugu_GLEAN_10006771|fugu_GLEAN_10005648|fugu_GLEAN_10018290|fugu_GLEAN_10002681|fugu_GLEAN_10015603|fugu_GLEAN_10011601|fugu_GLEAN_10001801|fugu_GLEAN_10014051|Novel00418|fugu_GLEAN_10005699|fugu_GLEAN_10008214|Novel002…	11	fugu_GLEAN_10006018|Novel00723|fugu_GLEAN_10000763|fugu_GLEAN_10013011|Novel00683|Novel00285|fugu_GLEAN_10017981|fugu_GLEAN_10010544|fugu_GLEAN_10019768|fugu_GLEAN_10014001|fugu_GLEAN_10003769
GO:0008536	Ran GTPase binding	molecular_function	0.00014343	14	4194	12	fugu_GLEAN_10017233|fugu_GLEAN_10008742|fugu_GLEAN_10002944|fugu_GLEAN_10006204|fugu_GLEAN_10018891|fugu_GLEAN_10004920|fugu_GLEAN_10010402|fugu_GLEAN_10005200|fugu_GLEAN_10009235|fugu_GLEAN_10003728|fugu_GLEAN_10016550|fugu_GLEAN_10014626	2	fugu_GLEAN_10000398|fugu_GLEAN_10006812
GO:0036094	small molecule binding	molecular_function	0.00014361	668	4194	401	fugu_GLEAN_10014313|fugu_GLEAN_10012948|fugu_GLEAN_10012360|fugu_GLEAN_10007900|fugu_GLEAN_10009306|fugu_GLEAN_10008856|fugu_GLEAN_10019521|Novel00809|fugu_GLEAN_10015694|fugu_GLEAN_10014651|fugu_GLEAN_10003754|fugu_GLEAN_10001305|fugu_GLEAN_10017948|fugu_GLEAN_10015977|fugu_GLEAN_10002584|fugu_GLEAN_10010751|Novel00286|fugu_GLEAN_10012021|fugu_GLEAN_10014853|fugu_GLEAN_10016544|fugu_GLEAN_100019…	267	fugu_GLEAN_10007708|fugu_GLEAN_10005884|fugu_GLEAN_10010807|fugu_GLEAN_10004224|fugu_GLEAN_10007158|fugu_GLEAN_10013297|fugu_GLEAN_10013913|fugu_GLEAN_10015656|fugu_GLEAN_10002441|fugu_GLEAN_10011772|Novel00883|fugu_GLEAN_10018815|fugu_GLEAN_10007265|fugu_GLEAN_10015485|fugu_GLEAN_10013308|fugu_GLEAN_10006917|fugu_GLEAN_10014648|fugu_GLEAN_10012630|fugu_GLEAN_10007850|fugu_GLEAN_10014754|fugu_GLE…
GO:0000166	nucleotide binding	molecular_function	0.00015165	655	4194	396	fugu_GLEAN_10012360|fugu_GLEAN_10014313|fugu_GLEAN_10012948|fugu_GLEAN_10008856|fugu_GLEAN_10019521|Novel00809|fugu_GLEAN_10007900|fugu_GLEAN_10009306|fugu_GLEAN_10015977|fugu_GLEAN_10017948|fugu_GLEAN_10010751|fugu_GLEAN_10002584|fugu_GLEAN_10015694|fugu_GLEAN_10014651|fugu_GLEAN_10003754|fugu_GLEAN_10001305|fugu_GLEAN_10012021|fugu_GLEAN_10014853|fugu_GLEAN_10016544|Novel00286|fugu_GLEAN_100045…	259	fugu_GLEAN_10007708|fugu_GLEAN_10005884|fugu_GLEAN_10010807|fugu_GLEAN_10002441|fugu_GLEAN_10018815|Novel00883|fugu_GLEAN_10007158|fugu_GLEAN_10004224|fugu_GLEAN_10013297|fugu_GLEAN_10015656|fugu_GLEAN_10013913|fugu_GLEAN_10013308|fugu_GLEAN_10015485|fugu_GLEAN_10007265|fugu_GLEAN_10014648|fugu_GLEAN_10012630|fugu_GLEAN_10014754|fugu_GLEAN_10007850|fugu_GLEAN_10006917|fugu_GLEAN_10019475|fugu_GLE…
GO:1901265	nucleoside phosphate binding	molecular_function	0.00015165	655	4194	396	fugu_GLEAN_10015769|fugu_GLEAN_10017040|fugu_GLEAN_10001525|fugu_GLEAN_10015868|fugu_GLEAN_10001428|fugu_GLEAN_10017298|fugu_GLEAN_10009654|fugu_GLEAN_10010503|fugu_GLEAN_10005187|fugu_GLEAN_10010570|fugu_GLEAN_10004114|fugu_GLEAN_10006414|fugu_GLEAN_10002435|fugu_GLEAN_10018615|fugu_GLEAN_10014464|fugu_GLEAN_10002179|fugu_GLEAN_10005652|fugu_GLEAN_10017317|fugu_GLEAN_10015314|fugu_GLEAN_10010665…	259	fugu_GLEAN_10016704|fugu_GLEAN_10003874|fugu_GLEAN_10016168|fugu_GLEAN_10012241|fugu_GLEAN_10010063|fugu_GLEAN_10017182|fugu_GLEAN_10004787|fugu_GLEAN_10004194|fugu_GLEAN_10014098|fugu_GLEAN_10010816|fugu_GLEAN_10009596|fugu_GLEAN_10008677|fugu_GLEAN_10006795|fugu_GLEAN_10010981|fugu_GLEAN_10012085|fugu_GLEAN_10013744|fugu_GLEAN_10009228|fugu_GLEAN_10015641|fugu_GLEAN_10014797|fugu_GLEAN_10019405…
GO:0006974	cellular response to DNA damage stimulus	biological_process	0.00015569	108	4194	57	fugu_GLEAN_10003892|fugu_GLEAN_10003558|fugu_GLEAN_10010375|fugu_GLEAN_10011377|fugu_GLEAN_10010421|fugu_GLEAN_10019234|fugu_GLEAN_10016550|fugu_GLEAN_10013052|fugu_GLEAN_10005286|fugu_GLEAN_10010465|fugu_GLEAN_10011863|Novel00684|fugu_GLEAN_10010853|fugu_GLEAN_10004664|fugu_GLEAN_10013000|fugu_GLEAN_10011825|fugu_GLEAN_10012557|fugu_GLEAN_10000633|fugu_GLEAN_10003549|fugu_GLEAN_10010751|fugu_GLE…	51	fugu_GLEAN_10007819|Novel01001|fugu_GLEAN_10010656|fugu_GLEAN_10011955|fugu_GLEAN_10006447|fugu_GLEAN_10007327|fugu_GLEAN_10005979|fugu_GLEAN_10012868|fugu_GLEAN_10013697|fugu_GLEAN_10019405|fugu_GLEAN_10019369|fugu_GLEAN_10014884|fugu_GLEAN_10008310|fugu_GLEAN_10002361|fugu_GLEAN_10012559|fugu_GLEAN_10017135|fugu_GLEAN_10003567|Novel00182|fugu_GLEAN_10009943|fugu_GLEAN_10007425|fugu_GLEAN_100148…
GO:0000502	proteasome complex	cellular_component	0.00015938	17	4194	16	fugu_GLEAN_10016017|fugu_GLEAN_10000115|fugu_GLEAN_10008781|fugu_GLEAN_10002693|fugu_GLEAN_10016191|fugu_GLEAN_10005648|fugu_GLEAN_10015603|fugu_GLEAN_10018290|fugu_GLEAN_10000833|fugu_GLEAN_10019126|fugu_GLEAN_10001496|fugu_GLEAN_10006835|fugu_GLEAN_10018793|fugu_GLEAN_10006405|fugu_GLEAN_10005699|fugu_GLEAN_10008555	1	fugu_GLEAN_10010544
GO:0017076	purine nucleotide binding	molecular_function	0.00016425	585	4194	365	fugu_GLEAN_10017032|fugu_GLEAN_10002247|fugu_GLEAN_10019309|fugu_GLEAN_10001557|fugu_GLEAN_10016199|fugu_GLEAN_10005249|fugu_GLEAN_10004701|fugu_GLEAN_10009883|fugu_GLEAN_10006994|fugu_GLEAN_10009498|fugu_GLEAN_10013897|fugu_GLEAN_10001209|fugu_GLEAN_10001632|fugu_GLEAN_10003219|fugu_GLEAN_10019234|fugu_GLEAN_10017089|fugu_GLEAN_10011463|fugu_GLEAN_10012505|fugu_GLEAN_10009936|fugu_GLEAN_10009969…	220	fugu_GLEAN_10014814|fugu_GLEAN_10005972|fugu_GLEAN_10010904|fugu_GLEAN_10008674|fugu_GLEAN_10009234|fugu_GLEAN_10004186|Novel00416|fugu_GLEAN_10006168|fugu_GLEAN_10016674|fugu_GLEAN_10010436|fugu_GLEAN_10010606|fugu_GLEAN_10009110|fugu_GLEAN_10009820|Novel00290|fugu_GLEAN_10009528|fugu_GLEAN_10013124|fugu_GLEAN_10002387|fugu_GLEAN_10017019|fugu_GLEAN_10015990|fugu_GLEAN_10011309|fugu_GLEAN_100008…
GO:0003824	catalytic activity	molecular_function	0.00016519	1811	4194	900	Novel00957|fugu_GLEAN_10010594|fugu_GLEAN_10001470|fugu_GLEAN_10006836|fugu_GLEAN_10017565|fugu_GLEAN_10005388|fugu_GLEAN_10014528|Novel00074|fugu_GLEAN_10008092|fugu_GLEAN_10006902|fugu_GLEAN_10005479|fugu_GLEAN_10012125|fugu_GLEAN_10005592|fugu_GLEAN_10001676|fugu_GLEAN_10018415|Novel00216|fugu_GLEAN_10014070|fugu_GLEAN_10016341|fugu_GLEAN_10005657|fugu_GLEAN_10003620|Novel00630|fugu_GLEAN_1000…	911	fugu_GLEAN_10005885|fugu_GLEAN_10015705|Novel00735|fugu_GLEAN_10001255|fugu_GLEAN_10004134|fugu_GLEAN_10007310|fugu_GLEAN_10007684|fugu_GLEAN_10000180|fugu_GLEAN_10009245|fugu_GLEAN_10018604|fugu_GLEAN_10003707|fugu_GLEAN_10009638|fugu_GLEAN_10014221|fugu_GLEAN_10007253|fugu_GLEAN_10014564|fugu_GLEAN_10012304|fugu_GLEAN_10013399|fugu_GLEAN_10003209|fugu_GLEAN_10002844|fugu_GLEAN_10016941|fugu_GLE…
GO:0046914	transition metal ion binding	molecular_function	0.00018809	468	4194	207	fugu_GLEAN_10009897|fugu_GLEAN_10016803|fugu_GLEAN_10009876|fugu_GLEAN_10010476|fugu_GLEAN_10009967|fugu_GLEAN_10015585|fugu_GLEAN_10010535|fugu_GLEAN_10016241|fugu_GLEAN_10010583|fugu_GLEAN_10009348|fugu_GLEAN_10000931|fugu_GLEAN_10016663|fugu_GLEAN_10002957|fugu_GLEAN_10017149|fugu_GLEAN_10015295|fugu_GLEAN_10012223|fugu_GLEAN_10015670|Novel00830|fugu_GLEAN_10009349|fugu_GLEAN_10000116|fugu_GLE…	261	fugu_GLEAN_10007954|fugu_GLEAN_10009138|Novel00683|fugu_GLEAN_10000844|fugu_GLEAN_10012020|Novel00161|fugu_GLEAN_10017518|fugu_GLEAN_10014189|fugu_GLEAN_10016851|fugu_GLEAN_10006552|fugu_GLEAN_10015201|Novel00923|fugu_GLEAN_10019769|Novel00049|fugu_GLEAN_10018657|fugu_GLEAN_10009293|Novel00098|fugu_GLEAN_10018288|fugu_GLEAN_10006628|fugu_GLEAN_10012645|fugu_GLEAN_10001771|Novel00675|fugu_GLEAN_10…
GO:0044257	cellular protein catabolic process	biological_process	0.00021431	49	4194	38	fugu_GLEAN_10000115|fugu_GLEAN_10000947|fugu_GLEAN_10016017|fugu_GLEAN_10000910|Novel00024|fugu_GLEAN_10015362|fugu_GLEAN_10015363|fugu_GLEAN_10016191|fugu_GLEAN_10005340|fugu_GLEAN_10013280|Novel00682|fugu_GLEAN_10015079|fugu_GLEAN_10006970|fugu_GLEAN_10014818|fugu_GLEAN_10000833|fugu_GLEAN_10019126|fugu_GLEAN_10018567|fugu_GLEAN_10005657|fugu_GLEAN_10005699|fugu_GLEAN_10013210|fugu_GLEAN_100082…	11	fugu_GLEAN_10003769|fugu_GLEAN_10019768|fugu_GLEAN_10014001|fugu_GLEAN_10010544|fugu_GLEAN_10017981|Novel00285|Novel00683|fugu_GLEAN_10000763|fugu_GLEAN_10013011|fugu_GLEAN_10006018|Novel00723
GO:0051603	proteolysis involved in cellular protein catabolic process	biological_process	0.00021431	49	4194	38	fugu_GLEAN_10005340|fugu_GLEAN_10013280|Novel00682|fugu_GLEAN_10015079|fugu_GLEAN_10006970|fugu_GLEAN_10014818|fugu_GLEAN_10000833|fugu_GLEAN_10000115|fugu_GLEAN_10000947|fugu_GLEAN_10016017|fugu_GLEAN_10000910|Novel00024|fugu_GLEAN_10015363|fugu_GLEAN_10015362|fugu_GLEAN_10016191|fugu_GLEAN_10005699|fugu_GLEAN_10013210|fugu_GLEAN_10008214|fugu_GLEAN_10019126|fugu_GLEAN_10018567|fugu_GLEAN_100056…	11	fugu_GLEAN_10019768|fugu_GLEAN_10014001|fugu_GLEAN_10003769|Novel00285|fugu_GLEAN_10010544|fugu_GLEAN_10017981|Novel00683|fugu_GLEAN_10006018|Novel00723|fugu_GLEAN_10000763|fugu_GLEAN_10013011
GO:0006281	DNA repair	biological_process	0.00022509	99	4194	54	fugu_GLEAN_10013637|fugu_GLEAN_10012525|fugu_GLEAN_10019468|Novel00304|fugu_GLEAN_10001012|fugu_GLEAN_10002313|fugu_GLEAN_10010751|fugu_GLEAN_10006462|fugu_GLEAN_10012557|fugu_GLEAN_10011825|fugu_GLEAN_10003549|fugu_GLEAN_10000633|fugu_GLEAN_10004664|fugu_GLEAN_10013000|Novel00684|fugu_GLEAN_10010853|fugu_GLEAN_10011863|fugu_GLEAN_10013052|fugu_GLEAN_10005286|fugu_GLEAN_10010465|fugu_GLEAN_100035…	45	fugu_GLEAN_10002894|fugu_GLEAN_10003026|fugu_GLEAN_10004224|fugu_GLEAN_10001444|fugu_GLEAN_10009943|fugu_GLEAN_10007425|fugu_GLEAN_10014884|fugu_GLEAN_10017135|fugu_GLEAN_10003567|fugu_GLEAN_10002361|fugu_GLEAN_10008310|fugu_GLEAN_10019405|fugu_GLEAN_10019369|fugu_GLEAN_10013697|fugu_GLEAN_10006447|fugu_GLEAN_10007327|fugu_GLEAN_10012868|fugu_GLEAN_10005979|fugu_GLEAN_10011955|fugu_GLEAN_10010656…
GO:0000413	protein peptidyl-prolyl isomerization	biological_process	0.00023502	12	4194	7	fugu_GLEAN_10009814|fugu_GLEAN_10014902|fugu_GLEAN_10016632|fugu_GLEAN_10006561|fugu_GLEAN_10004599|fugu_GLEAN_10017968|fugu_GLEAN_10018096	5	fugu_GLEAN_10016633|fugu_GLEAN_10004756|fugu_GLEAN_10008910|fugu_GLEAN_10009444|fugu_GLEAN_10001249
GO:0003755	peptidyl-prolyl cis-trans isomerase activity	molecular_function	0.00023502	12	4194	7	fugu_GLEAN_10009814|fugu_GLEAN_10004599|fugu_GLEAN_10006561|fugu_GLEAN_10016632|fugu_GLEAN_10014902|fugu_GLEAN_10018096|fugu_GLEAN_10017968	5	fugu_GLEAN_10004756|fugu_GLEAN_10016633|fugu_GLEAN_10008910|fugu_GLEAN_10009444|fugu_GLEAN_10001249
GO:0016859	cis-trans isomerase activity	molecular_function	0.00023502	12	4194	7	fugu_GLEAN_10018096|fugu_GLEAN_10017968|fugu_GLEAN_10016632|fugu_GLEAN_10006561|fugu_GLEAN_10014902|fugu_GLEAN_10004599|fugu_GLEAN_10009814	5	fugu_GLEAN_10001249|fugu_GLEAN_10009444|fugu_GLEAN_10008910|fugu_GLEAN_10004756|fugu_GLEAN_10016633
GO:0018208	peptidyl-proline modification	biological_process	0.00023502	12	4194	7	fugu_GLEAN_10006561|fugu_GLEAN_10016632|fugu_GLEAN_10014902|fugu_GLEAN_10004599|fugu_GLEAN_10018096|fugu_GLEAN_10017968|fugu_GLEAN_10009814	5	fugu_GLEAN_10009444|fugu_GLEAN_10001249|fugu_GLEAN_10016633|fugu_GLEAN_10004756|fugu_GLEAN_10008910
GO:0005996	monosaccharide metabolic process	biological_process	0.00025318	27	4194	12	fugu_GLEAN_10005249|fugu_GLEAN_10010751|fugu_GLEAN_10009211|fugu_GLEAN_10004051|fugu_GLEAN_10019652|fugu_GLEAN_10004234|fugu_GLEAN_10008291|fugu_GLEAN_10001961|fugu_GLEAN_10002692|Novel00286|fugu_GLEAN_10005652|Novel01016	15	fugu_GLEAN_10014123|fugu_GLEAN_10010436|fugu_GLEAN_10015125|fugu_GLEAN_10017219|Novel00098|fugu_GLEAN_10013957|fugu_GLEAN_10013462|fugu_GLEAN_10002946|fugu_GLEAN_10017486|fugu_GLEAN_10007033|fugu_GLEAN_10017049|fugu_GLEAN_10010911|fugu_GLEAN_10000524|fugu_GLEAN_10012597|fugu_GLEAN_10017603
GO:0005623	cell	cellular_component	0.00035741	1192	4194	636	fugu_GLEAN_10002257|fugu_GLEAN_10013796|fugu_GLEAN_10002646|fugu_GLEAN_10005982|fugu_GLEAN_10018261|fugu_GLEAN_10001553|fugu_GLEAN_10002511|fugu_GLEAN_10007141|fugu_GLEAN_10004658|fugu_GLEAN_10015408|fugu_GLEAN_10005593|fugu_GLEAN_10003030|fugu_GLEAN_10006297|fugu_GLEAN_10013197|fugu_GLEAN_10008716|fugu_GLEAN_10002790|fugu_GLEAN_10008256|fugu_GLEAN_10005431|fugu_GLEAN_10006519|fugu_GLEAN_10008765…	556	fugu_GLEAN_10010646|fugu_GLEAN_10018804|fugu_GLEAN_10001213|fugu_GLEAN_10005082|fugu_GLEAN_10019368|fugu_GLEAN_10002489|fugu_GLEAN_10015210|fugu_GLEAN_10019405|fugu_GLEAN_10014805|fugu_GLEAN_10017219|fugu_GLEAN_10006340|fugu_GLEAN_10005244|fugu_GLEAN_10013729|fugu_GLEAN_10009721|fugu_GLEAN_10012758|fugu_GLEAN_10003896|fugu_GLEAN_10012902|fugu_GLEAN_10016168|fugu_GLEAN_10019683|fugu_GLEAN_10007529…
GO:0044464	cell part	cellular_component	0.00035741	1192	4194	636	fugu_GLEAN_10017062|fugu_GLEAN_10007380|fugu_GLEAN_10003386|fugu_GLEAN_10013180|fugu_GLEAN_10018597|fugu_GLEAN_10000396|fugu_GLEAN_10009543|fugu_GLEAN_10012332|fugu_GLEAN_10012208|fugu_GLEAN_10002681|fugu_GLEAN_10006093|fugu_GLEAN_10007530|fugu_GLEAN_10019537|fugu_GLEAN_10001445|fugu_GLEAN_10000466|fugu_GLEAN_10008232|fugu_GLEAN_10008781|fugu_GLEAN_10001286|fugu_GLEAN_10003549|fugu_GLEAN_10008044…	556	fugu_GLEAN_10003425|fugu_GLEAN_10018400|fugu_GLEAN_10002154|Novel00838|fugu_GLEAN_10018348|fugu_GLEAN_10019182|fugu_GLEAN_10008451|fugu_GLEAN_10011424|fugu_GLEAN_10006056|fugu_GLEAN_10017617|fugu_GLEAN_10014868|fugu_GLEAN_10016259|fugu_GLEAN_10002531|fugu_GLEAN_10002508|fugu_GLEAN_10009666|fugu_GLEAN_10001827|fugu_GLEAN_10004162|fugu_GLEAN_10006049|fugu_GLEAN_10019408|fugu_GLEAN_10018708|fugu_GLE…
GO:0004298	threonine-type endopeptidase activity	molecular_function	0.00039361	13	4194	13	fugu_GLEAN_10019126|fugu_GLEAN_10000115|fugu_GLEAN_10006835|fugu_GLEAN_10016017|fugu_GLEAN_10018793|fugu_GLEAN_10006405|fugu_GLEAN_10016191|fugu_GLEAN_10005699|fugu_GLEAN_10005648|fugu_GLEAN_10008555|fugu_GLEAN_10015603|fugu_GLEAN_10018290|fugu_GLEAN_10000833	0
GO:0070003	threonine-type peptidase activity	molecular_function	0.00039361	13	4194	13	fugu_GLEAN_10005699|fugu_GLEAN_10005648|fugu_GLEAN_10008555|fugu_GLEAN_10015603|fugu_GLEAN_10018290|fugu_GLEAN_10000833|fugu_GLEAN_10019126|fugu_GLEAN_10006835|fugu_GLEAN_10000115|fugu_GLEAN_10016017|fugu_GLEAN_10018793|fugu_GLEAN_10006405|fugu_GLEAN_10016191	0
GO:0042254	ribosome biogenesis	biological_process	0.00044869	37	4194	26	fugu_GLEAN_10002486|fugu_GLEAN_10001894|fugu_GLEAN_10006321|fugu_GLEAN_10012665|fugu_GLEAN_10007490|fugu_GLEAN_10006785|fugu_GLEAN_10017297|fugu_GLEAN_10003627|fugu_GLEAN_10008938|fugu_GLEAN_10017969|fugu_GLEAN_10001787|fugu_GLEAN_10007149|fugu_GLEAN_10002247|fugu_GLEAN_10015903|fugu_GLEAN_10003827|fugu_GLEAN_10014792|fugu_GLEAN_10016260|fugu_GLEAN_10003768|fugu_GLEAN_10007141|fugu_GLEAN_10005385…	11	fugu_GLEAN_10003543|fugu_GLEAN_10004219|fugu_GLEAN_10000747|fugu_GLEAN_10006819|fugu_GLEAN_10005285|fugu_GLEAN_10002709|fugu_GLEAN_10004902|fugu_GLEAN_10018373|fugu_GLEAN_10011387|fugu_GLEAN_10003095|fugu_GLEAN_10008772
GO:0019318	hexose metabolic process	biological_process	0.00067441	24	4194	11	fugu_GLEAN_10004234|fugu_GLEAN_10019652|fugu_GLEAN_10010751|fugu_GLEAN_10004051|fugu_GLEAN_10009211|fugu_GLEAN_10005249|Novel01016|fugu_GLEAN_10005652|Novel00286|fugu_GLEAN_10008291|fugu_GLEAN_10002692	13	fugu_GLEAN_10013462|fugu_GLEAN_10017486|fugu_GLEAN_10015125|fugu_GLEAN_10017219|fugu_GLEAN_10014123|fugu_GLEAN_10010436|fugu_GLEAN_10013957|Novel00098|fugu_GLEAN_10000524|fugu_GLEAN_10012597|fugu_GLEAN_10017603|fugu_GLEAN_10010911|fugu_GLEAN_10017049
GO:0097367	carbohydrate derivative binding	molecular_function	0.00069188	600	4194	372	fugu_GLEAN_10011076|fugu_GLEAN_10018744|fugu_GLEAN_10005752|fugu_GLEAN_10002957|fugu_GLEAN_10015670|fugu_GLEAN_10012422|fugu_GLEAN_10006771|fugu_GLEAN_10013783|fugu_GLEAN_10010676|fugu_GLEAN_10017056|fugu_GLEAN_10014548|fugu_GLEAN_10013795|fugu_GLEAN_10002692|fugu_GLEAN_10009044|fugu_GLEAN_10013141|fugu_GLEAN_10013390|fugu_GLEAN_10003591|fugu_GLEAN_10004931|fugu_GLEAN_10019194|fugu_GLEAN_10017367…	228	fugu_GLEAN_10015151|fugu_GLEAN_10006440|fugu_GLEAN_10018086|fugu_GLEAN_10019805|fugu_GLEAN_10017049|fugu_GLEAN_10013787|fugu_GLEAN_10013190|fugu_GLEAN_10005510|fugu_GLEAN_10015754|fugu_GLEAN_10019140|fugu_GLEAN_10003599|fugu_GLEAN_10001868|fugu_GLEAN_10003598|fugu_GLEAN_10016212|fugu_GLEAN_10011292|fugu_GLEAN_10013957|fugu_GLEAN_10007132|fugu_GLEAN_10001118|fugu_GLEAN_10008375|fugu_GLEAN_10000486…
GO:0022613	ribonucleoprotein complex biogenesis	biological_process	0.00070741	41	4194	28	fugu_GLEAN_10017969|fugu_GLEAN_10008938|fugu_GLEAN_10006785|fugu_GLEAN_10017297|fugu_GLEAN_10003627|fugu_GLEAN_10012665|fugu_GLEAN_10007490|fugu_GLEAN_10006321|fugu_GLEAN_10001894|fugu_GLEAN_10002486|fugu_GLEAN_10009559|fugu_GLEAN_10010570|Novel00536|fugu_GLEAN_10012593|fugu_GLEAN_10008716|fugu_GLEAN_10018679|fugu_GLEAN_10002816|fugu_GLEAN_10005385|fugu_GLEAN_10007141|fugu_GLEAN_10003768|fugu_GLE…	13	fugu_GLEAN_10006819|fugu_GLEAN_10004219|fugu_GLEAN_10000747|fugu_GLEAN_10003543|fugu_GLEAN_10008772|fugu_GLEAN_10003095|fugu_GLEAN_10008124|fugu_GLEAN_10011387|fugu_GLEAN_10018373|fugu_GLEAN_10004902|fugu_GLEAN_10017971|fugu_GLEAN_10005285|fugu_GLEAN_10002709
GO:0008152	metabolic process	biological_process	0.00071058	2004	4194	1028	fugu_GLEAN_10000116|fugu_GLEAN_10017534|fugu_GLEAN_10012422|fugu_GLEAN_10010472|fugu_GLEAN_10010202|fugu_GLEAN_10000931|fugu_GLEAN_10002957|fugu_GLEAN_10011165|fugu_GLEAN_10018744|fugu_GLEAN_10019652|fugu_GLEAN_10015585|fugu_GLEAN_10006275|fugu_GLEAN_10009931|fugu_GLEAN_10015603|fugu_GLEAN_10014548|fugu_GLEAN_10005840|fugu_GLEAN_10010676|fugu_GLEAN_10017355|fugu_GLEAN_10013783|fugu_GLEAN_10001894…	976	fugu_GLEAN_10009546|fugu_GLEAN_10011773|fugu_GLEAN_10013260|fugu_GLEAN_10001876|fugu_GLEAN_10019769|Novel00723|fugu_GLEAN_10015151|fugu_GLEAN_10016377|fugu_GLEAN_10011627|fugu_GLEAN_10005666|fugu_GLEAN_10017518|fugu_GLEAN_10009940|fugu_GLEAN_10008352|fugu_GLEAN_10018264|fugu_GLEAN_10002396|fugu_GLEAN_10018086|fugu_GLEAN_10000621|fugu_GLEAN_10012224|fugu_GLEAN_10008590|fugu_GLEAN_10005613|fugu_GLE…
GO:0006511	ubiquitin-dependent protein catabolic process	biological_process	0.00075708	42	4194	31	fugu_GLEAN_10014818|fugu_GLEAN_10006970|fugu_GLEAN_10015079|Novel00682|fugu_GLEAN_10013280|fugu_GLEAN_10005340|fugu_GLEAN_10015363|fugu_GLEAN_10015362|Novel00024|fugu_GLEAN_10000910|fugu_GLEAN_10000947|fugu_GLEAN_10008214|fugu_GLEAN_10013210|fugu_GLEAN_10005699|fugu_GLEAN_10005657|fugu_GLEAN_10018567|fugu_GLEAN_10002681|fugu_GLEAN_10015603|fugu_GLEAN_10005648|fugu_GLEAN_10014051|fugu_GLEAN_100116…	11	fugu_GLEAN_10014001|fugu_GLEAN_10019768|fugu_GLEAN_10003769|Novel00285|fugu_GLEAN_10017981|fugu_GLEAN_10010544|Novel00683|Novel00723|fugu_GLEAN_10006018|fugu_GLEAN_10013011|fugu_GLEAN_10000763
GO:0019941	modification-dependent protein catabolic process	biological_process	0.0010028	42	4194	31	fugu_GLEAN_10018567|fugu_GLEAN_10005657|fugu_GLEAN_10005699|fugu_GLEAN_10008214|fugu_GLEAN_10013210|fugu_GLEAN_10000910|fugu_GLEAN_10000947|fugu_GLEAN_10015363|fugu_GLEAN_10015362|Novel00024|fugu_GLEAN_10013280|fugu_GLEAN_10005340|fugu_GLEAN_10006970|fugu_GLEAN_10014818|fugu_GLEAN_10015079|Novel00682|fugu_GLEAN_10019546|fugu_GLEAN_10018528|fugu_GLEAN_10006835|fugu_GLEAN_10012360|fugu_GLEAN_100067…	11	fugu_GLEAN_10017981|fugu_GLEAN_10010544|Novel00285|fugu_GLEAN_10003769|fugu_GLEAN_10019768|fugu_GLEAN_10014001|fugu_GLEAN_10000763|fugu_GLEAN_10013011|fugu_GLEAN_10006018|Novel00723|Novel00683
GO:0043632	modification-dependent macromolecule catabolic process	biological_process	0.0010028	42	4194	31	fugu_GLEAN_10014051|fugu_GLEAN_10001801|fugu_GLEAN_10011601|fugu_GLEAN_10015603|fugu_GLEAN_10002681|fugu_GLEAN_10005648|fugu_GLEAN_10000998|fugu_GLEAN_10006771|fugu_GLEAN_10017534|fugu_GLEAN_10006405|fugu_GLEAN_10012360|fugu_GLEAN_10006835|fugu_GLEAN_10019546|fugu_GLEAN_10018528|fugu_GLEAN_10008555|Novel00024|fugu_GLEAN_10015363|fugu_GLEAN_10015362|fugu_GLEAN_10000947|fugu_GLEAN_10000910|fugu_GLE…	11	Novel00683|fugu_GLEAN_10013011|fugu_GLEAN_10000763|Novel00723|fugu_GLEAN_10006018|fugu_GLEAN_10003769|fugu_GLEAN_10014001|fugu_GLEAN_10019768|fugu_GLEAN_10010544|fugu_GLEAN_10017981|Novel00285
GO:0006417	regulation of translation	biological_process	0.001007	13	4194	8	fugu_GLEAN_10016479|fugu_GLEAN_10000905|fugu_GLEAN_10004897|fugu_GLEAN_10002798|fugu_GLEAN_10004193|fugu_GLEAN_10002302|fugu_GLEAN_10016752|fugu_GLEAN_10004931	5	fugu_GLEAN_10014739|fugu_GLEAN_10010973|fugu_GLEAN_10014462|fugu_GLEAN_10013735|fugu_GLEAN_10007996
GO:0010608	posttranscriptional regulation of gene expression	biological_process	0.001007	13	4194	8	fugu_GLEAN_10016752|fugu_GLEAN_10004931|fugu_GLEAN_10002798|fugu_GLEAN_10004193|fugu_GLEAN_10002302|fugu_GLEAN_10004897|fugu_GLEAN_10000905|fugu_GLEAN_10016479	5	fugu_GLEAN_10013735|fugu_GLEAN_10007996|fugu_GLEAN_10014462|fugu_GLEAN_10010973|fugu_GLEAN_10014739
GO:0034248	regulation of cellular amide metabolic process	biological_process	0.001007	13	4194	8	fugu_GLEAN_10016752|fugu_GLEAN_10004931|fugu_GLEAN_10002798|fugu_GLEAN_10004193|fugu_GLEAN_10002302|fugu_GLEAN_10004897|fugu_GLEAN_10000905|fugu_GLEAN_10016479	5	fugu_GLEAN_10013735|fugu_GLEAN_10007996|fugu_GLEAN_10014462|fugu_GLEAN_10010973|fugu_GLEAN_10014739
GO:0004869	cysteine-type endopeptidase inhibitor activity	molecular_function	0.0010359	8	4194	5	Novel00447|fugu_GLEAN_10011641|fugu_GLEAN_10002595|fugu_GLEAN_10019280|fugu_GLEAN_10014369	3	fugu_GLEAN_10013466|fugu_GLEAN_10011665|Novel00448
GO:0033554	cellular response to stress	biological_process	0.0011863	114	4194	59	fugu_GLEAN_10000834|fugu_GLEAN_10006836|fugu_GLEAN_10012524|fugu_GLEAN_10017104|fugu_GLEAN_10012819|fugu_GLEAN_10000855|fugu_GLEAN_10019071|fugu_GLEAN_10006771|fugu_GLEAN_10017534|fugu_GLEAN_10008373|fugu_GLEAN_10005648|fugu_GLEAN_10002179|fugu_GLEAN_10000801|fugu_GLEAN_10008595|fugu_GLEAN_10006414|fugu_GLEAN_10003794|fugu_GLEAN_10005337|fugu_GLEAN_10008844|fugu_GLEAN_10017196|fugu_GLEAN_10010440…	55	fugu_GLEAN_10010352|fugu_GLEAN_10012034|fugu_GLEAN_10015842|fugu_GLEAN_10015637|fugu_GLEAN_10011238|fugu_GLEAN_10017792|fugu_GLEAN_10016841|fugu_GLEAN_10004300|fugu_GLEAN_10005877|fugu_GLEAN_10014710|fugu_GLEAN_10016949|Novel00683|fugu_GLEAN_10006795|fugu_GLEAN_10011388|fugu_GLEAN_10004594|fugu_GLEAN_10014189|fugu_GLEAN_10000902|fugu_GLEAN_10008487|fugu_GLEAN_10012082|fugu_GLEAN_10002893|fugu_GLE…
GO:0005839	proteasome core complex	cellular_component	0.001228	14	4194	13	fugu_GLEAN_10019126|fugu_GLEAN_10000115|fugu_GLEAN_10006835|fugu_GLEAN_10016017|fugu_GLEAN_10018793|fugu_GLEAN_10006405|fugu_GLEAN_10016191|fugu_GLEAN_10005699|fugu_GLEAN_10005648|fugu_GLEAN_10008555|fugu_GLEAN_10015603|fugu_GLEAN_10018290|fugu_GLEAN_10000833	1	fugu_GLEAN_10010544
GO:0043226	organelle	cellular_component	0.0013822	864	4194	454	fugu_GLEAN_10005229|fugu_GLEAN_10006097|fugu_GLEAN_10005433|fugu_GLEAN_10014792|fugu_GLEAN_10004257|fugu_GLEAN_10000324|fugu_GLEAN_10000208|fugu_GLEAN_10000905|fugu_GLEAN_10002895|fugu_GLEAN_10012607|fugu_GLEAN_10017163|fugu_GLEAN_10004363|fugu_GLEAN_10002576|fugu_GLEAN_10012961|fugu_GLEAN_10008296|Novel00953|fugu_GLEAN_10007769|fugu_GLEAN_10013819|fugu_GLEAN_10001436|fugu_GLEAN_10000589|Novel009…	410	fugu_GLEAN_10018613|fugu_GLEAN_10009743|fugu_GLEAN_10015731|fugu_GLEAN_10008997|fugu_GLEAN_10013463|fugu_GLEAN_10001673|fugu_GLEAN_10007465|fugu_GLEAN_10000727|fugu_GLEAN_10006418|fugu_GLEAN_10018957|fugu_GLEAN_10009702|fugu_GLEAN_10001832|fugu_GLEAN_10007210|fugu_GLEAN_10005878|fugu_GLEAN_10011955|fugu_GLEAN_10000382|fugu_GLEAN_10010116|fugu_GLEAN_10011995|fugu_GLEAN_10007552|fugu_GLEAN_10011370…
GO:0006888	ER to Golgi vesicle-mediated transport	biological_process	0.0014005	20	4194	7	Novel00554|fugu_GLEAN_10018159|Novel00830|fugu_GLEAN_10007714|fugu_GLEAN_10016663|fugu_GLEAN_10017888|fugu_GLEAN_10018096	13	fugu_GLEAN_10011995|fugu_GLEAN_10006287|fugu_GLEAN_10001873|fugu_GLEAN_10014145|fugu_GLEAN_10012583|fugu_GLEAN_10006495|fugu_GLEAN_10010542|fugu_GLEAN_10011123|fugu_GLEAN_10013286|fugu_GLEAN_10010846|fugu_GLEAN_10007210|Novel00305|fugu_GLEAN_10002960
GO:0006446	regulation of translational initiation	biological_process	0.0014886	8	4194	5	fugu_GLEAN_10004897|fugu_GLEAN_10016479|fugu_GLEAN_10016752|fugu_GLEAN_10002798|fugu_GLEAN_10004193	3	fugu_GLEAN_10014739|fugu_GLEAN_10007996|fugu_GLEAN_10014462
GO:0008190	eukaryotic initiation factor 4E binding	molecular_function	0.0014886	8	4194	5	fugu_GLEAN_10004897|fugu_GLEAN_10016479|fugu_GLEAN_10016752|fugu_GLEAN_10002798|fugu_GLEAN_10004193	3	fugu_GLEAN_10014739|fugu_GLEAN_10007996|fugu_GLEAN_10014462
GO:0045947	negative regulation of translational initiation	biological_process	0.0014886	8	4194	5	fugu_GLEAN_10016479|fugu_GLEAN_10004897|fugu_GLEAN_10002798|fugu_GLEAN_10004193|fugu_GLEAN_10016752	3	fugu_GLEAN_10014739|fugu_GLEAN_10014462|fugu_GLEAN_10007996
GO:0005381	iron ion transmembrane transporter activity	molecular_function	0.0015339	33	4194	17	fugu_GLEAN_10012505|fugu_GLEAN_10016559|fugu_GLEAN_10015438|fugu_GLEAN_10009936|fugu_GLEAN_10009654|fugu_GLEAN_10017613|fugu_GLEAN_10015143|fugu_GLEAN_10001428|fugu_GLEAN_10009051|fugu_GLEAN_10015465|fugu_GLEAN_10012752|fugu_GLEAN_10002957|fugu_GLEAN_10001974|fugu_GLEAN_10016202|fugu_GLEAN_10009938|fugu_GLEAN_10008222|fugu_GLEAN_10001632	16	fugu_GLEAN_10010063|fugu_GLEAN_10017019|fugu_GLEAN_10003680|fugu_GLEAN_10004402|fugu_GLEAN_10015698|fugu_GLEAN_10018686|fugu_GLEAN_10004312|fugu_GLEAN_10019374|fugu_GLEAN_10007850|fugu_GLEAN_10011292|fugu_GLEAN_10009674|fugu_GLEAN_10010807|fugu_GLEAN_10006440|fugu_GLEAN_10009632|fugu_GLEAN_10017551|fugu_GLEAN_10003738
GO:0046849	bone remodeling	biological_process	0.0020499	6	4194	5	fugu_GLEAN_10002595|fugu_GLEAN_10000436|fugu_GLEAN_10009594|fugu_GLEAN_10011641|fugu_GLEAN_10001801	1	fugu_GLEAN_10013466
GO:0048771	tissue remodeling	biological_process	0.0020499	6	4194	5	fugu_GLEAN_10011641|fugu_GLEAN_10001801|fugu_GLEAN_10009594|fugu_GLEAN_10002595|fugu_GLEAN_10000436	1	fugu_GLEAN_10013466
GO:0003873	6-phosphofructo-2-kinase activity	molecular_function	0.0021748	12	4194	8	fugu_GLEAN_10004234|Novel01016|fugu_GLEAN_10005652|Novel00286|fugu_GLEAN_10010751|fugu_GLEAN_10004051|fugu_GLEAN_10009211|fugu_GLEAN_10005249	4	fugu_GLEAN_10000524|fugu_GLEAN_10010436|fugu_GLEAN_10013957|fugu_GLEAN_10017049
GO:0006000	fructose metabolic process	biological_process	0.0021748	12	4194	8	fugu_GLEAN_10004234|Novel01016|fugu_GLEAN_10005652|Novel00286|fugu_GLEAN_10010751|fugu_GLEAN_10009211|fugu_GLEAN_10004051|fugu_GLEAN_10005249	4	fugu_GLEAN_10000524|fugu_GLEAN_10010436|fugu_GLEAN_10013957|fugu_GLEAN_10017049
GO:0044710	single-organism metabolic process	biological_process	0.0023769	671	4194	308	fugu_GLEAN_10001286|fugu_GLEAN_10006685|fugu_GLEAN_10004774|fugu_GLEAN_10000584|fugu_GLEAN_10000975|fugu_GLEAN_10003549|fugu_GLEAN_10009927|fugu_GLEAN_10005681|fugu_GLEAN_10002731|fugu_GLEAN_10014049|fugu_GLEAN_10006093|fugu_GLEAN_10006462|fugu_GLEAN_10003774|fugu_GLEAN_10000466|fugu_GLEAN_10003892|fugu_GLEAN_10016550|fugu_GLEAN_10013052|fugu_GLEAN_10002681|fugu_GLEAN_10010148|fugu_GLEAN_10012194…	363	fugu_GLEAN_10010749|fugu_GLEAN_10004162|fugu_GLEAN_10001739|fugu_GLEAN_10015521|fugu_GLEAN_10002361|fugu_GLEAN_10001799|fugu_GLEAN_10017617|Novel00488|fugu_GLEAN_10012028|fugu_GLEAN_10018323|fugu_GLEAN_10006057|fugu_GLEAN_10005979|fugu_GLEAN_10003425|fugu_GLEAN_10002373|fugu_GLEAN_10003579|fugu_GLEAN_10005387|fugu_GLEAN_10016292|fugu_GLEAN_10012626|fugu_GLEAN_10017876|fugu_GLEAN_10019343|fugu_GLE…
GO:0032561	guanyl ribonucleotide binding	molecular_function	0.002487	165	4194	100	fugu_GLEAN_10007296|fugu_GLEAN_10016926|fugu_GLEAN_10009218|fugu_GLEAN_10002002|fugu_GLEAN_10012318|fugu_GLEAN_10014076|fugu_GLEAN_10009181|fugu_GLEAN_10017835|fugu_GLEAN_10012771|fugu_GLEAN_10013390|fugu_GLEAN_10017582|fugu_GLEAN_10004407|fugu_GLEAN_10010872|fugu_GLEAN_10014288|fugu_GLEAN_10017613|fugu_GLEAN_10012779|fugu_GLEAN_10004931|fugu_GLEAN_10008092|fugu_GLEAN_10017056|fugu_GLEAN_10008222…	65	fugu_GLEAN_10006077|fugu_GLEAN_10003598|fugu_GLEAN_10018810|fugu_GLEAN_10009399|fugu_GLEAN_10014019|fugu_GLEAN_10019805|fugu_GLEAN_10009632|fugu_GLEAN_10006440|fugu_GLEAN_10017551|fugu_GLEAN_10001558|fugu_GLEAN_10013787|fugu_GLEAN_10014337|fugu_GLEAN_10015151|fugu_GLEAN_10007902|fugu_GLEAN_10007951|fugu_GLEAN_10018686|fugu_GLEAN_10007684|fugu_GLEAN_10009674|fugu_GLEAN_10014997|fugu_GLEAN_10008310…
GO:0005525	GTP binding	molecular_function	0.0025095	163	4194	99	fugu_GLEAN_10008222|fugu_GLEAN_10008092|fugu_GLEAN_10017056|fugu_GLEAN_10002692|fugu_GLEAN_10007083|fugu_GLEAN_10002957|fugu_GLEAN_10014308|fugu_GLEAN_10010590|fugu_GLEAN_10015670|fugu_GLEAN_10002002|fugu_GLEAN_10009218|fugu_GLEAN_10016926|fugu_GLEAN_10007296|fugu_GLEAN_10017835|fugu_GLEAN_10012318|fugu_GLEAN_10009181|fugu_GLEAN_10014076|fugu_GLEAN_10013390|fugu_GLEAN_10017582|fugu_GLEAN_10012771…	64	fugu_GLEAN_10006440|fugu_GLEAN_10009632|fugu_GLEAN_10019805|fugu_GLEAN_10014337|fugu_GLEAN_10017551|fugu_GLEAN_10001558|fugu_GLEAN_10013787|fugu_GLEAN_10007951|fugu_GLEAN_10007902|fugu_GLEAN_10018686|fugu_GLEAN_10015151|fugu_GLEAN_10009674|fugu_GLEAN_10007684|fugu_GLEAN_10006077|fugu_GLEAN_10018810|fugu_GLEAN_10003598|fugu_GLEAN_10014019|fugu_GLEAN_10009399|fugu_GLEAN_10007132|fugu_GLEAN_10009504…
GO:0032559	adenyl ribonucleotide binding	molecular_function	0.0025731	485	4194	302	fugu_GLEAN_10000855|fugu_GLEAN_10013018|fugu_GLEAN_10004051|fugu_GLEAN_10016660|fugu_GLEAN_10017377|fugu_GLEAN_10001259|fugu_GLEAN_10004218|fugu_GLEAN_10004234|fugu_GLEAN_10006836|fugu_GLEAN_10001640|fugu_GLEAN_10019081|fugu_GLEAN_10014709|fugu_GLEAN_10004480|fugu_GLEAN_10005552|fugu_GLEAN_10015397|fugu_GLEAN_10003794|fugu_GLEAN_10017376|fugu_GLEAN_10008595|fugu_GLEAN_10017533|Novel00074|fugu_GLE…	183	fugu_GLEAN_10007684|fugu_GLEAN_10015705|fugu_GLEAN_10017675|fugu_GLEAN_10013243|fugu_GLEAN_10013979|fugu_GLEAN_10004464|fugu_GLEAN_10009638|fugu_GLEAN_10005557|fugu_GLEAN_10001321|fugu_GLEAN_10003876|fugu_GLEAN_10015444|fugu_GLEAN_10010607|fugu_GLEAN_10002216|fugu_GLEAN_10000815|fugu_GLEAN_10007253|fugu_GLEAN_10010903|fugu_GLEAN_10015544|fugu_GLEAN_10008423|fugu_GLEAN_10016605|fugu_GLEAN_10005879…
GO:0016491	oxidoreductase activity	molecular_function	0.0025944	298	4194	135	fugu_GLEAN_10000572|fugu_GLEAN_10004566|fugu_GLEAN_10003049|fugu_GLEAN_10002920|fugu_GLEAN_10016685|fugu_GLEAN_10005338|fugu_GLEAN_10014338|fugu_GLEAN_10005068|fugu_GLEAN_10014042|fugu_GLEAN_10001972|fugu_GLEAN_10006720|fugu_GLEAN_10011345|fugu_GLEAN_10001285|fugu_GLEAN_10019306|fugu_GLEAN_10002364|fugu_GLEAN_10000974|fugu_GLEAN_10010059|fugu_GLEAN_10010864|fugu_GLEAN_10017720|fugu_GLEAN_10007399…	163	fugu_GLEAN_10016066|fugu_GLEAN_10018353|fugu_GLEAN_10017477|Novel00489|fugu_GLEAN_10016608|fugu_GLEAN_10003012|Novel01036|fugu_GLEAN_10017271|fugu_GLEAN_10017248|fugu_GLEAN_10018840|fugu_GLEAN_10006010|fugu_GLEAN_10008623|fugu_GLEAN_10014580|fugu_GLEAN_10018503|fugu_GLEAN_10005496|fugu_GLEAN_10016968|fugu_GLEAN_10006306|fugu_GLEAN_10014123|fugu_GLEAN_10018019|fugu_GLEAN_10001016|fugu_GLEAN_100125…
GO:0005524	ATP binding	molecular_function	0.0029057	484	4194	301	fugu_GLEAN_10012419|fugu_GLEAN_10011863|fugu_GLEAN_10008444|fugu_GLEAN_10004871|fugu_GLEAN_10018253|fugu_GLEAN_10018860|fugu_GLEAN_10002266|fugu_GLEAN_10003283|fugu_GLEAN_10018667|fugu_GLEAN_10005286|fugu_GLEAN_10019427|Novel01016|fugu_GLEAN_10004543|fugu_GLEAN_10003891|fugu_GLEAN_10011989|fugu_GLEAN_10013848|fugu_GLEAN_10017459|fugu_GLEAN_10008719|fugu_GLEAN_10000643|fugu_GLEAN_10014880|fugu_GLE…	183	fugu_GLEAN_10007264|fugu_GLEAN_10013957|fugu_GLEAN_10016212|fugu_GLEAN_10011404|fugu_GLEAN_10018814|fugu_GLEAN_10000486|fugu_GLEAN_10003324|fugu_GLEAN_10001118|fugu_GLEAN_10014096|fugu_GLEAN_10009504|fugu_GLEAN_10008375|fugu_GLEAN_10009255|fugu_GLEAN_10007202|fugu_GLEAN_10003576|fugu_GLEAN_10013348|fugu_GLEAN_10011350|fugu_GLEAN_10001444|fugu_GLEAN_10014002|fugu_GLEAN_10019369|fugu_GLEAN_10007959…
GO:0030554	adenyl nucleotide binding	molecular_function	0.0030864	488	4194	303	fugu_GLEAN_10011877|fugu_GLEAN_10017065|fugu_GLEAN_10000947|fugu_GLEAN_10000331|fugu_GLEAN_10006225|fugu_GLEAN_10014416|fugu_GLEAN_10000205|fugu_GLEAN_10001585|fugu_GLEAN_10004308|fugu_GLEAN_10016939|fugu_GLEAN_10011953|fugu_GLEAN_10010304|fugu_GLEAN_10004463|fugu_GLEAN_10000420|fugu_GLEAN_10000801|fugu_GLEAN_10000894|fugu_GLEAN_10001084|fugu_GLEAN_10005124|Novel00854|fugu_GLEAN_10012245|fugu_GLE…	185	fugu_GLEAN_10011309|fugu_GLEAN_10000831|fugu_GLEAN_10015990|fugu_GLEAN_10003680|fugu_GLEAN_10013124|fugu_GLEAN_10009528|fugu_GLEAN_10017882|Novel00290|fugu_GLEAN_10019475|fugu_GLEAN_10003738|fugu_GLEAN_10006151|fugu_GLEAN_10006917|fugu_GLEAN_10014648|fugu_GLEAN_10009110|fugu_GLEAN_10010606|fugu_GLEAN_10009820|fugu_GLEAN_10012630|fugu_GLEAN_10010436|fugu_GLEAN_10007850|fugu_GLEAN_10016674|fugu_GLE…
GO:0030658	transport vesicle membrane	cellular_component	0.0031409	20	4194	9	fugu_GLEAN_10016663|fugu_GLEAN_10011072|fugu_GLEAN_10007714|Novel00830|fugu_GLEAN_10018159|fugu_GLEAN_10016809|Novel00554|fugu_GLEAN_10018096|fugu_GLEAN_10006492	11	fugu_GLEAN_10014145|fugu_GLEAN_10012583|fugu_GLEAN_10001873|fugu_GLEAN_10006287|fugu_GLEAN_10011995|Novel00305|fugu_GLEAN_10002960|fugu_GLEAN_10007210|fugu_GLEAN_10010846|fugu_GLEAN_10011123|fugu_GLEAN_10013286
GO:0000041	transition metal ion transport	biological_process	0.00316	45	4194	24	fugu_GLEAN_10012505|fugu_GLEAN_10016559|fugu_GLEAN_10009936|fugu_GLEAN_10015438|fugu_GLEAN_10006156|fugu_GLEAN_10009654|fugu_GLEAN_10017613|fugu_GLEAN_10015143|fugu_GLEAN_10001428|fugu_GLEAN_10009051|fugu_GLEAN_10015465|fugu_GLEAN_10006798|fugu_GLEAN_10009374|fugu_GLEAN_10012752|fugu_GLEAN_10002957|fugu_GLEAN_10001974|fugu_GLEAN_10002478|fugu_GLEAN_10016202|Novel00691|fugu_GLEAN_10009938|fugu_GLE…	21	fugu_GLEAN_10010063|fugu_GLEAN_10017019|fugu_GLEAN_10003680|fugu_GLEAN_10004402|fugu_GLEAN_10016109|fugu_GLEAN_10015698|fugu_GLEAN_10018686|fugu_GLEAN_10004312|fugu_GLEAN_10019374|fugu_GLEAN_10007850|fugu_GLEAN_10011292|Novel00098|fugu_GLEAN_10009674|fugu_GLEAN_10010807|fugu_GLEAN_10009632|fugu_GLEAN_10006440|fugu_GLEAN_10017551|fugu_GLEAN_10007885|fugu_GLEAN_10003738|fugu_GLEAN_10000746|fugu_GLE…
GO:0032269	negative regulation of cellular protein metabolic process	biological_process	0.0031742	19	4194	11	fugu_GLEAN_10012360|fugu_GLEAN_10002302|fugu_GLEAN_10018528|fugu_GLEAN_10016752|fugu_GLEAN_10012813|fugu_GLEAN_10008214|fugu_GLEAN_10002798|fugu_GLEAN_10004193|fugu_GLEAN_10002679|fugu_GLEAN_10016479|fugu_GLEAN_10004897	8	fugu_GLEAN_10013011|Novel00723|fugu_GLEAN_10014175|fugu_GLEAN_10014462|fugu_GLEAN_10007996|fugu_GLEAN_10014876|fugu_GLEAN_10014739|fugu_GLEAN_10019768
GO:0051248	negative regulation of protein metabolic process	biological_process	0.0031742	19	4194	11	fugu_GLEAN_10002679|fugu_GLEAN_10016479|fugu_GLEAN_10004897|fugu_GLEAN_10002798|fugu_GLEAN_10004193|fugu_GLEAN_10008214|fugu_GLEAN_10002302|fugu_GLEAN_10012360|fugu_GLEAN_10012813|fugu_GLEAN_10016752|fugu_GLEAN_10018528	8	fugu_GLEAN_10014739|fugu_GLEAN_10019768|fugu_GLEAN_10014462|fugu_GLEAN_10014175|fugu_GLEAN_10014876|fugu_GLEAN_10007996|Novel00723|fugu_GLEAN_10013011
GO:0030684	preribosome	cellular_component	0.0032534	29	4194	19	fugu_GLEAN_10006179|fugu_GLEAN_10002798|fugu_GLEAN_10012593|fugu_GLEAN_10007993|fugu_GLEAN_10007013|fugu_GLEAN_10014449|fugu_GLEAN_10002606|fugu_GLEAN_10017297|fugu_GLEAN_10002816|fugu_GLEAN_10019824|fugu_GLEAN_10000541|fugu_GLEAN_10003768|fugu_GLEAN_10007141|fugu_GLEAN_10016440|fugu_GLEAN_10003827|fugu_GLEAN_10002064|fugu_GLEAN_10007273|fugu_GLEAN_10007149|fugu_GLEAN_10002486	10	fugu_GLEAN_10008772|fugu_GLEAN_10019073|fugu_GLEAN_10000679|fugu_GLEAN_10008282|fugu_GLEAN_10003990|fugu_GLEAN_10006545|fugu_GLEAN_10003543|fugu_GLEAN_10017372|fugu_GLEAN_10006917|fugu_GLEAN_10005285
GO:0017148	negative regulation of translation	biological_process	0.0033336	9	4194	6	fugu_GLEAN_10004897|fugu_GLEAN_10016479|fugu_GLEAN_10016752|fugu_GLEAN_10002798|fugu_GLEAN_10004193|fugu_GLEAN_10002302	3	fugu_GLEAN_10014739|fugu_GLEAN_10007996|fugu_GLEAN_10014462
GO:0034249	negative regulation of cellular amide metabolic process	biological_process	0.0033336	9	4194	6	fugu_GLEAN_10016479|fugu_GLEAN_10004897|fugu_GLEAN_10004193|fugu_GLEAN_10002798|fugu_GLEAN_10002302|fugu_GLEAN_10016752	3	fugu_GLEAN_10014739|fugu_GLEAN_10014462|fugu_GLEAN_10007996
GO:0019001	guanyl nucleotide binding	molecular_function	0.0035054	165	4194	100	fugu_GLEAN_10002692|fugu_GLEAN_10008222|fugu_GLEAN_10017056|fugu_GLEAN_10008092|fugu_GLEAN_10010590|fugu_GLEAN_10015670|fugu_GLEAN_10007083|fugu_GLEAN_10014308|fugu_GLEAN_10002957|fugu_GLEAN_10017835|fugu_GLEAN_10009181|fugu_GLEAN_10014076|fugu_GLEAN_10012318|fugu_GLEAN_10002002|fugu_GLEAN_10009218|fugu_GLEAN_10007296|fugu_GLEAN_10016926|fugu_GLEAN_10004931|fugu_GLEAN_10012779|fugu_GLEAN_10017613…	65	fugu_GLEAN_10014337|fugu_GLEAN_10013787|fugu_GLEAN_10017551|fugu_GLEAN_10001558|fugu_GLEAN_10006440|fugu_GLEAN_10009632|fugu_GLEAN_10019805|fugu_GLEAN_10009674|fugu_GLEAN_10007684|fugu_GLEAN_10018686|fugu_GLEAN_10007951|fugu_GLEAN_10007902|fugu_GLEAN_10015151|fugu_GLEAN_10018810|fugu_GLEAN_10003598|fugu_GLEAN_10006077|fugu_GLEAN_10014019|fugu_GLEAN_10009399|fugu_GLEAN_10010447|fugu_GLEAN_10007132…
GO:0072511	divalent inorganic cation transport	biological_process	0.0035603	47	4194	28	fugu_GLEAN_10015465|fugu_GLEAN_10009051|fugu_GLEAN_10008207|fugu_GLEAN_10009374|fugu_GLEAN_10005012|fugu_GLEAN_10012752|fugu_GLEAN_10003868|fugu_GLEAN_10001940|fugu_GLEAN_10016559|fugu_GLEAN_10012505|fugu_GLEAN_10011198|fugu_GLEAN_10015438|fugu_GLEAN_10009936|fugu_GLEAN_10006156|fugu_GLEAN_10009654|fugu_GLEAN_10017613|fugu_GLEAN_10015143|fugu_GLEAN_10016702|fugu_GLEAN_10006406|fugu_GLEAN_10008222…	19	fugu_GLEAN_10003680|fugu_GLEAN_10017019|fugu_GLEAN_10010063|fugu_GLEAN_10017617|fugu_GLEAN_10007522|fugu_GLEAN_10010807|fugu_GLEAN_10009632|fugu_GLEAN_10006440|fugu_GLEAN_10017551|fugu_GLEAN_10003738|fugu_GLEAN_10000746|fugu_GLEAN_10017618|fugu_GLEAN_10015698|fugu_GLEAN_10018686|fugu_GLEAN_10018400|fugu_GLEAN_10007850|fugu_GLEAN_10019374|fugu_GLEAN_10011292|fugu_GLEAN_10009674
GO:0043229	intracellular organelle	cellular_component	0.0036722	835	4194	441	Novel00216|Novel00516|fugu_GLEAN_10005657|fugu_GLEAN_10005256|fugu_GLEAN_10003728|fugu_GLEAN_10001332|fugu_GLEAN_10011902|fugu_GLEAN_10015880|fugu_GLEAN_10013960|fugu_GLEAN_10003381|fugu_GLEAN_10017627|fugu_GLEAN_10019596|fugu_GLEAN_10017234|fugu_GLEAN_10007714|fugu_GLEAN_10017565|fugu_GLEAN_10012125|fugu_GLEAN_10005479|fugu_GLEAN_10015473|fugu_GLEAN_10017099|Novel00385|fugu_GLEAN_10004120|fugu_G…	394	fugu_GLEAN_10012304|fugu_GLEAN_10015801|fugu_GLEAN_10003543|fugu_GLEAN_10016941|fugu_GLEAN_10002844|fugu_GLEAN_10004096|fugu_GLEAN_10017887|fugu_GLEAN_10017077|fugu_GLEAN_10012534|fugu_GLEAN_10006495|fugu_GLEAN_10006018|fugu_GLEAN_10001565|fugu_GLEAN_10000180|fugu_GLEAN_10004179|fugu_GLEAN_10009692|fugu_GLEAN_10007183|fugu_GLEAN_10014710|fugu_GLEAN_10000693|fugu_GLEAN_10014155|fugu_GLEAN_10003842…
GO:0015093	ferrous iron transmembrane transporter activity	molecular_function	0.004005	30	4194	16	fugu_GLEAN_10001974|fugu_GLEAN_10016559|fugu_GLEAN_10012505|fugu_GLEAN_10002957|fugu_GLEAN_10009938|fugu_GLEAN_10015143|fugu_GLEAN_10016202|fugu_GLEAN_10017613|fugu_GLEAN_10009654|fugu_GLEAN_10009936|fugu_GLEAN_10015438|fugu_GLEAN_10008222|fugu_GLEAN_10015465|fugu_GLEAN_10009051|fugu_GLEAN_10012752|fugu_GLEAN_10001632	14	fugu_GLEAN_10018686|fugu_GLEAN_10015698|fugu_GLEAN_10009674|fugu_GLEAN_10017019|fugu_GLEAN_10010063|fugu_GLEAN_10011292|fugu_GLEAN_10007850|fugu_GLEAN_10019374|fugu_GLEAN_10006440|fugu_GLEAN_10009632|fugu_GLEAN_10010807|fugu_GLEAN_10003738|fugu_GLEAN_10017551|fugu_GLEAN_10003680
GO:0015684	ferrous iron transport	biological_process	0.004005	30	4194	16	fugu_GLEAN_10015465|fugu_GLEAN_10009051|fugu_GLEAN_10008222|fugu_GLEAN_10012752|fugu_GLEAN_10001632|fugu_GLEAN_10002957|fugu_GLEAN_10016559|fugu_GLEAN_10001974|fugu_GLEAN_10012505|fugu_GLEAN_10015438|fugu_GLEAN_10009936|fugu_GLEAN_10009654|fugu_GLEAN_10017613|fugu_GLEAN_10009938|fugu_GLEAN_10015143|fugu_GLEAN_10016202	14	fugu_GLEAN_10010807|fugu_GLEAN_10009632|fugu_GLEAN_10006440|fugu_GLEAN_10003680|fugu_GLEAN_10017551|fugu_GLEAN_10003738|fugu_GLEAN_10015698|fugu_GLEAN_10018686|fugu_GLEAN_10007850|fugu_GLEAN_10019374|fugu_GLEAN_10011292|fugu_GLEAN_10017019|fugu_GLEAN_10009674|fugu_GLEAN_10010063
GO:0006826	iron ion transport	biological_process	0.0040877	33	4194	17	fugu_GLEAN_10015465|fugu_GLEAN_10009051|fugu_GLEAN_10012752|fugu_GLEAN_10016559|fugu_GLEAN_10012505|fugu_GLEAN_10001428|fugu_GLEAN_10015143|fugu_GLEAN_10017613|fugu_GLEAN_10009654|fugu_GLEAN_10009936|fugu_GLEAN_10015438|fugu_GLEAN_10008222|fugu_GLEAN_10001632|fugu_GLEAN_10001974|fugu_GLEAN_10002957|fugu_GLEAN_10009938|fugu_GLEAN_10016202	16	fugu_GLEAN_10004402|fugu_GLEAN_10003680|fugu_GLEAN_10017019|fugu_GLEAN_10010063|fugu_GLEAN_10009632|fugu_GLEAN_10006440|fugu_GLEAN_10010807|fugu_GLEAN_10003738|fugu_GLEAN_10017551|fugu_GLEAN_10004312|fugu_GLEAN_10018686|fugu_GLEAN_10015698|fugu_GLEAN_10009674|fugu_GLEAN_10011292|fugu_GLEAN_10007850|fugu_GLEAN_10019374
GO:0044267	cellular protein metabolic process	biological_process	0.0042293	562	4194	330	fugu_GLEAN_10019546|fugu_GLEAN_10011143|fugu_GLEAN_10017560|fugu_GLEAN_10004218|fugu_GLEAN_10017377|fugu_GLEAN_10019596|fugu_GLEAN_10019081|fugu_GLEAN_10018290|fugu_GLEAN_10012125|Novel00074|fugu_GLEAN_10005256|fugu_GLEAN_10005657|fugu_GLEAN_10013602|fugu_GLEAN_10008689|fugu_GLEAN_10004228|fugu_GLEAN_10011521|fugu_GLEAN_10016191|fugu_GLEAN_10000833|fugu_GLEAN_10011902|fugu_GLEAN_10007408|fugu_GLE…	232	fugu_GLEAN_10013011|fugu_GLEAN_10017369|fugu_GLEAN_10006018|fugu_GLEAN_10015705|fugu_GLEAN_10018341|fugu_GLEAN_10013243|fugu_GLEAN_10009638|fugu_GLEAN_10005945|fugu_GLEAN_10015444|fugu_GLEAN_10010607|fugu_GLEAN_10013399|fugu_GLEAN_10007253|fugu_GLEAN_10015069|fugu_GLEAN_10011756|fugu_GLEAN_10015309|fugu_GLEAN_10011689|fugu_GLEAN_10007423|Novel00333|fugu_GLEAN_10009702|fugu_GLEAN_10001832|fugu_GLE…
GO:0004559	alpha-mannosidase activity	molecular_function	0.0046616	10	4194	1	fugu_GLEAN_10009499	9	fugu_GLEAN_10009062|fugu_GLEAN_10018325|fugu_GLEAN_10002567|fugu_GLEAN_10010911|fugu_GLEAN_10001717|fugu_GLEAN_10012597|fugu_GLEAN_10017603|fugu_GLEAN_10017486|Novel00016
GO:0015923	mannosidase activity	molecular_function	0.0046616	10	4194	1	fugu_GLEAN_10009499	9	fugu_GLEAN_10012597|Novel00016|fugu_GLEAN_10017603|fugu_GLEAN_10017486|fugu_GLEAN_10010911|fugu_GLEAN_10001717|fugu_GLEAN_10009062|fugu_GLEAN_10018325|fugu_GLEAN_10002567
GO:0050660	flavin adenine dinucleotide binding	molecular_function	0.004739	37	4194	10	fugu_GLEAN_10016685|fugu_GLEAN_10004699|fugu_GLEAN_10016029|fugu_GLEAN_10016128|fugu_GLEAN_10003849|fugu_GLEAN_10014109|fugu_GLEAN_10006834|fugu_GLEAN_10002401|fugu_GLEAN_10009876|fugu_GLEAN_10018615	27	fugu_GLEAN_10000769|fugu_GLEAN_10016608|Novel00489|fugu_GLEAN_10015656|fugu_GLEAN_10004787|fugu_GLEAN_10018353|fugu_GLEAN_10013242|fugu_GLEAN_10012502|fugu_GLEAN_10016066|fugu_GLEAN_10002779|fugu_GLEAN_10009852|fugu_GLEAN_10012241|fugu_GLEAN_10012517|fugu_GLEAN_10007265|fugu_GLEAN_10016509|fugu_GLEAN_10017219|fugu_GLEAN_10000365|fugu_GLEAN_10002725|fugu_GLEAN_10005881|fugu_GLEAN_10003482|fugu_GLE…
GO:0044237	cellular metabolic process	biological_process	0.0050911	1544	4194	838	fugu_GLEAN_10014505|fugu_GLEAN_10014246|fugu_GLEAN_10000232|fugu_GLEAN_10017435|fugu_GLEAN_10014399|fugu_GLEAN_10015746|fugu_GLEAN_10003306|fugu_GLEAN_10013620|fugu_GLEAN_10003267|fugu_GLEAN_10014449|fugu_GLEAN_10018658|fugu_GLEAN_10018703|fugu_GLEAN_10018041|fugu_GLEAN_10003307|fugu_GLEAN_10011953|fugu_GLEAN_10017535|fugu_GLEAN_10016166|fugu_GLEAN_10017065|fugu_GLEAN_10011915|fugu_GLEAN_10011527…	706	fugu_GLEAN_10014187|fugu_GLEAN_10017372|fugu_GLEAN_10014975|fugu_GLEAN_10016674|fugu_GLEAN_10009110|fugu_GLEAN_10003839|fugu_GLEAN_10009820|Novel00290|fugu_GLEAN_10008124|fugu_GLEAN_10006539|fugu_GLEAN_10007422|fugu_GLEAN_10013124|fugu_GLEAN_10019494|fugu_GLEAN_10004639|fugu_GLEAN_10016127|fugu_GLEAN_10004087|fugu_GLEAN_10011309|fugu_GLEAN_10007778|fugu_GLEAN_10003680|fugu_GLEAN_10018521|fugu_GLE…
GO:0032268	regulation of cellular protein metabolic process	biological_process	0.0052956	32	4194	18	fugu_GLEAN_10004193|fugu_GLEAN_10002681|fugu_GLEAN_10016479|fugu_GLEAN_10018528|fugu_GLEAN_10002302|fugu_GLEAN_10012360|fugu_GLEAN_10000905|fugu_GLEAN_10013774|fugu_GLEAN_10015571|fugu_GLEAN_10015363|fugu_GLEAN_10015362|fugu_GLEAN_10002798|fugu_GLEAN_10004897|fugu_GLEAN_10002679|fugu_GLEAN_10004931|fugu_GLEAN_10012813|fugu_GLEAN_10016752|fugu_GLEAN_10008214	14	fugu_GLEAN_10007996|fugu_GLEAN_10014462|fugu_GLEAN_10001832|fugu_GLEAN_10010973|fugu_GLEAN_10013735|fugu_GLEAN_10013011|Novel00723|fugu_GLEAN_10015637|fugu_GLEAN_10014876|fugu_GLEAN_10014175|fugu_GLEAN_10019768|fugu_GLEAN_10014001|fugu_GLEAN_10014739|fugu_GLEAN_10017981
GO:0031072	heat shock protein binding	molecular_function	0.0054572	6	4194	4	fugu_GLEAN_10004871|fugu_GLEAN_10003224|fugu_GLEAN_10016320|fugu_GLEAN_10017498	2	fugu_GLEAN_10003592|fugu_GLEAN_10015946
GO:0016817	hydrolase activity, acting on acid anhydrides	molecular_function	0.0056648	285	4194	171	fugu_GLEAN_10001525|fugu_GLEAN_10015868|fugu_GLEAN_10006371|fugu_GLEAN_10015465|fugu_GLEAN_10007161|fugu_GLEAN_10016396|fugu_GLEAN_10002225|fugu_GLEAN_10010440|fugu_GLEAN_10001428|fugu_GLEAN_10003431|fugu_GLEAN_10015128|fugu_GLEAN_10011454|fugu_GLEAN_10010570|fugu_GLEAN_10014135|fugu_GLEAN_10006414|fugu_GLEAN_10002179|fugu_GLEAN_10017317|fugu_GLEAN_10005652|fugu_GLEAN_10012524|fugu_GLEAN_10006033…	114	fugu_GLEAN_10007558|fugu_GLEAN_10010063|fugu_GLEAN_10007604|fugu_GLEAN_10012781|fugu_GLEAN_10013705|fugu_GLEAN_10005151|fugu_GLEAN_10010816|fugu_GLEAN_10019907|fugu_GLEAN_10011278|fugu_GLEAN_10002399|fugu_GLEAN_10016841|fugu_GLEAN_10015698|fugu_GLEAN_10014797|fugu_GLEAN_10004162|fugu_GLEAN_10006202|fugu_GLEAN_10006137|fugu_GLEAN_10002361|fugu_GLEAN_10000524|fugu_GLEAN_10012470|fugu_GLEAN_10002508…
GO:0006950	response to stress	biological_process	0.006018	217	4194	112	fugu_GLEAN_10005433|fugu_GLEAN_10000520|fugu_GLEAN_10014290|fugu_GLEAN_10016725|fugu_GLEAN_10013058|fugu_GLEAN_10011863|fugu_GLEAN_10010059|fugu_GLEAN_10008316|fugu_GLEAN_10010853|fugu_GLEAN_10010375|fugu_GLEAN_10011377|fugu_GLEAN_10010421|fugu_GLEAN_10002595|fugu_GLEAN_10005286|fugu_GLEAN_10010465|fugu_GLEAN_10000117|Novel00304|fugu_GLEAN_10019468|fugu_GLEAN_10013637|fugu_GLEAN_10012525|fugu_GLE…	105	fugu_GLEAN_10013466|fugu_GLEAN_10010982|fugu_GLEAN_10012868|fugu_GLEAN_10007819|Novel00383|fugu_GLEAN_10010656|fugu_GLEAN_10011955|fugu_GLEAN_10006010|fugu_GLEAN_10004446|Novel00182|fugu_GLEAN_10009943|fugu_GLEAN_10010237|fugu_GLEAN_10003577|fugu_GLEAN_10002894|fugu_GLEAN_10008842|fugu_GLEAN_10001674|fugu_GLEAN_10001444|fugu_GLEAN_10003026|fugu_GLEAN_10006630|fugu_GLEAN_10008224|fugu_GLEAN_100193…
GO:0046907	intracellular transport	biological_process	0.0061171	195	4194	115	fugu_GLEAN_10010256|fugu_GLEAN_10002074|fugu_GLEAN_10003107|fugu_GLEAN_10019014|fugu_GLEAN_10011378|fugu_GLEAN_10019841|fugu_GLEAN_10019080|fugu_GLEAN_10019468|fugu_GLEAN_10008123|fugu_GLEAN_10009599|fugu_GLEAN_10018384|fugu_GLEAN_10003891|Novel00554|fugu_GLEAN_10010817|fugu_GLEAN_10011965|fugu_GLEAN_10006570|fugu_GLEAN_10002944|fugu_GLEAN_10017755|fugu_GLEAN_10002266|fugu_GLEAN_10019767|fugu_GLE…	80	fugu_GLEAN_10014038|fugu_GLEAN_10008310|fugu_GLEAN_10001984|fugu_GLEAN_10006630|Novel00550|fugu_GLEAN_10011123|fugu_GLEAN_10019369|fugu_GLEAN_10011372|fugu_GLEAN_10012658|fugu_GLEAN_10012583|fugu_GLEAN_10013128|fugu_GLEAN_10013462|fugu_GLEAN_10016908|fugu_GLEAN_10006287|fugu_GLEAN_10011995|fugu_GLEAN_10001885|fugu_GLEAN_10002695|fugu_GLEAN_10007210|fugu_GLEAN_10008762|fugu_GLEAN_10017153|Novel004…
GO:0046915	transition metal ion transmembrane transporter activity	molecular_function	0.0068083	40	4194	20	fugu_GLEAN_10008222|fugu_GLEAN_10001632|fugu_GLEAN_10001974|fugu_GLEAN_10002957|fugu_GLEAN_10016202|Novel00691|fugu_GLEAN_10009938|fugu_GLEAN_10009374|fugu_GLEAN_10009051|fugu_GLEAN_10015465|fugu_GLEAN_10012752|fugu_GLEAN_10012505|fugu_GLEAN_10016559|fugu_GLEAN_10017613|fugu_GLEAN_10015143|fugu_GLEAN_10001428|fugu_GLEAN_10015438|fugu_GLEAN_10006156|fugu_GLEAN_10009936|fugu_GLEAN_10009654	20	fugu_GLEAN_10010807|fugu_GLEAN_10006440|fugu_GLEAN_10009632|fugu_GLEAN_10003738|fugu_GLEAN_10000746|fugu_GLEAN_10013609|fugu_GLEAN_10007885|fugu_GLEAN_10017551|fugu_GLEAN_10015698|fugu_GLEAN_10018686|fugu_GLEAN_10004312|fugu_GLEAN_10016109|fugu_GLEAN_10009674|fugu_GLEAN_10019374|fugu_GLEAN_10007850|fugu_GLEAN_10011292|fugu_GLEAN_10003680|fugu_GLEAN_10004402|fugu_GLEAN_10010063|fugu_GLEAN_10017019
GO:0012507	ER to Golgi transport vesicle membrane	cellular_component	0.0068209	17	4194	6	fugu_GLEAN_10018096|fugu_GLEAN_10016663|fugu_GLEAN_10007714|Novel00830|fugu_GLEAN_10018159|Novel00554	11	fugu_GLEAN_10002960|Novel00305|fugu_GLEAN_10007210|fugu_GLEAN_10010846|fugu_GLEAN_10013286|fugu_GLEAN_10011123|fugu_GLEAN_10014145|fugu_GLEAN_10012583|fugu_GLEAN_10001873|fugu_GLEAN_10006287|fugu_GLEAN_10011995
GO:0030127	COPII vesicle coat	cellular_component	0.0068209	17	4194	6	fugu_GLEAN_10018096|fugu_GLEAN_10018159|Novel00830|Novel00554|fugu_GLEAN_10016663|fugu_GLEAN_10007714	11	fugu_GLEAN_10011123|fugu_GLEAN_10013286|Novel00305|fugu_GLEAN_10002960|fugu_GLEAN_10010846|fugu_GLEAN_10007210|fugu_GLEAN_10011995|fugu_GLEAN_10012583|fugu_GLEAN_10014145|fugu_GLEAN_10006287|fugu_GLEAN_10001873
GO:0030134	ER to Golgi transport vesicle	cellular_component	0.0068209	17	4194	6	fugu_GLEAN_10018096|fugu_GLEAN_10018159|Novel00830|Novel00554|fugu_GLEAN_10016663|fugu_GLEAN_10007714	11	fugu_GLEAN_10011123|fugu_GLEAN_10013286|Novel00305|fugu_GLEAN_10002960|fugu_GLEAN_10010846|fugu_GLEAN_10007210|fugu_GLEAN_10011995|fugu_GLEAN_10014145|fugu_GLEAN_10012583|fugu_GLEAN_10006287|fugu_GLEAN_10001873
GO:0051246	regulation of protein metabolic process	biological_process	0.0068235	32	4194	18	fugu_GLEAN_10004193|fugu_GLEAN_10002681|fugu_GLEAN_10016479|fugu_GLEAN_10002302|fugu_GLEAN_10012360|fugu_GLEAN_10018528|fugu_GLEAN_10000905|fugu_GLEAN_10015362|fugu_GLEAN_10015363|fugu_GLEAN_10002798|fugu_GLEAN_10013774|fugu_GLEAN_10015571|fugu_GLEAN_10002679|fugu_GLEAN_10004897|fugu_GLEAN_10004931|fugu_GLEAN_10012813|fugu_GLEAN_10016752|fugu_GLEAN_10008214	14	fugu_GLEAN_10014462|fugu_GLEAN_10007996|fugu_GLEAN_10001832|fugu_GLEAN_10010973|fugu_GLEAN_10013011|fugu_GLEAN_10013735|Novel00723|fugu_GLEAN_10015637|fugu_GLEAN_10014175|fugu_GLEAN_10014876|fugu_GLEAN_10014001|fugu_GLEAN_10014739|fugu_GLEAN_10019768|fugu_GLEAN_10017981
GO:0005811	lipid particle	cellular_component	0.0068857	5	4194	3	Novel00216|fugu_GLEAN_10017234|fugu_GLEAN_10014288	2	Novel00822|fugu_GLEAN_10019036
GO:0012511	monolayer-surrounded lipid storage body	cellular_component	0.0068857	5	4194	3	fugu_GLEAN_10014288|fugu_GLEAN_10017234|Novel00216	2	fugu_GLEAN_10019036|Novel00822
GO:0016818	hydrolase activity, acting on acid anhydrides, in phosphorus-containing anhydrides	molecular_function	0.0071045	266	4194	155	fugu_GLEAN_10014709|fugu_GLEAN_10008092|fugu_GLEAN_10008222|fugu_GLEAN_10008595|fugu_GLEAN_10010590|fugu_GLEAN_10000855|fugu_GLEAN_10006836|fugu_GLEAN_10016660|Novel00957|fugu_GLEAN_10014076|fugu_GLEAN_10017835|fugu_GLEAN_10007312|fugu_GLEAN_10000788|fugu_GLEAN_10002002|fugu_GLEAN_10014288|fugu_GLEAN_10010872|fugu_GLEAN_10003728|fugu_GLEAN_10017613|fugu_GLEAN_10013034|Novel00216|fugu_GLEAN_100088…	111	fugu_GLEAN_10005557|fugu_GLEAN_10014337|fugu_GLEAN_10007684|fugu_GLEAN_10004810|fugu_GLEAN_10011689|fugu_GLEAN_10018810|fugu_GLEAN_10004809|fugu_GLEAN_10016605|fugu_GLEAN_10005879|fugu_GLEAN_10013441|fugu_GLEAN_10001435|Novel00360|fugu_GLEAN_10012304|fugu_GLEAN_10015544|fugu_GLEAN_10010903|fugu_GLEAN_10008762|fugu_GLEAN_10019464|fugu_GLEAN_10009743|Novel00550|fugu_GLEAN_10014997|fugu_GLEAN_100083…
GO:0004386	helicase activity	molecular_function	0.0071552	66	4194	46	fugu_GLEAN_10010304|fugu_GLEAN_10017208|fugu_GLEAN_10011953|fugu_GLEAN_10010872|fugu_GLEAN_10010440|fugu_GLEAN_10017773|fugu_GLEAN_10008844|fugu_GLEAN_10018733|fugu_GLEAN_10000788|fugu_GLEAN_10006771|fugu_GLEAN_10012524|fugu_GLEAN_10000855|fugu_GLEAN_10006836|fugu_GLEAN_10000834|fugu_GLEAN_10016660|fugu_GLEAN_10006414|fugu_GLEAN_10000244|fugu_GLEAN_10010570|fugu_GLEAN_10000420|fugu_GLEAN_10002179…	20	fugu_GLEAN_10015544|fugu_GLEAN_10018810|fugu_GLEAN_10007558|fugu_GLEAN_10001435|fugu_GLEAN_10014754|fugu_GLEAN_10002399|fugu_GLEAN_10018686|fugu_GLEAN_10015698|fugu_GLEAN_10003738|Novel00127|fugu_GLEAN_10002894|fugu_GLEAN_10007639|fugu_GLEAN_10004224|fugu_GLEAN_10019369|fugu_GLEAN_10008310|fugu_GLEAN_10002361|fugu_GLEAN_10013519|fugu_GLEAN_10008225|Novel01001|fugu_GLEAN_10009504
GO:0006396	RNA processing	biological_process	0.0072761	149	4194	92	fugu_GLEAN_10014109|fugu_GLEAN_10017297|fugu_GLEAN_10009456|fugu_GLEAN_10006166|fugu_GLEAN_10011199|fugu_GLEAN_10002557|fugu_GLEAN_10003849|fugu_GLEAN_10002991|fugu_GLEAN_10004699|fugu_GLEAN_10006519|fugu_GLEAN_10010440|fugu_GLEAN_10002816|fugu_GLEAN_10008373|fugu_GLEAN_10003628|fugu_GLEAN_10014051|fugu_GLEAN_10017366|fugu_GLEAN_10019338|fugu_GLEAN_10015903|fugu_GLEAN_10007149|fugu_GLEAN_10012524…	57	fugu_GLEAN_10007529|fugu_GLEAN_10000091|fugu_GLEAN_10012241|fugu_GLEAN_10008952|fugu_GLEAN_10009718|fugu_GLEAN_10013865|fugu_GLEAN_10004926|fugu_GLEAN_10019684|fugu_GLEAN_10011387|fugu_GLEAN_10008124|fugu_GLEAN_10006988|fugu_GLEAN_10015641|fugu_GLEAN_10013898|fugu_GLEAN_10009228|fugu_GLEAN_10006450|fugu_GLEAN_10017792|fugu_GLEAN_10012085|fugu_GLEAN_10009820|fugu_GLEAN_10017688|fugu_GLEAN_10012517…
GO:1901575	organic substance catabolic process	biological_process	0.0072924	114	4194	71	fugu_GLEAN_10018567|fugu_GLEAN_10019126|fugu_GLEAN_10005925|fugu_GLEAN_10006093|fugu_GLEAN_10013210|fugu_GLEAN_10008214|fugu_GLEAN_10017309|fugu_GLEAN_10003145|fugu_GLEAN_10005699|fugu_GLEAN_10016747|fugu_GLEAN_10015362|fugu_GLEAN_10004274|fugu_GLEAN_10000115|fugu_GLEAN_10016017|fugu_GLEAN_10013450|fugu_GLEAN_10016139|fugu_GLEAN_10000910|fugu_GLEAN_10012914|fugu_GLEAN_10014818|fugu_GLEAN_10005340…	43	fugu_GLEAN_10010544|fugu_GLEAN_10017981|fugu_GLEAN_10010061|fugu_GLEAN_10016259|fugu_GLEAN_10016010|fugu_GLEAN_10009380|fugu_GLEAN_10018484|fugu_GLEAN_10019369|fugu_GLEAN_10011477|fugu_GLEAN_10018497|fugu_GLEAN_10015521|fugu_GLEAN_10017931|fugu_GLEAN_10019768|fugu_GLEAN_10006340|fugu_GLEAN_10010762|fugu_GLEAN_10002946|fugu_GLEAN_10018957|fugu_GLEAN_10009443|fugu_GLEAN_10006056|fugu_GLEAN_10018820…
GO:0009360	DNA polymerase III complex	cellular_component	0.0073636	5	4194	4	fugu_GLEAN_10013052|fugu_GLEAN_10015408|Novel00418|fugu_GLEAN_10018733	1	fugu_GLEAN_10009487
GO:0042575	DNA polymerase complex	cellular_component	0.0073636	5	4194	4	Novel00418|fugu_GLEAN_10015408|fugu_GLEAN_10013052|fugu_GLEAN_10018733	1	fugu_GLEAN_10009487
GO:0070838	divalent metal ion transport	biological_process	0.007768	43	4194	25	fugu_GLEAN_10017613|fugu_GLEAN_10015143|fugu_GLEAN_10009936|fugu_GLEAN_10015438|fugu_GLEAN_10009654|fugu_GLEAN_10003868|fugu_GLEAN_10001940|fugu_GLEAN_10016559|fugu_GLEAN_10012505|fugu_GLEAN_10011198|fugu_GLEAN_10012752|fugu_GLEAN_10005012|fugu_GLEAN_10015465|fugu_GLEAN_10009051|fugu_GLEAN_10008207|fugu_GLEAN_10009938|fugu_GLEAN_10016202|fugu_GLEAN_10007493|fugu_GLEAN_10001974|fugu_GLEAN_10002957…	18	fugu_GLEAN_10017019|fugu_GLEAN_10010063|fugu_GLEAN_10017617|fugu_GLEAN_10003680|fugu_GLEAN_10009674|fugu_GLEAN_10007850|fugu_GLEAN_10018400|fugu_GLEAN_10019374|fugu_GLEAN_10011292|fugu_GLEAN_10015698|fugu_GLEAN_10018686|fugu_GLEAN_10017618|fugu_GLEAN_10003738|fugu_GLEAN_10017551|fugu_GLEAN_10010807|fugu_GLEAN_10006440|fugu_GLEAN_10009632|fugu_GLEAN_10007522
GO:0016433	rRNA (adenine) methyltransferase activity	molecular_function	0.0078647	6	4194	4	fugu_GLEAN_10001190|fugu_GLEAN_10011377|fugu_GLEAN_10018206|fugu_GLEAN_10012993	2	fugu_GLEAN_10003543|fugu_GLEAN_10015646
GO:0016853	isomerase activity	molecular_function	0.0078713	52	4194	30	fugu_GLEAN_10001961|fugu_GLEAN_10008291|fugu_GLEAN_10009876|fugu_GLEAN_10017968|fugu_GLEAN_10018096|fugu_GLEAN_10008373|fugu_GLEAN_10003283|fugu_GLEAN_10004599|fugu_GLEAN_10000081|fugu_GLEAN_10011072|fugu_GLEAN_10000324|fugu_GLEAN_10009149|fugu_GLEAN_10001294|fugu_GLEAN_10019652|fugu_GLEAN_10014902|fugu_GLEAN_10000564|fugu_GLEAN_10008232|fugu_GLEAN_10000589|fugu_GLEAN_10017615|fugu_GLEAN_10009456…	22	fugu_GLEAN_10004756|fugu_GLEAN_10010963|fugu_GLEAN_10001249|fugu_GLEAN_10018604|fugu_GLEAN_10019501|fugu_GLEAN_10008910|Novel00098|fugu_GLEAN_10017601|fugu_GLEAN_10016215|fugu_GLEAN_10016633|fugu_GLEAN_10000275|fugu_GLEAN_10018484|fugu_GLEAN_10015334|fugu_GLEAN_10017931|fugu_GLEAN_10015689|fugu_GLEAN_10017876|fugu_GLEAN_10009444|fugu_GLEAN_10011506|fugu_GLEAN_10008590|fugu_GLEAN_10001650|fugu_GLE…
GO:0032040	small-subunit processome	cellular_component	0.0080264	25	4194	17	fugu_GLEAN_10007013|fugu_GLEAN_10014449|fugu_GLEAN_10002606|fugu_GLEAN_10002816|fugu_GLEAN_10000541|fugu_GLEAN_10019824|fugu_GLEAN_10006179|fugu_GLEAN_10002798|fugu_GLEAN_10012593|fugu_GLEAN_10007993|fugu_GLEAN_10007273|fugu_GLEAN_10007149|fugu_GLEAN_10002486|fugu_GLEAN_10003768|fugu_GLEAN_10016440|fugu_GLEAN_10003827|fugu_GLEAN_10002064	8	fugu_GLEAN_10019073|fugu_GLEAN_10000679|fugu_GLEAN_10008282|fugu_GLEAN_10003990|fugu_GLEAN_10006917|fugu_GLEAN_10017372|fugu_GLEAN_10005285|fugu_GLEAN_10006545
GO:0030133	transport vesicle	cellular_component	0.0087479	21	4194	9	fugu_GLEAN_10006492|fugu_GLEAN_10018096|fugu_GLEAN_10016663|fugu_GLEAN_10007714|fugu_GLEAN_10011072|Novel00830|fugu_GLEAN_10018159|fugu_GLEAN_10016809|Novel00554	12	fugu_GLEAN_10002960|Novel00305|fugu_GLEAN_10007210|fugu_GLEAN_10010846|fugu_GLEAN_10013286|fugu_GLEAN_10011123|fugu_GLEAN_10014145|fugu_GLEAN_10012583|fugu_GLEAN_10009016|fugu_GLEAN_10001873|fugu_GLEAN_10006287|fugu_GLEAN_10011995
GO:0051649	establishment of localization in cell	biological_process	0.0090406	217	4194	128	fugu_GLEAN_10015838|fugu_GLEAN_10006492|fugu_GLEAN_10006204|fugu_GLEAN_10008742|fugu_GLEAN_10017200|fugu_GLEAN_10019689|fugu_GLEAN_10002798|fugu_GLEAN_10011454|fugu_GLEAN_10015533|fugu_GLEAN_10014448|fugu_GLEAN_10006519|fugu_GLEAN_10013650|fugu_GLEAN_10015128|fugu_GLEAN_10011953|fugu_GLEAN_10013071|fugu_GLEAN_10002179|fugu_GLEAN_10000801|fugu_GLEAN_10001084|fugu_GLEAN_10017317|fugu_GLEAN_10005652…	89	fugu_GLEAN_10010846|fugu_GLEAN_10013808|fugu_GLEAN_10014593|fugu_GLEAN_10018825|fugu_GLEAN_10012902|fugu_GLEAN_10008728|fugu_GLEAN_10007604|fugu_GLEAN_10001873|fugu_GLEAN_10014145|fugu_GLEAN_10002387|fugu_GLEAN_10007445|fugu_GLEAN_10008124|Novel00305|fugu_GLEAN_10013785|fugu_GLEAN_10004194|fugu_GLEAN_10001846|fugu_GLEAN_10000398|fugu_GLEAN_10017493|fugu_GLEAN_10013898|fugu_GLEAN_10013580|fugu_GLE…
GO:0019773	proteasome core complex, alpha-subunit complex	cellular_component	0.0091554	7	4194	6	fugu_GLEAN_10015603|fugu_GLEAN_10006405|fugu_GLEAN_10005648|fugu_GLEAN_10008555|fugu_GLEAN_10005699|fugu_GLEAN_10006835	1	fugu_GLEAN_10010544
GO:0004022	alcohol dehydrogenase (NAD) activity	molecular_function	0.0094407	5	4194	3	fugu_GLEAN_10001894|fugu_GLEAN_10008113|fugu_GLEAN_10006204	2	fugu_GLEAN_10000352|fugu_GLEAN_10016346
GO:0015945	methanol metabolic process	biological_process	0.0094407	5	4194	3	fugu_GLEAN_10001894|fugu_GLEAN_10006204|fugu_GLEAN_10008113	2	fugu_GLEAN_10000352|fugu_GLEAN_10016346
GO:0015946	methanol oxidation	biological_process	0.0094407	5	4194	3	fugu_GLEAN_10001894|fugu_GLEAN_10008113|fugu_GLEAN_10006204	2	fugu_GLEAN_10000352|fugu_GLEAN_10016346
GO:0034308	primary alcohol metabolic process	biological_process	0.0094407	5	4194	3	fugu_GLEAN_10001894|fugu_GLEAN_10008113|fugu_GLEAN_10006204	2	fugu_GLEAN_10000352|fugu_GLEAN_10016346
GO:0030120	vesicle coat	cellular_component	0.0099313	21	4194	10	fugu_GLEAN_10018096|fugu_GLEAN_10006492|fugu_GLEAN_10017246|fugu_GLEAN_10016663|fugu_GLEAN_10011072|fugu_GLEAN_10007714|Novel00830|fugu_GLEAN_10018159|fugu_GLEAN_10016809|Novel00554	11	Novel00305|fugu_GLEAN_10002960|fugu_GLEAN_10007210|fugu_GLEAN_10010846|fugu_GLEAN_10011123|fugu_GLEAN_10013286|fugu_GLEAN_10012583|fugu_GLEAN_10014145|fugu_GLEAN_10006287|fugu_GLEAN_10001873|fugu_GLEAN_10011995
GO:0030135	coated vesicle	cellular_component	0.0099313	21	4194	10	fugu_GLEAN_10018159|fugu_GLEAN_10016809|Novel00830|Novel00554|fugu_GLEAN_10016663|fugu_GLEAN_10011072|fugu_GLEAN_10007714|fugu_GLEAN_10017246|fugu_GLEAN_10018096|fugu_GLEAN_10006492	11	fugu_GLEAN_10011995|fugu_GLEAN_10014145|fugu_GLEAN_10012583|fugu_GLEAN_10006287|fugu_GLEAN_10001873|fugu_GLEAN_10011123|fugu_GLEAN_10013286|Novel00305|fugu_GLEAN_10002960|fugu_GLEAN_10010846|fugu_GLEAN_10007210
GO:0030662	coated vesicle membrane	cellular_component	0.0099313	21	4194	10	fugu_GLEAN_10006492|fugu_GLEAN_10018096|fugu_GLEAN_10017246|fugu_GLEAN_10016663|fugu_GLEAN_10007714|fugu_GLEAN_10011072|fugu_GLEAN_10018159|fugu_GLEAN_10016809|Novel00830|Novel00554	11	fugu_GLEAN_10002960|Novel00305|fugu_GLEAN_10010846|fugu_GLEAN_10007210|fugu_GLEAN_10013286|fugu_GLEAN_10011123|fugu_GLEAN_10012583|fugu_GLEAN_10014145|fugu_GLEAN_10006287|fugu_GLEAN_10001873|fugu_GLEAN_10011995
GO:0006790	sulfur compound metabolic process	biological_process	0.010047	26	4194	16	fugu_GLEAN_10000331|fugu_GLEAN_10014732|fugu_GLEAN_10017969|fugu_GLEAN_10019485|fugu_GLEAN_10013133|fugu_GLEAN_10000584|fugu_GLEAN_10014709|fugu_GLEAN_10005652|fugu_GLEAN_10014528|fugu_GLEAN_10004699|fugu_GLEAN_10004051|fugu_GLEAN_10011953|fugu_GLEAN_10017257|fugu_GLEAN_10006225|fugu_GLEAN_10015721|fugu_GLEAN_10009792	10	fugu_GLEAN_10014221|fugu_GLEAN_10012502|fugu_GLEAN_10007959|fugu_GLEAN_10007033|fugu_GLEAN_10017876|fugu_GLEAN_10003593|fugu_GLEAN_10013744|fugu_GLEAN_10010606|fugu_GLEAN_10009228|fugu_GLEAN_10006917
GO:0008135	translation factor activity, RNA binding	molecular_function	0.010067	30	4194	19	fugu_GLEAN_10011902|fugu_GLEAN_10000593|fugu_GLEAN_10009194|fugu_GLEAN_10014369|fugu_GLEAN_10010465|fugu_GLEAN_10000894|fugu_GLEAN_10003107|fugu_GLEAN_10009875|fugu_GLEAN_10005169|fugu_GLEAN_10016929|fugu_GLEAN_10016655|fugu_GLEAN_10009840|fugu_GLEAN_10000905|fugu_GLEAN_10017279|fugu_GLEAN_10006577|fugu_GLEAN_10008177|fugu_GLEAN_10009223|fugu_GLEAN_10007530|fugu_GLEAN_10004931	11	fugu_GLEAN_10003590|fugu_GLEAN_10010973|Novel00221|fugu_GLEAN_10000456|fugu_GLEAN_10008225|fugu_GLEAN_10019449|fugu_GLEAN_10011372|fugu_GLEAN_10007902|fugu_GLEAN_10012350|fugu_GLEAN_10013519|fugu_GLEAN_10013735
GO:0008537	proteasome activator complex	cellular_component	0.010141	3	4194	3	fugu_GLEAN_10001496|fugu_GLEAN_10002693|fugu_GLEAN_10008781	0
GO:0022624	proteasome accessory complex	cellular_component	0.010141	3	4194	3	fugu_GLEAN_10008781|fugu_GLEAN_10002693|fugu_GLEAN_10001496	0
GO:0006518	peptide metabolic process	biological_process	0.010905	133	4194	85	fugu_GLEAN_10018215|fugu_GLEAN_10019081|Novel00181|Novel00252|fugu_GLEAN_10014528|fugu_GLEAN_10005256|fugu_GLEAN_10016752|fugu_GLEAN_10004931|fugu_GLEAN_10009223|fugu_GLEAN_10016144|fugu_GLEAN_10016929|fugu_GLEAN_10006654|fugu_GLEAN_10018733|fugu_GLEAN_10011847|fugu_GLEAN_10011902|fugu_GLEAN_10012498|fugu_GLEAN_10000593|fugu_GLEAN_10010374|fugu_GLEAN_10005433|fugu_GLEAN_10017413|Novel00171|fugu_G…	48	fugu_GLEAN_10007902|fugu_GLEAN_10013947|fugu_GLEAN_10003876|fugu_GLEAN_10009399|fugu_GLEAN_10015309|fugu_GLEAN_10003590|fugu_GLEAN_10005510|Novel00508|fugu_GLEAN_10013957|fugu_GLEAN_10003593|Novel00598|fugu_GLEAN_10007819|fugu_GLEAN_10000486|fugu_GLEAN_10007996|fugu_GLEAN_10009255|Novel01036|fugu_GLEAN_10015933|fugu_GLEAN_10015387|fugu_GLEAN_10000529|fugu_GLEAN_10014975|fugu_GLEAN_10013735|fugu_G…
GO:0044260	cellular macromolecule metabolic process	biological_process	0.011737	1269	4194	703	fugu_GLEAN_10006275|fugu_GLEAN_10009931|fugu_GLEAN_10015585|fugu_GLEAN_10005840|fugu_GLEAN_10017355|fugu_GLEAN_10010676|fugu_GLEAN_10015603|fugu_GLEAN_10014548|fugu_GLEAN_10012422|fugu_GLEAN_10000116|fugu_GLEAN_10017534|fugu_GLEAN_10018744|fugu_GLEAN_10011165|fugu_GLEAN_10015571|fugu_GLEAN_10005906|fugu_GLEAN_10009218|fugu_GLEAN_10018933|fugu_GLEAN_10004931|fugu_GLEAN_10015006|fugu_GLEAN_10001894…	566	fugu_GLEAN_10011627|fugu_GLEAN_10018086|fugu_GLEAN_10018264|fugu_GLEAN_10002396|fugu_GLEAN_10008352|fugu_GLEAN_10009940|fugu_GLEAN_10015151|Novel00723|fugu_GLEAN_10009079|fugu_GLEAN_10001868|fugu_GLEAN_10005510|fugu_GLEAN_10003599|fugu_GLEAN_10019140|fugu_GLEAN_10009267|fugu_GLEAN_10012224|fugu_GLEAN_10019328|fugu_GLEAN_10000486|fugu_GLEAN_10008665|fugu_GLEAN_10007819|fugu_GLEAN_10001118|fugu_GLE…
GO:0030117	membrane coat	cellular_component	0.012678	47	4194	26	fugu_GLEAN_10011143|fugu_GLEAN_10015293|fugu_GLEAN_10000069|fugu_GLEAN_10018159|fugu_GLEAN_10016809|Novel00830|fugu_GLEAN_10011072|fugu_GLEAN_10007714|fugu_GLEAN_10000383|fugu_GLEAN_10016663|fugu_GLEAN_10016550|fugu_GLEAN_10003502|fugu_GLEAN_10018096|fugu_GLEAN_10011965|Novel00554|fugu_GLEAN_10003728|fugu_GLEAN_10018891|fugu_GLEAN_10019468|fugu_GLEAN_10015571|fugu_GLEAN_10017246|fugu_GLEAN_100106…	21	fugu_GLEAN_10004194|fugu_GLEAN_10000560|fugu_GLEAN_10008762|fugu_GLEAN_10002695|fugu_GLEAN_10007210|Novel00634|Novel00305|fugu_GLEAN_10002960|fugu_GLEAN_10009686|fugu_GLEAN_10011995|fugu_GLEAN_10002337|fugu_GLEAN_10007114|fugu_GLEAN_10001873|fugu_GLEAN_10006287|fugu_GLEAN_10012583|fugu_GLEAN_10014145|fugu_GLEAN_10011372|fugu_GLEAN_10011123|fugu_GLEAN_10013286|fugu_GLEAN_10003896|fugu_GLEAN_100108…
GO:0048475	coated membrane	cellular_component	0.012678	47	4194	26	fugu_GLEAN_10006492|fugu_GLEAN_10011378|fugu_GLEAN_10002511|fugu_GLEAN_10010256|fugu_GLEAN_10002074|fugu_GLEAN_10015571|fugu_GLEAN_10010630|fugu_GLEAN_10017246|fugu_GLEAN_10018891|fugu_GLEAN_10019468|Novel00554|fugu_GLEAN_10003728|fugu_GLEAN_10018096|fugu_GLEAN_10011965|fugu_GLEAN_10016550|fugu_GLEAN_10003502|fugu_GLEAN_10011072|fugu_GLEAN_10000383|fugu_GLEAN_10007714|fugu_GLEAN_10016663|fugu_GLE…	21	fugu_GLEAN_10010846|fugu_GLEAN_10011372|fugu_GLEAN_10011123|fugu_GLEAN_10013286|fugu_GLEAN_10003896|fugu_GLEAN_10006287|fugu_GLEAN_10001873|fugu_GLEAN_10014145|fugu_GLEAN_10012583|fugu_GLEAN_10011995|fugu_GLEAN_10002337|fugu_GLEAN_10007114|fugu_GLEAN_10002695|fugu_GLEAN_10007210|Novel00634|Novel00305|fugu_GLEAN_10002960|fugu_GLEAN_10009686|fugu_GLEAN_10004194|fugu_GLEAN_10000560|fugu_GLEAN_100087…
GO:0030659	cytoplasmic vesicle membrane	cellular_component	0.012709	21	4194	10	fugu_GLEAN_10006492|fugu_GLEAN_10018096|fugu_GLEAN_10017246|fugu_GLEAN_10007714|fugu_GLEAN_10011072|fugu_GLEAN_10016663|Novel00554|Novel00830|fugu_GLEAN_10016809|fugu_GLEAN_10018159	11	fugu_GLEAN_10007210|fugu_GLEAN_10010846|fugu_GLEAN_10002960|Novel00305|fugu_GLEAN_10013286|fugu_GLEAN_10011123|fugu_GLEAN_10006287|fugu_GLEAN_10001873|fugu_GLEAN_10012583|fugu_GLEAN_10014145|fugu_GLEAN_10011995
GO:0030529	ribonucleoprotein complex	cellular_component	0.013195	124	4194	79	fugu_GLEAN_10010611|fugu_GLEAN_10000905|fugu_GLEAN_10016090|fugu_GLEAN_10004257|Novel00494|fugu_GLEAN_10006097|fugu_GLEAN_10010374|fugu_GLEAN_10005433|fugu_GLEAN_10018528|Novel00171|fugu_GLEAN_10002129|fugu_GLEAN_10007141|fugu_GLEAN_10017413|fugu_GLEAN_10008256|fugu_GLEAN_10002944|fugu_GLEAN_10002589|fugu_GLEAN_10007013|fugu_GLEAN_10018679|fugu_GLEAN_10012593|fugu_GLEAN_10017192|fugu_GLEAN_100103…	45	Novel00401|Novel00508|fugu_GLEAN_10006545|fugu_GLEAN_10003425|fugu_GLEAN_10018613|fugu_GLEAN_10003990|fugu_GLEAN_10013729|fugu_GLEAN_10007819|Novel01036|fugu_GLEAN_10015646|fugu_GLEAN_10015387|fugu_GLEAN_10012399|fugu_GLEAN_10001213|fugu_GLEAN_10005082|fugu_GLEAN_10010646|fugu_GLEAN_10008282|fugu_GLEAN_10000679|fugu_GLEAN_10002974|fugu_GLEAN_10019073|fugu_GLEAN_10005285|fugu_GLEAN_10015842|fugu_G…
GO:0012506	vesicle membrane	cellular_component	0.013335	23	4194	11	fugu_GLEAN_10017246|fugu_GLEAN_10006492|fugu_GLEAN_10018096|Novel00554|Novel00830|fugu_GLEAN_10016809|fugu_GLEAN_10018159|fugu_GLEAN_10016006|fugu_GLEAN_10007714|fugu_GLEAN_10011072|fugu_GLEAN_10016663	12	fugu_GLEAN_10013286|fugu_GLEAN_10011123|fugu_GLEAN_10001550|fugu_GLEAN_10007210|fugu_GLEAN_10010846|fugu_GLEAN_10002960|Novel00305|fugu_GLEAN_10011995|fugu_GLEAN_10006287|fugu_GLEAN_10001873|fugu_GLEAN_10014145|fugu_GLEAN_10012583
GO:0044248	cellular catabolic process	biological_process	0.013554	156	4194	91	fugu_GLEAN_10009675|fugu_GLEAN_10001961|fugu_GLEAN_10014290|fugu_GLEAN_10016725|fugu_GLEAN_10018793|fugu_GLEAN_10005629|fugu_GLEAN_10008316|fugu_GLEAN_10008555|fugu_GLEAN_10011834|fugu_GLEAN_10015362|fugu_GLEAN_10016017|fugu_GLEAN_10016139|fugu_GLEAN_10012914|fugu_GLEAN_10003107|fugu_GLEAN_10019126|fugu_GLEAN_10003010|fugu_GLEAN_10010817|fugu_GLEAN_10016344|fugu_GLEAN_10018384|fugu_GLEAN_10002650…	65	fugu_GLEAN_10018957|fugu_GLEAN_10000382|fugu_GLEAN_10007132|fugu_GLEAN_10016462|Novel00453|fugu_GLEAN_10017690|fugu_GLEAN_10016766|fugu_GLEAN_10013015|fugu_GLEAN_10009380|fugu_GLEAN_10006630|fugu_GLEAN_10011477|fugu_GLEAN_10019369|fugu_GLEAN_10017931|fugu_GLEAN_10010544|fugu_GLEAN_10012399|fugu_GLEAN_10017981|fugu_GLEAN_10016010|fugu_GLEAN_10016322|fugu_GLEAN_10011219|fugu_GLEAN_10008772|Novel004…
GO:0051641	cellular localization	biological_process	0.014192	235	4194	136	fugu_GLEAN_10008214|fugu_GLEAN_10008937|fugu_GLEAN_10003903|fugu_GLEAN_10001645|fugu_GLEAN_10006020|fugu_GLEAN_10015438|fugu_GLEAN_10006165|fugu_GLEAN_10010731|fugu_GLEAN_10002433|fugu_GLEAN_10002511|fugu_GLEAN_10000558|fugu_GLEAN_10019144|fugu_GLEAN_10011443|fugu_GLEAN_10005204|fugu_GLEAN_10016544|fugu_GLEAN_10018078|fugu_GLEAN_10013133|fugu_GLEAN_10010630|fugu_GLEAN_10017888|fugu_GLEAN_10011072…	99	fugu_GLEAN_10005929|fugu_GLEAN_10016482|fugu_GLEAN_10002531|fugu_GLEAN_10001213|fugu_GLEAN_10012117|fugu_GLEAN_10007114|fugu_GLEAN_10005102|fugu_GLEAN_10010646|fugu_GLEAN_10002337|fugu_GLEAN_10004718|fugu_GLEAN_10000679|fugu_GLEAN_10019768|fugu_GLEAN_10013286|fugu_GLEAN_10003606|fugu_GLEAN_10002154|fugu_GLEAN_10006343|fugu_GLEAN_10010293|fugu_GLEAN_10019182|fugu_GLEAN_10013014|fugu_GLEAN_10000560…
GO:0031369	translation initiation factor binding	molecular_function	0.014202	9	4194	6	fugu_GLEAN_10004897|fugu_GLEAN_10016479|fugu_GLEAN_10011902|fugu_GLEAN_10016752|fugu_GLEAN_10004193|fugu_GLEAN_10002798	3	fugu_GLEAN_10014739|fugu_GLEAN_10007996|fugu_GLEAN_10014462
GO:0043043	peptide biosynthetic process	biological_process	0.014264	126	4194	82	fugu_GLEAN_10008256|fugu_GLEAN_10002944|fugu_GLEAN_10002589|fugu_GLEAN_10010465|fugu_GLEAN_10009194|fugu_GLEAN_10004193|fugu_GLEAN_10014435|fugu_GLEAN_10017192|fugu_GLEAN_10010312|fugu_GLEAN_10000905|fugu_GLEAN_10016090|fugu_GLEAN_10010611|fugu_GLEAN_10004871|fugu_GLEAN_10004257|Novel00494|fugu_GLEAN_10015721|fugu_GLEAN_10002302|fugu_GLEAN_10010374|fugu_GLEAN_10005433|Novel00171|fugu_GLEAN_100014…	44	fugu_GLEAN_10000456|fugu_GLEAN_10008225|fugu_GLEAN_10007819|fugu_GLEAN_10007996|fugu_GLEAN_10000486|Novel00401|fugu_GLEAN_10013957|fugu_GLEAN_10013519|Novel00508|fugu_GLEAN_10003425|Novel00598|fugu_GLEAN_10014739|fugu_GLEAN_10019449|Novel01036|fugu_GLEAN_10015646|fugu_GLEAN_10015387|fugu_GLEAN_10015933|fugu_GLEAN_10005082|fugu_GLEAN_10001213|fugu_GLEAN_10000817|fugu_GLEAN_10009255|fugu_GLEAN_1001…
GO:0008173	RNA methyltransferase activity	molecular_function	0.014686	24	4194	16	fugu_GLEAN_10011377|fugu_GLEAN_10006753|fugu_GLEAN_10017969|fugu_GLEAN_10012993|fugu_GLEAN_10002721|fugu_GLEAN_10017193|fugu_GLEAN_10008938|fugu_GLEAN_10008373|fugu_GLEAN_10015749|fugu_GLEAN_10003627|fugu_GLEAN_10001190|fugu_GLEAN_10002048|fugu_GLEAN_10003827|Novel00895|fugu_GLEAN_10003049|fugu_GLEAN_10018206	8	fugu_GLEAN_10011396|fugu_GLEAN_10011358|fugu_GLEAN_10004926|fugu_GLEAN_10004902|fugu_GLEAN_10000114|fugu_GLEAN_10003543|fugu_GLEAN_10015646|fugu_GLEAN_10002709
GO:0044877	macromolecular complex binding	molecular_function	0.014909	112	4194	67	Novel01016|fugu_GLEAN_10009306|fugu_GLEAN_10006994|fugu_GLEAN_10017640|fugu_GLEAN_10012766|fugu_GLEAN_10009498|fugu_GLEAN_10016317|fugu_GLEAN_10008316|fugu_GLEAN_10010611|fugu_GLEAN_10000905|fugu_GLEAN_10010663|fugu_GLEAN_10013769|fugu_GLEAN_10011709|fugu_GLEAN_10002375|fugu_GLEAN_10002433|fugu_GLEAN_10017085|Novel00286|fugu_GLEAN_10008138|Novel00977|fugu_GLEAN_10019545|fugu_GLEAN_10008209|fugu_G…	45	fugu_GLEAN_10003324|fugu_GLEAN_10012742|fugu_GLEAN_10018901|fugu_GLEAN_10018814|fugu_GLEAN_10003378|Novel00838|fugu_GLEAN_10002154|fugu_GLEAN_10000524|fugu_GLEAN_10004694|fugu_GLEAN_10014002|fugu_GLEAN_10013297|fugu_GLEAN_10011350|fugu_GLEAN_10002531|Novel00883|fugu_GLEAN_10011387|fugu_GLEAN_10019805|fugu_GLEAN_10009692|fugu_GLEAN_10018086|fugu_GLEAN_10006440|fugu_GLEAN_10018264|fugu_GLEAN_100109…
GO:0071704	organic substance metabolic process	biological_process	0.014974	1689	4194	898	fugu_GLEAN_10006462|fugu_GLEAN_10003945|fugu_GLEAN_10005681|fugu_GLEAN_10012646|fugu_GLEAN_10008686|fugu_GLEAN_10003161|Novel00921|fugu_GLEAN_10003774|fugu_GLEAN_10000584|fugu_GLEAN_10000115|fugu_GLEAN_10004774|fugu_GLEAN_10019177|fugu_GLEAN_10003334|fugu_GLEAN_10009374|fugu_GLEAN_10011986|fugu_GLEAN_10003264|fugu_GLEAN_10014626|fugu_GLEAN_10014811|fugu_GLEAN_10018748|Novel00494|fugu_GLEAN_100157…	791	fugu_GLEAN_10005102|fugu_GLEAN_10012741|fugu_GLEAN_10013920|fugu_GLEAN_10014813|fugu_GLEAN_10008874|fugu_GLEAN_10006419|fugu_GLEAN_10010749|Novel00532|fugu_GLEAN_10016588|fugu_GLEAN_10012053|fugu_GLEAN_10017494|fugu_GLEAN_10002373|fugu_GLEAN_10014041|fugu_GLEAN_10012028|fugu_GLEAN_10018323|fugu_GLEAN_10013865|fugu_GLEAN_10004926|fugu_GLEAN_10016272|fugu_GLEAN_10012335|fugu_GLEAN_10015125|fugu_GLE…
GO:0006614	SRP-dependent cotranslational protein targeting to membrane	biological_process	0.015201	20	4194	16	fugu_GLEAN_10017317|fugu_GLEAN_10005652|fugu_GLEAN_10019014|fugu_GLEAN_10002179|fugu_GLEAN_10003219|fugu_GLEAN_10002266|fugu_GLEAN_10019841|fugu_GLEAN_10019080|fugu_GLEAN_10013133|fugu_GLEAN_10009599|fugu_GLEAN_10010872|fugu_GLEAN_10003891|fugu_GLEAN_10011953|fugu_GLEAN_10015438|fugu_GLEAN_10007944|fugu_GLEAN_10006519	4	fugu_GLEAN_10008310|fugu_GLEAN_10019369|fugu_GLEAN_10018810|fugu_GLEAN_10010646
GO:0045047	protein targeting to ER	biological_process	0.015201	20	4194	16	fugu_GLEAN_10019841|fugu_GLEAN_10002266|fugu_GLEAN_10003219|fugu_GLEAN_10013133|fugu_GLEAN_10019080|fugu_GLEAN_10005652|fugu_GLEAN_10017317|fugu_GLEAN_10019014|fugu_GLEAN_10002179|fugu_GLEAN_10007944|fugu_GLEAN_10015438|fugu_GLEAN_10011953|fugu_GLEAN_10010872|fugu_GLEAN_10003891|fugu_GLEAN_10006519|fugu_GLEAN_10009599	4	fugu_GLEAN_10018810|fugu_GLEAN_10019369|fugu_GLEAN_10008310|fugu_GLEAN_10010646
GO:0072599	establishment of protein localization to endoplasmic reticulum	biological_process	0.015201	20	4194	16	fugu_GLEAN_10006519|fugu_GLEAN_10007944|fugu_GLEAN_10010872|fugu_GLEAN_10003891|fugu_GLEAN_10015438|fugu_GLEAN_10011953|fugu_GLEAN_10009599|fugu_GLEAN_10013133|fugu_GLEAN_10019080|fugu_GLEAN_10002266|fugu_GLEAN_10019841|fugu_GLEAN_10003219|fugu_GLEAN_10019014|fugu_GLEAN_10002179|fugu_GLEAN_10005652|fugu_GLEAN_10017317	4	fugu_GLEAN_10010646|fugu_GLEAN_10018810|fugu_GLEAN_10019369|fugu_GLEAN_10008310
GO:0004789	thiamine-phosphate diphosphorylase activity	molecular_function	0.015288	3	4194	1	fugu_GLEAN_10004699	2	fugu_GLEAN_10017876|fugu_GLEAN_10009228
GO:0042221	response to chemical	biological_process	0.015466	77	4194	40	fugu_GLEAN_10010476|fugu_GLEAN_10015585|fugu_GLEAN_10009897|Novel00245|fugu_GLEAN_10011714|fugu_GLEAN_10015571|fugu_GLEAN_10007498|fugu_GLEAN_10015120|fugu_GLEAN_10009562|fugu_GLEAN_10013142|Novel00682|fugu_GLEAN_10016166|fugu_GLEAN_10014284|fugu_GLEAN_10006156|fugu_GLEAN_10018444|fugu_GLEAN_10002448|fugu_GLEAN_10016527|fugu_GLEAN_10011377|fugu_GLEAN_10012208|fugu_GLEAN_10000373|fugu_GLEAN_100016…	37	fugu_GLEAN_10010567|fugu_GLEAN_10000746|fugu_GLEAN_10016080|fugu_GLEAN_10012673|Novel00683|fugu_GLEAN_10016991|fugu_GLEAN_10001376|fugu_GLEAN_10004810|fugu_GLEAN_10014797|fugu_GLEAN_10004454|fugu_GLEAN_10016227|fugu_GLEAN_10011689|Novel00764|fugu_GLEAN_10006992|fugu_GLEAN_10009932|fugu_GLEAN_10001616|fugu_GLEAN_10014030|fugu_GLEAN_10003106|fugu_GLEAN_10007422|fugu_GLEAN_10000727|fugu_GLEAN_100084…
GO:0046872	metal ion binding	molecular_function	0.015827	837	4194	356	fugu_GLEAN_10014734|Novel00742|fugu_GLEAN_10007491|fugu_GLEAN_10000884|fugu_GLEAN_10003281|fugu_GLEAN_10002464|fugu_GLEAN_10002853|fugu_GLEAN_10005679|fugu_GLEAN_10014492|fugu_GLEAN_10007337|fugu_GLEAN_10012804|fugu_GLEAN_10000383|fugu_GLEAN_10008913|fugu_GLEAN_10014671|fugu_GLEAN_10001801|fugu_GLEAN_10001711|fugu_GLEAN_10006179|fugu_GLEAN_10006298|fugu_GLEAN_10007352|fugu_GLEAN_10004913|fugu_GLE…	481	fugu_GLEAN_10012765|fugu_GLEAN_10016158|fugu_GLEAN_10010498|fugu_GLEAN_10015634|fugu_GLEAN_10012648|fugu_GLEAN_10014145|fugu_GLEAN_10017102|fugu_GLEAN_10013147|fugu_GLEAN_10003769|fugu_GLEAN_10006323|fugu_GLEAN_10018325|fugu_GLEAN_10017941|fugu_GLEAN_10019148|fugu_GLEAN_10000091|fugu_GLEAN_10003166|fugu_GLEAN_10014030|fugu_GLEAN_10015214|fugu_GLEAN_10009989|fugu_GLEAN_10014754|fugu_GLEAN_10006105…
GO:0008107	galactoside 2-alpha-L-fucosyltransferase activity	molecular_function	0.01645	3	4194	1	fugu_GLEAN_10014070	2	fugu_GLEAN_10017386|fugu_GLEAN_10009779
GO:0031127	alpha-(1,2)-fucosyltransferase activity	molecular_function	0.01645	3	4194	1	fugu_GLEAN_10014070	2	fugu_GLEAN_10017386|fugu_GLEAN_10009779
GO:0008649	rRNA methyltransferase activity	molecular_function	0.016876	8	4194	5	fugu_GLEAN_10018206|fugu_GLEAN_10012993|fugu_GLEAN_10017969|fugu_GLEAN_10001190|fugu_GLEAN_10011377	3	fugu_GLEAN_10015646|fugu_GLEAN_10002709|fugu_GLEAN_10003543
GO:0016765	transferase activity, transferring alkyl or aryl (other than methyl) groups	molecular_function	0.016939	16	4194	11	fugu_GLEAN_10000584|fugu_GLEAN_10018118|fugu_GLEAN_10014553|fugu_GLEAN_10014732|fugu_GLEAN_10009067|fugu_GLEAN_10007661|fugu_GLEAN_10004699|fugu_GLEAN_10006771|fugu_GLEAN_10004782|fugu_GLEAN_10003157|fugu_GLEAN_10009599	5	fugu_GLEAN_10002224|fugu_GLEAN_10017876|fugu_GLEAN_10012085|fugu_GLEAN_10005739|fugu_GLEAN_10009228
GO:0015031	protein transport	biological_process	0.016952	193	4194	108	fugu_GLEAN_10012125|fugu_GLEAN_10005479|Novel00385|fugu_GLEAN_10004618|fugu_GLEAN_10003502|fugu_GLEAN_10014508|fugu_GLEAN_10017233|fugu_GLEAN_10002600|fugu_GLEAN_10016663|fugu_GLEAN_10007714|Novel00830|fugu_GLEAN_10004552|fugu_GLEAN_10015293|fugu_GLEAN_10011143|fugu_GLEAN_10017246|fugu_GLEAN_10015571|fugu_GLEAN_10015082|fugu_GLEAN_10001455|fugu_GLEAN_10013602|fugu_GLEAN_10006651|fugu_GLEAN_100188…	85	fugu_GLEAN_10002960|fugu_GLEAN_10000844|Novel00634|Novel00496|fugu_GLEAN_10017518|fugu_GLEAN_10013609|fugu_GLEAN_10002334|fugu_GLEAN_10019769|fugu_GLEAN_10005376|fugu_GLEAN_10017188|fugu_GLEAN_10009867|fugu_GLEAN_10011689|fugu_GLEAN_10006812|fugu_GLEAN_10018810|fugu_GLEAN_10003066|fugu_GLEAN_10012304|fugu_GLEAN_10009399|fugu_GLEAN_10009796|fugu_GLEAN_10015801|fugu_GLEAN_10001885|fugu_GLEAN_100072…
GO:0006886	intracellular protein transport	biological_process	0.017227	161	4194	92	fugu_GLEAN_10009599|fugu_GLEAN_10018384|fugu_GLEAN_10003891|Novel00554|fugu_GLEAN_10010817|fugu_GLEAN_10010256|fugu_GLEAN_10002074|fugu_GLEAN_10003107|fugu_GLEAN_10011378|fugu_GLEAN_10019014|fugu_GLEAN_10019841|fugu_GLEAN_10019080|fugu_GLEAN_10008316|fugu_GLEAN_10016809|fugu_GLEAN_10005200|fugu_GLEAN_10004436|fugu_GLEAN_10000069|fugu_GLEAN_10011965|fugu_GLEAN_10006570|fugu_GLEAN_10002944|fugu_GLE…	69	fugu_GLEAN_10013462|fugu_GLEAN_10013128|fugu_GLEAN_10012583|fugu_GLEAN_10016908|fugu_GLEAN_10006287|fugu_GLEAN_10011995|fugu_GLEAN_10014038|fugu_GLEAN_10008310|fugu_GLEAN_10006630|fugu_GLEAN_10011372|fugu_GLEAN_10019369|fugu_GLEAN_10011123|fugu_GLEAN_10012658|Novel00453|Novel00912|fugu_GLEAN_10017690|fugu_GLEAN_10017227|fugu_GLEAN_10016462|fugu_GLEAN_10001885|fugu_GLEAN_10002695|fugu_GLEAN_100072…
GO:0045184	establishment of protein localization	biological_process	0.017709	196	4194	109	fugu_GLEAN_10015746|fugu_GLEAN_10008044|fugu_GLEAN_10009535|fugu_GLEAN_10010402|fugu_GLEAN_10007944|fugu_GLEAN_10018159|fugu_GLEAN_10000383|fugu_GLEAN_10019670|fugu_GLEAN_10011279|fugu_GLEAN_10009235|fugu_GLEAN_10004920|fugu_GLEAN_10000801|fugu_GLEAN_10002179|fugu_GLEAN_10013071|fugu_GLEAN_10005652|fugu_GLEAN_10016282|fugu_GLEAN_10017317|fugu_GLEAN_10001084|fugu_GLEAN_10013650|fugu_GLEAN_10006519…	87	fugu_GLEAN_10000398|fugu_GLEAN_10017493|fugu_GLEAN_10004194|fugu_GLEAN_10013785|fugu_GLEAN_10001846|fugu_GLEAN_10000134|Novel00256|fugu_GLEAN_10008124|Novel00305|fugu_GLEAN_10002387|fugu_GLEAN_10007445|fugu_GLEAN_10001873|fugu_GLEAN_10007604|fugu_GLEAN_10014145|fugu_GLEAN_10018825|fugu_GLEAN_10012902|fugu_GLEAN_10010846|fugu_GLEAN_10013808|fugu_GLEAN_10014593|fugu_GLEAN_10006343|fugu_GLEAN_100141…
GO:0043169	cation binding	molecular_function	0.018239	840	4194	359	Novel00121|fugu_GLEAN_10016636|fugu_GLEAN_10000373|fugu_GLEAN_10015625|fugu_GLEAN_10014218|fugu_GLEAN_10012766|fugu_GLEAN_10013897|fugu_GLEAN_10017479|fugu_GLEAN_10000913|fugu_GLEAN_10018158|fugu_GLEAN_10002247|fugu_GLEAN_10003647|fugu_GLEAN_10019485|fugu_GLEAN_10009781|fugu_GLEAN_10019470|fugu_GLEAN_10014818|fugu_GLEAN_10000558|fugu_GLEAN_10006798|fugu_GLEAN_10019144|fugu_GLEAN_10011197|fugu_GLE…	481	fugu_GLEAN_10010904|fugu_GLEAN_10007713|fugu_GLEAN_10015448|fugu_GLEAN_10010293|fugu_GLEAN_10005972|fugu_GLEAN_10012529|fugu_GLEAN_10005130|fugu_GLEAN_10006545|fugu_GLEAN_10011879|fugu_GLEAN_10017994|fugu_GLEAN_10014160|fugu_GLEAN_10012484|fugu_GLEAN_10008219|fugu_GLEAN_10001548|fugu_GLEAN_10017624|fugu_GLEAN_10013286|fugu_GLEAN_10009557|fugu_GLEAN_10011113|fugu_GLEAN_10008080|fugu_GLEAN_10006291…
GO:0017016	Ras GTPase binding	molecular_function	0.018653	19	4194	15	fugu_GLEAN_10008214|fugu_GLEAN_10017233|fugu_GLEAN_10018891|fugu_GLEAN_10010402|fugu_GLEAN_10005200|fugu_GLEAN_10003728|fugu_GLEAN_10014626|fugu_GLEAN_10008742|fugu_GLEAN_10002944|fugu_GLEAN_10006204|fugu_GLEAN_10009374|fugu_GLEAN_10004920|fugu_GLEAN_10017354|fugu_GLEAN_10009235|fugu_GLEAN_10016550	4	fugu_GLEAN_10000398|fugu_GLEAN_10013190|fugu_GLEAN_10018010|fugu_GLEAN_10006812
GO:0031267	small GTPase binding	molecular_function	0.018653	19	4194	15	fugu_GLEAN_10017354|fugu_GLEAN_10004920|fugu_GLEAN_10016550|fugu_GLEAN_10009235|fugu_GLEAN_10008742|fugu_GLEAN_10009374|fugu_GLEAN_10006204|fugu_GLEAN_10002944|fugu_GLEAN_10010402|fugu_GLEAN_10014626|fugu_GLEAN_10003728|fugu_GLEAN_10005200|fugu_GLEAN_10017233|fugu_GLEAN_10008214|fugu_GLEAN_10018891	4	fugu_GLEAN_10006812|fugu_GLEAN_10018010|fugu_GLEAN_10013190|fugu_GLEAN_10000398
GO:0051020	GTPase binding	molecular_function	0.018653	19	4194	15	fugu_GLEAN_10009374|fugu_GLEAN_10006204|fugu_GLEAN_10002944|fugu_GLEAN_10008742|fugu_GLEAN_10016550|fugu_GLEAN_10009235|fugu_GLEAN_10017354|fugu_GLEAN_10004920|fugu_GLEAN_10018891|fugu_GLEAN_10008214|fugu_GLEAN_10017233|fugu_GLEAN_10014626|fugu_GLEAN_10005200|fugu_GLEAN_10003728|fugu_GLEAN_10010402	4	fugu_GLEAN_10006812|fugu_GLEAN_10000398|fugu_GLEAN_10013190|fugu_GLEAN_10018010
GO:0019200	carbohydrate kinase activity	molecular_function	0.018773	13	4194	8	fugu_GLEAN_10005249|fugu_GLEAN_10010751|fugu_GLEAN_10004051|fugu_GLEAN_10009211|Novel00286|fugu_GLEAN_10004234|fugu_GLEAN_10005652|Novel01016	5	fugu_GLEAN_10008772|fugu_GLEAN_10017049|fugu_GLEAN_10010436|fugu_GLEAN_10013957|fugu_GLEAN_10000524
GO:0030695	GTPase regulator activity	molecular_function	0.019133	39	4194	15	fugu_GLEAN_10000232|fugu_GLEAN_10009945|fugu_GLEAN_10008256|fugu_GLEAN_10007900|fugu_GLEAN_10016421|fugu_GLEAN_10019770|fugu_GLEAN_10019234|fugu_GLEAN_10015456|fugu_GLEAN_10003154|fugu_GLEAN_10008605|fugu_GLEAN_10003161|fugu_GLEAN_10012779|fugu_GLEAN_10011825|fugu_GLEAN_10003394|fugu_GLEAN_10001709	24	fugu_GLEAN_10009169|fugu_GLEAN_10006743|fugu_GLEAN_10018632|fugu_GLEAN_10001544|fugu_GLEAN_10010950|fugu_GLEAN_10008054|fugu_GLEAN_10012449|fugu_GLEAN_10018226|fugu_GLEAN_10008225|fugu_GLEAN_10008122|fugu_GLEAN_10015498|fugu_GLEAN_10015210|fugu_GLEAN_10007604|fugu_GLEAN_10001419|fugu_GLEAN_10005685|fugu_GLEAN_10004923|fugu_GLEAN_10018804|fugu_GLEAN_10008355|fugu_GLEAN_10014777|fugu_GLEAN_10019768…
GO:0016684	oxidoreductase activity, acting on peroxide as acceptor	molecular_function	0.019501	13	4194	6	fugu_GLEAN_10002781|fugu_GLEAN_10019396|fugu_GLEAN_10019306|fugu_GLEAN_10003049|fugu_GLEAN_10014284|fugu_GLEAN_10010059	7	fugu_GLEAN_10009485|fugu_GLEAN_10006010|fugu_GLEAN_10005496|fugu_GLEAN_10010422|fugu_GLEAN_10019216|fugu_GLEAN_10012999|fugu_GLEAN_10001205
GO:0005737	cytoplasm	cellular_component	0.019601	481	4194	255	Novel00560|fugu_GLEAN_10014489|fugu_GLEAN_10006972|fugu_GLEAN_10014449|fugu_GLEAN_10004834|fugu_GLEAN_10000801|fugu_GLEAN_10014204|fugu_GLEAN_10006406|fugu_GLEAN_10016282|fugu_GLEAN_10002816|fugu_GLEAN_10009767|fugu_GLEAN_10002901|fugu_GLEAN_10017730|fugu_GLEAN_10002853|fugu_GLEAN_10012029|fugu_GLEAN_10000232|fugu_GLEAN_10007493|fugu_GLEAN_10000383|fugu_GLEAN_10011364|fugu_GLEAN_10001157|fugu_GLE…	226	fugu_GLEAN_10000746|fugu_GLEAN_10009787|fugu_GLEAN_10019684|fugu_GLEAN_10014975|fugu_GLEAN_10001020|fugu_GLEAN_10014754|fugu_GLEAN_10010352|fugu_GLEAN_10015842|fugu_GLEAN_10014876|fugu_GLEAN_10018325|fugu_GLEAN_10002587|fugu_GLEAN_10019148|fugu_GLEAN_10008952|fugu_GLEAN_10014030|fugu_GLEAN_10007317|fugu_GLEAN_10008355|fugu_GLEAN_10001650|fugu_GLEAN_10004639|fugu_GLEAN_10002387|fugu_GLEAN_10016127…
GO:0017111	nucleoside-triphosphatase activity	molecular_function	0.020518	244	4194	142	fugu_GLEAN_10019784|fugu_GLEAN_10003283|fugu_GLEAN_10007340|fugu_GLEAN_10017640|fugu_GLEAN_10005474|Novel01016|fugu_GLEAN_10010375|fugu_GLEAN_10012625|fugu_GLEAN_10002266|fugu_GLEAN_10003345|fugu_GLEAN_10000324|fugu_GLEAN_10010663|fugu_GLEAN_10019265|fugu_GLEAN_10016202|fugu_GLEAN_10011863|fugu_GLEAN_10005433|fugu_GLEAN_10019014|fugu_GLEAN_10001463|fugu_GLEAN_10009636|fugu_GLEAN_10007237|fugu_GLE…	102	fugu_GLEAN_10007132|fugu_GLEAN_10009504|fugu_GLEAN_10003324|fugu_GLEAN_10008762|fugu_GLEAN_10016212|fugu_GLEAN_10011404|fugu_GLEAN_10019464|fugu_GLEAN_10009743|fugu_GLEAN_10008310|fugu_GLEAN_10014997|Novel00550|fugu_GLEAN_10019369|fugu_GLEAN_10014002|fugu_GLEAN_10015334|fugu_GLEAN_10006287|fugu_GLEAN_10011350|fugu_GLEAN_10007639|fugu_GLEAN_10002894|fugu_GLEAN_10007202|fugu_GLEAN_10002777|Novel001…
GO:0098805	whole membrane	cellular_component	0.021405	55	4194	30	fugu_GLEAN_10017582|fugu_GLEAN_10001760|fugu_GLEAN_10011454|fugu_GLEAN_10012813|Novel00554|fugu_GLEAN_10001645|fugu_GLEAN_10001402|fugu_GLEAN_10015838|fugu_GLEAN_10011378|fugu_GLEAN_10006492|fugu_GLEAN_10015571|fugu_GLEAN_10015082|fugu_GLEAN_10017246|fugu_GLEAN_10002775|fugu_GLEAN_10011072|fugu_GLEAN_10007714|fugu_GLEAN_10018101|fugu_GLEAN_10016663|fugu_GLEAN_10007854|fugu_GLEAN_10018159|fugu_GLE…	25	fugu_GLEAN_10006287|fugu_GLEAN_10001873|fugu_GLEAN_10013128|fugu_GLEAN_10012583|fugu_GLEAN_10014145|fugu_GLEAN_10002894|fugu_GLEAN_10009399|fugu_GLEAN_10002893|fugu_GLEAN_10011995|fugu_GLEAN_10012741|fugu_GLEAN_10010846|fugu_GLEAN_10008450|fugu_GLEAN_10015310|fugu_GLEAN_10011123|fugu_GLEAN_10014876|fugu_GLEAN_10013286|fugu_GLEAN_10007210|fugu_GLEAN_10009692|Novel00305|fugu_GLEAN_10001885|fugu_GLE…
GO:0019104	DNA N-glycosylase activity	molecular_function	0.022076	4	4194	1	fugu_GLEAN_10004738	3	fugu_GLEAN_10017135|fugu_GLEAN_10007425|fugu_GLEAN_10010065
GO:0044238	primary metabolic process	biological_process	0.022565	1625	4194	866	fugu_GLEAN_10004218|fugu_GLEAN_10017377|fugu_GLEAN_10019596|fugu_GLEAN_10004234|fugu_GLEAN_10015678|fugu_GLEAN_10019546|fugu_GLEAN_10006657|fugu_GLEAN_10015346|fugu_GLEAN_10000855|fugu_GLEAN_10011143|fugu_GLEAN_10017560|fugu_GLEAN_10018290|fugu_GLEAN_10017015|fugu_GLEAN_10019081|fugu_GLEAN_10017376|Novel00536|fugu_GLEAN_10008689|fugu_GLEAN_10008844|fugu_GLEAN_10013602|fugu_GLEAN_10004228|fugu_GLE…	759	fugu_GLEAN_10005285|fugu_GLEAN_10013243|fugu_GLEAN_10017675|fugu_GLEAN_10004179|fugu_GLEAN_10003882|fugu_GLEAN_10001565|fugu_GLEAN_10009487|fugu_GLEAN_10019457|fugu_GLEAN_10009364|fugu_GLEAN_10009692|fugu_GLEAN_10007183|fugu_GLEAN_10010607|fugu_GLEAN_10015444|fugu_GLEAN_10013979|fugu_GLEAN_10005945|fugu_GLEAN_10015069|fugu_GLEAN_10017453|fugu_GLEAN_10015544|fugu_GLEAN_10010972|fugu_GLEAN_10003543…
GO:0000902	cell morphogenesis	biological_process	0.02258	23	4194	15	fugu_GLEAN_10003334|fugu_GLEAN_10015749|Novel00181|fugu_GLEAN_10006437|fugu_GLEAN_10011575|fugu_GLEAN_10002100|fugu_GLEAN_10001889|fugu_GLEAN_10002448|fugu_GLEAN_10017582|fugu_GLEAN_10005467|fugu_GLEAN_10014441|fugu_GLEAN_10004568|fugu_GLEAN_10012680|fugu_GLEAN_10011711|fugu_GLEAN_10011714	8	Novel00094|fugu_GLEAN_10012673|fugu_GLEAN_10000655|fugu_GLEAN_10005929|fugu_GLEAN_10004454|fugu_GLEAN_10003106|fugu_GLEAN_10016991|fugu_GLEAN_10013322
GO:0032989	cellular component morphogenesis	biological_process	0.02258	23	4194	15	fugu_GLEAN_10015749|fugu_GLEAN_10003334|Novel00181|fugu_GLEAN_10002100|fugu_GLEAN_10011575|fugu_GLEAN_10006437|fugu_GLEAN_10001889|fugu_GLEAN_10014441|fugu_GLEAN_10005467|fugu_GLEAN_10017582|fugu_GLEAN_10002448|fugu_GLEAN_10004568|fugu_GLEAN_10012680|fugu_GLEAN_10011711|fugu_GLEAN_10011714	8	Novel00094|fugu_GLEAN_10012673|fugu_GLEAN_10000655|fugu_GLEAN_10003106|fugu_GLEAN_10004454|fugu_GLEAN_10005929|fugu_GLEAN_10013322|fugu_GLEAN_10016991
GO:0044433	cytoplasmic vesicle part	cellular_component	0.02263	21	4194	10	fugu_GLEAN_10017246|fugu_GLEAN_10018096|fugu_GLEAN_10006492|Novel00830|fugu_GLEAN_10016809|fugu_GLEAN_10018159|Novel00554|fugu_GLEAN_10016663|fugu_GLEAN_10011072|fugu_GLEAN_10007714	11	fugu_GLEAN_10011123|fugu_GLEAN_10013286|Novel00305|fugu_GLEAN_10002960|fugu_GLEAN_10007210|fugu_GLEAN_10010846|fugu_GLEAN_10011995|fugu_GLEAN_10014145|fugu_GLEAN_10012583|fugu_GLEAN_10006287|fugu_GLEAN_10001873
GO:0006613	cotranslational protein targeting to membrane	biological_process	0.023112	20	4194	16	fugu_GLEAN_10006519|fugu_GLEAN_10007944|fugu_GLEAN_10010872|fugu_GLEAN_10003891|fugu_GLEAN_10015438|fugu_GLEAN_10011953|fugu_GLEAN_10009599|fugu_GLEAN_10013133|fugu_GLEAN_10019080|fugu_GLEAN_10002266|fugu_GLEAN_10019841|fugu_GLEAN_10003219|fugu_GLEAN_10002179|fugu_GLEAN_10019014|fugu_GLEAN_10017317|fugu_GLEAN_10005652	4	fugu_GLEAN_10010646|fugu_GLEAN_10018810|fugu_GLEAN_10019369|fugu_GLEAN_10008310
GO:1901615	organic hydroxy compound metabolic process	biological_process	0.023199	16	4194	11	fugu_GLEAN_10002904|fugu_GLEAN_10002957|fugu_GLEAN_10017699|fugu_GLEAN_10012419|fugu_GLEAN_10013495|fugu_GLEAN_10008113|fugu_GLEAN_10001894|fugu_GLEAN_10010864|fugu_GLEAN_10004699|fugu_GLEAN_10006204|fugu_GLEAN_10007277	5	fugu_GLEAN_10016346|fugu_GLEAN_10003468|fugu_GLEAN_10006340|fugu_GLEAN_10010846|fugu_GLEAN_10000352
GO:0048193	Golgi vesicle transport	biological_process	0.023299	41	4194	19	fugu_GLEAN_10016663|fugu_GLEAN_10004143|fugu_GLEAN_10007714|fugu_GLEAN_10012360|Novel00830|fugu_GLEAN_10018159|fugu_GLEAN_10017062|fugu_GLEAN_10017255|fugu_GLEAN_10009883|fugu_GLEAN_10018096|Novel00560|fugu_GLEAN_10016487|fugu_GLEAN_10018384|Novel00554|fugu_GLEAN_10010817|fugu_GLEAN_10014448|fugu_GLEAN_10009028|fugu_GLEAN_10011443|fugu_GLEAN_10017888	22	fugu_GLEAN_10013898|fugu_GLEAN_10006495|fugu_GLEAN_10016952|Novel00305|fugu_GLEAN_10002960|fugu_GLEAN_10007210|fugu_GLEAN_10008124|fugu_GLEAN_10013785|fugu_GLEAN_10012583|fugu_GLEAN_10014145|fugu_GLEAN_10010542|fugu_GLEAN_10016908|fugu_GLEAN_10006287|fugu_GLEAN_10001873|fugu_GLEAN_10002531|fugu_GLEAN_10011995|fugu_GLEAN_10010846|fugu_GLEAN_10001984|fugu_GLEAN_10011123|fugu_GLEAN_10016605|Novel005…
GO:0031704	apelin receptor binding	molecular_function	0.023528	4	4194	0		4	fugu_GLEAN_10005130|fugu_GLEAN_10004485|fugu_GLEAN_10016735|fugu_GLEAN_10001673
GO:0071702	organic substance transport	biological_process	0.023859	274	4194	146	fugu_GLEAN_10002944|fugu_GLEAN_10006570|fugu_GLEAN_10004859|fugu_GLEAN_10019767|fugu_GLEAN_10002266|fugu_GLEAN_10008316|fugu_GLEAN_10019430|fugu_GLEAN_10004436|fugu_GLEAN_10000069|fugu_GLEAN_10016809|fugu_GLEAN_10005636|fugu_GLEAN_10011378|fugu_GLEAN_10003107|fugu_GLEAN_10002209|fugu_GLEAN_10004566|fugu_GLEAN_10014441|fugu_GLEAN_10018384|fugu_GLEAN_10014686|fugu_GLEAN_10012448|fugu_GLEAN_10010817…	128	fugu_GLEAN_10002695|fugu_GLEAN_10017153|fugu_GLEAN_10006380|fugu_GLEAN_10017690|Novel00453|fugu_GLEAN_10016462|fugu_GLEAN_10014038|fugu_GLEAN_10019073|fugu_GLEAN_10012658|fugu_GLEAN_10017585|fugu_GLEAN_10019369|fugu_GLEAN_10011123|fugu_GLEAN_10015334|fugu_GLEAN_10004531|fugu_GLEAN_10016908|fugu_GLEAN_10013128|fugu_GLEAN_10012598|fugu_GLEAN_10003901|fugu_GLEAN_10019805|fugu_GLEAN_10000844|fugu_GLE…
GO:0005759	mitochondrial matrix	cellular_component	0.023891	10	4194	5	fugu_GLEAN_10000245|fugu_GLEAN_10015885|fugu_GLEAN_10006629|fugu_GLEAN_10016294|Novel00252	5	fugu_GLEAN_10004194|fugu_GLEAN_10009787|fugu_GLEAN_10002039|fugu_GLEAN_10017971|fugu_GLEAN_10010352
GO:0005643	nuclear pore	cellular_component	0.024657	7	4194	6	fugu_GLEAN_10001332|fugu_GLEAN_10005204|fugu_GLEAN_10000488|fugu_GLEAN_10019910|fugu_GLEAN_10008492|fugu_GLEAN_10008491	1	fugu_GLEAN_10012117
GO:0031683	G-protein beta/gamma-subunit complex binding	molecular_function	0.02476	30	4194	17	fugu_GLEAN_10014076|fugu_GLEAN_10009095|Novel00977|fugu_GLEAN_10016317|fugu_GLEAN_10008209|fugu_GLEAN_10019545|fugu_GLEAN_10017317|Novel01016|fugu_GLEAN_10005652|fugu_GLEAN_10017640|fugu_GLEAN_10017085|fugu_GLEAN_10009498|Novel00286|fugu_GLEAN_10015438|fugu_GLEAN_10017324|fugu_GLEAN_10017613|fugu_GLEAN_10010663	13	fugu_GLEAN_10003680|fugu_GLEAN_10018901|fugu_GLEAN_10003738|fugu_GLEAN_10014337|fugu_GLEAN_10000524|fugu_GLEAN_10019805|fugu_GLEAN_10006440|Novel00883|fugu_GLEAN_10007684|fugu_GLEAN_10009674|fugu_GLEAN_10017019|fugu_GLEAN_10018686|fugu_GLEAN_10011350
GO:0008104	protein localization	biological_process	0.024801	211	4194	116	fugu_GLEAN_10011965|fugu_GLEAN_10006570|fugu_GLEAN_10002944|fugu_GLEAN_10017573|fugu_GLEAN_10002266|fugu_GLEAN_10019767|fugu_GLEAN_10008316|fugu_GLEAN_10016809|fugu_GLEAN_10000069|fugu_GLEAN_10004436|fugu_GLEAN_10005200|fugu_GLEAN_10010256|fugu_GLEAN_10002074|fugu_GLEAN_10003107|fugu_GLEAN_10019014|fugu_GLEAN_10011378|fugu_GLEAN_10011834|fugu_GLEAN_10019841|fugu_GLEAN_10019080|fugu_GLEAN_10017459…	95	fugu_GLEAN_10001885|fugu_GLEAN_10007210|fugu_GLEAN_10002695|fugu_GLEAN_10008762|fugu_GLEAN_10017153|Novel00453|fugu_GLEAN_10007224|Novel00912|fugu_GLEAN_10017690|fugu_GLEAN_10017227|fugu_GLEAN_10003834|fugu_GLEAN_10016462|fugu_GLEAN_10014038|fugu_GLEAN_10017059|fugu_GLEAN_10008310|fugu_GLEAN_10002779|fugu_GLEAN_10006630|fugu_GLEAN_10011123|fugu_GLEAN_10019369|fugu_GLEAN_10011372|fugu_GLEAN_100126…
GO:0008757	S-adenosylmethionine-dependent methyltransferase activity	molecular_function	0.025567	37	4194	20	Novel00895|fugu_GLEAN_10001190|fugu_GLEAN_10002048|fugu_GLEAN_10003049|fugu_GLEAN_10017969|fugu_GLEAN_10017193|fugu_GLEAN_10010558|fugu_GLEAN_10003627|fugu_GLEAN_10008938|fugu_GLEAN_10009218|fugu_GLEAN_10003827|fugu_GLEAN_10011143|fugu_GLEAN_10005229|fugu_GLEAN_10018206|fugu_GLEAN_10002721|fugu_GLEAN_10012993|fugu_GLEAN_10005782|fugu_GLEAN_10011377|fugu_GLEAN_10006753|fugu_GLEAN_10008373	17	fugu_GLEAN_10003543|fugu_GLEAN_10004926|fugu_GLEAN_10003577|fugu_GLEAN_10015646|fugu_GLEAN_10015069|fugu_GLEAN_10006819|fugu_GLEAN_10011358|fugu_GLEAN_10017077|fugu_GLEAN_10004902|fugu_GLEAN_10000114|fugu_GLEAN_10009627|fugu_GLEAN_10014647|fugu_GLEAN_10002050|fugu_GLEAN_10002709|fugu_GLEAN_10006539|fugu_GLEAN_10011396|fugu_GLEAN_10018323
GO:0006412	translation	biological_process	0.025937	120	4194	77	fugu_GLEAN_10002944|fugu_GLEAN_10002589|fugu_GLEAN_10009194|fugu_GLEAN_10010465|fugu_GLEAN_10008256|fugu_GLEAN_10010312|fugu_GLEAN_10014435|fugu_GLEAN_10017192|fugu_GLEAN_10004193|fugu_GLEAN_10004257|fugu_GLEAN_10004871|Novel00494|fugu_GLEAN_10010611|fugu_GLEAN_10000905|fugu_GLEAN_10016090|Novel00171|fugu_GLEAN_10001474|fugu_GLEAN_10017413|fugu_GLEAN_10005433|fugu_GLEAN_10010374|fugu_GLEAN_100023…	43	fugu_GLEAN_10000456|fugu_GLEAN_10007996|fugu_GLEAN_10000486|fugu_GLEAN_10008225|fugu_GLEAN_10007819|Novel00401|fugu_GLEAN_10003425|Novel00598|fugu_GLEAN_10013957|Novel00508|fugu_GLEAN_10013519|fugu_GLEAN_10014739|fugu_GLEAN_10019449|fugu_GLEAN_10015387|fugu_GLEAN_10015933|fugu_GLEAN_10015646|Novel01036|fugu_GLEAN_10009255|fugu_GLEAN_10005082|fugu_GLEAN_10001213|fugu_GLEAN_10012477|fugu_GLEAN_1000…
GO:0008443	phosphofructokinase activity	molecular_function	0.02606	12	4194	8	Novel00286|fugu_GLEAN_10005652|fugu_GLEAN_10004234|Novel01016|fugu_GLEAN_10005249|fugu_GLEAN_10010751|fugu_GLEAN_10004051|fugu_GLEAN_10009211	4	fugu_GLEAN_10000524|fugu_GLEAN_10017049|fugu_GLEAN_10010436|fugu_GLEAN_10013957
GO:0016901	oxidoreductase activity, acting on the CH-OH group of donors, quinone or similar compound as acceptor	molecular_function	0.026061	5	4194	1	fugu_GLEAN_10017438	4	fugu_GLEAN_10016949|fugu_GLEAN_10013140|fugu_GLEAN_10013242|fugu_GLEAN_10005903
GO:0043604	amide biosynthetic process	biological_process	0.026147	130	4194	85	fugu_GLEAN_10013133|fugu_GLEAN_10019485|fugu_GLEAN_10012021|fugu_GLEAN_10014853|fugu_GLEAN_10005982|fugu_GLEAN_10014369|fugu_GLEAN_10019879|fugu_GLEAN_10001553|fugu_GLEAN_10002511|fugu_GLEAN_10006093|fugu_GLEAN_10010423|fugu_GLEAN_10002731|fugu_GLEAN_10018179|fugu_GLEAN_10006577|Novel00921|fugu_GLEAN_10014435|fugu_GLEAN_10017192|fugu_GLEAN_10002589|fugu_GLEAN_10009194|fugu_GLEAN_10008256|fugu_GLE…	45	fugu_GLEAN_10019449|fugu_GLEAN_10014739|fugu_GLEAN_10000817|fugu_GLEAN_10001213|fugu_GLEAN_10005082|fugu_GLEAN_10015646|fugu_GLEAN_10008225|fugu_GLEAN_10000456|fugu_GLEAN_10003425|fugu_GLEAN_10013519|Novel00401|fugu_GLEAN_10012626|fugu_GLEAN_10007908|fugu_GLEAN_10019148|fugu_GLEAN_10007529|fugu_GLEAN_10019683|fugu_GLEAN_10012350|fugu_GLEAN_10007405|fugu_GLEAN_10004194|fugu_GLEAN_10014462|fugu_GLE…
GO:0005758	mitochondrial intermembrane space	cellular_component	0.026452	4	4194	3	Novel00436|fugu_GLEAN_10006798|fugu_GLEAN_10002478	1	Novel00098
GO:0016530	metallochaperone activity	molecular_function	0.026452	4	4194	3	fugu_GLEAN_10002478|fugu_GLEAN_10006798|Novel00436	1	Novel00098
GO:0016531	copper chaperone activity	molecular_function	0.026452	4	4194	3	Novel00436|fugu_GLEAN_10006798|fugu_GLEAN_10002478	1	Novel00098
GO:0031970	organelle envelope lumen	cellular_component	0.026452	4	4194	3	fugu_GLEAN_10002478|Novel00436|fugu_GLEAN_10006798	1	Novel00098
GO:0034613	cellular protein localization	biological_process	0.026685	179	4194	100	Novel00682|fugu_GLEAN_10015571|fugu_GLEAN_10015082|fugu_GLEAN_10001455|fugu_GLEAN_10017246|fugu_GLEAN_10004987|fugu_GLEAN_10018891|fugu_GLEAN_10013602|fugu_GLEAN_10006651|fugu_GLEAN_10010872|fugu_GLEAN_10008571|fugu_GLEAN_10017564|fugu_GLEAN_10003728|fugu_GLEAN_10005479|fugu_GLEAN_10012125|Novel00385|fugu_GLEAN_10007501|fugu_GLEAN_10014508|fugu_GLEAN_10003502|fugu_GLEAN_10002600|fugu_GLEAN_100166…	79	fugu_GLEAN_10006812|fugu_GLEAN_10009867|fugu_GLEAN_10011689|fugu_GLEAN_10018810|fugu_GLEAN_10009796|fugu_GLEAN_10012304|fugu_GLEAN_10009399|fugu_GLEAN_10001419|fugu_GLEAN_10002960|Novel00683|fugu_GLEAN_10001321|fugu_GLEAN_10018264|Novel00634|fugu_GLEAN_10002334|fugu_GLEAN_10017518|Novel00496|fugu_GLEAN_10019769|fugu_GLEAN_10005376|fugu_GLEAN_10017188|fugu_GLEAN_10014038|fugu_GLEAN_10008310|fugu_G…
GO:0070727	cellular macromolecule localization	biological_process	0.026685	179	4194	100	fugu_GLEAN_10003502|fugu_GLEAN_10014508|fugu_GLEAN_10007501|Novel00385|fugu_GLEAN_10012125|fugu_GLEAN_10005479|fugu_GLEAN_10015293|fugu_GLEAN_10011143|Novel00830|fugu_GLEAN_10007714|fugu_GLEAN_10017233|fugu_GLEAN_10002600|fugu_GLEAN_10016663|fugu_GLEAN_10017246|fugu_GLEAN_10015571|fugu_GLEAN_10001455|fugu_GLEAN_10015082|Novel00682|fugu_GLEAN_10017564|fugu_GLEAN_10003728|fugu_GLEAN_10008571|fugu_G…	79	fugu_GLEAN_10017518|Novel00496|fugu_GLEAN_10002334|Novel00634|fugu_GLEAN_10001321|fugu_GLEAN_10018264|fugu_GLEAN_10002960|Novel00683|fugu_GLEAN_10017188|fugu_GLEAN_10005376|fugu_GLEAN_10019769|fugu_GLEAN_10018810|fugu_GLEAN_10009867|fugu_GLEAN_10011689|fugu_GLEAN_10006812|fugu_GLEAN_10001419|fugu_GLEAN_10012304|fugu_GLEAN_10009399|fugu_GLEAN_10009796|fugu_GLEAN_10017153|fugu_GLEAN_10008762|fugu_G…
GO:0034660	ncRNA metabolic process	biological_process	0.026949	104	4194	63	fugu_GLEAN_10007340|fugu_GLEAN_10013052|fugu_GLEAN_10002721|fugu_GLEAN_10012593|fugu_GLEAN_10014435|fugu_GLEAN_10006753|fugu_GLEAN_10002401|fugu_GLEAN_10001787|fugu_GLEAN_10004871|fugu_GLEAN_10002247|fugu_GLEAN_10002302|fugu_GLEAN_10007141|fugu_GLEAN_10001474|fugu_GLEAN_10011863|fugu_GLEAN_10008958|fugu_GLEAN_10002375|fugu_GLEAN_10008938|fugu_GLEAN_10005900|fugu_GLEAN_10013000|fugu_GLEAN_10014853…	41	fugu_GLEAN_10004083|fugu_GLEAN_10010807|fugu_GLEAN_10000486|fugu_GLEAN_10008674|Novel01001|fugu_GLEAN_10010762|fugu_GLEAN_10002709|fugu_GLEAN_10017219|fugu_GLEAN_10002725|fugu_GLEAN_10013957|Novel00598|fugu_GLEAN_10012517|fugu_GLEAN_10006819|fugu_GLEAN_10018353|fugu_GLEAN_10015656|fugu_GLEAN_10007639|fugu_GLEAN_10015933|fugu_GLEAN_10009255|fugu_GLEAN_10011387|fugu_GLEAN_10003095|fugu_GLEAN_100038…
GO:0009056	catabolic process	biological_process	0.027358	182	4194	104	fugu_GLEAN_10015079|fugu_GLEAN_10006970|fugu_GLEAN_10000947|Novel00024|fugu_GLEAN_10019689|fugu_GLEAN_10013072|fugu_GLEAN_10014407|fugu_GLEAN_10007161|fugu_GLEAN_10016396|fugu_GLEAN_10008480|fugu_GLEAN_10017298|fugu_GLEAN_10018658|fugu_GLEAN_10004834|fugu_GLEAN_10002179|fugu_GLEAN_10010516|fugu_GLEAN_10001801|fugu_GLEAN_10011125|fugu_GLEAN_10011601|fugu_GLEAN_10014051|fugu_GLEAN_10015311|fugu_GLE…	78	fugu_GLEAN_10015782|fugu_GLEAN_10014001|fugu_GLEAN_10007317|fugu_GLEAN_10003769|fugu_GLEAN_10012902|fugu_GLEAN_10007604|fugu_GLEAN_10007445|fugu_GLEAN_10018820|fugu_GLEAN_10008124|fugu_GLEAN_10010963|fugu_GLEAN_10006917|fugu_GLEAN_10007874|fugu_GLEAN_10017493|fugu_GLEAN_10016816|fugu_GLEAN_10014754|fugu_GLEAN_10019768|fugu_GLEAN_10019390|fugu_GLEAN_10015521|fugu_GLEAN_10003681|fugu_GLEAN_10014468…
GO:0004800	thyroxine 5'-deiodinase activity	molecular_function	0.027369	3	4194	1	fugu_GLEAN_10013833	2	fugu_GLEAN_10005891|fugu_GLEAN_10005892
GO:0035257	nuclear hormone receptor binding	molecular_function	0.027453	6	4194	1	fugu_GLEAN_10007152	5	fugu_GLEAN_10007183|fugu_GLEAN_10008728|fugu_GLEAN_10004129|fugu_GLEAN_10002039|fugu_GLEAN_10007465
GO:0051427	hormone receptor binding	molecular_function	0.027453	6	4194	1	fugu_GLEAN_10007152	5	fugu_GLEAN_10007465|fugu_GLEAN_10002039|fugu_GLEAN_10008728|fugu_GLEAN_10004129|fugu_GLEAN_10007183
GO:0043021	ribonucleoprotein complex binding	molecular_function	0.027822	8	4194	6	fugu_GLEAN_10016282|fugu_GLEAN_10000905|fugu_GLEAN_10002433|fugu_GLEAN_10010731|fugu_GLEAN_10007490|fugu_GLEAN_10019080	2	fugu_GLEAN_10002154|fugu_GLEAN_10010973
GO:0016929	SUMO-specific protease activity	molecular_function	0.027968	8	4194	7	fugu_GLEAN_10019842|fugu_GLEAN_10017121|fugu_GLEAN_10008689|fugu_GLEAN_10004992|fugu_GLEAN_10014220|fugu_GLEAN_10015397|fugu_GLEAN_10007875	1	fugu_GLEAN_10004482
GO:0032183	SUMO binding	molecular_function	0.027968	8	4194	7	fugu_GLEAN_10019842|fugu_GLEAN_10008689|fugu_GLEAN_10017121|fugu_GLEAN_10004992|fugu_GLEAN_10014220|fugu_GLEAN_10015397|fugu_GLEAN_10007875	1	fugu_GLEAN_10004482
GO:0070122	isopeptidase activity	molecular_function	0.027968	8	4194	7	fugu_GLEAN_10004992|fugu_GLEAN_10008689|fugu_GLEAN_10017121|fugu_GLEAN_10019842|fugu_GLEAN_10007875|fugu_GLEAN_10015397|fugu_GLEAN_10014220	1	fugu_GLEAN_10004482
GO:0070138	ubiquitin-like protein-specific isopeptidase activity	molecular_function	0.027968	8	4194	7	fugu_GLEAN_10007875|fugu_GLEAN_10015397|fugu_GLEAN_10014220|fugu_GLEAN_10004992|fugu_GLEAN_10017121|fugu_GLEAN_10008689|fugu_GLEAN_10019842	1	fugu_GLEAN_10004482
GO:0070140	SUMO-specific isopeptidase activity	molecular_function	0.027968	8	4194	7	fugu_GLEAN_10008689|fugu_GLEAN_10017121|fugu_GLEAN_10019842|fugu_GLEAN_10004992|fugu_GLEAN_10014220|fugu_GLEAN_10007875|fugu_GLEAN_10015397	1	fugu_GLEAN_10004482
GO:0019899	enzyme binding	molecular_function	0.028272	33	4194	22	fugu_GLEAN_10002944|fugu_GLEAN_10001084|fugu_GLEAN_10009235|fugu_GLEAN_10016550|fugu_GLEAN_10004920|fugu_GLEAN_10003763|fugu_GLEAN_10017233|fugu_GLEAN_10005200|fugu_GLEAN_10014626|fugu_GLEAN_10010402|fugu_GLEAN_10003203|fugu_GLEAN_10006204|fugu_GLEAN_10009374|fugu_GLEAN_10008742|fugu_GLEAN_10000910|fugu_GLEAN_10013774|fugu_GLEAN_10000947|fugu_GLEAN_10017354|fugu_GLEAN_10018891|fugu_GLEAN_10008214…	11	Novel00496|fugu_GLEAN_10013281|fugu_GLEAN_10000398|Novel00723|fugu_GLEAN_10018010|fugu_GLEAN_10002624|fugu_GLEAN_10016227|fugu_GLEAN_10006812|fugu_GLEAN_10013190|fugu_GLEAN_10009399|fugu_GLEAN_10016908
GO:0055114	oxidation-reduction process	biological_process	0.028461	274	4194	116	Novel00914|fugu_GLEAN_10002424|fugu_GLEAN_10001037|fugu_GLEAN_10001953|fugu_GLEAN_10014218|fugu_GLEAN_10019396|fugu_GLEAN_10007348|fugu_GLEAN_10001632|fugu_GLEAN_10011463|fugu_GLEAN_10014651|fugu_GLEAN_10017067|fugu_GLEAN_10017300|fugu_GLEAN_10010558|fugu_GLEAN_10002781|fugu_GLEAN_10014505|fugu_GLEAN_10007337|fugu_GLEAN_10001439|fugu_GLEAN_10000894|fugu_GLEAN_10018658|fugu_GLEAN_10017366|fugu_GLE…	158	fugu_GLEAN_10005884|fugu_GLEAN_10017994|fugu_GLEAN_10010491|fugu_GLEAN_10004083|fugu_GLEAN_10008128|fugu_GLEAN_10015656|fugu_GLEAN_10001577|fugu_GLEAN_10003295|fugu_GLEAN_10001830|fugu_GLEAN_10007265|fugu_GLEAN_10003197|fugu_GLEAN_10007099|fugu_GLEAN_10012792|fugu_GLEAN_10010422|fugu_GLEAN_10010306|fugu_GLEAN_10004454|fugu_GLEAN_10016346|fugu_GLEAN_10006917|fugu_GLEAN_10005881|fugu_GLEAN_10012999…
GO:0070647	protein modification by small protein conjugation or removal	biological_process	0.028611	53	4194	32	fugu_GLEAN_10009223|fugu_GLEAN_10011116|fugu_GLEAN_10003610|fugu_GLEAN_10010423|fugu_GLEAN_10014734|fugu_GLEAN_10018910|fugu_GLEAN_10009594|fugu_GLEAN_10008689|fugu_GLEAN_10004228|fugu_GLEAN_10019842|fugu_GLEAN_10008214|fugu_GLEAN_10011521|fugu_GLEAN_10003898|fugu_GLEAN_10017217|fugu_GLEAN_10001759|fugu_GLEAN_10007875|fugu_GLEAN_10013142|fugu_GLEAN_10010626|fugu_GLEAN_10013058|fugu_GLEAN_10018528…	21	fugu_GLEAN_10005160|Novel00889|fugu_GLEAN_10015069|fugu_GLEAN_10010008|fugu_GLEAN_10003769|fugu_GLEAN_10011689|fugu_GLEAN_10007837|fugu_GLEAN_10019768|fugu_GLEAN_10007372|fugu_GLEAN_10019683|fugu_GLEAN_10013011|fugu_GLEAN_10017188|fugu_GLEAN_10017494|fugu_GLEAN_10017994|fugu_GLEAN_10002946|Novel00723|Novel00453|fugu_GLEAN_10007713|fugu_GLEAN_10014041|fugu_GLEAN_10004482|fugu_GLEAN_10019684
GO:0019783	ubiquitin-like protein-specific protease activity	molecular_function	0.02864	12	4194	10	fugu_GLEAN_10010423|fugu_GLEAN_10007875|fugu_GLEAN_10015397|fugu_GLEAN_10014220|fugu_GLEAN_10011601|fugu_GLEAN_10004992|fugu_GLEAN_10019596|fugu_GLEAN_10017121|fugu_GLEAN_10008689|fugu_GLEAN_10019842	2	fugu_GLEAN_10008841|fugu_GLEAN_10004482
GO:0048308	organelle inheritance	biological_process	0.028904	8	4194	2	fugu_GLEAN_10002225|fugu_GLEAN_10001157	6	fugu_GLEAN_10018825|fugu_GLEAN_10007371|fugu_GLEAN_10007445|fugu_GLEAN_10007604|fugu_GLEAN_10003681|fugu_GLEAN_10019769
GO:0048309	endoplasmic reticulum inheritance	biological_process	0.028904	8	4194	2	fugu_GLEAN_10002225|fugu_GLEAN_10001157	6	fugu_GLEAN_10007371|fugu_GLEAN_10018825|fugu_GLEAN_10007445|fugu_GLEAN_10007604|fugu_GLEAN_10019769|fugu_GLEAN_10003681
GO:0006338	chromatin remodeling	biological_process	0.029774	13	4194	10	fugu_GLEAN_10009561|fugu_GLEAN_10013141|fugu_GLEAN_10018261|fugu_GLEAN_10013783|fugu_GLEAN_10008887|fugu_GLEAN_10008444|fugu_GLEAN_10004066|fugu_GLEAN_10003728|fugu_GLEAN_10004274|fugu_GLEAN_10008202	3	fugu_GLEAN_10013913|fugu_GLEAN_10009844|fugu_GLEAN_10003095
GO:0017150	tRNA dihydrouridine synthase activity	molecular_function	0.030374	6	4194	4	fugu_GLEAN_10016128|fugu_GLEAN_10009876|fugu_GLEAN_10004699|fugu_GLEAN_10002401	2	fugu_GLEAN_10009228|fugu_GLEAN_10004083
GO:0003743	translation initiation factor activity	molecular_function	0.030481	20	4194	13	fugu_GLEAN_10017279|fugu_GLEAN_10006577|fugu_GLEAN_10008177|fugu_GLEAN_10007530|fugu_GLEAN_10011902|fugu_GLEAN_10000593|fugu_GLEAN_10000894|fugu_GLEAN_10009194|fugu_GLEAN_10014369|fugu_GLEAN_10009875|fugu_GLEAN_10016929|fugu_GLEAN_10016655|fugu_GLEAN_10009840	7	fugu_GLEAN_10012350|fugu_GLEAN_10013519|Novel00221|fugu_GLEAN_10000456|fugu_GLEAN_10008225|fugu_GLEAN_10019449|fugu_GLEAN_10011372
GO:0004813	alanine-tRNA ligase activity	molecular_function	0.0306	4	4194	2	fugu_GLEAN_10004341|fugu_GLEAN_10012021	2	fugu_GLEAN_10012626|Novel00598
GO:0006419	alanyl-tRNA aminoacylation	biological_process	0.0306	4	4194	2	fugu_GLEAN_10004341|fugu_GLEAN_10012021	2	Novel00598|fugu_GLEAN_10012626
GO:0007264	small GTPase mediated signal transduction	biological_process	0.030754	142	4194	70	fugu_GLEAN_10013897|fugu_GLEAN_10012194|fugu_GLEAN_10014372|fugu_GLEAN_10007900|fugu_GLEAN_10008856|Novel00809|fugu_GLEAN_10013550|fugu_GLEAN_10016317|fugu_GLEAN_10006554|fugu_GLEAN_10009938|fugu_GLEAN_10016378|Novel00286|fugu_GLEAN_10017085|fugu_GLEAN_10008209|fugu_GLEAN_10003161|fugu_GLEAN_10017948|fugu_GLEAN_10005076|fugu_GLEAN_10015438|fugu_GLEAN_10017317|fugu_GLEAN_10006179|fugu_GLEAN_100105…	72	fugu_GLEAN_10010807|fugu_GLEAN_10015498|fugu_GLEAN_10018901|fugu_GLEAN_10007581|fugu_GLEAN_10009169|fugu_GLEAN_10012688|fugu_GLEAN_10019374|fugu_GLEAN_10019768|fugu_GLEAN_10019390|fugu_GLEAN_10000524|fugu_GLEAN_10004162|fugu_GLEAN_10014315|fugu_GLEAN_10014219|Novel00317|fugu_GLEAN_10018425|fugu_GLEAN_10015210|fugu_GLEAN_10009234|Novel00883|fugu_GLEAN_10007986|fugu_GLEAN_10012470|fugu_GLEAN_100143…
GO:0098588	bounding membrane of organelle	cellular_component	0.030944	101	4194	60	fugu_GLEAN_10001645|fugu_GLEAN_10002576|fugu_GLEAN_10006093|fugu_GLEAN_10010731|Novel00554|fugu_GLEAN_10011198|fugu_GLEAN_10000466|fugu_GLEAN_10011443|fugu_GLEAN_10002775|fugu_GLEAN_10003379|fugu_GLEAN_10002433|fugu_GLEAN_10002209|fugu_GLEAN_10001402|fugu_GLEAN_10018261|fugu_GLEAN_10011378|fugu_GLEAN_10016809|fugu_GLEAN_10016202|fugu_GLEAN_10017255|fugu_GLEAN_10007854|fugu_GLEAN_10016725|fugu_GLE…	41	fugu_GLEAN_10016482|fugu_GLEAN_10012741|fugu_GLEAN_10011995|fugu_GLEAN_10002894|fugu_GLEAN_10013128|fugu_GLEAN_10012583|fugu_GLEAN_10011370|fugu_GLEAN_10000529|fugu_GLEAN_10006287|fugu_GLEAN_10018710|fugu_GLEAN_10013286|fugu_GLEAN_10011123|fugu_GLEAN_10008450|fugu_GLEAN_10008331|fugu_GLEAN_10017642|fugu_GLEAN_10002154|fugu_GLEAN_10016669|fugu_GLEAN_10011120|fugu_GLEAN_10003990|fugu_GLEAN_10008204…
GO:0070876	SOSS complex	cellular_component	0.03105	2	4194	1	fugu_GLEAN_10012557	1	fugu_GLEAN_10012082
GO:0019079	viral genome replication	biological_process	0.031363	24	4194	18	fugu_GLEAN_10002313|fugu_GLEAN_10017773|fugu_GLEAN_10012813|fugu_GLEAN_10019265|fugu_GLEAN_10011863|fugu_GLEAN_10010440|fugu_GLEAN_10006771|fugu_GLEAN_10017208|fugu_GLEAN_10007337|fugu_GLEAN_10019014|fugu_GLEAN_10012098|fugu_GLEAN_10000420|fugu_GLEAN_10000788|fugu_GLEAN_10007237|fugu_GLEAN_10005474|fugu_GLEAN_10019764|fugu_GLEAN_10004125|fugu_GLEAN_10009098	6	fugu_GLEAN_10015534|fugu_GLEAN_10002399|fugu_GLEAN_10018810|fugu_GLEAN_10003704|fugu_GLEAN_10014876|fugu_GLEAN_10008841
GO:0009539	photosystem II reaction center	cellular_component	0.032525	10	4194	6	fugu_GLEAN_10008930|fugu_GLEAN_10016702|fugu_GLEAN_10000931|fugu_GLEAN_10008093|fugu_GLEAN_10012332|fugu_GLEAN_10012408	4	fugu_GLEAN_10016506|fugu_GLEAN_10013105|Novel00911|fugu_GLEAN_10012335
GO:0006402	mRNA catabolic process	biological_process	0.033073	16	4194	12	fugu_GLEAN_10014407|fugu_GLEAN_10017150|fugu_GLEAN_10016747|fugu_GLEAN_10005949|fugu_GLEAN_10000998|fugu_GLEAN_10016725|fugu_GLEAN_10005925|fugu_GLEAN_10003250|fugu_GLEAN_10004834|fugu_GLEAN_10002179|fugu_GLEAN_10016139|fugu_GLEAN_10012914	4	fugu_GLEAN_10014754|fugu_GLEAN_10016259|fugu_GLEAN_10006056|fugu_GLEAN_10019369
GO:0016670	oxidoreductase activity, acting on a sulfur group of donors, oxygen as acceptor	molecular_function	0.033294	8	4194	3	fugu_GLEAN_10002364|fugu_GLEAN_10019546|fugu_GLEAN_10005068	5	fugu_GLEAN_10002849|fugu_GLEAN_10009653|fugu_GLEAN_10010178|fugu_GLEAN_10006917|fugu_GLEAN_10012502
GO:0016887	ATPase activity	molecular_function	0.033695	115	4194	74	fugu_GLEAN_10013034|fugu_GLEAN_10004931|fugu_GLEAN_10001428|fugu_GLEAN_10010440|fugu_GLEAN_10010872|fugu_GLEAN_10017208|fugu_GLEAN_10004308|fugu_GLEAN_10010304|fugu_GLEAN_10015128|fugu_GLEAN_10013390|fugu_GLEAN_10017773|fugu_GLEAN_10008844|fugu_GLEAN_10003730|fugu_GLEAN_10018733|fugu_GLEAN_10017835|fugu_GLEAN_10009218|fugu_GLEAN_10007312|fugu_GLEAN_10000788|fugu_GLEAN_10015868|fugu_GLEAN_10015465…	41	fugu_GLEAN_10010063|fugu_GLEAN_10009888|fugu_GLEAN_10001338|fugu_GLEAN_10009528|fugu_GLEAN_10015544|fugu_GLEAN_10012304|fugu_GLEAN_10004809|fugu_GLEAN_10003680|Novel00360|fugu_GLEAN_10009674|fugu_GLEAN_10002399|fugu_GLEAN_10010606|fugu_GLEAN_10016674|fugu_GLEAN_10007850|Novel00249|fugu_GLEAN_10015698|fugu_GLEAN_10018935|fugu_GLEAN_10018686|fugu_GLEAN_10019769|fugu_GLEAN_10013705|fugu_GLEAN_100037…
GO:0000723	telomere maintenance	biological_process	0.034669	7	4194	2	fugu_GLEAN_10002179|fugu_GLEAN_10010440	5	fugu_GLEAN_10000439|fugu_GLEAN_10019369|fugu_GLEAN_10018810|fugu_GLEAN_10008310|fugu_GLEAN_10004718
GO:0032200	telomere organization	biological_process	0.034669	7	4194	2	fugu_GLEAN_10002179|fugu_GLEAN_10010440	5	fugu_GLEAN_10018810|fugu_GLEAN_10008310|fugu_GLEAN_10004718|fugu_GLEAN_10019369|fugu_GLEAN_10000439
GO:0060249	anatomical structure homeostasis	biological_process	0.034669	7	4194	2	fugu_GLEAN_10002179|fugu_GLEAN_10010440	5	fugu_GLEAN_10019369|fugu_GLEAN_10018810|fugu_GLEAN_10004718|fugu_GLEAN_10008310|fugu_GLEAN_10000439
GO:0016462	pyrophosphatase activity	molecular_function	0.034815	245	4194	143	fugu_GLEAN_10004952|fugu_GLEAN_10002313|fugu_GLEAN_10012525|fugu_GLEAN_10013637|fugu_GLEAN_10017459|fugu_GLEAN_10009599|fugu_GLEAN_10003891|fugu_GLEAN_10001463|fugu_GLEAN_10019014|fugu_GLEAN_10007237|fugu_GLEAN_10009636|fugu_GLEAN_10011825|fugu_GLEAN_10001598|fugu_GLEAN_10014050|fugu_GLEAN_10019545|Novel00977|fugu_GLEAN_10000324|fugu_GLEAN_10003345|fugu_GLEAN_10010663|fugu_GLEAN_10011863|fugu_GLE…	102	fugu_GLEAN_10006287|fugu_GLEAN_10011350|fugu_GLEAN_10007639|fugu_GLEAN_10002894|fugu_GLEAN_10007202|fugu_GLEAN_10002777|fugu_GLEAN_10008310|fugu_GLEAN_10014997|fugu_GLEAN_10014002|fugu_GLEAN_10019369|Novel00550|fugu_GLEAN_10015334|fugu_GLEAN_10011404|fugu_GLEAN_10016212|fugu_GLEAN_10009743|fugu_GLEAN_10019464|fugu_GLEAN_10007132|fugu_GLEAN_10009504|fugu_GLEAN_10008762|fugu_GLEAN_10003324|fugu_GLE…
GO:0032991	macromolecular complex	cellular_component	0.035059	568	4194	317	fugu_GLEAN_10006629|fugu_GLEAN_10000806|fugu_GLEAN_10009223|fugu_GLEAN_10012813|fugu_GLEAN_10001760|fugu_GLEAN_10016294|fugu_GLEAN_10017246|fugu_GLEAN_10011178|fugu_GLEAN_10001196|fugu_GLEAN_10015082|fugu_GLEAN_10003627|fugu_GLEAN_10012498|Novel00830|fugu_GLEAN_10003827|fugu_GLEAN_10015293|fugu_GLEAN_10016663|fugu_GLEAN_10004143|fugu_GLEAN_10011952|Novel00252|Novel00181|fugu_GLEAN_10009945|fugu_G…	251	fugu_GLEAN_10009888|fugu_GLEAN_10001338|fugu_GLEAN_10013947|fugu_GLEAN_10001558|fugu_GLEAN_10017029|fugu_GLEAN_10010567|fugu_GLEAN_10008772|fugu_GLEAN_10000461|fugu_GLEAN_10003095|fugu_GLEAN_10002777|fugu_GLEAN_10009943|fugu_GLEAN_10016908|fugu_GLEAN_10015387|fugu_GLEAN_10013348|fugu_GLEAN_10017585|fugu_GLEAN_10007959|fugu_GLEAN_10014002|fugu_GLEAN_10018800|fugu_GLEAN_10008282|fugu_GLEAN_10010674…
GO:0006013	mannose metabolic process	biological_process	0.035159	4	4194	0		4	fugu_GLEAN_10010911|fugu_GLEAN_10012597|fugu_GLEAN_10017486|fugu_GLEAN_10017603
GO:0005096	GTPase activator activity	molecular_function	0.03552	33	4194	14	fugu_GLEAN_10019770|fugu_GLEAN_10019234|fugu_GLEAN_10015456|fugu_GLEAN_10009945|fugu_GLEAN_10007900|fugu_GLEAN_10008256|fugu_GLEAN_10000232|fugu_GLEAN_10003394|fugu_GLEAN_10001709|fugu_GLEAN_10011825|fugu_GLEAN_10012779|fugu_GLEAN_10008605|fugu_GLEAN_10003154|fugu_GLEAN_10003161	19	fugu_GLEAN_10008225|fugu_GLEAN_10008122|fugu_GLEAN_10015498|fugu_GLEAN_10010950|fugu_GLEAN_10008054|fugu_GLEAN_10012449|fugu_GLEAN_10009169|fugu_GLEAN_10006743|fugu_GLEAN_10018426|fugu_GLEAN_10010949|fugu_GLEAN_10008355|fugu_GLEAN_10014777|fugu_GLEAN_10019768|fugu_GLEAN_10011150|fugu_GLEAN_10005685|fugu_GLEAN_10004923|fugu_GLEAN_10015210|fugu_GLEAN_10001419|fugu_GLEAN_10007604
GO:0043022	ribosome binding	molecular_function	0.035654	3	4194	2	fugu_GLEAN_10007490|fugu_GLEAN_10000905	1	fugu_GLEAN_10010973
GO:0006259	DNA metabolic process	biological_process	0.035734	227	4194	118	fugu_GLEAN_10005648|fugu_GLEAN_10017099|fugu_GLEAN_10008595|fugu_GLEAN_10003794|fugu_GLEAN_10012866|fugu_GLEAN_10005337|fugu_GLEAN_10005592|fugu_GLEAN_10006836|fugu_GLEAN_10018101|fugu_GLEAN_10018744|fugu_GLEAN_10019071|fugu_GLEAN_10017534|fugu_GLEAN_10006771|fugu_GLEAN_10000855|fugu_GLEAN_10011902|fugu_GLEAN_10003203|fugu_GLEAN_10006581|fugu_GLEAN_10015880|fugu_GLEAN_10004253|fugu_GLEAN_10006423…	109	fugu_GLEAN_10014710|fugu_GLEAN_10018264|fugu_GLEAN_10014189|fugu_GLEAN_10004594|fugu_GLEAN_10009917|fugu_GLEAN_10013979|Novel01022|fugu_GLEAN_10002262|Novel00723|fugu_GLEAN_10013829|fugu_GLEAN_10001565|fugu_GLEAN_10009487|fugu_GLEAN_10002173|fugu_GLEAN_10019140|fugu_GLEAN_10017507|fugu_GLEAN_10009079|fugu_GLEAN_10019347|fugu_GLEAN_10018810|fugu_GLEAN_10019664|fugu_GLEAN_10009399|fugu_GLEAN_100084…
GO:0034470	ncRNA processing	biological_process	0.03646	83	4194	50	fugu_GLEAN_10015903|fugu_GLEAN_10007149|fugu_GLEAN_10003827|fugu_GLEAN_10012524|fugu_GLEAN_10006834|fugu_GLEAN_10003768|fugu_GLEAN_10002816|fugu_GLEAN_10008373|fugu_GLEAN_10009876|fugu_GLEAN_10004480|fugu_GLEAN_10003849|fugu_GLEAN_10014650|fugu_GLEAN_10004699|fugu_GLEAN_10010872|fugu_GLEAN_10001894|fugu_GLEAN_10010440|fugu_GLEAN_10003627|fugu_GLEAN_10018933|fugu_GLEAN_10006785|fugu_GLEAN_10014109…	33	fugu_GLEAN_10015151|fugu_GLEAN_10013974|fugu_GLEAN_10005285|fugu_GLEAN_10015641|fugu_GLEAN_10009228|fugu_GLEAN_10002039|fugu_GLEAN_10004902|fugu_GLEAN_10000114|fugu_GLEAN_10012085|fugu_GLEAN_10009820|fugu_GLEAN_10017688|fugu_GLEAN_10011387|fugu_GLEAN_10003095|fugu_GLEAN_10006988|fugu_GLEAN_10003543|fugu_GLEAN_10004926|fugu_GLEAN_10013399|fugu_GLEAN_10012241|fugu_GLEAN_10015309|fugu_GLEAN_10018810…
GO:0006612	protein targeting to membrane	biological_process	0.037036	20	4194	16	fugu_GLEAN_10005652|fugu_GLEAN_10017317|fugu_GLEAN_10019014|fugu_GLEAN_10002179|fugu_GLEAN_10003219|fugu_GLEAN_10019841|fugu_GLEAN_10002266|fugu_GLEAN_10019080|fugu_GLEAN_10013133|fugu_GLEAN_10009599|fugu_GLEAN_10015438|fugu_GLEAN_10011953|fugu_GLEAN_10010872|fugu_GLEAN_10003891|fugu_GLEAN_10007944|fugu_GLEAN_10006519	4	fugu_GLEAN_10008310|fugu_GLEAN_10019369|fugu_GLEAN_10018810|fugu_GLEAN_10010646
GO:0052689	carboxylic ester hydrolase activity	molecular_function	0.037678	19	4194	8	fugu_GLEAN_10004130|fugu_GLEAN_10002584|fugu_GLEAN_10019885|fugu_GLEAN_10017988|fugu_GLEAN_10010148|fugu_GLEAN_10004688|fugu_GLEAN_10005900|fugu_GLEAN_10005188	11	fugu_GLEAN_10010479|fugu_GLEAN_10017971|fugu_GLEAN_10015933|fugu_GLEAN_10017825|fugu_GLEAN_10005017|fugu_GLEAN_10015782|fugu_GLEAN_10009867|fugu_GLEAN_10001558|fugu_GLEAN_10018497|fugu_GLEAN_10011477|fugu_GLEAN_10019369
GO:0006364	rRNA processing	biological_process	0.038244	24	4194	17	fugu_GLEAN_10001894|fugu_GLEAN_10003827|fugu_GLEAN_10007141|fugu_GLEAN_10003768|fugu_GLEAN_10012665|fugu_GLEAN_10002486|fugu_GLEAN_10015903|fugu_GLEAN_10002247|fugu_GLEAN_10007149|fugu_GLEAN_10001787|fugu_GLEAN_10012593|fugu_GLEAN_10017969|fugu_GLEAN_10003627|fugu_GLEAN_10002816|fugu_GLEAN_10006785|fugu_GLEAN_10017297|fugu_GLEAN_10008938	7	fugu_GLEAN_10003543|fugu_GLEAN_10004902|fugu_GLEAN_10002709|fugu_GLEAN_10005285|fugu_GLEAN_10006819|fugu_GLEAN_10011387|fugu_GLEAN_10003095
GO:0016072	rRNA metabolic process	biological_process	0.038244	24	4194	17	fugu_GLEAN_10007149|fugu_GLEAN_10001787|fugu_GLEAN_10002486|fugu_GLEAN_10015903|fugu_GLEAN_10002247|fugu_GLEAN_10003827|fugu_GLEAN_10001894|fugu_GLEAN_10007141|fugu_GLEAN_10003768|fugu_GLEAN_10012665|fugu_GLEAN_10002816|fugu_GLEAN_10017297|fugu_GLEAN_10006785|fugu_GLEAN_10003627|fugu_GLEAN_10008938|fugu_GLEAN_10012593|fugu_GLEAN_10017969	7	fugu_GLEAN_10002709|fugu_GLEAN_10005285|fugu_GLEAN_10003543|fugu_GLEAN_10004902|fugu_GLEAN_10011387|fugu_GLEAN_10003095|fugu_GLEAN_10006819
GO:0030162	regulation of proteolysis	biological_process	0.038491	16	4194	8	fugu_GLEAN_10002679|fugu_GLEAN_10002681|fugu_GLEAN_10015363|fugu_GLEAN_10015362|fugu_GLEAN_10008214|fugu_GLEAN_10018528|fugu_GLEAN_10012813|fugu_GLEAN_10012360	8	fugu_GLEAN_10001832|fugu_GLEAN_10019768|fugu_GLEAN_10014001|fugu_GLEAN_10014876|fugu_GLEAN_10015637|Novel00723|fugu_GLEAN_10013011|fugu_GLEAN_10017981
GO:1902582	single-organism intracellular transport	biological_process	0.039188	114	4194	61	fugu_GLEAN_10018078|fugu_GLEAN_10019841|fugu_GLEAN_10011443|fugu_GLEAN_10017888|fugu_GLEAN_10019080|fugu_GLEAN_10013133|fugu_GLEAN_10000558|fugu_GLEAN_10019014|fugu_GLEAN_10015438|fugu_GLEAN_10003891|fugu_GLEAN_10001645|Novel00554|fugu_GLEAN_10010817|fugu_GLEAN_10019468|fugu_GLEAN_10009599|fugu_GLEAN_10018384|fugu_GLEAN_10003219|fugu_GLEAN_10004180|fugu_GLEAN_10002266|fugu_GLEAN_10009404|fugu_GLE…	53	fugu_GLEAN_10001984|fugu_GLEAN_10006630|fugu_GLEAN_10011123|fugu_GLEAN_10019369|Novel00550|fugu_GLEAN_10013286|fugu_GLEAN_10019768|fugu_GLEAN_10004718|fugu_GLEAN_10008310|fugu_GLEAN_10000679|fugu_GLEAN_10012117|fugu_GLEAN_10002531|fugu_GLEAN_10011995|fugu_GLEAN_10010646|fugu_GLEAN_10013462|fugu_GLEAN_10013128|fugu_GLEAN_10012583|fugu_GLEAN_10016908|fugu_GLEAN_10006287|fugu_GLEAN_10011120|fugu_GLE…
GO:0005742	mitochondrial outer membrane translocase complex	cellular_component	0.03925	9	4194	5	fugu_GLEAN_10001645|fugu_GLEAN_10015082|fugu_GLEAN_10007854|Novel00385|fugu_GLEAN_10015838	4	fugu_GLEAN_10011120|fugu_GLEAN_10013128|fugu_GLEAN_10001885|fugu_GLEAN_10009692
GO:0007409	axonogenesis	biological_process	0.041274	9	4194	4	fugu_GLEAN_10011714|fugu_GLEAN_10002448|fugu_GLEAN_10015749|fugu_GLEAN_10005467	5	fugu_GLEAN_10016991|fugu_GLEAN_10012673|fugu_GLEAN_10000655|fugu_GLEAN_10003106|fugu_GLEAN_10004454
GO:0007411	axon guidance	biological_process	0.041274	9	4194	4	fugu_GLEAN_10015749|fugu_GLEAN_10005467|fugu_GLEAN_10002448|fugu_GLEAN_10011714	5	fugu_GLEAN_10000655|fugu_GLEAN_10003106|fugu_GLEAN_10004454|fugu_GLEAN_10016991|fugu_GLEAN_10012673
GO:0048667	cell morphogenesis involved in neuron differentiation	biological_process	0.041274	9	4194	4	fugu_GLEAN_10002448|fugu_GLEAN_10005467|fugu_GLEAN_10015749|fugu_GLEAN_10011714	5	fugu_GLEAN_10004454|fugu_GLEAN_10003106|fugu_GLEAN_10000655|fugu_GLEAN_10012673|fugu_GLEAN_10016991
GO:0048812	neuron projection morphogenesis	biological_process	0.041274	9	4194	4	fugu_GLEAN_10005467|fugu_GLEAN_10015749|fugu_GLEAN_10002448|fugu_GLEAN_10011714	5	fugu_GLEAN_10000655|fugu_GLEAN_10004454|fugu_GLEAN_10003106|fugu_GLEAN_10016991|fugu_GLEAN_10012673
GO:0061564	axon development	biological_process	0.041274	9	4194	4	fugu_GLEAN_10011714|fugu_GLEAN_10002448|fugu_GLEAN_10005467|fugu_GLEAN_10015749	5	fugu_GLEAN_10012673|fugu_GLEAN_10016991|fugu_GLEAN_10004454|fugu_GLEAN_10003106|fugu_GLEAN_10000655
GO:0097485	neuron projection guidance	biological_process	0.041274	9	4194	4	fugu_GLEAN_10011714|fugu_GLEAN_10002448|fugu_GLEAN_10005467|fugu_GLEAN_10015749	5	fugu_GLEAN_10016991|fugu_GLEAN_10012673|fugu_GLEAN_10000655|fugu_GLEAN_10004454|fugu_GLEAN_10003106
GO:0016278	lysine N-methyltransferase activity	molecular_function	0.04173	12	4194	5	fugu_GLEAN_10009218|fugu_GLEAN_10010558|fugu_GLEAN_10002048|fugu_GLEAN_10005229|fugu_GLEAN_10005782	7	fugu_GLEAN_10018323|fugu_GLEAN_10014647|fugu_GLEAN_10017077|fugu_GLEAN_10004926|fugu_GLEAN_10009627|fugu_GLEAN_10006539|fugu_GLEAN_10000114
GO:0016279	protein-lysine N-methyltransferase activity	molecular_function	0.04173	12	4194	5	fugu_GLEAN_10002048|fugu_GLEAN_10005229|fugu_GLEAN_10005782|fugu_GLEAN_10009218|fugu_GLEAN_10010558	7	fugu_GLEAN_10006539|fugu_GLEAN_10009627|fugu_GLEAN_10004926|fugu_GLEAN_10000114|fugu_GLEAN_10018323|fugu_GLEAN_10017077|fugu_GLEAN_10014647
GO:0018024	histone-lysine N-methyltransferase activity	molecular_function	0.04173	12	4194	5	fugu_GLEAN_10009218|fugu_GLEAN_10010558|fugu_GLEAN_10005229|fugu_GLEAN_10002048|fugu_GLEAN_10005782	7	fugu_GLEAN_10018323|fugu_GLEAN_10017077|fugu_GLEAN_10014647|fugu_GLEAN_10006539|fugu_GLEAN_10004926|fugu_GLEAN_10009627|fugu_GLEAN_10000114
GO:0042054	histone methyltransferase activity	molecular_function	0.04173	12	4194	5	fugu_GLEAN_10005782|fugu_GLEAN_10005229|fugu_GLEAN_10002048|fugu_GLEAN_10010558|fugu_GLEAN_10009218	7	fugu_GLEAN_10000114|fugu_GLEAN_10009627|fugu_GLEAN_10004926|fugu_GLEAN_10006539|fugu_GLEAN_10014647|fugu_GLEAN_10017077|fugu_GLEAN_10018323
GO:0001522	pseudouridine synthesis	biological_process	0.041864	11	4194	6	fugu_GLEAN_10008373|fugu_GLEAN_10018649|fugu_GLEAN_10002155|fugu_GLEAN_10017615|Novel00536|fugu_GLEAN_10009456	5	fugu_GLEAN_10000747|fugu_GLEAN_10015689|fugu_GLEAN_10004219|fugu_GLEAN_10018604|fugu_GLEAN_10016215
GO:0003724	RNA helicase activity	molecular_function	0.04206	27	4194	21	fugu_GLEAN_10004551|fugu_GLEAN_10007340|fugu_GLEAN_10008595|fugu_GLEAN_10000633|fugu_GLEAN_10006414|fugu_GLEAN_10019234|fugu_GLEAN_10018733|fugu_GLEAN_10010375|fugu_GLEAN_10010570|fugu_GLEAN_10009599|fugu_GLEAN_10006836|fugu_GLEAN_10000834|fugu_GLEAN_10002313|fugu_GLEAN_10002247|fugu_GLEAN_10011953|fugu_GLEAN_10010304|fugu_GLEAN_10006771|fugu_GLEAN_10010872|fugu_GLEAN_10003891|fugu_GLEAN_10010440…	6	fugu_GLEAN_10007558|fugu_GLEAN_10009504|Novel00127|fugu_GLEAN_10003738|fugu_GLEAN_10015544|fugu_GLEAN_10018686
GO:0004146	dihydrofolate reductase activity	molecular_function	0.042452	3	4194	2	fugu_GLEAN_10002424|fugu_GLEAN_10002545	1	fugu_GLEAN_10001616
GO:0040011	locomotion	biological_process	0.042504	67	4194	30	fugu_GLEAN_10005657|fugu_GLEAN_10014288|fugu_GLEAN_10013650|fugu_GLEAN_10002448|fugu_GLEAN_10007498|fugu_GLEAN_10001455|fugu_GLEAN_10019210|fugu_GLEAN_10013615|fugu_GLEAN_10011714|fugu_GLEAN_10003551|fugu_GLEAN_10000232|fugu_GLEAN_10010202|fugu_GLEAN_10011279|fugu_GLEAN_10014054|fugu_GLEAN_10015885|fugu_GLEAN_10002257|fugu_GLEAN_10017459|fugu_GLEAN_10001137|fugu_GLEAN_10008214|fugu_GLEAN_10013486…	37	fugu_GLEAN_10007445|fugu_GLEAN_10003106|fugu_GLEAN_10009399|fugu_GLEAN_10007604|fugu_GLEAN_10016633|fugu_GLEAN_10011689|fugu_GLEAN_10008728|fugu_GLEAN_10016605|Novel01054|fugu_GLEAN_10009222|fugu_GLEAN_10005376|fugu_GLEAN_10016991|fugu_GLEAN_10010612|fugu_GLEAN_10019769|fugu_GLEAN_10004454|fugu_GLEAN_10004810|fugu_GLEAN_10001255|fugu_GLEAN_10013281|fugu_GLEAN_10012673|fugu_GLEAN_10004594|fugu_GLE…
GO:0006750	glutathione biosynthetic process	biological_process	0.043958	5	4194	5	fugu_GLEAN_10013133|fugu_GLEAN_10006225|fugu_GLEAN_10015721|fugu_GLEAN_10009792|fugu_GLEAN_10000331	0
GO:0019184	nonribosomal peptide biosynthetic process	biological_process	0.043958	5	4194	5	fugu_GLEAN_10013133|fugu_GLEAN_10006225|fugu_GLEAN_10015721|fugu_GLEAN_10009792|fugu_GLEAN_10000331	0
GO:0006066	alcohol metabolic process	biological_process	0.044218	12	4194	7	fugu_GLEAN_10001894|fugu_GLEAN_10013495|fugu_GLEAN_10008113|fugu_GLEAN_10017699|fugu_GLEAN_10007277|fugu_GLEAN_10006204|fugu_GLEAN_10002904	5	fugu_GLEAN_10000352|fugu_GLEAN_10006340|fugu_GLEAN_10003468|fugu_GLEAN_10010846|fugu_GLEAN_10016346
GO:0000103	sulfate assimilation	biological_process	0.044589	5	4194	3	fugu_GLEAN_10011953|fugu_GLEAN_10004051|fugu_GLEAN_10005652	2	fugu_GLEAN_10013744|fugu_GLEAN_10010606
GO:0004020	adenylylsulfate kinase activity	molecular_function	0.044589	5	4194	3	fugu_GLEAN_10004051|fugu_GLEAN_10005652|fugu_GLEAN_10011953	2	fugu_GLEAN_10010606|fugu_GLEAN_10013744
GO:0000314	organellar small ribosomal subunit	cellular_component	0.045396	5	4194	4	fugu_GLEAN_10015885|fugu_GLEAN_10016294|fugu_GLEAN_10006629|Novel00252	1	fugu_GLEAN_10004194
GO:0005763	mitochondrial small ribosomal subunit	cellular_component	0.045396	5	4194	4	fugu_GLEAN_10006629|fugu_GLEAN_10016294|fugu_GLEAN_10015885|Novel00252	1	fugu_GLEAN_10004194
GO:0015935	small ribosomal subunit	cellular_component	0.045396	5	4194	4	fugu_GLEAN_10015885|fugu_GLEAN_10006629|fugu_GLEAN_10016294|Novel00252	1	fugu_GLEAN_10004194
GO:0043603	cellular amide metabolic process	biological_process	0.045418	139	4194	88	fugu_GLEAN_10006577|Novel00921|fugu_GLEAN_10018179|fugu_GLEAN_10002731|fugu_GLEAN_10010423|fugu_GLEAN_10006093|fugu_GLEAN_10001553|fugu_GLEAN_10002511|fugu_GLEAN_10019879|fugu_GLEAN_10014369|fugu_GLEAN_10003379|fugu_GLEAN_10005982|fugu_GLEAN_10014853|fugu_GLEAN_10013133|fugu_GLEAN_10019485|fugu_GLEAN_10012021|fugu_GLEAN_10010611|fugu_GLEAN_10016090|fugu_GLEAN_10015721|Novel00494|fugu_GLEAN_100044…	51	fugu_GLEAN_10015646|fugu_GLEAN_10001213|fugu_GLEAN_10005082|fugu_GLEAN_10000817|fugu_GLEAN_10014739|fugu_GLEAN_10019449|fugu_GLEAN_10002946|Novel00401|fugu_GLEAN_10013519|fugu_GLEAN_10008331|fugu_GLEAN_10003425|fugu_GLEAN_10000456|fugu_GLEAN_10008225|fugu_GLEAN_10003106|fugu_GLEAN_10007405|fugu_GLEAN_10012350|fugu_GLEAN_10019683|fugu_GLEAN_10007529|fugu_GLEAN_10019148|fugu_GLEAN_10007908|fugu_GLE…
GO:0016071	mRNA metabolic process	biological_process	0.046896	64	4194	44	fugu_GLEAN_10002129|fugu_GLEAN_10018528|fugu_GLEAN_10005084|fugu_GLEAN_10016725|fugu_GLEAN_10006097|fugu_GLEAN_10006757|fugu_GLEAN_10010320|fugu_GLEAN_10005949|fugu_GLEAN_10005593|fugu_GLEAN_10018572|fugu_GLEAN_10018679|fugu_GLEAN_10003250|fugu_GLEAN_10005925|fugu_GLEAN_10016747|fugu_GLEAN_10016344|fugu_GLEAN_10001436|fugu_GLEAN_10017309|fugu_GLEAN_10018447|fugu_GLEAN_10013819|fugu_GLEAN_10000589…	20	fugu_GLEAN_10006545|fugu_GLEAN_10011869|fugu_GLEAN_10006056|fugu_GLEAN_10011396|fugu_GLEAN_10016259|fugu_GLEAN_10012399|fugu_GLEAN_10019369|fugu_GLEAN_10000679|fugu_GLEAN_10011358|fugu_GLEAN_10017792|fugu_GLEAN_10006450|fugu_GLEAN_10014754|fugu_GLEAN_10017971|fugu_GLEAN_10013898|fugu_GLEAN_10008124|fugu_GLEAN_10019684|fugu_GLEAN_10013865|fugu_GLEAN_10002951|fugu_GLEAN_10007529|fugu_GLEAN_10000091
GO:0071310	cellular response to organic substance	biological_process	0.046905	33	4194	19	fugu_GLEAN_10009897|fugu_GLEAN_10001688|fugu_GLEAN_10015585|fugu_GLEAN_10000373|fugu_GLEAN_10012208|fugu_GLEAN_10010476|fugu_GLEAN_10010320|fugu_GLEAN_10004306|fugu_GLEAN_10002375|fugu_GLEAN_10009636|Novel00682|fugu_GLEAN_10009562|fugu_GLEAN_10015120|fugu_GLEAN_10015571|Novel00972|Novel00370|fugu_GLEAN_10014105|fugu_GLEAN_10016747|fugu_GLEAN_10018444	14	Novel00683|fugu_GLEAN_10019404|fugu_GLEAN_10008437|fugu_GLEAN_10000727|fugu_GLEAN_10010567|fugu_GLEAN_10014797|fugu_GLEAN_10001376|fugu_GLEAN_10006992|fugu_GLEAN_10014175|fugu_GLEAN_10017624|fugu_GLEAN_10016227|fugu_GLEAN_10009020|fugu_GLEAN_10007422|fugu_GLEAN_10010116
GO:0003924	GTPase activity	molecular_function	0.047086	105	4194	62	fugu_GLEAN_10017582|Novel00216|fugu_GLEAN_10001760|fugu_GLEAN_10017613|fugu_GLEAN_10017324|fugu_GLEAN_10015128|fugu_GLEAN_10014288|fugu_GLEAN_10011953|fugu_GLEAN_10010304|fugu_GLEAN_10010872|fugu_GLEAN_10019612|fugu_GLEAN_10009218|fugu_GLEAN_10002002|Novel00218|fugu_GLEAN_10009051|fugu_GLEAN_10015465|fugu_GLEAN_10017835|fugu_GLEAN_10014076|fugu_GLEAN_10009095|fugu_GLEAN_10018101|fugu_GLEAN_100019…	43	fugu_GLEAN_10009399|fugu_GLEAN_10002387|fugu_GLEAN_10002893|fugu_GLEAN_10010063|fugu_GLEAN_10017019|fugu_GLEAN_10000831|fugu_GLEAN_10003680|fugu_GLEAN_10018686|fugu_GLEAN_10015698|fugu_GLEAN_10014797|fugu_GLEAN_10015151|fugu_GLEAN_10016841|fugu_GLEAN_10009674|fugu_GLEAN_10007684|fugu_GLEAN_10009632|fugu_GLEAN_10006440|fugu_GLEAN_10019805|fugu_GLEAN_10019907|fugu_GLEAN_10005151|fugu_GLEAN_10003738…
GO:0042618	poly-hydroxybutyrate metabolic process	biological_process	0.047224	2	4194	0		2	fugu_GLEAN_10002894|fugu_GLEAN_10002893
GO:0042619	poly-hydroxybutyrate biosynthetic process	biological_process	0.047224	2	4194	0		2	fugu_GLEAN_10002894|fugu_GLEAN_10002893
GO:1901440	poly(hydroxyalkanoate) metabolic process	biological_process	0.047224	2	4194	0		2	fugu_GLEAN_10002894|fugu_GLEAN_10002893
GO:1901441	poly(hydroxyalkanoate) biosynthetic process	biological_process	0.047224	2	4194	0		2	fugu_GLEAN_10002894|fugu_GLEAN_10002893
GO:0032259	methylation	biological_process	0.047679	31	4194	16	fugu_GLEAN_10006753|fugu_GLEAN_10008938|fugu_GLEAN_10008373|fugu_GLEAN_10003627|fugu_GLEAN_10011143|fugu_GLEAN_10002048|fugu_GLEAN_10005229|fugu_GLEAN_10017390|fugu_GLEAN_10003827|fugu_GLEAN_10001894|fugu_GLEAN_10019071|fugu_GLEAN_10002302|fugu_GLEAN_10001787|fugu_GLEAN_10003049|fugu_GLEAN_10011198|fugu_GLEAN_10019128	15	fugu_GLEAN_10006539|fugu_GLEAN_10018039|fugu_GLEAN_10006819|fugu_GLEAN_10011396|fugu_GLEAN_10018323|fugu_GLEAN_10012105|fugu_GLEAN_10009627|fugu_GLEAN_10004926|fugu_GLEAN_10003577|fugu_GLEAN_10010669|fugu_GLEAN_10004902|fugu_GLEAN_10000114|fugu_GLEAN_10017096|fugu_GLEAN_10000437|fugu_GLEAN_10002709
GO:0006401	RNA catabolic process	biological_process	0.048299	17	4194	13	fugu_GLEAN_10005925|fugu_GLEAN_10016725|fugu_GLEAN_10018159|fugu_GLEAN_10000998|fugu_GLEAN_10016747|fugu_GLEAN_10005949|fugu_GLEAN_10017150|fugu_GLEAN_10014407|fugu_GLEAN_10012914|fugu_GLEAN_10016139|fugu_GLEAN_10004834|fugu_GLEAN_10002179|fugu_GLEAN_10003250	4	fugu_GLEAN_10016259|fugu_GLEAN_10014754|fugu_GLEAN_10019369|fugu_GLEAN_10006056
GO:0016597	amino acid binding	molecular_function	0.048726	8	4194	4	Novel00073|fugu_GLEAN_10004143|fugu_GLEAN_10017720|fugu_GLEAN_10000331	4	fugu_GLEAN_10019683|fugu_GLEAN_10012964|fugu_GLEAN_10019852|fugu_GLEAN_10011772
GO:0070972	protein localization to endoplasmic reticulum	biological_process	0.049369	20	4194	16	fugu_GLEAN_10006519|fugu_GLEAN_10011953|fugu_GLEAN_10015438|fugu_GLEAN_10003891|fugu_GLEAN_10010872|fugu_GLEAN_10007944|fugu_GLEAN_10009599|fugu_GLEAN_10019080|fugu_GLEAN_10013133|fugu_GLEAN_10003219|fugu_GLEAN_10019841|fugu_GLEAN_10002266|fugu_GLEAN_10019014|fugu_GLEAN_10002179|fugu_GLEAN_10017317|fugu_GLEAN_10005652	4	fugu_GLEAN_10010646|fugu_GLEAN_10019369|fugu_GLEAN_10018810|fugu_GLEAN_10008310
