# Supplementary material for: Integrated application of multi-omics provides insights into cold stress responses in pufferfish Takifugu fasciatus
Source: BMC Genomics. 2019 Jul 8;20:563. doi: 10.1186/s12864-019-5915-7 (PMC6615287; doi:10.1186/s12864-019-5915-7)
Supplement: Supplementary file 7 — Table S5. KEGG analysis of differentially expressed genes. (XLSX 16 kb) [file 12864_2019_5915_MOESM7_ESM.xlsx]

## Sheet: Sheet1
#Term	Database	ID	Input number	Background number	P-Value	Input	KEGG_ID/KO	Entrez_ID	Hyperlink
Spliceosome	KEGG PATHWAY	tru03040	78	141	1.42868e-06	fugu_GLEAN_10009624|fugu_GLEAN_10012592|Novel00451|fugu_GLEAN_10000804|fugu_GLEAN_10016930|fugu_GLEAN_10001598|fugu_GLEAN_10013514|fugu_GLEAN_10005084|fugu_GLEAN_10014467|Novel00373|fugu_GLEAN_10000251|fugu_GLEAN_10018803|fugu_GLEAN_10001662|Novel00181|fugu_GLEAN_10009444|fugu_GLEAN_10000197|fugu_GLEAN_10003348|fugu_GLEAN_10002991|fugu_GLEAN_10002789|fugu_GLEAN_10013093|fugu_GLEAN_10000205|fugu_G…	tru:101068593|tru:101073816|tru:101062497|tru:101074452|tru:101074667|tru:101063179|tru:101070705|tru:101075969|tru:101071981|tru:101069189|tru:101071248|tru:101078406|tru:101063006|tru:101063324|tru:101074299|tru:101068957|tru:101079911|tru:101079611|tru:101071053|tru:101071382|tru:101073110|tru:101078349|tru:101063699|tru:101062322|tru:101074062|tru:101079948|tru:101067989|tru:101079727|tru:101…	101068593|101073816|101062497|101074452|101074667|101063179|101070705|101075969|101071981|101069189|101071248|101078406|101063006|101063324|101074299|101068957|101079911|101079611|101071053|101071382|101073110|101078349|101063699|101062322|101074062|101079948|101067989|101079727|101062053|101066053|101076027|101076417|101064274|101075835|101078166|101063071|101069147|101062720|101079759|101077689…	http://www.genome.jp/kegg-bin/show_pathway?tru03040/tru:101062497%09red/tru:101073935%09red/tru:101067582%09red/tru:101068714%09red/tru:101079727%09red/tru:101068731%09red/tru:101067496%09red/tru:101074062%09red/tru:101070705%09red/tru:101075969%09red/tru:101067989%09red/tru:101072797%09red/tru:101077242%09red/tru:101070881%09red/tru:101068593%09red/tru:101071053%09red/tru:101079466%09red/tru:101…
Ribosome biogenesis in eukaryotes	KEGG PATHWAY	tru03008	45	76	7.00328e-05	fugu_GLEAN_10012593|fugu_GLEAN_10004372|fugu_GLEAN_10017816|fugu_GLEAN_10012665|fugu_GLEAN_10004551|fugu_GLEAN_10004403|fugu_GLEAN_10003768|fugu_GLEAN_10013180|fugu_GLEAN_10010570|fugu_GLEAN_10011016|fugu_GLEAN_10006767|fugu_GLEAN_10011144|fugu_GLEAN_10002486|fugu_GLEAN_10002945|fugu_GLEAN_10002944|fugu_GLEAN_10011301|fugu_GLEAN_10009051|fugu_GLEAN_10016202|fugu_GLEAN_10003827|fugu_GLEAN_10012038…	tru:101073592|tru:101068325|tru:101068468|tru:101075896|tru:101067640|tru:101079422|tru:101077326|tru:101063337|tru:101062362|tru:101061509|tru:101073482|tru:101066424|tru:101073349|tru:101079764|tru:101079764|tru:101067240|tru:101070586|tru:101079923|tru:101065290|tru:101079948|tru:101071256|tru:101080223|tru:101064938|tru:101065594|tru:101080068|tru:101074214|tru:101070276|tru:101073954|tru:101…	101073592|101068325|101068468|101075896|101067640|101079422|101077326|101063337|101062362|101061509|101073482|101066424|101073349|101079764|101079764|101067240|101070586|101079923|101065290|101079948|101071256|101080223|101064938|101065594|101080068|101074214|101070276|101073954|101063201|101077813|101070133|101071972|101078622|101068544|101062355|101064680|101077533|101066395|101068544|101063916…	http://www.genome.jp/kegg-bin/show_pathway?tru03008/tru:101071256%09red/tru:101070276%09red/tru:101079764%09red/tru:101079422%09red/tru:101073592%09red/tru:101070586%09red/tru:101077533%09red/tru:101068325%09red/tru:101075902%09red/tru:101071972%09red/tru:101078622%09red/tru:101062362%09red/tru:101063201%09red/tru:101061509%09red/tru:101077326%09red/tru:101067240%09red/tru:101068544%09red/tru:101…
RNA transport	KEGG PATHWAY	tru03013	76	171	0.000508655	fugu_GLEAN_10016509|fugu_GLEAN_10005204|fugu_GLEAN_10000804|fugu_GLEAN_10005562|fugu_GLEAN_10000788|fugu_GLEAN_10013570|fugu_GLEAN_10013514|fugu_GLEAN_10008492|fugu_GLEAN_10008491|fugu_GLEAN_10013047|fugu_GLEAN_10005735|fugu_GLEAN_10016355|fugu_GLEAN_10018803|fugu_GLEAN_10017951|fugu_GLEAN_10014650|fugu_GLEAN_10017225|fugu_GLEAN_10019369|fugu_GLEAN_10009624|fugu_GLEAN_10019128|fugu_GLEAN_10006577…	tru:101067901|tru:101069243|tru:101074452|tru:101078617|tru:101066116|tru:101076535|tru:101070705|tru:101074268|tru:101074268|tru:101066601|tru:101066811|tru:101076600|tru:101078406|tru:101067221|tru:101063534|tru:101066811|tru:101064659|tru:101068593|tru:101076778|tru:101061403|tru:101077823|tru:101067065|tru:101074861|tru:101079764|tru:101075227|tru:101067240|tru:101067824|tru:101068231|tru:101…	101067901|101069243|101074452|101078617|101066116|101076535|101070705|101074268|101074268|101066601|101066811|101076600|101078406|101067221|101063534|101066811|101064659|101068593|101076778|101061403|101077823|101067065|101074861|101079764|101075227|101067240|101067824|101068231|101074815|101070509|101073775|101078446|101080242|101077107|101070133|101064092|101076276|101061978|101063350|101070848…	http://www.genome.jp/kegg-bin/show_pathway?tru03013/tru:101062497%09red/tru:101064092%09red/tru:101063350%09red/tru:101079764%09red/tru:101061137%09red/tru:101062901%09red/tru:101069365%09red/tru:101069421%09red/tru:101078617%09red/tru:101077107%09red/tru:101061978%09red/tru:101077471%09red/tru:101076600%09red/tru:101074005%09red/tru:101068593%09red/tru:101066111%09red/tru:101072769%09red/tru:101…
Proteasome	KEGG PATHWAY	tru03050	28	48	0.00181117	fugu_GLEAN_10002693|fugu_GLEAN_10001496|fugu_GLEAN_10015603|fugu_GLEAN_10002165|fugu_GLEAN_10019126|fugu_GLEAN_10000632|fugu_GLEAN_10006388|fugu_GLEAN_10016017|fugu_GLEAN_10008555|fugu_GLEAN_10006405|fugu_GLEAN_10016342|fugu_GLEAN_10010777|fugu_GLEAN_10018290|fugu_GLEAN_10015757|fugu_GLEAN_10007102|fugu_GLEAN_10000833|fugu_GLEAN_10000834|fugu_GLEAN_10018793|fugu_GLEAN_10000633|fugu_GLEAN_10002313…	tru:101071132|tru:101070567|tru:101072710|tru:101066780|tru:101076546|tru:101065328|tru:101071136|tru:101066586|tru:101069157|tru:101062730|tru:101074594|tru:101064188|tru:101071656|tru:101074627|tru:101070817|tru:101068986|tru:101068759|tru:101077125|tru:101065328|tru:101072741|tru:101079228|tru:101071546|tru:101067336|tru:101063431|tru:101067241|tru:101079330|tru:101073541|tru:101062097|	101071132|101070567|101072710|101066780|101076546|101065328|101071136|101066586|101069157|101062730|101074594|101064188|101071656|101074627|101070817|101068986|101068759|101077125|101065328|101072741|101079228|101071546|101067336|101063431|101067241|101079330|101073541|101062097|	http://www.genome.jp/kegg-bin/show_pathway?tru03050/tru:101069157%09red/tru:101063431%09red/tru:101065328%09red/tru:101071132%09red/tru:101071656%09red/tru:101071136%09red/tru:101071546%09red/tru:101062730%09red/tru:101068759%09red/tru:101072741%09red/tru:101077125%09red/tru:101079228%09red/tru:101076546%09red/tru:101067241%09red/tru:101067336%09red/tru:101074594%09red/tru:101066586%09red/tru:101…
Herpes simplex infection	KEGG PATHWAY	tru05168	69	185	0.0218249	Novel00020|fugu_GLEAN_10006970|fugu_GLEAN_10010513|fugu_GLEAN_10016950|fugu_GLEAN_10005657|fugu_GLEAN_10015705|fugu_GLEAN_10005187|fugu_GLEAN_10018803|fugu_GLEAN_10016930|fugu_GLEAN_10000358|fugu_GLEAN_10016290|fugu_GLEAN_10009624|fugu_GLEAN_10008556|fugu_GLEAN_10012637|fugu_GLEAN_10015982|fugu_GLEAN_10003935|fugu_GLEAN_10018571|fugu_GLEAN_10018854|fugu_GLEAN_10001443|fugu_GLEAN_10007380|fugu_GLE…	tru:101071553|tru:101068627|tru:101062041|tru:101064018|tru:101069888|tru:101068225|tru:101071013|tru:101078406|tru:101074667|tru:101067578|tru:101080075|tru:101068593|tru:101068711|tru:101073743|tru:101080136|tru:101067933|tru:101064262|tru:101073984|tru:101069621|tru:101061826|tru:101061913|tru:101069880|tru:101073316|tru:101079994|tru:101074231|tru:101061826|tru:613231|tru:101072867|tru:101079…	101071553|101068627|101062041|101064018|101069888|101068225|101071013|101078406|101074667|101067578|101080075|101068593|101068711|101073743|101080136|101067933|101064262|101073984|101069621|101061826|101061913|101069880|101073316|101079994|101074231|101061826|613231|101072867|101079037|101065961|101064726|101062003|101074146|101065841|101073575|446083|101075631|101068557|101068951|101064386|10107…	http://www.genome.jp/kegg-bin/show_pathway?tru05168/tru:101064018%09red/tru:101064430%09red/tru:101069621%09red/tru:101068225%09red/tru:101071462%09red/tru:101068731%09red/tru:101080190%09red/tru:101068593%09red/tru:101071013%09red/tru:101079994%09red/tru:101074146%09red/tru:101062041%09red/tru:101071639%09red/tru:101068711%09red/tru:613231%09red/tru:446056%09red/tru:101074231%09red/tru:101073316…
Glyoxylate and dicarboxylate metabolism	KEGG PATHWAY	tru00630	17	32	0.024999	fugu_GLEAN_10001205|fugu_GLEAN_10012632|fugu_GLEAN_10008126|fugu_GLEAN_10009830|fugu_GLEAN_10012300|fugu_GLEAN_10009228|fugu_GLEAN_10012999|fugu_GLEAN_10018746|fugu_GLEAN_10002920|fugu_GLEAN_10019494|fugu_GLEAN_10009525|fugu_GLEAN_10006424|fugu_GLEAN_10009149|fugu_GLEAN_10003391|fugu_GLEAN_10017296|fugu_GLEAN_10008590|fugu_GLEAN_10006423	tru:101068695|tru:101079742|tru:101073392|tru:101061908|tru:101079428|tru:101066572|tru:101068695|tru:101071406|tru:101073761|tru:101064586|tru:101075542|tru:101071091|tru:101075729|tru:101069495|tru:101065824|tru:101064038|tru:101071091|	101068695|101079742|101073392|101061908|101079428|101066572|101068695|101071406|101073761|101064586|101075542|101071091|101075729|101069495|101065824|101064038|101071091|	http://www.genome.jp/kegg-bin/show_pathway?tru00630/tru:101065824%09red/tru:101075729%09red/tru:101079428%09red/tru:101075542%09red/tru:101064586%09red/tru:101066572%09red/tru:101073761%09red/tru:101064038%09red/tru:101073392%09red/tru:101068695%09red/tru:101061908%09red/tru:101071091%09red/tru:101079742%09red/tru:101071406%09red/tru:101069495%09red
Lysine degradation	KEGG PATHWAY	tru00310	28	63	0.0272384	fugu_GLEAN_10005449|fugu_GLEAN_10012535|fugu_GLEAN_10012471|fugu_GLEAN_10001466|fugu_GLEAN_10002350|fugu_GLEAN_10004915|fugu_GLEAN_10018615|fugu_GLEAN_10018323|Novel00487|fugu_GLEAN_10006762|fugu_GLEAN_10019826|fugu_GLEAN_10016968|fugu_GLEAN_10013298|fugu_GLEAN_10018019|fugu_GLEAN_10004479|fugu_GLEAN_10018843|fugu_GLEAN_10003359|fugu_GLEAN_10016949|fugu_GLEAN_10003567|fugu_GLEAN_10016144|fugu_GLE…	tru:101064238|tru:101066165|tru:101071878|tru:100101241|tru:101064136|tru:101061778|tru:101066216|tru:101072913|tru:101075649|tru:101078475|tru:101076756|tru:101071878|tru:101073662|tru:101073728|tru:101075052|tru:101072864|tru:101079232|tru:101069597|tru:101062458|tru:101078475|tru:101062458|tru:101073392|tru:101062653|tru:101079297|tru:101064037|tru:101064304|tru:101062458|tru:101066288|	101064238|101066165|101071878|100101241|101064136|101061778|101066216|101072913|101075649|101078475|101076756|101071878|101073662|101073728|101075052|101072864|101079232|101069597|101062458|101078475|101062458|101073392|101062653|101079297|101064037|101064304|101062458|101066288|	http://www.genome.jp/kegg-bin/show_pathway?tru00310/tru:101064037%09red/tru:101066288%09red/tru:100101241%09red/tru:101075052%09red/tru:101064136%09red/tru:101062653%09red/tru:101072864%09red/tru:101069597%09red/tru:101062458%09red/tru:101075649%09red/tru:101064238%09red/tru:101071878%09red/tru:101073392%09red/tru:101061778%09red/tru:101078475%09red/tru:101072913%09red/tru:101076756%09red/tru:101…
Adherens junction	KEGG PATHWAY	tru04520	45	115	0.0322231	fugu_GLEAN_10007076|fugu_GLEAN_10007171|fugu_GLEAN_10007170|fugu_GLEAN_10007172|fugu_GLEAN_10006055|fugu_GLEAN_10010357|fugu_GLEAN_10007158|fugu_GLEAN_10010532|fugu_GLEAN_10013557|fugu_GLEAN_10003576|Novel00360|fugu_GLEAN_10014548|fugu_GLEAN_10011101|fugu_GLEAN_10013579|fugu_GLEAN_10001094|fugu_GLEAN_10018854|fugu_GLEAN_10009345|Novel00809|Novel00822|fugu_GLEAN_10015936|fugu_GLEAN_10010611|fugu_G…	tru:101062978|tru:101064277|tru:101064277|tru:101064277|tru:101079713|tru:101076147|tru:101061688|tru:101065281|tru:101064138|tru:101073748|tru:101071407|tru:101078564|tru:101074231|tru:101075629|tru:101072459|tru:101073984|tru:101063331|tru:101067723|tru:101071407|tru:101072080|tru:101066406|tru:101062696|tru:101075286|tru:101075286|tru:101061053|tru:101074632|tru:101064476|tru:101063191|tru:101…	101062978|101064277|101064277|101064277|101079713|101076147|101061688|101065281|101064138|101073748|101071407|101078564|101074231|101075629|101072459|101073984|101063331|101067723|101071407|101072080|101066406|101062696|101075286|101075286|101061053|101074632|101064476|101063191|101073366|101063201|101067119|101078856|101066563|101061053|101063938|101071607|101078746|101066395|101062282|101070071…	http://www.genome.jp/kegg-bin/show_pathway?tru04520/tru:101061053%09red/tru:101067119%09red/tru:101071407%09red/tru:101075629%09red/tru:101064056%09red/tru:101072728%09red/tru:446056%09red/tru:101070071%09red/tru:101063191%09red/tru:101067723%09red/tru:101078856%09red/tru:101064138%09red/tru:101064476%09red/tru:101062696%09red/tru:101063201%09red/tru:101064277%09red/tru:101062978%09red/tru:101072…
Cytosolic DNA-sensing pathway	KEGG PATHWAY	tru04623	18	37	0.0384164	fugu_GLEAN_10001635|fugu_GLEAN_10009390|fugu_GLEAN_10011449|fugu_GLEAN_10008556|fugu_GLEAN_10012637|fugu_GLEAN_10000971|fugu_GLEAN_10004762|fugu_GLEAN_10014814|fugu_GLEAN_10007709|fugu_GLEAN_10015705|fugu_GLEAN_10005187|fugu_GLEAN_10017586|fugu_GLEAN_10011915|fugu_GLEAN_10004961|fugu_GLEAN_10016181|fugu_GLEAN_10005681|fugu_GLEAN_10011252|fugu_GLEAN_10005682	tru:101076367|tru:101069880|tru:101080252|tru:101068711|tru:101073743|tru:101068882|tru:101079573|tru:101062431|tru:101076618|tru:101068225|tru:101071013|tru:101069060|tru:101071639|tru:101073092|tru:101074146|tru:101064726|tru:101073967|tru:101064726|	101076367|101069880|101080252|101068711|101073743|101068882|101079573|101062431|101076618|101068225|101071013|101069060|101071639|101073092|101074146|101064726|101073967|101064726|	http://www.genome.jp/kegg-bin/show_pathway?tru04623/tru:101062431%09red/tru:101076618%09red/tru:101064726%09red/tru:101069060%09red/tru:101073092%09red/tru:101071013%09red/tru:101071639%09red/tru:101074146%09red/tru:101069880%09red/tru:101073743%09red/tru:101068711%09red/tru:101080252%09red/tru:101068225%09red/tru:101079573%09red/tru:101068882%09red/tru:101073967%09red/tru:101076367%09red
PPAR signaling pathway	KEGG PATHWAY	tru03320	33	81	0.0414178	fugu_GLEAN_10012623|fugu_GLEAN_10002692|Novel00586|fugu_GLEAN_10010148|fugu_GLEAN_10011986|fugu_GLEAN_10000803|fugu_GLEAN_10004774|fugu_GLEAN_10017407|fugu_GLEAN_10016751|fugu_GLEAN_10014105|fugu_GLEAN_10019470|fugu_GLEAN_10014876|fugu_GLEAN_10003295|fugu_GLEAN_10017170|fugu_GLEAN_10015585|fugu_GLEAN_10010116|fugu_GLEAN_10009562|fugu_GLEAN_10005769|fugu_GLEAN_10013502|fugu_GLEAN_10003695|fugu_GLE…	tru:101077705|tru:101070903|tru:101061789|tru:101068642|tru:101076701|tru:101076236|tru:777946|tru:101077645|tru:101067175|tru:100049070|tru:101079021|tru:101073483|tru:101062671|tru:101078304|tru:101071817|tru:101079168|tru:100049069|tru:101066349|tru:101071841|tru:101070026|tru:101069556|tru:101073728|tru:101063559|tru:101069792|tru:101061942|tru:778012|tru:101072327|tru:777947|tru:101061833|tr…	101077705|101070903|101061789|101068642|101076701|101076236|777946|101077645|101067175|100049070|101079021|101073483|101062671|101078304|101071817|101079168|100049069|101066349|101071841|101070026|101069556|101073728|101063559|101069792|101061942|778012|101072327|777947|101061833|101079362|101070682|101061972|101071843|	http://www.genome.jp/kegg-bin/show_pathway?tru03320/tru:101076701%09red/tru:101071817%09red/tru:101062671%09red/tru:101066349%09red/tru:100049070%09red/tru:101076236%09red/tru:101061833%09red/tru:100049069%09red/tru:101061972%09red/tru:101070903%09red/tru:101069556%09red/tru:101079362%09red/tru:101072327%09red/tru:101078304%09red/tru:101070026%09red/tru:101067175%09red/tru:101069792%09red/tru:101…
mRNA surveillance pathway	KEGG PATHWAY	tru03015	33	82	0.0463665	fugu_GLEAN_10016509|fugu_GLEAN_10005679|fugu_GLEAN_10000862|fugu_GLEAN_10014518|fugu_GLEAN_10016950|fugu_GLEAN_10001370|fugu_GLEAN_10011378|fugu_GLEAN_10018803|fugu_GLEAN_10012296|fugu_GLEAN_10019369|fugu_GLEAN_10009624|fugu_GLEAN_10003107|fugu_GLEAN_10015030|fugu_GLEAN_10018347|fugu_GLEAN_10000804|fugu_GLEAN_10002805|fugu_GLEAN_10009031|fugu_GLEAN_10004068|fugu_GLEAN_10019138|fugu_GLEAN_10013831…	tru:101067901|tru:101065613|tru:101065321|tru:101076153|tru:101064018|tru:101070509|tru:101075238|tru:101078406|tru:101061332|tru:101064659|tru:101068593|tru:101077823|tru:101075227|tru:101071776|tru:101074452|tru:101067039|tru:101065130|tru:101064532|tru:101074005|tru:101069307|tru:101078622|tru:101071215|tru:101061178|tru:101068893|tru:101063455|tru:101073399|tru:101071970|tru:101074742|tru:101…	101067901|101065613|101065321|101076153|101064018|101070509|101075238|101078406|101061332|101064659|101068593|101077823|101075227|101071776|101074452|101067039|101065130|101064532|101074005|101069307|101078622|101071215|101061178|101068893|101063455|101073399|101071970|101074742|101066556|101065351|101074911|101067411|101062497|	http://www.genome.jp/kegg-bin/show_pathway?tru03015/tru:101062497%09red/tru:101063455%09red/tru:101064018%09red/tru:101061178%09red/tru:101065613%09red/tru:101076153%09red/tru:101074005%09red/tru:101068593%09red/tru:101069307%09red/tru:101071970%09red/tru:101074452%09red/tru:101067901%09red/tru:101078622%09red/tru:101065321%09red/tru:101075238%09red/tru:101074911%09red/tru:101066556%09red/tru:101…
Fatty acid biosynthesis	KEGG PATHWAY	tru00061	10	17	0.0492441	fugu_GLEAN_10015870|fugu_GLEAN_10007024|fugu_GLEAN_10019774|fugu_GLEAN_10003695|fugu_GLEAN_10019470|fugu_GLEAN_10018539|fugu_GLEAN_10014876|fugu_GLEAN_10001158|fugu_GLEAN_10016751|fugu_GLEAN_10010558	tru:101075383|tru:101061739|tru:101074812|tru:101070026|tru:101079021|tru:101061833|tru:101073483|tru:101069792|tru:101067175|tru:101069108|	101075383|101061739|101074812|101070026|101079021|101061833|101073483|101069792|101067175|101069108|	http://www.genome.jp/kegg-bin/show_pathway?tru00061/tru:101069108%09red/tru:101061739%09red/tru:101079021%09red/tru:101070026%09red/tru:101067175%09red/tru:101069792%09red/tru:101075383%09red/tru:101074812%09red/tru:101073483%09red/tru:101061833%09red
