# Supplementary material for: Integrated application of multi-omics provides insights into cold stress responses in pufferfish Takifugu fasciatus
Source: BMC Genomics. 2019 Jul 8;20:563. doi: 10.1186/s12864-019-5915-7 (PMC6615287; doi:10.1186/s12864-019-5915-7)
Supplement: Supplementary file 8 — Table S6. The classification of integrated analysis results on transcriptome and proteome. (XLSX 308 kb) [file 12864_2019_5915_MOESM8_ESM.xlsx]

## Sheet: cor_plot
Protein	Gene	Protein_log2(foldchange)	Gene_log2(foldchange)	Type
fugu_GLEAN_10015979	fugu_GLEAN_10015979	0.991269	-0.10782	DEPs_NDEGs
fugu_GLEAN_10017523	fugu_GLEAN_10017523	0.702472	-1.90119	DEPs_DEGs
fugu_GLEAN_10010188	fugu_GLEAN_10010188	0.675512	-0.059333	DEPs_NDEGs
fugu_GLEAN_10012122	fugu_GLEAN_10012122	0.634348	1.6446	DEPs_NDEGs
fugu_GLEAN_10001390	fugu_GLEAN_10001390	0.621205	-0.81018	DEPs_NDEGs
fugu_GLEAN_10001153	fugu_GLEAN_10001153	0.612275	-0.046366	DEPs_NDEGs
fugu_GLEAN_10018431	fugu_GLEAN_10018431	0.537287	1.74688	DEPs_DEGs
fugu_GLEAN_10014864	fugu_GLEAN_10014864	0.484959	-1.3748	DEPs_DEGs
fugu_GLEAN_10019205	fugu_GLEAN_10019205	0.44829	1.3327	DEPs_DEGs
fugu_GLEAN_10005531	fugu_GLEAN_10005531	0.428785	0.41713	DEPs_NDEGs
fugu_GLEAN_10011234	fugu_GLEAN_10011234	0.428577	1.82034	DEPs_DEGs
fugu_GLEAN_10002889	fugu_GLEAN_10002889	0.424345	0.54679	DEPs_NDEGs
fugu_GLEAN_10001645	fugu_GLEAN_10001645	0.418421	1.3296	DEPs_DEGs
fugu_GLEAN_10017999	fugu_GLEAN_10017999	0.416181	1.99107	DEPs_DEGs
fugu_GLEAN_10017048	fugu_GLEAN_10017048	0.408919	0.46432	DEPs_NDEGs
fugu_GLEAN_10005501	fugu_GLEAN_10005501	0.391164	0.66372	DEPs_NDEGs
fugu_GLEAN_10012450	fugu_GLEAN_10012450	0.369449	2.2271	DEPs_DEGs
fugu_GLEAN_10011154	fugu_GLEAN_10011154	0.363776	-0.48972	DEPs_NDEGs
fugu_GLEAN_10017805	fugu_GLEAN_10017805	0.353357	-1.5362	DEPs_DEGs
fugu_GLEAN_10009284	fugu_GLEAN_10009284	0.339869	0.42872	DEPs_NDEGs
fugu_GLEAN_10008808	fugu_GLEAN_10008808	0.338135	-0.071514	DEPs_NDEGs
fugu_GLEAN_10012348	fugu_GLEAN_10012348	0.337415	1.72732	DEPs_DEGs
fugu_GLEAN_10018095	fugu_GLEAN_10018095	0.336903	-0.26681	DEPs_NDEGs
fugu_GLEAN_10017345	fugu_GLEAN_10017345	0.336309	2.0127	DEPs_DEGs
fugu_GLEAN_10015568	fugu_GLEAN_10015568	0.334667	-0.22134	DEPs_NDEGs
fugu_GLEAN_10002270	fugu_GLEAN_10002270	0.334186	-0.29664	DEPs_NDEGs
fugu_GLEAN_10004055	fugu_GLEAN_10004055	0.330471	1.2977	DEPs_DEGs
fugu_GLEAN_10002222	fugu_GLEAN_10002222	0.327181	-0.74419	DEPs_NDEGs
fugu_GLEAN_10010147	fugu_GLEAN_10010147	0.325526	-0.317	DEPs_NDEGs
fugu_GLEAN_10008744	fugu_GLEAN_10008744	0.324891	0.015067	DEPs_NDEGs
fugu_GLEAN_10003379	fugu_GLEAN_10003379	0.324868	2.1001	DEPs_DEGs
fugu_GLEAN_10003949	fugu_GLEAN_10003949	0.320628	1.74871	DEPs_DEGs
fugu_GLEAN_10002181	fugu_GLEAN_10002181	0.319335	0.51331	DEPs_NDEGs
fugu_GLEAN_10002286	fugu_GLEAN_10002286	0.304645	0.34965	DEPs_NDEGs
fugu_GLEAN_10008280	fugu_GLEAN_10008280	0.301721	0.47992	DEPs_NDEGs
fugu_GLEAN_10019504	fugu_GLEAN_10019504	0.297905	1.70117	DEPs_DEGs
fugu_GLEAN_10019430	fugu_GLEAN_10019430	0.294726	2.2093	DEPs_DEGs
fugu_GLEAN_10002026	fugu_GLEAN_10002026	0.293926	0.082669	DEPs_NDEGs
fugu_GLEAN_10013150	fugu_GLEAN_10013150	0.293031	0.52887	DEPs_NDEGs
fugu_GLEAN_10012813	fugu_GLEAN_10012813	0.292688	1.85235	DEPs_DEGs
fugu_GLEAN_10008296	fugu_GLEAN_10008296	0.277465	1.72898	DEPs_DEGs
fugu_GLEAN_10017730	fugu_GLEAN_10017730	0.274939	1.96722	DEPs_DEGs
fugu_GLEAN_10017174	fugu_GLEAN_10017174	0.274665	-1.96013	DEPs_DEGs
fugu_GLEAN_10008949	fugu_GLEAN_10008949	0.27116	0.48957	DEPs_NDEGs
fugu_GLEAN_10015864	fugu_GLEAN_10015864	0.270968	0.39081	DEPs_NDEGs
fugu_GLEAN_10007528	fugu_GLEAN_10007528	0.270774	0.56234	DEPs_NDEGs
fugu_GLEAN_10002978	fugu_GLEAN_10002978	0.270422	-1.4324	DEPs_NDEGs
fugu_GLEAN_10006955	fugu_GLEAN_10006955	0.269782	0.82065	DEPs_NDEGs
fugu_GLEAN_10015205	fugu_GLEAN_10015205	0.269401	-0.11928	DEPs_NDEGs
fugu_GLEAN_10004903	fugu_GLEAN_10004903	0.269117	2.8776	DEPs_DEGs
fugu_GLEAN_10016648	fugu_GLEAN_10016648	0.266238	-2.3487	DEPs_NDEGs
fugu_GLEAN_10017835	fugu_GLEAN_10017835	0.263103	1.1217	DEPs_DEGs
fugu_GLEAN_10007070	fugu_GLEAN_10007070	-0.264514	-1.3187	DEPs_DEGs
fugu_GLEAN_10019130	fugu_GLEAN_10019130	-0.268096	0.12529	DEPs_NDEGs
fugu_GLEAN_10006312	fugu_GLEAN_10006312	-0.27093	-1.1166	DEPs_NDEGs
fugu_GLEAN_10001032	fugu_GLEAN_10001032	-0.284295	1.86961	DEPs_DEGs
fugu_GLEAN_10015670	fugu_GLEAN_10015670	-0.284871	1.9499	DEPs_DEGs
fugu_GLEAN_10013081	fugu_GLEAN_10013081	-0.294659	0.081983	DEPs_NDEGs
fugu_GLEAN_10013318	fugu_GLEAN_10013318	-0.296253	-1.5895	DEPs_DEGs
fugu_GLEAN_10003772	fugu_GLEAN_10003772	-0.300859	-0.93556	DEPs_NDEGs
fugu_GLEAN_10006303	fugu_GLEAN_10006303	-0.303157	0.50427	DEPs_NDEGs
fugu_GLEAN_10006108	fugu_GLEAN_10006108	-0.303937	-0.59717	DEPs_NDEGs
fugu_GLEAN_10002137	fugu_GLEAN_10002137	-0.304387	0.092871	DEPs_NDEGs
fugu_GLEAN_10010370	fugu_GLEAN_10010370	-0.305319	0.16374	DEPs_NDEGs
fugu_GLEAN_10015938	fugu_GLEAN_10015938	-0.305874	1.95792	DEPs_DEGs
fugu_GLEAN_10003864	fugu_GLEAN_10003864	-0.308963	-0.74946	DEPs_NDEGs
fugu_GLEAN_10011103	fugu_GLEAN_10011103	-0.313484	1.76064	DEPs_DEGs
fugu_GLEAN_10000790	fugu_GLEAN_10000790	-0.316275	-0.051744	DEPs_NDEGs
fugu_GLEAN_10000959	fugu_GLEAN_10000959	-0.319047	-1.7617	DEPs_DEGs
fugu_GLEAN_10005901	fugu_GLEAN_10005901	-0.320362	0.31383	DEPs_NDEGs
fugu_GLEAN_10012657	fugu_GLEAN_10012657	-0.320769	-0.34395	DEPs_NDEGs
fugu_GLEAN_10000603	fugu_GLEAN_10000603	-0.322534	-1.5031	DEPs_DEGs
fugu_GLEAN_10006202	fugu_GLEAN_10006202	-0.336568	-2.0022	DEPs_DEGs
fugu_GLEAN_10017627	fugu_GLEAN_10017627	-0.343374	1.2405	DEPs_DEGs
fugu_GLEAN_10017127	fugu_GLEAN_10017127	-0.34367	-1.3273	DEPs_DEGs
fugu_GLEAN_10006133	fugu_GLEAN_10006133	-0.348109	-1.91086	DEPs_DEGs
fugu_GLEAN_10014551	fugu_GLEAN_10014551	-0.352765	-0.23653	DEPs_NDEGs
fugu_GLEAN_10015465	fugu_GLEAN_10015465	-0.357871	1.73781	DEPs_DEGs
fugu_GLEAN_10006380	fugu_GLEAN_10006380	-0.360018	-1.4431	DEPs_DEGs
fugu_GLEAN_10017729	fugu_GLEAN_10017729	-0.361101	-0.036011	DEPs_NDEGs
fugu_GLEAN_10010198	fugu_GLEAN_10010198	-0.362165	0.33219	DEPs_NDEGs
fugu_GLEAN_10002555	fugu_GLEAN_10002555	-0.371695	0.51242	DEPs_NDEGs
fugu_GLEAN_10017996	fugu_GLEAN_10017996	-0.374541	-0.2728	DEPs_NDEGs
fugu_GLEAN_10012231	fugu_GLEAN_10012231	-0.376472	-2.3291	DEPs_DEGs
fugu_GLEAN_10012931	fugu_GLEAN_10012931	-0.379359	1.4116	DEPs_DEGs
fugu_GLEAN_10013734	fugu_GLEAN_10013734	-0.381201	-1.1511	DEPs_DEGs
fugu_GLEAN_10011114	fugu_GLEAN_10011114	-0.38468	0.29306	DEPs_NDEGs
fugu_GLEAN_10016420	fugu_GLEAN_10016420	-0.387281	-0.22772	DEPs_NDEGs
fugu_GLEAN_10007739	fugu_GLEAN_10007739	-0.387953	0.56399	DEPs_NDEGs
fugu_GLEAN_10001891	fugu_GLEAN_10001891	-0.395177	-1.1984	DEPs_DEGs
fugu_GLEAN_10012564	fugu_GLEAN_10012564	-0.410572	1.7909	DEPs_DEGs
fugu_GLEAN_10015973	fugu_GLEAN_10015973	-0.415228	1.4938	DEPs_DEGs
fugu_GLEAN_10006905	fugu_GLEAN_10006905	-0.420243	1.469	DEPs_DEGs
fugu_GLEAN_10017794	fugu_GLEAN_10017794	-0.421939	-1.89959	DEPs_DEGs
fugu_GLEAN_10015869	fugu_GLEAN_10015869	-0.434352	0.2243	DEPs_NDEGs
fugu_GLEAN_10003025	fugu_GLEAN_10003025	-0.444869	-0.50614	DEPs_NDEGs
fugu_GLEAN_10014723	fugu_GLEAN_10014723	-0.447999	0.11405	DEPs_NDEGs
fugu_GLEAN_10007534	fugu_GLEAN_10007534	-0.449529	1.0476	DEPs_NDEGs
fugu_GLEAN_10011874	fugu_GLEAN_10011874	-0.453415	-0.472	DEPs_NDEGs
fugu_GLEAN_10004713	fugu_GLEAN_10004713	-0.459078	0.25802	DEPs_NDEGs
fugu_GLEAN_10002740	fugu_GLEAN_10002740	-0.459215	-0.27936	DEPs_NDEGs
fugu_GLEAN_10001315	fugu_GLEAN_10001315	-0.461404	1.86614	DEPs_DEGs
fugu_GLEAN_10012872	fugu_GLEAN_10012872	-0.489318	-1.5204	DEPs_DEGs
fugu_GLEAN_10008541	fugu_GLEAN_10008541	-0.49104	-1.94997	DEPs_DEGs
fugu_GLEAN_10015153	fugu_GLEAN_10015153	-0.508379	0.0094061	DEPs_NDEGs
fugu_GLEAN_10017424	fugu_GLEAN_10017424	-0.509142	0.024265	DEPs_NDEGs
fugu_GLEAN_10005329	fugu_GLEAN_10005329	-0.509504	-0.11745	DEPs_NDEGs
fugu_GLEAN_10018556	fugu_GLEAN_10018556	-0.522238	-0.56352	DEPs_NDEGs
fugu_GLEAN_10015834	fugu_GLEAN_10015834	-0.537958	0.55756	DEPs_NDEGs
fugu_GLEAN_10018868	fugu_GLEAN_10018868	-0.544532	0.46704	DEPs_NDEGs
fugu_GLEAN_10019870	fugu_GLEAN_10019870	-0.556514	-0.57926	DEPs_NDEGs
fugu_GLEAN_10004393	fugu_GLEAN_10004393	-0.578086	-1.6612	DEPs_DEGs
fugu_GLEAN_10014381	fugu_GLEAN_10014381	-0.587075	0.65075	DEPs_NDEGs
fugu_GLEAN_10001252	fugu_GLEAN_10001252	-0.594162	0.56828	DEPs_NDEGs
fugu_GLEAN_10002904	fugu_GLEAN_10002904	-0.596721	1.80856	DEPs_DEGs
fugu_GLEAN_10010178	fugu_GLEAN_10010178	-0.616138	-2.3695	DEPs_DEGs
fugu_GLEAN_10013041	fugu_GLEAN_10013041	-0.617043	-0.23799	DEPs_NDEGs
fugu_GLEAN_10006753	fugu_GLEAN_10006753	-0.621943	1.075	DEPs_DEGs
fugu_GLEAN_10012330	fugu_GLEAN_10012330	-0.627705	-0.16962	DEPs_NDEGs
fugu_GLEAN_10011464	fugu_GLEAN_10011464	-0.64173	-2.5968	DEPs_DEGs
fugu_GLEAN_10014416	fugu_GLEAN_10014416	-0.662013	1.1888	DEPs_DEGs
fugu_GLEAN_10019875	fugu_GLEAN_10019875	-0.674825	-0.21145	DEPs_NDEGs
fugu_GLEAN_10011161	fugu_GLEAN_10011161	-0.69904	0.10299	DEPs_NDEGs
fugu_GLEAN_10017063	fugu_GLEAN_10017063	-0.740295	-0.12207	DEPs_NDEGs
fugu_GLEAN_10001902	fugu_GLEAN_10001902	-0.770533	-0.004584	DEPs_NDEGs
fugu_GLEAN_10015145	fugu_GLEAN_10015145	-0.795088	-1.1402	DEPs_NDEGs
fugu_GLEAN_10001842	fugu_GLEAN_10001842	-0.864799	0.014788	DEPs_NDEGs
fugu_GLEAN_10001505	fugu_GLEAN_10001505	-1.08786	1.4374	DEPs_NDEGs
fugu_GLEAN_10003292	fugu_GLEAN_10003292	-1.53732	-1.6136	DEPs_DEGs
fugu_GLEAN_10011531	fugu_GLEAN_10011531	-1.64018	1.0223	DEPs_DEGs
fugu_GLEAN_10014065	fugu_GLEAN_10014065	0.175844	0.38507	NDEPs_NDEGs
fugu_GLEAN_10017838	fugu_GLEAN_10017838	0.112619	0.53881	NDEPs_NDEGs
fugu_GLEAN_10010107	fugu_GLEAN_10010107	-0.14362	-0.010806	NDEPs_NDEGs
fugu_GLEAN_10006815	fugu_GLEAN_10006815	0.183049	0.48534	NDEPs_NDEGs
fugu_GLEAN_10001890	fugu_GLEAN_10001890	0.139587	-1.4618	NDEPs_DEGs
fugu_GLEAN_10016260	fugu_GLEAN_10016260	0.116906	0.60758	NDEPs_DEGs
fugu_GLEAN_10013592	fugu_GLEAN_10013592	0.195471	-0.54628	NDEPs_NDEGs
fugu_GLEAN_10017703	fugu_GLEAN_10017703	0.177521	0.37157	NDEPs_NDEGs
fugu_GLEAN_10013916	fugu_GLEAN_10013916	0.10362	-0.089808	NDEPs_NDEGs
fugu_GLEAN_10008607	fugu_GLEAN_10008607	0.247362	0.0084474	NDEPs_NDEGs
fugu_GLEAN_10004023	fugu_GLEAN_10004023	0.226372	0.49051	NDEPs_NDEGs
fugu_GLEAN_10014441	fugu_GLEAN_10014441	0.213841	1.8962	NDEPs_DEGs
fugu_GLEAN_10017187	fugu_GLEAN_10017187	-0.237622	-1.0001	NDEPs_NDEGs
fugu_GLEAN_10013227	fugu_GLEAN_10013227	-0.139242	-1.2709	NDEPs_DEGs
fugu_GLEAN_10015030	fugu_GLEAN_10015030	0.11885	0.74921	NDEPs_DEGs
fugu_GLEAN_10003362	fugu_GLEAN_10003362	0.147256	0.47354	NDEPs_NDEGs
fugu_GLEAN_10008097	fugu_GLEAN_10008097	0.137395	-0.32698	NDEPs_NDEGs
fugu_GLEAN_10003770	fugu_GLEAN_10003770	0.162848	0.46071	NDEPs_NDEGs
fugu_GLEAN_10018548	fugu_GLEAN_10018548	0.0958974	-0.035521	NDEPs_NDEGs
fugu_GLEAN_10013242	fugu_GLEAN_10013242	0.193503	-1.3399	NDEPs_DEGs
fugu_GLEAN_10019038	fugu_GLEAN_10019038	-0.0942579	-0.1995	NDEPs_NDEGs
fugu_GLEAN_10011733	fugu_GLEAN_10011733	0.139308	1.0409	NDEPs_DEGs
fugu_GLEAN_10001634	fugu_GLEAN_10001634	-0.184469	0.35672	NDEPs_NDEGs
fugu_GLEAN_10008302	fugu_GLEAN_10008302	0.202439	-0.17105	NDEPs_NDEGs
fugu_GLEAN_10002468	fugu_GLEAN_10002468	0.136119	-0.41472	NDEPs_NDEGs
fugu_GLEAN_10013923	fugu_GLEAN_10013923	0.101635	-1.1961	NDEPs_DEGs
fugu_GLEAN_10009758	fugu_GLEAN_10009758	0.133549	0.10056	NDEPs_NDEGs
fugu_GLEAN_10018947	fugu_GLEAN_10018947	0.21392	0.71085	NDEPs_DEGs
fugu_GLEAN_10009852	fugu_GLEAN_10009852	-0.111751	-1.9097	NDEPs_DEGs
fugu_GLEAN_10010169	fugu_GLEAN_10010169	0.118366	-0.27236	NDEPs_NDEGs
fugu_GLEAN_10010145	fugu_GLEAN_10010145	0.139895	-0.34063	NDEPs_NDEGs
fugu_GLEAN_10014817	fugu_GLEAN_10014817	0.136051	0.49965	NDEPs_NDEGs
fugu_GLEAN_10012037	fugu_GLEAN_10012037	0.105686	0.96214	NDEPs_DEGs
fugu_GLEAN_10003345	fugu_GLEAN_10003345	0.152394	0.6545	NDEPs_DEGs
fugu_GLEAN_10004075	fugu_GLEAN_10004075	0.127085	0.53927	NDEPs_NDEGs
fugu_GLEAN_10009903	fugu_GLEAN_10009903	0.197474	2.2279	NDEPs_DEGs
fugu_GLEAN_10009558	fugu_GLEAN_10009558	0.223993	-0.48427	NDEPs_NDEGs
fugu_GLEAN_10011181	fugu_GLEAN_10011181	0.111433	0.39816	NDEPs_NDEGs
fugu_GLEAN_10010482	fugu_GLEAN_10010482	-0.0911656	-0.42072	NDEPs_NDEGs
fugu_GLEAN_10018215	fugu_GLEAN_10018215	0.114925	2.5912	NDEPs_DEGs
fugu_GLEAN_10014869	fugu_GLEAN_10014869	0.137496	0.013091	NDEPs_NDEGs
fugu_GLEAN_10015115	fugu_GLEAN_10015115	0.106666	-0.57982	NDEPs_NDEGs
fugu_GLEAN_10013047	fugu_GLEAN_10013047	0.0919015	1.6188	NDEPs_DEGs
fugu_GLEAN_10017445	fugu_GLEAN_10017445	0.17076	-0.24015	NDEPs_NDEGs
fugu_GLEAN_10008125	fugu_GLEAN_10008125	0.155568	0.5296	NDEPs_NDEGs
fugu_GLEAN_10014102	fugu_GLEAN_10014102	0.17945	0.45108	NDEPs_NDEGs
fugu_GLEAN_10009941	fugu_GLEAN_10009941	0.106572	0.34455	NDEPs_NDEGs
fugu_GLEAN_10005070	fugu_GLEAN_10005070	-0.233172	0.58828	NDEPs_NDEGs
fugu_GLEAN_10002227	fugu_GLEAN_10002227	0.17579	0.17848	NDEPs_NDEGs
fugu_GLEAN_10008330	fugu_GLEAN_10008330	0.177633	2.2696	NDEPs_DEGs
fugu_GLEAN_10000834	fugu_GLEAN_10000834	0.0524479	1.3072	NDEPs_DEGs
fugu_GLEAN_10012986	fugu_GLEAN_10012986	0.160712	-0.45269	NDEPs_NDEGs
fugu_GLEAN_10018955	fugu_GLEAN_10018955	0.144095	0.40083	NDEPs_NDEGs
fugu_GLEAN_10014072	fugu_GLEAN_10014072	0.120542	0.25162	NDEPs_NDEGs
fugu_GLEAN_10017056	fugu_GLEAN_10017056	-0.0998191	0.78436	NDEPs_DEGs
fugu_GLEAN_10000788	fugu_GLEAN_10000788	0.0842058	2.0279	NDEPs_DEGs
fugu_GLEAN_10000619	fugu_GLEAN_10000619	-0.111309	-0.48206	NDEPs_NDEGs
fugu_GLEAN_10019380	fugu_GLEAN_10019380	0.064549	0.46675	NDEPs_NDEGs
fugu_GLEAN_10009814	fugu_GLEAN_10009814	0.0655613	0.70904	NDEPs_DEGs
fugu_GLEAN_10018840	fugu_GLEAN_10018840	0.15503	-1.3417	NDEPs_DEGs
fugu_GLEAN_10016317	fugu_GLEAN_10016317	-0.245992	0.70168	NDEPs_DEGs
fugu_GLEAN_10007460	fugu_GLEAN_10007460	0.119607	0.40386	NDEPs_NDEGs
fugu_GLEAN_10014492	fugu_GLEAN_10014492	0.128798	3.5645	NDEPs_DEGs
fugu_GLEAN_10000671	fugu_GLEAN_10000671	0.180856	1.0589	NDEPs_DEGs
fugu_GLEAN_10016452	fugu_GLEAN_10016452	0.224511	-0.57116	NDEPs_NDEGs
fugu_GLEAN_10019211	fugu_GLEAN_10019211	-0.164453	0.14865	NDEPs_NDEGs
fugu_GLEAN_10003993	fugu_GLEAN_10003993	0.190708	0.58068	NDEPs_NDEGs
fugu_GLEAN_10009985	fugu_GLEAN_10009985	0.0806713	0.65089	NDEPs_NDEGs
fugu_GLEAN_10004880	fugu_GLEAN_10004880	0.227416	0.12511	NDEPs_NDEGs
fugu_GLEAN_10003334	fugu_GLEAN_10003334	0.206586	2.729	NDEPs_DEGs
fugu_GLEAN_10017923	fugu_GLEAN_10017923	-0.117232	0.33602	NDEPs_NDEGs
fugu_GLEAN_10013796	fugu_GLEAN_10013796	0.159156	1.2502	NDEPs_DEGs
fugu_GLEAN_10011191	fugu_GLEAN_10011191	0.18421	0.47416	NDEPs_NDEGs
fugu_GLEAN_10015294	fugu_GLEAN_10015294	0.184169	0.44083	NDEPs_NDEGs
fugu_GLEAN_10005652	fugu_GLEAN_10005652	0.0993572	1.0587	NDEPs_DEGs
fugu_GLEAN_10019212	fugu_GLEAN_10019212	-0.157805	0.25773	NDEPs_NDEGs
fugu_GLEAN_10011086	fugu_GLEAN_10011086	0.155532	0.77995	NDEPs_DEGs
fugu_GLEAN_10010831	fugu_GLEAN_10010831	0.0471963	0.37855	NDEPs_NDEGs
fugu_GLEAN_10014820	fugu_GLEAN_10014820	-0.214712	0.43591	NDEPs_NDEGs
fugu_GLEAN_10012860	fugu_GLEAN_10012860	0.140317	0.404	NDEPs_NDEGs
fugu_GLEAN_10013511	fugu_GLEAN_10013511	-0.162601	1.5031	NDEPs_NDEGs
fugu_GLEAN_10006396	fugu_GLEAN_10006396	0.145813	0.20592	NDEPs_NDEGs
fugu_GLEAN_10019896	fugu_GLEAN_10019896	0.162918	0.24239	NDEPs_NDEGs
fugu_GLEAN_10006972	fugu_GLEAN_10006972	0.171053	0.82257	NDEPs_DEGs
fugu_GLEAN_10005862	fugu_GLEAN_10005862	0.104123	1.4603	NDEPs_DEGs
fugu_GLEAN_10016291	fugu_GLEAN_10016291	-0.101685	-4.2072	NDEPs_DEGs
fugu_GLEAN_10017027	fugu_GLEAN_10017027	0.163012	0.67257	NDEPs_DEGs
fugu_GLEAN_10002350	fugu_GLEAN_10002350	0.0842807	1.7659	NDEPs_DEGs
fugu_GLEAN_10007340	fugu_GLEAN_10007340	0.222688	1.8528	NDEPs_DEGs
fugu_GLEAN_10006803	fugu_GLEAN_10006803	0.195486	0.70362	NDEPs_DEGs
fugu_GLEAN_10003429	fugu_GLEAN_10003429	0.226312	0.1059	NDEPs_NDEGs
fugu_GLEAN_10018918	fugu_GLEAN_10018918	-0.206757	-0.18117	NDEPs_NDEGs
fugu_GLEAN_10013959	fugu_GLEAN_10013959	0.114408	-0.22688	NDEPs_NDEGs
fugu_GLEAN_10016773	fugu_GLEAN_10016773	0.174013	1.2071	NDEPs_DEGs
fugu_GLEAN_10005252	fugu_GLEAN_10005252	0.1863	1.8001	NDEPs_DEGs
fugu_GLEAN_10013626	fugu_GLEAN_10013626	0.224759	0.32939	NDEPs_NDEGs
fugu_GLEAN_10010681	fugu_GLEAN_10010681	0.188188	-0.87353	NDEPs_DEGs
fugu_GLEAN_10016171	fugu_GLEAN_10016171	0.21232	0.014546	NDEPs_NDEGs
fugu_GLEAN_10006519	fugu_GLEAN_10006519	0.14168	1.3789	NDEPs_DEGs
fugu_GLEAN_10008746	fugu_GLEAN_10008746	0.175259	1.2792	NDEPs_NDEGs
fugu_GLEAN_10016013	fugu_GLEAN_10016013	0.0750287	-0.54319	NDEPs_NDEGs
fugu_GLEAN_10018615	fugu_GLEAN_10018615	0.205245	0.64964	NDEPs_DEGs
fugu_GLEAN_10011496	fugu_GLEAN_10011496	-0.231778	0.69918	NDEPs_DEGs
fugu_GLEAN_10018729	fugu_GLEAN_10018729	0.109332	0.6168	NDEPs_NDEGs
fugu_GLEAN_10006562	fugu_GLEAN_10006562	-0.172417	0.60266	NDEPs_NDEGs
fugu_GLEAN_10016544	fugu_GLEAN_10016544	-0.218872	0.74655	NDEPs_DEGs
fugu_GLEAN_10018498	fugu_GLEAN_10018498	0.138867	0.098897	NDEPs_NDEGs
fugu_GLEAN_10014126	fugu_GLEAN_10014126	0.0740532	0.26417	NDEPs_NDEGs
fugu_GLEAN_10003158	fugu_GLEAN_10003158	0.0791562	0.53258	NDEPs_NDEGs
fugu_GLEAN_10010775	fugu_GLEAN_10010775	-0.223852	-1.9561	NDEPs_DEGs
fugu_GLEAN_10008819	fugu_GLEAN_10008819	-0.257714	-0.23661	NDEPs_NDEGs
fugu_GLEAN_10010309	fugu_GLEAN_10010309	-0.11067	0.67208	NDEPs_DEGs
fugu_GLEAN_10000633	fugu_GLEAN_10000633	0.0995713	1.6874	NDEPs_DEGs
fugu_GLEAN_10000936	fugu_GLEAN_10000936	0.166457	0.42312	NDEPs_NDEGs
fugu_GLEAN_10017640	fugu_GLEAN_10017640	-0.260518	0.83164	NDEPs_DEGs
fugu_GLEAN_10015406	fugu_GLEAN_10015406	-0.199739	-0.32938	NDEPs_NDEGs
fugu_GLEAN_10016508	fugu_GLEAN_10016508	0.176712	0.46487	NDEPs_NDEGs
fugu_GLEAN_10010554	fugu_GLEAN_10010554	-0.151253	-1.2704	NDEPs_NDEGs
fugu_GLEAN_10016191	fugu_GLEAN_10016191	0.239398	1.7407	NDEPs_DEGs
fugu_GLEAN_10014556	fugu_GLEAN_10014556	-0.0864323	-1.321	NDEPs_DEGs
fugu_GLEAN_10017139	fugu_GLEAN_10017139	0.184555	1.4965	NDEPs_DEGs
fugu_GLEAN_10017014	fugu_GLEAN_10017014	0.219416	-0.067003	NDEPs_NDEGs
fugu_GLEAN_10010527	fugu_GLEAN_10010527	0.0871288	0.27587	NDEPs_NDEGs
fugu_GLEAN_10011495	fugu_GLEAN_10011495	-0.171822	-0.11308	NDEPs_NDEGs
fugu_GLEAN_10003575	fugu_GLEAN_10003575	0.225846	0.64454	NDEPs_DEGs
fugu_GLEAN_10019128	fugu_GLEAN_10019128	0.0885935	2.3625	NDEPs_DEGs
fugu_GLEAN_10002983	fugu_GLEAN_10002983	0.104111	-0.1428	NDEPs_NDEGs
fugu_GLEAN_10006585	fugu_GLEAN_10006585	0.131501	-0.92744	NDEPs_DEGs
fugu_GLEAN_10013304	fugu_GLEAN_10013304	0.144433	1.1733	NDEPs_DEGs
fugu_GLEAN_10006598	fugu_GLEAN_10006598	-0.18452	0.31114	NDEPs_NDEGs
fugu_GLEAN_10001423	fugu_GLEAN_10001423	-0.203112	-1.2425	NDEPs_DEGs
fugu_GLEAN_10012180	fugu_GLEAN_10012180	-0.240979	0.32875	NDEPs_NDEGs
fugu_GLEAN_10014164	fugu_GLEAN_10014164	0.228516	2.444	NDEPs_DEGs
fugu_GLEAN_10004207	fugu_GLEAN_10004207	0.208751	1.1984	NDEPs_DEGs
fugu_GLEAN_10019329	fugu_GLEAN_10019329	0.108012	0.968	NDEPs_DEGs
fugu_GLEAN_10003638	fugu_GLEAN_10003638	0.194493	0.18155	NDEPs_NDEGs
fugu_GLEAN_10016031	fugu_GLEAN_10016031	0.232854	0.48228	NDEPs_NDEGs
fugu_GLEAN_10010310	fugu_GLEAN_10010310	-0.0912685	-0.69638	NDEPs_DEGs
fugu_GLEAN_10006241	fugu_GLEAN_10006241	0.155235	0.44023	NDEPs_NDEGs
fugu_GLEAN_10018125	fugu_GLEAN_10018125	0.117073	0.30088	NDEPs_NDEGs
fugu_GLEAN_10009415	fugu_GLEAN_10009415	0.0977348	0.54707	NDEPs_NDEGs
fugu_GLEAN_10019318	fugu_GLEAN_10019318	0.194778	0.56118	NDEPs_NDEGs
fugu_GLEAN_10003524	fugu_GLEAN_10003524	-0.0927601	0.6529	NDEPs_DEGs
fugu_GLEAN_10008690	fugu_GLEAN_10008690	0.126377	0.38785	NDEPs_NDEGs
fugu_GLEAN_10017707	fugu_GLEAN_10017707	0.180227	0.40989	NDEPs_NDEGs
fugu_GLEAN_10014990	fugu_GLEAN_10014990	-0.256609	-0.25798	NDEPs_NDEGs
fugu_GLEAN_10010962	fugu_GLEAN_10010962	-0.254326	0.039934	NDEPs_NDEGs
fugu_GLEAN_10004239	fugu_GLEAN_10004239	0.180144	1.4705	NDEPs_DEGs
fugu_GLEAN_10011019	fugu_GLEAN_10011019	0.208949	0.62648	NDEPs_NDEGs
fugu_GLEAN_10003885	fugu_GLEAN_10003885	0.210181	0.39061	NDEPs_NDEGs
fugu_GLEAN_10013995	fugu_GLEAN_10013995	0.156345	0.48757	NDEPs_NDEGs
fugu_GLEAN_10012831	fugu_GLEAN_10012831	0.0908778	0.0015436	NDEPs_NDEGs
fugu_GLEAN_10009537	fugu_GLEAN_10009537	-0.189955	0.26411	NDEPs_NDEGs
fugu_GLEAN_10002660	fugu_GLEAN_10002660	-0.0795954	-0.16458	NDEPs_NDEGs
fugu_GLEAN_10001945	fugu_GLEAN_10001945	0.11856	0.64407	NDEPs_NDEGs
fugu_GLEAN_10001984	fugu_GLEAN_10001984	-0.108816	-1.8336	NDEPs_DEGs
fugu_GLEAN_10008295	fugu_GLEAN_10008295	0.11763	0.2511	NDEPs_NDEGs
fugu_GLEAN_10003360	fugu_GLEAN_10003360	0.179768	0.88755	NDEPs_DEGs
fugu_GLEAN_10018346	fugu_GLEAN_10018346	-0.0894653	0.074741	NDEPs_NDEGs
fugu_GLEAN_10008425	fugu_GLEAN_10008425	-0.262578	-0.99289	NDEPs_DEGs
fugu_GLEAN_10000245	fugu_GLEAN_10000245	0.24833	1.9991	NDEPs_DEGs
fugu_GLEAN_10005816	fugu_GLEAN_10005816	-0.258738	-0.24324	NDEPs_NDEGs
fugu_GLEAN_10013347	fugu_GLEAN_10013347	-0.152468	-0.86966	NDEPs_NDEGs
fugu_GLEAN_10019428	fugu_GLEAN_10019428	0.22865	-0.0097436	NDEPs_NDEGs
fugu_GLEAN_10014125	fugu_GLEAN_10014125	0.225361	0.28599	NDEPs_NDEGs
fugu_GLEAN_10013618	fugu_GLEAN_10013618	0.125209	0.36237	NDEPs_NDEGs
fugu_GLEAN_10015911	fugu_GLEAN_10015911	0.260346	1.4419	NDEPs_DEGs
fugu_GLEAN_10007676	fugu_GLEAN_10007676	0.153977	0.29838	NDEPs_NDEGs
fugu_GLEAN_10012670	fugu_GLEAN_10012670	-0.113578	-0.30582	NDEPs_NDEGs
fugu_GLEAN_10017617	fugu_GLEAN_10017617	0.141951	-1.382	NDEPs_DEGs
fugu_GLEAN_10014504	fugu_GLEAN_10014504	0.177373	0.54953	NDEPs_NDEGs
fugu_GLEAN_10012582	fugu_GLEAN_10012582	0.108718	0.40958	NDEPs_NDEGs
fugu_GLEAN_10012038	fugu_GLEAN_10012038	-0.169664	2.934	NDEPs_DEGs
fugu_GLEAN_10009656	fugu_GLEAN_10009656	0.179766	-1.5726	NDEPs_DEGs
fugu_GLEAN_10019784	fugu_GLEAN_10019784	-0.124143	0.90995	NDEPs_DEGs
fugu_GLEAN_10018074	fugu_GLEAN_10018074	-0.116988	0.62348	NDEPs_NDEGs
fugu_GLEAN_10011601	fugu_GLEAN_10011601	0.174092	0.80577	NDEPs_DEGs
fugu_GLEAN_10011216	fugu_GLEAN_10011216	0.176163	0.19509	NDEPs_NDEGs
fugu_GLEAN_10012022	fugu_GLEAN_10012022	-0.134138	-1.9806	NDEPs_NDEGs
fugu_GLEAN_10019069	fugu_GLEAN_10019069	0.252209	0.85825	NDEPs_NDEGs
fugu_GLEAN_10009840	fugu_GLEAN_10009840	0.13366	1.8966	NDEPs_DEGs
fugu_GLEAN_10015092	fugu_GLEAN_10015092	0.103683	0.68369	NDEPs_DEGs
fugu_GLEAN_10004896	fugu_GLEAN_10004896	0.129077	0.33586	NDEPs_NDEGs
fugu_GLEAN_10010191	fugu_GLEAN_10010191	0.141489	0.57473	NDEPs_NDEGs
fugu_GLEAN_10016676	fugu_GLEAN_10016676	-0.243253	1.1181	NDEPs_DEGs
fugu_GLEAN_10012333	fugu_GLEAN_10012333	-0.161231	0.31763	NDEPs_NDEGs
fugu_GLEAN_10012376	fugu_GLEAN_10012376	-0.097167	-0.07899	NDEPs_NDEGs
fugu_GLEAN_10004568	fugu_GLEAN_10004568	0.170722	0.8815	NDEPs_DEGs
fugu_GLEAN_10012356	fugu_GLEAN_10012356	-0.195386	-0.61384	NDEPs_NDEGs
fugu_GLEAN_10018633	fugu_GLEAN_10018633	0.170049	-0.082995	NDEPs_NDEGs
fugu_GLEAN_10013890	fugu_GLEAN_10013890	-0.129694	-0.5378	NDEPs_NDEGs
fugu_GLEAN_10008450	fugu_GLEAN_10008450	-0.143035	-0.82365	NDEPs_DEGs
fugu_GLEAN_10001839	fugu_GLEAN_10001839	0.191424	0.78933	NDEPs_DEGs
fugu_GLEAN_10006127	fugu_GLEAN_10006127	0.256332	0.043703	NDEPs_NDEGs
fugu_GLEAN_10015546	fugu_GLEAN_10015546	-0.168637	-0.27987	NDEPs_NDEGs
fugu_GLEAN_10015521	fugu_GLEAN_10015521	0.150629	-1.5428	NDEPs_DEGs
fugu_GLEAN_10003972	fugu_GLEAN_10003972	0.261785	3.2569	NDEPs_DEGs
fugu_GLEAN_10014413	fugu_GLEAN_10014413	0.129689	-1.3543	NDEPs_NDEGs
fugu_GLEAN_10007399	fugu_GLEAN_10007399	-0.209478	1.7022	NDEPs_DEGs
fugu_GLEAN_10007557	fugu_GLEAN_10007557	-0.137357	-1.199	NDEPs_DEGs
fugu_GLEAN_10001388	fugu_GLEAN_10001388	0.147003	0.4945	NDEPs_NDEGs
fugu_GLEAN_10016017	fugu_GLEAN_10016017	0.157115	1.2415	NDEPs_DEGs
fugu_GLEAN_10010371	fugu_GLEAN_10010371	-0.243346	0.23311	NDEPs_NDEGs
fugu_GLEAN_10003812	fugu_GLEAN_10003812	0.190882	-0.23378	NDEPs_NDEGs
fugu_GLEAN_10014464	fugu_GLEAN_10014464	-0.101067	0.91072	NDEPs_DEGs
fugu_GLEAN_10003370	fugu_GLEAN_10003370	-0.239374	1.5144	NDEPs_DEGs
fugu_GLEAN_10006351	fugu_GLEAN_10006351	-0.142794	-0.64647	NDEPs_NDEGs
fugu_GLEAN_10019189	fugu_GLEAN_10019189	0.177538	1.117	NDEPs_NDEGs
fugu_GLEAN_10002895	fugu_GLEAN_10002895	0.172374	1.2433	NDEPs_DEGs
fugu_GLEAN_10016142	fugu_GLEAN_10016142	-0.225472	-0.74729	NDEPs_DEGs
fugu_GLEAN_10013151	fugu_GLEAN_10013151	-0.212842	0.53211	NDEPs_NDEGs
fugu_GLEAN_10001434	fugu_GLEAN_10001434	-0.110126	-0.54363	NDEPs_NDEGs
fugu_GLEAN_10003514	fugu_GLEAN_10003514	0.191929	0.91068	NDEPs_DEGs
fugu_GLEAN_10004132	fugu_GLEAN_10004132	0.193405	0.45741	NDEPs_NDEGs
fugu_GLEAN_10010777	fugu_GLEAN_10010777	0.112727	1.5426	NDEPs_DEGs
fugu_GLEAN_10012522	fugu_GLEAN_10012522	0.193971	0.48363	NDEPs_NDEGs
fugu_GLEAN_10009417	fugu_GLEAN_10009417	0.20006	-0.45186	NDEPs_NDEGs
fugu_GLEAN_10009694	fugu_GLEAN_10009694	0.139773	0.53173	NDEPs_NDEGs
fugu_GLEAN_10000488	fugu_GLEAN_10000488	-0.182732	0.87208	NDEPs_DEGs
fugu_GLEAN_10014585	fugu_GLEAN_10014585	0.207382	-1.1793	NDEPs_DEGs
fugu_GLEAN_10002792	fugu_GLEAN_10002792	0.167372	-0.54595	NDEPs_NDEGs
fugu_GLEAN_10013418	fugu_GLEAN_10013418	-0.134513	0.25965	NDEPs_NDEGs
fugu_GLEAN_10013820	fugu_GLEAN_10013820	0.202541	0.47209	NDEPs_NDEGs
fugu_GLEAN_10006284	fugu_GLEAN_10006284	-0.244935	-0.53977	NDEPs_NDEGs
fugu_GLEAN_10014761	fugu_GLEAN_10014761	0.120414	0.88683	NDEPs_NDEGs
fugu_GLEAN_10003071	fugu_GLEAN_10003071	-0.118349	0.22217	NDEPs_NDEGs
fugu_GLEAN_10007145	fugu_GLEAN_10007145	-0.139755	-0.12018	NDEPs_NDEGs
fugu_GLEAN_10012424	fugu_GLEAN_10012424	-0.241852	0.87929	NDEPs_DEGs
fugu_GLEAN_10013784	fugu_GLEAN_10013784	-0.148222	-0.72887	NDEPs_NDEGs
fugu_GLEAN_10005518	fugu_GLEAN_10005518	-0.187821	-0.064868	NDEPs_NDEGs
fugu_GLEAN_10014829	fugu_GLEAN_10014829	-0.208344	-0.04513	NDEPs_NDEGs
fugu_GLEAN_10017145	fugu_GLEAN_10017145	-0.127461	-1.2349	NDEPs_DEGs
fugu_GLEAN_10010450	fugu_GLEAN_10010450	0.178322	0.18351	NDEPs_NDEGs
fugu_GLEAN_10014388	fugu_GLEAN_10014388	0.216522	0.16949	NDEPs_NDEGs
fugu_GLEAN_10005285	fugu_GLEAN_10005285	-0.130601	-0.96404	NDEPs_DEGs
fugu_GLEAN_10008401	fugu_GLEAN_10008401	0.239392	0.27556	NDEPs_NDEGs
fugu_GLEAN_10010157	fugu_GLEAN_10010157	-0.152685	0.58849	NDEPs_NDEGs
fugu_GLEAN_10009180	fugu_GLEAN_10009180	-0.138007	-0.096365	NDEPs_NDEGs
fugu_GLEAN_10006705	fugu_GLEAN_10006705	0.125285	0.85155	NDEPs_DEGs
fugu_GLEAN_10010717	fugu_GLEAN_10010717	0.201298	-0.29719	NDEPs_NDEGs
fugu_GLEAN_10011971	fugu_GLEAN_10011971	0.240411	0.01766	NDEPs_NDEGs
fugu_GLEAN_10011329	fugu_GLEAN_10011329	-0.155413	0.38181	NDEPs_NDEGs
fugu_GLEAN_10008571	fugu_GLEAN_10008571	0.234159	0.83606	NDEPs_DEGs
fugu_GLEAN_10018009	fugu_GLEAN_10018009	0.255991	0.69159	NDEPs_DEGs
fugu_GLEAN_10018816	fugu_GLEAN_10018816	0.196369	0.34781	NDEPs_NDEGs
fugu_GLEAN_10018281	fugu_GLEAN_10018281	-0.124857	-0.46646	NDEPs_NDEGs
fugu_GLEAN_10005896	fugu_GLEAN_10005896	-0.229213	-0.33223	NDEPs_NDEGs
fugu_GLEAN_10007040	fugu_GLEAN_10007040	-0.249015	-0.4773	NDEPs_NDEGs
fugu_GLEAN_10018026	fugu_GLEAN_10018026	-0.137115	-0.61442	NDEPs_NDEGs
fugu_GLEAN_10008678	fugu_GLEAN_10008678	-0.214764	0.79522	NDEPs_NDEGs
fugu_GLEAN_10019263	fugu_GLEAN_10019263	0.216757	-0.44474	NDEPs_NDEGs
fugu_GLEAN_10001398	fugu_GLEAN_10001398	0.123808	1.069	NDEPs_DEGs
fugu_GLEAN_10019825	fugu_GLEAN_10019825	0.222148	0.75041	NDEPs_DEGs
fugu_GLEAN_10008151	fugu_GLEAN_10008151	-0.246789	-0.78605	NDEPs_NDEGs
fugu_GLEAN_10000279	fugu_GLEAN_10000279	0.163759	0.11997	NDEPs_NDEGs
fugu_GLEAN_10012721	fugu_GLEAN_10012721	-0.192126	-0.17149	NDEPs_NDEGs
fugu_GLEAN_10009589	fugu_GLEAN_10009589	0.224498	0.22963	NDEPs_NDEGs
fugu_GLEAN_10007052	fugu_GLEAN_10007052	0.222875	0.11803	NDEPs_NDEGs
fugu_GLEAN_10014274	fugu_GLEAN_10014274	0.115972	0.64577	NDEPs_NDEGs
fugu_GLEAN_10017168	fugu_GLEAN_10017168	-0.235735	0.2223	NDEPs_NDEGs
fugu_GLEAN_10012299	fugu_GLEAN_10012299	-0.205104	-0.64954	NDEPs_NDEGs
fugu_GLEAN_10013480	fugu_GLEAN_10013480	-0.258441	1.5804	NDEPs_DEGs
fugu_GLEAN_10019347	fugu_GLEAN_10019347	-0.239132	-1.0094	NDEPs_DEGs
fugu_GLEAN_10011700	fugu_GLEAN_10011700	0.208297	-0.69589	NDEPs_NDEGs
fugu_GLEAN_10009860	fugu_GLEAN_10009860	0.142777	-1.3821	NDEPs_DEGs
fugu_GLEAN_10006916	fugu_GLEAN_10006916	0.194373	1.4161	NDEPs_DEGs
fugu_GLEAN_10016505	fugu_GLEAN_10016505	0.207121	0.53633	NDEPs_NDEGs
fugu_GLEAN_10017569	fugu_GLEAN_10017569	-0.191361	-0.54647	NDEPs_NDEGs
fugu_GLEAN_10009166	fugu_GLEAN_10009166	-0.187167	0.84379	NDEPs_NDEGs
fugu_GLEAN_10008265	fugu_GLEAN_10008265	0.159833	0.3228	NDEPs_NDEGs
fugu_GLEAN_10010895	fugu_GLEAN_10010895	-0.254122	0.5792	NDEPs_NDEGs
fugu_GLEAN_10010471	fugu_GLEAN_10010471	0.224011	0.70566	NDEPs_NDEGs
fugu_GLEAN_10006645	fugu_GLEAN_10006645	-0.189856	0.53208	NDEPs_NDEGs
fugu_GLEAN_10009861	fugu_GLEAN_10009861	0.122087	2.7488	NDEPs_DEGs
fugu_GLEAN_10000468	fugu_GLEAN_10000468	0.242698	1.4084	NDEPs_DEGs
fugu_GLEAN_10001242	fugu_GLEAN_10001242	0.181164	0.3606	NDEPs_NDEGs
fugu_GLEAN_10000663	fugu_GLEAN_10000663	-0.24176	0.097463	NDEPs_NDEGs
fugu_GLEAN_10006250	fugu_GLEAN_10006250	0.235945	0.30716	NDEPs_NDEGs
fugu_GLEAN_10013608	fugu_GLEAN_10013608	0.247203	-0.22587	NDEPs_NDEGs
fugu_GLEAN_10014565	fugu_GLEAN_10014565	-0.0080046	0.54709	NDEPs_NDEGs
fugu_GLEAN_10004195	fugu_GLEAN_10004195	-0.206592	0.19171	NDEPs_NDEGs
fugu_GLEAN_10015213	fugu_GLEAN_10015213	-0.000160148	-0.38021	NDEPs_NDEGs
fugu_GLEAN_10012069	fugu_GLEAN_10012069	-0.29672	-0.94679	NDEPs_NDEGs
fugu_GLEAN_10003903	fugu_GLEAN_10003903	0.00711224	0.63039	NDEPs_DEGs
fugu_GLEAN_10011140	fugu_GLEAN_10011140	0.0937508	0.32669	NDEPs_NDEGs
fugu_GLEAN_10018288	fugu_GLEAN_10018288	-0.0175602	-0.67265	NDEPs_DEGs
fugu_GLEAN_10002784	fugu_GLEAN_10002784	-0.0425653	0.16075	NDEPs_NDEGs
fugu_GLEAN_10013027	fugu_GLEAN_10013027	-0.17806	-0.32787	NDEPs_NDEGs
fugu_GLEAN_10000746	fugu_GLEAN_10000746	-0.0248306	-2.3118	NDEPs_DEGs
fugu_GLEAN_10008892	fugu_GLEAN_10008892	-0.104049	0.28378	NDEPs_NDEGs
fugu_GLEAN_10009689	fugu_GLEAN_10009689	0.237031	-0.095203	NDEPs_NDEGs
fugu_GLEAN_10006436	fugu_GLEAN_10006436	0.161576	0.085514	NDEPs_NDEGs
fugu_GLEAN_10010558	fugu_GLEAN_10010558	0.313957	1.789	NDEPs_DEGs
fugu_GLEAN_10001552	fugu_GLEAN_10001552	0.0131235	0.33671	NDEPs_NDEGs
fugu_GLEAN_10018802	fugu_GLEAN_10018802	0.16376	0.2379	NDEPs_NDEGs
fugu_GLEAN_10018403	fugu_GLEAN_10018403	-0.00384847	-0.12561	NDEPs_NDEGs
fugu_GLEAN_10006743	fugu_GLEAN_10006743	0.0281235	-1.1277	NDEPs_DEGs
fugu_GLEAN_10018842	fugu_GLEAN_10018842	-0.181874	0.52095	NDEPs_NDEGs
fugu_GLEAN_10013815	fugu_GLEAN_10013815	0.0499109	0.44344	NDEPs_NDEGs
fugu_GLEAN_10005475	fugu_GLEAN_10005475	0.0281136	-0.57818	NDEPs_NDEGs
fugu_GLEAN_10002045	fugu_GLEAN_10002045	0.00152412	0.36307	NDEPs_NDEGs
fugu_GLEAN_10006357	fugu_GLEAN_10006357	0.00543592	0.14709	NDEPs_NDEGs
fugu_GLEAN_10012892	fugu_GLEAN_10012892	0.105118	0.098064	NDEPs_NDEGs
fugu_GLEAN_10011072	fugu_GLEAN_10011072	0.0487398	1.0031	NDEPs_DEGs
fugu_GLEAN_10013250	fugu_GLEAN_10013250	-0.053868	0.36007	NDEPs_NDEGs
fugu_GLEAN_10001285	fugu_GLEAN_10001285	0.0914642	0.70211	NDEPs_DEGs
fugu_GLEAN_10007255	fugu_GLEAN_10007255	-0.0589373	4.051	NDEPs_DEGs
fugu_GLEAN_10011698	fugu_GLEAN_10011698	0.0904416	0.18182	NDEPs_NDEGs
fugu_GLEAN_10007327	fugu_GLEAN_10007327	0.0199324	-2.0016	NDEPs_DEGs
fugu_GLEAN_10016231	fugu_GLEAN_10016231	0.00836354	0.11024	NDEPs_NDEGs
fugu_GLEAN_10001854	fugu_GLEAN_10001854	0.11855	0.2426	NDEPs_NDEGs
fugu_GLEAN_10000674	fugu_GLEAN_10000674	0.0168942	0.32326	NDEPs_NDEGs
fugu_GLEAN_10002921	fugu_GLEAN_10002921	0.0773237	0.51053	NDEPs_NDEGs
fugu_GLEAN_10019168	fugu_GLEAN_10019168	-0.234888	0.06573	NDEPs_NDEGs
fugu_GLEAN_10012074	fugu_GLEAN_10012074	0.165596	0.024792	NDEPs_NDEGs
fugu_GLEAN_10016085	fugu_GLEAN_10016085	-0.0299739	-0.16853	NDEPs_NDEGs
fugu_GLEAN_10007656	fugu_GLEAN_10007656	0.0176668	-0.60522	NDEPs_NDEGs
fugu_GLEAN_10015801	fugu_GLEAN_10015801	0.0501826	-1.0073	NDEPs_DEGs
fugu_GLEAN_10007932	fugu_GLEAN_10007932	0.100419	-1.0279	NDEPs_DEGs
fugu_GLEAN_10002692	fugu_GLEAN_10002692	0.132502	1.6895	NDEPs_DEGs
fugu_GLEAN_10012745	fugu_GLEAN_10012745	0.0791985	-0.023353	NDEPs_NDEGs
fugu_GLEAN_10019536	fugu_GLEAN_10019536	-0.0701802	0.52679	NDEPs_NDEGs
fugu_GLEAN_10002170	fugu_GLEAN_10002170	0.00382672	-0.76479	NDEPs_DEGs
fugu_GLEAN_10010671	fugu_GLEAN_10010671	0.153017	0.28211	NDEPs_NDEGs
fugu_GLEAN_10009696	fugu_GLEAN_10009696	0.080191	0.37118	NDEPs_NDEGs
fugu_GLEAN_10010014	fugu_GLEAN_10010014	0.109883	0.57937	NDEPs_NDEGs
fugu_GLEAN_10001205	fugu_GLEAN_10001205	0.0365371	-1.4492	NDEPs_DEGs
fugu_GLEAN_10012999	fugu_GLEAN_10012999	0.353466	-1.9043	NDEPs_DEGs
fugu_GLEAN_10014222	fugu_GLEAN_10014222	0.134894	0.51643	NDEPs_NDEGs
fugu_GLEAN_10000400	fugu_GLEAN_10000400	0.147391	0.6322	NDEPs_DEGs
fugu_GLEAN_10002202	fugu_GLEAN_10002202	-0.00254861	0.487	NDEPs_NDEGs
fugu_GLEAN_10014591	fugu_GLEAN_10014591	-0.0278014	0.7561	NDEPs_DEGs
fugu_GLEAN_10008622	fugu_GLEAN_10008622	0.0756216	0.50174	NDEPs_NDEGs
fugu_GLEAN_10002920	fugu_GLEAN_10002920	0.0873827	1.1495	NDEPs_DEGs
fugu_GLEAN_10003594	fugu_GLEAN_10003594	-0.0721597	-0.7579	NDEPs_DEGs
fugu_GLEAN_10008632	fugu_GLEAN_10008632	0.0935507	-0.7375	NDEPs_NDEGs
fugu_GLEAN_10019745	fugu_GLEAN_10019745	0.0529319	0.064669	NDEPs_NDEGs
fugu_GLEAN_10018402	fugu_GLEAN_10018402	-0.0448613	-0.89864	NDEPs_NDEGs
fugu_GLEAN_10016499	fugu_GLEAN_10016499	-0.127795	0.52522	NDEPs_NDEGs
fugu_GLEAN_10001509	fugu_GLEAN_10001509	-0.0761921	-1.3491	NDEPs_DEGs
fugu_GLEAN_10016570	fugu_GLEAN_10016570	0.10377	0.39359	NDEPs_NDEGs
fugu_GLEAN_10016608	fugu_GLEAN_10016608	0.149875	-2.3681	NDEPs_DEGs
fugu_GLEAN_10017375	fugu_GLEAN_10017375	-0.0293731	0.43355	NDEPs_NDEGs
fugu_GLEAN_10018025	fugu_GLEAN_10018025	-0.257745	-0.20367	NDEPs_NDEGs
fugu_GLEAN_10016064	fugu_GLEAN_10016064	-0.0559347	-0.36491	NDEPs_NDEGs
fugu_GLEAN_10013298	fugu_GLEAN_10013298	0.0531072	1.3222	NDEPs_DEGs
fugu_GLEAN_10002568	fugu_GLEAN_10002568	-0.0195038	1.3865	NDEPs_DEGs
fugu_GLEAN_10010875	fugu_GLEAN_10010875	0.134791	0.062468	NDEPs_NDEGs
fugu_GLEAN_10001301	fugu_GLEAN_10001301	-0.135223	0.38475	NDEPs_NDEGs
fugu_GLEAN_10006558	fugu_GLEAN_10006558	-0.000223635	0.11479	NDEPs_NDEGs
fugu_GLEAN_10016800	fugu_GLEAN_10016800	0.110803	-0.26703	NDEPs_NDEGs
fugu_GLEAN_10006492	fugu_GLEAN_10006492	0.138468	1.1857	NDEPs_DEGs
fugu_GLEAN_10007024	fugu_GLEAN_10007024	0.183107	2.0121	NDEPs_DEGs
fugu_GLEAN_10011109	fugu_GLEAN_10011109	0.0276806	-1.1098	NDEPs_NDEGs
fugu_GLEAN_10013525	fugu_GLEAN_10013525	-0.0928694	-0.9046	NDEPs_DEGs
fugu_GLEAN_10000117	fugu_GLEAN_10000117	-0.0183285	1.0879	NDEPs_DEGs
fugu_GLEAN_10000422	fugu_GLEAN_10000422	0.112653	-0.49177	NDEPs_NDEGs
fugu_GLEAN_10015097	fugu_GLEAN_10015097	-0.0355969	-0.39727	NDEPs_NDEGs
fugu_GLEAN_10012997	fugu_GLEAN_10012997	0.0310719	0.74694	NDEPs_DEGs
fugu_GLEAN_10006771	fugu_GLEAN_10006771	0.0862294	1.6943	NDEPs_DEGs
fugu_GLEAN_10013076	fugu_GLEAN_10013076	-0.0162727	1.0657	NDEPs_DEGs
fugu_GLEAN_10010611	fugu_GLEAN_10010611	0.00770072	0.79219	NDEPs_DEGs
fugu_GLEAN_10001345	fugu_GLEAN_10001345	-0.0405266	0.28815	NDEPs_NDEGs
fugu_GLEAN_10009506	fugu_GLEAN_10009506	-0.166519	0.32339	NDEPs_NDEGs
fugu_GLEAN_10002819	fugu_GLEAN_10002819	0.0593885	-1.6805	NDEPs_DEGs
fugu_GLEAN_10012855	fugu_GLEAN_10012855	0.0477031	-0.20119	NDEPs_NDEGs
fugu_GLEAN_10004083	fugu_GLEAN_10004083	0.172045	-2.961	NDEPs_DEGs
fugu_GLEAN_10007455	fugu_GLEAN_10007455	0.0464533	-0.46106	NDEPs_NDEGs
fugu_GLEAN_10019494	fugu_GLEAN_10019494	0.204097	-1.0443	NDEPs_DEGs
fugu_GLEAN_10005177	fugu_GLEAN_10005177	0.209861	0.5906	NDEPs_NDEGs
fugu_GLEAN_10019010	fugu_GLEAN_10019010	0.0528916	0.35083	NDEPs_NDEGs
fugu_GLEAN_10010434	fugu_GLEAN_10010434	0.0404674	-1.1728	NDEPs_DEGs
fugu_GLEAN_10018112	fugu_GLEAN_10018112	-0.190997	-0.032537	NDEPs_NDEGs
fugu_GLEAN_10013108	fugu_GLEAN_10013108	-0.114316	0.49175	NDEPs_NDEGs
fugu_GLEAN_10008030	fugu_GLEAN_10008030	0.202375	0.29532	NDEPs_NDEGs
fugu_GLEAN_10017137	fugu_GLEAN_10017137	-0.323541	-0.80706	NDEPs_NDEGs
fugu_GLEAN_10010588	fugu_GLEAN_10010588	0.152339	1.3259	NDEPs_DEGs
fugu_GLEAN_10010822	fugu_GLEAN_10010822	0.0277486	0.3557	NDEPs_NDEGs
fugu_GLEAN_10004808	fugu_GLEAN_10004808	-0.125003	0.42743	NDEPs_NDEGs
fugu_GLEAN_10007441	fugu_GLEAN_10007441	0.107392	1.0968	NDEPs_DEGs
fugu_GLEAN_10007723	fugu_GLEAN_10007723	0.192467	1.3959	NDEPs_DEGs
fugu_GLEAN_10016158	fugu_GLEAN_10016158	0.0743903	-2.0484	NDEPs_DEGs
fugu_GLEAN_10007794	fugu_GLEAN_10007794	0.152543	-0.55977	NDEPs_NDEGs
fugu_GLEAN_10003525	fugu_GLEAN_10003525	0.0698314	0.054353	NDEPs_NDEGs
fugu_GLEAN_10012632	fugu_GLEAN_10012632	0.0568346	1.1724	NDEPs_DEGs
fugu_GLEAN_10000621	fugu_GLEAN_10000621	0.0933519	-0.63143	NDEPs_DEGs
fugu_GLEAN_10008201	fugu_GLEAN_10008201	0.0385893	0.043045	NDEPs_NDEGs
fugu_GLEAN_10017810	fugu_GLEAN_10017810	0.105319	0.99085	NDEPs_DEGs
fugu_GLEAN_10011674	fugu_GLEAN_10011674	0.00473292	-0.62676	NDEPs_NDEGs
fugu_GLEAN_10013795	fugu_GLEAN_10013795	0.0917323	1.3029	NDEPs_DEGs
fugu_GLEAN_10018824	fugu_GLEAN_10018824	-0.0481705	0.072312	NDEPs_NDEGs
fugu_GLEAN_10007798	fugu_GLEAN_10007798	0.162246	0.45219	NDEPs_NDEGs
fugu_GLEAN_10009830	fugu_GLEAN_10009830	0.0477254	-0.73451	NDEPs_DEGs
fugu_GLEAN_10009918	fugu_GLEAN_10009918	0.186918	0.44554	NDEPs_NDEGs
fugu_GLEAN_10013063	fugu_GLEAN_10013063	0.0831276	-0.19699	NDEPs_NDEGs
fugu_GLEAN_10008094	fugu_GLEAN_10008094	-0.00420147	0.50674	NDEPs_NDEGs
fugu_GLEAN_10017470	fugu_GLEAN_10017470	0.124916	0.58801	NDEPs_NDEGs
fugu_GLEAN_10000477	fugu_GLEAN_10000477	0.0488012	-0.31513	NDEPs_NDEGs
fugu_GLEAN_10013527	fugu_GLEAN_10013527	0.19254	-1.3087	NDEPs_DEGs
fugu_GLEAN_10003052	fugu_GLEAN_10003052	-0.0530326	0.27077	NDEPs_NDEGs
fugu_GLEAN_10019768	fugu_GLEAN_10019768	0.123809	-0.90989	NDEPs_DEGs
fugu_GLEAN_10017271	fugu_GLEAN_10017271	0.0387087	-1.2267	NDEPs_DEGs
fugu_GLEAN_10017295	fugu_GLEAN_10017295	-0.140824	1.3227	NDEPs_DEGs
fugu_GLEAN_10004105	fugu_GLEAN_10004105	-0.00658214	-0.13661	NDEPs_NDEGs
fugu_GLEAN_10005450	fugu_GLEAN_10005450	-0.0548103	0.43676	NDEPs_NDEGs
fugu_GLEAN_10017049	fugu_GLEAN_10017049	0.0710322	-1.3173	NDEPs_DEGs
fugu_GLEAN_10014123	fugu_GLEAN_10014123	-0.00538118	-1.0727	NDEPs_DEGs
fugu_GLEAN_10015314	fugu_GLEAN_10015314	0.060699	0.96892	NDEPs_DEGs
fugu_GLEAN_10010566	fugu_GLEAN_10010566	0.137734	0.59991	NDEPs_DEGs
fugu_GLEAN_10018746	fugu_GLEAN_10018746	0.122375	-0.95001	NDEPs_DEGs
fugu_GLEAN_10011110	fugu_GLEAN_10011110	-0.0520362	-0.0062247	NDEPs_NDEGs
fugu_GLEAN_10019167	fugu_GLEAN_10019167	-0.199655	0.10053	NDEPs_NDEGs
fugu_GLEAN_10011122	fugu_GLEAN_10011122	0.164659	0.4213	NDEPs_NDEGs
fugu_GLEAN_10016318	fugu_GLEAN_10016318	0.0554053	-0.1426	NDEPs_NDEGs
fugu_GLEAN_10018264	fugu_GLEAN_10018264	-0.0935634	-0.85911	NDEPs_DEGs
fugu_GLEAN_10012479	fugu_GLEAN_10012479	0.0603767	0.14172	NDEPs_NDEGs
fugu_GLEAN_10001970	fugu_GLEAN_10001970	0.0436805	-0.36501	NDEPs_NDEGs
fugu_GLEAN_10014732	fugu_GLEAN_10014732	0.425847	2.0854	NDEPs_DEGs
fugu_GLEAN_10008126	fugu_GLEAN_10008126	0.0482753	-1.0733	NDEPs_DEGs
fugu_GLEAN_10002931	fugu_GLEAN_10002931	0.0752328	0.37091	NDEPs_NDEGs
fugu_GLEAN_10006370	fugu_GLEAN_10006370	0.0553053	0.4828	NDEPs_NDEGs
fugu_GLEAN_10004341	fugu_GLEAN_10004341	0.0861057	0.91802	NDEPs_DEGs
fugu_GLEAN_10017863	fugu_GLEAN_10017863	0.0782355	0.17814	NDEPs_NDEGs
fugu_GLEAN_10002934	fugu_GLEAN_10002934	0.0474072	0.59979	NDEPs_NDEGs
fugu_GLEAN_10010220	fugu_GLEAN_10010220	0.100213	-0.33208	NDEPs_NDEGs
fugu_GLEAN_10016476	fugu_GLEAN_10016476	-0.022915	-0.3761	NDEPs_NDEGs
fugu_GLEAN_10000584	fugu_GLEAN_10000584	0.029549	1.2232	NDEPs_DEGs
fugu_GLEAN_10007112	fugu_GLEAN_10007112	0.0235719	-0.20167	NDEPs_NDEGs
fugu_GLEAN_10002942	fugu_GLEAN_10002942	0.0555219	0.45228	NDEPs_NDEGs
fugu_GLEAN_10017376	fugu_GLEAN_10017376	0.0360939	0.69546	NDEPs_DEGs
fugu_GLEAN_10015648	fugu_GLEAN_10015648	0.180881	-0.1002	NDEPs_NDEGs
fugu_GLEAN_10006125	fugu_GLEAN_10006125	0.0645187	0.91189	NDEPs_DEGs
fugu_GLEAN_10013120	fugu_GLEAN_10013120	0.105539	0.40187	NDEPs_NDEGs
fugu_GLEAN_10019089	fugu_GLEAN_10019089	0.12894	0.029086	NDEPs_NDEGs
fugu_GLEAN_10000963	fugu_GLEAN_10000963	-0.126873	-0.59895	NDEPs_NDEGs
fugu_GLEAN_10016012	fugu_GLEAN_10016012	-0.117133	0.15025	NDEPs_NDEGs
fugu_GLEAN_10004174	fugu_GLEAN_10004174	0.0589537	-1.4884	NDEPs_DEGs
fugu_GLEAN_10019844	fugu_GLEAN_10019844	-0.00986417	0.039096	NDEPs_NDEGs
fugu_GLEAN_10016129	fugu_GLEAN_10016129	-0.0454299	-0.84168	NDEPs_DEGs
fugu_GLEAN_10000393	fugu_GLEAN_10000393	-0.0596498	-0.2076	NDEPs_NDEGs
fugu_GLEAN_10017837	fugu_GLEAN_10017837	0.184143	0.11552	NDEPs_NDEGs
fugu_GLEAN_10012070	fugu_GLEAN_10012070	-0.349351	-1.4853	NDEPs_NDEGs
fugu_GLEAN_10015361	fugu_GLEAN_10015361	-0.0360865	0.50718	NDEPs_NDEGs
fugu_GLEAN_10019852	fugu_GLEAN_10019852	0.0622709	-1.0665	NDEPs_DEGs
fugu_GLEAN_10015234	fugu_GLEAN_10015234	0.194704	0.45454	NDEPs_NDEGs
fugu_GLEAN_10011097	fugu_GLEAN_10011097	-0.0157752	0.35467	NDEPs_NDEGs
fugu_GLEAN_10003531	fugu_GLEAN_10003531	0.0183593	0.92105	NDEPs_DEGs
fugu_GLEAN_10016568	fugu_GLEAN_10016568	0.0804366	0.32661	NDEPs_NDEGs
fugu_GLEAN_10013337	fugu_GLEAN_10013337	-0.112721	0.49967	NDEPs_NDEGs
fugu_GLEAN_10012241	fugu_GLEAN_10012241	0.00869197	-1.2411	NDEPs_DEGs
fugu_GLEAN_10009443	fugu_GLEAN_10009443	-0.240357	-2.4764	NDEPs_DEGs
fugu_GLEAN_10019871	fugu_GLEAN_10019871	-0.172989	0.096612	NDEPs_NDEGs
fugu_GLEAN_10009323	fugu_GLEAN_10009323	-0.0261228	0.75016	NDEPs_DEGs
fugu_GLEAN_10009235	fugu_GLEAN_10009235	0.00403678	0.8219	NDEPs_DEGs
fugu_GLEAN_10005222	fugu_GLEAN_10005222	0.153187	1.0972	NDEPs_DEGs
fugu_GLEAN_10004754	fugu_GLEAN_10004754	0.0526941	-0.1649	NDEPs_NDEGs
fugu_GLEAN_10013481	fugu_GLEAN_10013481	0.182278	-1.4639	NDEPs_DEGs
fugu_GLEAN_10009927	fugu_GLEAN_10009927	0.114078	0.99059	NDEPs_DEGs
fugu_GLEAN_10000915	fugu_GLEAN_10000915	-0.0906339	0.17583	NDEPs_NDEGs
fugu_GLEAN_10004234	fugu_GLEAN_10004234	-0.04923	0.66577	NDEPs_DEGs
fugu_GLEAN_10019136	fugu_GLEAN_10019136	-0.15211	-0.38681	NDEPs_NDEGs
fugu_GLEAN_10004315	fugu_GLEAN_10004315	0.136331	-0.23037	NDEPs_NDEGs
fugu_GLEAN_10015897	fugu_GLEAN_10015897	0.0547874	0.32333	NDEPs_NDEGs
fugu_GLEAN_10019331	fugu_GLEAN_10019331	0.0092626	-0.49931	NDEPs_NDEGs
fugu_GLEAN_10005013	fugu_GLEAN_10005013	0.00479476	0.51627	NDEPs_NDEGs
fugu_GLEAN_10012787	fugu_GLEAN_10012787	0.0732801	0.18449	NDEPs_NDEGs
fugu_GLEAN_10013829	fugu_GLEAN_10013829	0.0748753	-1.1342	NDEPs_DEGs
fugu_GLEAN_10015660	fugu_GLEAN_10015660	0.186925	0.57309	NDEPs_NDEGs
fugu_GLEAN_10002356	fugu_GLEAN_10002356	-0.154922	0.64478	NDEPs_DEGs
fugu_GLEAN_10013368	fugu_GLEAN_10013368	0.0387621	0.07116	NDEPs_NDEGs
fugu_GLEAN_10002899	fugu_GLEAN_10002899	0.0240913	-1.0224	NDEPs_NDEGs
fugu_GLEAN_10017428	fugu_GLEAN_10017428	0.117292	-1.1195	NDEPs_DEGs
fugu_GLEAN_10019311	fugu_GLEAN_10019311	0.351477	-0.098487	NDEPs_NDEGs
fugu_GLEAN_10012536	fugu_GLEAN_10012536	-0.0194672	-0.077925	NDEPs_NDEGs
fugu_GLEAN_10012346	fugu_GLEAN_10012346	0.0699743	1.2516	NDEPs_DEGs
fugu_GLEAN_10019265	fugu_GLEAN_10019265	0.0401504	1.325	NDEPs_DEGs
fugu_GLEAN_10015130	fugu_GLEAN_10015130	-0.0245826	-0.22341	NDEPs_NDEGs
fugu_GLEAN_10004970	fugu_GLEAN_10004970	-0.0116447	-0.12592	NDEPs_NDEGs
fugu_GLEAN_10009077	fugu_GLEAN_10009077	0.174743	1.4439	NDEPs_DEGs
fugu_GLEAN_10002013	fugu_GLEAN_10002013	0.0018642	-2.813	NDEPs_NDEGs
fugu_GLEAN_10004432	fugu_GLEAN_10004432	0.052299	-0.24727	NDEPs_NDEGs
fugu_GLEAN_10017441	fugu_GLEAN_10017441	0.105848	-0.39656	NDEPs_NDEGs
fugu_GLEAN_10017515	fugu_GLEAN_10017515	0.238338	0.34933	NDEPs_NDEGs
fugu_GLEAN_10014049	fugu_GLEAN_10014049	0.0750602	1.9267	NDEPs_DEGs
fugu_GLEAN_10015786	fugu_GLEAN_10015786	0.016134	0.037354	NDEPs_NDEGs
fugu_GLEAN_10005330	fugu_GLEAN_10005330	0.0445844	0.44677	NDEPs_NDEGs
fugu_GLEAN_10015306	fugu_GLEAN_10015306	-0.0574637	1.396	NDEPs_DEGs
fugu_GLEAN_10007507	fugu_GLEAN_10007507	0.131758	-0.028662	NDEPs_NDEGs
fugu_GLEAN_10005449	fugu_GLEAN_10005449	0.0564878	-1.4617	NDEPs_DEGs
fugu_GLEAN_10005770	fugu_GLEAN_10005770	-0.0490046	-0.55983	NDEPs_NDEGs
fugu_GLEAN_10010214	fugu_GLEAN_10010214	-0.0147532	-0.32566	NDEPs_NDEGs
fugu_GLEAN_10002595	fugu_GLEAN_10002595	-0.0635494	0.67153	NDEPs_DEGs
fugu_GLEAN_10003424	fugu_GLEAN_10003424	0.0776764	1.0471	NDEPs_DEGs
fugu_GLEAN_10005530	fugu_GLEAN_10005530	0.000184653	0.7355	NDEPs_DEGs
fugu_GLEAN_10011410	fugu_GLEAN_10011410	0.155932	0.068573	NDEPs_NDEGs
fugu_GLEAN_10012698	fugu_GLEAN_10012698	0.113952	0.070341	NDEPs_NDEGs
fugu_GLEAN_10006574	fugu_GLEAN_10006574	0.0494189	0.73822	NDEPs_NDEGs
fugu_GLEAN_10019908	fugu_GLEAN_10019908	0.0387255	1.5374	NDEPs_DEGs
fugu_GLEAN_10002623	fugu_GLEAN_10002623	0.113415	0.49687	NDEPs_NDEGs
fugu_GLEAN_10001083	fugu_GLEAN_10001083	0.028613	-0.41229	NDEPs_NDEGs
fugu_GLEAN_10005876	fugu_GLEAN_10005876	0.100351	0.42091	NDEPs_NDEGs
fugu_GLEAN_10004895	fugu_GLEAN_10004895	0.166482	0.19037	NDEPs_NDEGs
fugu_GLEAN_10000181	fugu_GLEAN_10000181	0.0996924	0.46786	NDEPs_NDEGs
fugu_GLEAN_10013417	fugu_GLEAN_10013417	0.0218436	0.41182	NDEPs_NDEGs
fugu_GLEAN_10002890	fugu_GLEAN_10002890	0.0209352	0.52029	NDEPs_NDEGs
fugu_GLEAN_10004892	fugu_GLEAN_10004892	0.0466768	1.0657	NDEPs_DEGs
fugu_GLEAN_10019083	fugu_GLEAN_10019083	0.278643	-0.3768	NDEPs_NDEGs
fugu_GLEAN_10011032	fugu_GLEAN_10011032	0.101692	0.38083	NDEPs_NDEGs
fugu_GLEAN_10015458	fugu_GLEAN_10015458	0.0180886	0.0079613	NDEPs_NDEGs
fugu_GLEAN_10008542	fugu_GLEAN_10008542	0.158813	0.4921	NDEPs_NDEGs
fugu_GLEAN_10009525	fugu_GLEAN_10009525	-0.00332636	-1.3996	NDEPs_DEGs
fugu_GLEAN_10008020	fugu_GLEAN_10008020	-0.00441563	-0.32303	NDEPs_NDEGs
fugu_GLEAN_10004093	fugu_GLEAN_10004093	-0.00750709	0.54517	NDEPs_NDEGs
fugu_GLEAN_10007368	fugu_GLEAN_10007368	0.00638277	-0.20775	NDEPs_NDEGs
fugu_GLEAN_10001824	fugu_GLEAN_10001824	-0.0279721	-0.028507	NDEPs_NDEGs
fugu_GLEAN_10005338	fugu_GLEAN_10005338	0.206301	3.1765	NDEPs_DEGs
fugu_GLEAN_10008834	fugu_GLEAN_10008834	0.0469059	0.32394	NDEPs_NDEGs
fugu_GLEAN_10015029	fugu_GLEAN_10015029	0.0611983	1.4295	NDEPs_DEGs
fugu_GLEAN_10009762	fugu_GLEAN_10009762	0.0169384	0.19893	NDEPs_NDEGs
fugu_GLEAN_10014487	fugu_GLEAN_10014487	0.103318	0.12259	NDEPs_NDEGs
fugu_GLEAN_10011835	fugu_GLEAN_10011835	0.0507984	0.35676	NDEPs_NDEGs
fugu_GLEAN_10006869	fugu_GLEAN_10006869	0.0595339	0.31635	NDEPs_NDEGs
fugu_GLEAN_10000691	fugu_GLEAN_10000691	-0.1076	-0.36544	NDEPs_NDEGs
fugu_GLEAN_10004881	fugu_GLEAN_10004881	-0.0609871	0.22363	NDEPs_NDEGs
fugu_GLEAN_10003012	fugu_GLEAN_10003012	0.0864754	-0.91477	NDEPs_DEGs
fugu_GLEAN_10006016	fugu_GLEAN_10006016	0.0373091	0.28727	NDEPs_NDEGs
fugu_GLEAN_10000470	fugu_GLEAN_10000470	-0.467717	0.12534	NDEPs_NDEGs
fugu_GLEAN_10013588	fugu_GLEAN_10013588	0.0356943	0.20964	NDEPs_NDEGs
fugu_GLEAN_10010085	fugu_GLEAN_10010085	0.017014	-0.14584	NDEPs_NDEGs
fugu_GLEAN_10000591	fugu_GLEAN_10000591	0.0739587	-0.038063	NDEPs_NDEGs
fugu_GLEAN_10003391	fugu_GLEAN_10003391	0.00792026	1.1568	NDEPs_DEGs
fugu_GLEAN_10003847	fugu_GLEAN_10003847	-0.0322308	0.37241	NDEPs_NDEGs
fugu_GLEAN_10006243	fugu_GLEAN_10006243	0.0210049	0.34846	NDEPs_NDEGs
fugu_GLEAN_10018819	fugu_GLEAN_10018819	-0.017363	0.18218	NDEPs_NDEGs
fugu_GLEAN_10002403	fugu_GLEAN_10002403	0.0456568	0.77339	NDEPs_DEGs
fugu_GLEAN_10001603	fugu_GLEAN_10001603	-0.154275	0.62862	NDEPs_NDEGs
fugu_GLEAN_10005834	fugu_GLEAN_10005834	0.0333081	0.12561	NDEPs_NDEGs
fugu_GLEAN_10002833	fugu_GLEAN_10002833	0.0574517	-0.4745	NDEPs_NDEGs
fugu_GLEAN_10018966	fugu_GLEAN_10018966	-0.0343376	0.011366	NDEPs_NDEGs
fugu_GLEAN_10001553	fugu_GLEAN_10001553	0.0540246	0.65722	NDEPs_DEGs
fugu_GLEAN_10014190	fugu_GLEAN_10014190	0.375728	0.40206	NDEPs_NDEGs
fugu_GLEAN_10013664	fugu_GLEAN_10013664	0.136836	0.40651	NDEPs_NDEGs
fugu_GLEAN_10016229	fugu_GLEAN_10016229	0.0126402	0.035184	NDEPs_NDEGs
fugu_GLEAN_10007852	fugu_GLEAN_10007852	0.0674928	-0.36383	NDEPs_NDEGs
fugu_GLEAN_10012696	fugu_GLEAN_10012696	-0.0131013	0.68939	NDEPs_DEGs
fugu_GLEAN_10012908	fugu_GLEAN_10012908	0.00821866	0.012843	NDEPs_NDEGs
fugu_GLEAN_10019756	fugu_GLEAN_10019756	0.0268071	0.22878	NDEPs_NDEGs
fugu_GLEAN_10001821	fugu_GLEAN_10001821	0.0319668	0.3936	NDEPs_NDEGs
fugu_GLEAN_10007328	fugu_GLEAN_10007328	0.0911446	0.46221	NDEPs_NDEGs
fugu_GLEAN_10002781	fugu_GLEAN_10002781	0.000491875	0.8017	NDEPs_DEGs
fugu_GLEAN_10017983	fugu_GLEAN_10017983	-0.00755059	0.42703	NDEPs_NDEGs
fugu_GLEAN_10015313	fugu_GLEAN_10015313	-0.00421594	0.039079	NDEPs_NDEGs
fugu_GLEAN_10011816	fugu_GLEAN_10011816	0.109573	0.52391	NDEPs_NDEGs
fugu_GLEAN_10014580	fugu_GLEAN_10014580	0.153735	-0.63476	NDEPs_DEGs
fugu_GLEAN_10014853	fugu_GLEAN_10014853	0.143072	1.0295	NDEPs_DEGs
fugu_GLEAN_10011170	fugu_GLEAN_10011170	-0.0238725	-0.19791	NDEPs_NDEGs
fugu_GLEAN_10010428	fugu_GLEAN_10010428	-0.204349	0.15141	NDEPs_NDEGs
fugu_GLEAN_10010520	fugu_GLEAN_10010520	0.0178336	-0.41694	NDEPs_NDEGs
fugu_GLEAN_10009801	fugu_GLEAN_10009801	0.159278	-0.28817	NDEPs_NDEGs
fugu_GLEAN_10000476	fugu_GLEAN_10000476	0.173373	-0.50441	NDEPs_NDEGs
fugu_GLEAN_10014218	fugu_GLEAN_10014218	0.0934074	1.2955	NDEPs_DEGs
fugu_GLEAN_10004470	fugu_GLEAN_10004470	0.0680062	-0.42891	NDEPs_NDEGs
fugu_GLEAN_10014224	fugu_GLEAN_10014224	-0.176624	-0.93776	NDEPs_DEGs
fugu_GLEAN_10018277	fugu_GLEAN_10018277	0.00709788	-2.0234	NDEPs_DEGs
fugu_GLEAN_10002957	fugu_GLEAN_10002957	0.121249	1.0874	NDEPs_DEGs
fugu_GLEAN_10016793	fugu_GLEAN_10016793	-0.047404	0.78385	NDEPs_DEGs
fugu_GLEAN_10015719	fugu_GLEAN_10015719	0.248848	0.28322	NDEPs_NDEGs
fugu_GLEAN_10014505	fugu_GLEAN_10014505	-0.0157534	1.0298	NDEPs_DEGs
fugu_GLEAN_10012913	fugu_GLEAN_10012913	0.0471838	0.66096	NDEPs_DEGs
fugu_GLEAN_10000087	fugu_GLEAN_10000087	0.0836913	-0.4004	NDEPs_NDEGs
fugu_GLEAN_10001474	fugu_GLEAN_10001474	0.0280853	1.3536	NDEPs_DEGs
fugu_GLEAN_10016285	fugu_GLEAN_10016285	0.0833169	2.6466	NDEPs_DEGs
fugu_GLEAN_10017212	fugu_GLEAN_10017212	0.104761	0.51488	NDEPs_NDEGs
fugu_GLEAN_10002805	fugu_GLEAN_10002805	0.121476	2.0065	NDEPs_DEGs
fugu_GLEAN_10018019	fugu_GLEAN_10018019	0.0401153	-2.6641	NDEPs_DEGs
fugu_GLEAN_10010281	fugu_GLEAN_10010281	0.0020126	0.99661	NDEPs_DEGs
fugu_GLEAN_10018237	fugu_GLEAN_10018237	0.0190685	1.402	NDEPs_DEGs
fugu_GLEAN_10019157	fugu_GLEAN_10019157	0.01249	-4.1292	NDEPs_DEGs
fugu_GLEAN_10017383	fugu_GLEAN_10017383	0.276587	1.2181	NDEPs_NDEGs
fugu_GLEAN_10015488	fugu_GLEAN_10015488	0.266138	1.1784	NDEPs_DEGs
fugu_GLEAN_10015800	fugu_GLEAN_10015800	0.139493	-0.72001	NDEPs_NDEGs
fugu_GLEAN_10002834	fugu_GLEAN_10002834	0.111407	0.299	NDEPs_NDEGs
fugu_GLEAN_10006680	fugu_GLEAN_10006680	0.102134	0.052568	NDEPs_NDEGs
fugu_GLEAN_10012625	fugu_GLEAN_10012625	-0.0659365	0.96764	NDEPs_DEGs
fugu_GLEAN_10016994	fugu_GLEAN_10016994	-0.257057	-0.83609	NDEPs_NDEGs
fugu_GLEAN_10016791	fugu_GLEAN_10016791	0.0575695	0.791	NDEPs_DEGs
fugu_GLEAN_10011902	fugu_GLEAN_10011902	0.0316112	0.93309	NDEPs_DEGs
fugu_GLEAN_10014620	fugu_GLEAN_10014620	0.193353	-1.2752	NDEPs_DEGs
fugu_GLEAN_10004688	fugu_GLEAN_10004688	0.00528356	0.69313	NDEPs_DEGs
fugu_GLEAN_10008360	fugu_GLEAN_10008360	0.0329105	0.54337	NDEPs_NDEGs
fugu_GLEAN_10004997	fugu_GLEAN_10004997	-0.189174	-0.37368	NDEPs_NDEGs
fugu_GLEAN_10008456	fugu_GLEAN_10008456	0.0755148	0.23863	NDEPs_NDEGs
fugu_GLEAN_10007261	fugu_GLEAN_10007261	0.064887	-0.18609	NDEPs_NDEGs
fugu_GLEAN_10008555	fugu_GLEAN_10008555	0.065258	1.744	NDEPs_DEGs
fugu_GLEAN_10000381	fugu_GLEAN_10000381	-0.0015734	0.33839	NDEPs_NDEGs
fugu_GLEAN_10009095	fugu_GLEAN_10009095	0.0978872	0.6686	NDEPs_DEGs
fugu_GLEAN_10009512	fugu_GLEAN_10009512	0.0706559	-0.1926	NDEPs_NDEGs
fugu_GLEAN_10007426	fugu_GLEAN_10007426	0.043819	-0.028414	NDEPs_NDEGs
fugu_GLEAN_10019879	fugu_GLEAN_10019879	0.0979303	0.67164	NDEPs_DEGs
fugu_GLEAN_10000654	fugu_GLEAN_10000654	0.0033806	-0.59312	NDEPs_NDEGs
fugu_GLEAN_10015428	fugu_GLEAN_10015428	-0.159312	0.71326	NDEPs_NDEGs
fugu_GLEAN_10002034	fugu_GLEAN_10002034	0.0133007	-0.022769	NDEPs_NDEGs
fugu_GLEAN_10005520	fugu_GLEAN_10005520	0.0172934	0.12761	NDEPs_NDEGs
fugu_GLEAN_10015607	fugu_GLEAN_10015607	0.107759	0.5369	NDEPs_NDEGs
fugu_GLEAN_10000360	fugu_GLEAN_10000360	0.10869	-0.089572	NDEPs_NDEGs
fugu_GLEAN_10004841	fugu_GLEAN_10004841	-0.0431464	-0.52333	NDEPs_NDEGs
fugu_GLEAN_10013864	fugu_GLEAN_10013864	0.0453102	-1.8489	NDEPs_DEGs
fugu_GLEAN_10015957	fugu_GLEAN_10015957	0.0911501	-0.0051994	NDEPs_NDEGs
fugu_GLEAN_10016532	fugu_GLEAN_10016532	0.12291	0.55965	NDEPs_NDEGs
fugu_GLEAN_10018543	fugu_GLEAN_10018543	-0.400705	-0.41581	NDEPs_NDEGs
fugu_GLEAN_10009509	fugu_GLEAN_10009509	0.00865755	-0.42426	NDEPs_NDEGs
fugu_GLEAN_10006925	fugu_GLEAN_10006925	0.0780127	0.0055213	NDEPs_NDEGs
fugu_GLEAN_10012601	fugu_GLEAN_10012601	0.0583082	0.24224	NDEPs_NDEGs
fugu_GLEAN_10018731	fugu_GLEAN_10018731	0.00455173	0.10595	NDEPs_NDEGs
fugu_GLEAN_10005529	fugu_GLEAN_10005529	0.131157	1.0505	NDEPs_DEGs
fugu_GLEAN_10008883	fugu_GLEAN_10008883	0.0866629	1.4051	NDEPs_DEGs
fugu_GLEAN_10016372	fugu_GLEAN_10016372	-0.0295277	0.88508	NDEPs_DEGs
fugu_GLEAN_10004616	fugu_GLEAN_10004616	0.0505546	-0.40212	NDEPs_NDEGs
fugu_GLEAN_10001047	fugu_GLEAN_10001047	0.0271654	1.006	NDEPs_DEGs
fugu_GLEAN_10019135	fugu_GLEAN_10019135	-0.0798958	2.4054	NDEPs_DEGs
fugu_GLEAN_10014288	fugu_GLEAN_10014288	0.0507775	1.4787	NDEPs_DEGs
fugu_GLEAN_10004806	fugu_GLEAN_10004806	-0.0449179	-0.20153	NDEPs_NDEGs
fugu_GLEAN_10005648	fugu_GLEAN_10005648	0.0846467	0.93965	NDEPs_DEGs
fugu_GLEAN_10015878	fugu_GLEAN_10015878	-0.109957	-0.17251	NDEPs_NDEGs
fugu_GLEAN_10002892	fugu_GLEAN_10002892	0.205714	-0.32105	NDEPs_NDEGs
fugu_GLEAN_10012677	fugu_GLEAN_10012677	-0.0229561	-0.87634	NDEPs_DEGs
fugu_GLEAN_10002391	fugu_GLEAN_10002391	0.123833	-0.0082584	NDEPs_NDEGs
fugu_GLEAN_10002353	fugu_GLEAN_10002353	0.0724351	0.31677	NDEPs_NDEGs
fugu_GLEAN_10016607	fugu_GLEAN_10016607	0.00897588	0.15461	NDEPs_NDEGs
fugu_GLEAN_10016968	fugu_GLEAN_10016968	0.0531086	-1.0113	NDEPs_DEGs
fugu_GLEAN_10009224	fugu_GLEAN_10009224	-0.00346518	-1.0439	NDEPs_DEGs
fugu_GLEAN_10018621	fugu_GLEAN_10018621	-0.0217136	-0.20454	NDEPs_NDEGs
fugu_GLEAN_10010540	fugu_GLEAN_10010540	0.0464953	-0.87335	NDEPs_DEGs
fugu_GLEAN_10009573	fugu_GLEAN_10009573	0.0918799	1.394	NDEPs_DEGs
fugu_GLEAN_10006405	fugu_GLEAN_10006405	0.0374652	1.3194	NDEPs_DEGs
fugu_GLEAN_10018286	fugu_GLEAN_10018286	0.130223	0.58016	NDEPs_NDEGs
fugu_GLEAN_10018594	fugu_GLEAN_10018594	0.0688991	0.5712	NDEPs_NDEGs
fugu_GLEAN_10000905	fugu_GLEAN_10000905	0.0700128	0.62855	NDEPs_DEGs
fugu_GLEAN_10004183	fugu_GLEAN_10004183	0.0601498	-0.66285	NDEPs_NDEGs
fugu_GLEAN_10008615	fugu_GLEAN_10008615	0.11003	0.48025	NDEPs_NDEGs
fugu_GLEAN_10012763	fugu_GLEAN_10012763	-0.0746856	0.35688	NDEPs_NDEGs
fugu_GLEAN_10016330	fugu_GLEAN_10016330	0.128535	-0.46201	NDEPs_NDEGs
fugu_GLEAN_10004871	fugu_GLEAN_10004871	0.0753355	1.6202	NDEPs_DEGs
fugu_GLEAN_10001793	fugu_GLEAN_10001793	0.100313	0.4533	NDEPs_NDEGs
fugu_GLEAN_10013467	fugu_GLEAN_10013467	0.0255051	-0.048699	NDEPs_NDEGs
fugu_GLEAN_10006770	fugu_GLEAN_10006770	0.113628	1.0275	NDEPs_NDEGs
fugu_GLEAN_10008029	fugu_GLEAN_10008029	0.0989262	0.51154	NDEPs_NDEGs
fugu_GLEAN_10005986	fugu_GLEAN_10005986	0.00114793	-2.2695	NDEPs_DEGs
fugu_GLEAN_10019613	fugu_GLEAN_10019613	-0.0972997	-0.26417	NDEPs_NDEGs
fugu_GLEAN_10005769	fugu_GLEAN_10005769	0.00373751	-0.79195	NDEPs_DEGs
fugu_GLEAN_10000331	fugu_GLEAN_10000331	0.0232099	0.84983	NDEPs_DEGs
fugu_GLEAN_10006297	fugu_GLEAN_10006297	0.741917	2.4689	NDEPs_DEGs
fugu_GLEAN_10012537	fugu_GLEAN_10012537	0.0035605	-0.13383	NDEPs_NDEGs
fugu_GLEAN_10012337	fugu_GLEAN_10012337	0.0580546	0.1958	NDEPs_NDEGs
fugu_GLEAN_10015249	fugu_GLEAN_10015249	0.046843	-0.20437	NDEPs_NDEGs
fugu_GLEAN_10015709	fugu_GLEAN_10015709	0.133204	0.55542	NDEPs_NDEGs
fugu_GLEAN_10018463	fugu_GLEAN_10018463	0.0267406	0.53127	NDEPs_NDEGs
fugu_GLEAN_10012517	fugu_GLEAN_10012517	0.0615246	-0.82792	NDEPs_DEGs
fugu_GLEAN_10016448	fugu_GLEAN_10016448	0.0456638	-0.96425	NDEPs_DEGs
fugu_GLEAN_10002335	fugu_GLEAN_10002335	-0.0762727	0.346	NDEPs_NDEGs
fugu_GLEAN_10006388	fugu_GLEAN_10006388	0.0473862	1.8464	NDEPs_DEGs
fugu_GLEAN_10016230	fugu_GLEAN_10016230	-0.018707	-0.68215	NDEPs_NDEGs
fugu_GLEAN_10012736	fugu_GLEAN_10012736	-0.124989	-0.17449	NDEPs_NDEGs
fugu_GLEAN_10011325	fugu_GLEAN_10011325	0.0342749	0.14552	NDEPs_NDEGs
fugu_GLEAN_10001556	fugu_GLEAN_10001556	0.105962	-0.31768	NDEPs_NDEGs
fugu_GLEAN_10008695	fugu_GLEAN_10008695	0.0445662	-2.1922	NDEPs_DEGs
fugu_GLEAN_10006577	fugu_GLEAN_10006577	0.0645587	0.92053	NDEPs_DEGs
fugu_GLEAN_10014876	fugu_GLEAN_10014876	0.0887536	-1.9215	NDEPs_DEGs
fugu_GLEAN_10000165	fugu_GLEAN_10000165	0.0478566	-0.036909	NDEPs_NDEGs
fugu_GLEAN_10001611	fugu_GLEAN_10001611	-0.0902868	0.83893	NDEPs_DEGs
fugu_GLEAN_10014237	fugu_GLEAN_10014237	0.113275	0.17926	NDEPs_NDEGs
fugu_GLEAN_10016671	fugu_GLEAN_10016671	0.182463	-0.78559	NDEPs_DEGs
fugu_GLEAN_10016239	fugu_GLEAN_10016239	-0.228988	-0.70841	NDEPs_DEGs
fugu_GLEAN_10006496	fugu_GLEAN_10006496	0.0811746	0.54058	NDEPs_NDEGs
fugu_GLEAN_10002194	fugu_GLEAN_10002194	0.129044	-0.22175	NDEPs_NDEGs
fugu_GLEAN_10015705	fugu_GLEAN_10015705	-0.000347731	-0.69966	NDEPs_DEGs
fugu_GLEAN_10019757	fugu_GLEAN_10019757	-0.0862133	-1.1653	NDEPs_DEGs
fugu_GLEAN_10016644	fugu_GLEAN_10016644	-0.0258628	-0.46193	NDEPs_NDEGs
fugu_GLEAN_10006969	fugu_GLEAN_10006969	0.0639709	0.41839	NDEPs_NDEGs
fugu_GLEAN_10003777	fugu_GLEAN_10003777	0.0171295	0.40535	NDEPs_NDEGs
fugu_GLEAN_10006828	fugu_GLEAN_10006828	-0.0977705	0.48921	NDEPs_NDEGs
fugu_GLEAN_10001253	fugu_GLEAN_10001253	0.0899794	0.49183	NDEPs_NDEGs
fugu_GLEAN_10012300	fugu_GLEAN_10012300	-0.0527468	1.3806	NDEPs_DEGs
fugu_GLEAN_10018298	fugu_GLEAN_10018298	0.122799	0.24602	NDEPs_NDEGs
fugu_GLEAN_10019716	fugu_GLEAN_10019716	-0.00575773	0.80096	NDEPs_NDEGs
fugu_GLEAN_10012318	fugu_GLEAN_10012318	0.0791466	0.83352	NDEPs_DEGs
fugu_GLEAN_10011116	fugu_GLEAN_10011116	-0.0174784	0.99268	NDEPs_DEGs
fugu_GLEAN_10011616	fugu_GLEAN_10011616	0.0484887	0.14534	NDEPs_NDEGs
fugu_GLEAN_10014236	fugu_GLEAN_10014236	0.104704	-0.51	NDEPs_NDEGs
fugu_GLEAN_10010150	fugu_GLEAN_10010150	-0.0559797	0.081648	NDEPs_NDEGs
fugu_GLEAN_10018238	fugu_GLEAN_10018238	0.0479236	2.487	NDEPs_DEGs
fugu_GLEAN_10017407	fugu_GLEAN_10017407	0.0604154	-0.91214	NDEPs_DEGs
fugu_GLEAN_10003648	fugu_GLEAN_10003648	0.0478315	0.31831	NDEPs_NDEGs
fugu_GLEAN_10010642	fugu_GLEAN_10010642	0.0386708	-1.7149	NDEPs_DEGs
fugu_GLEAN_10004165	fugu_GLEAN_10004165	0.00834776	-0.71881	NDEPs_NDEGs
fugu_GLEAN_10012081	fugu_GLEAN_10012081	0.0446669	2.1226	NDEPs_DEGs
fugu_GLEAN_10005854	fugu_GLEAN_10005854	-0.0326764	1.5062	NDEPs_DEGs
fugu_GLEAN_10001140	fugu_GLEAN_10001140	0.0723377	-0.20658	NDEPs_NDEGs
fugu_GLEAN_10002972	fugu_GLEAN_10002972	-0.0244197	-0.15294	NDEPs_NDEGs
fugu_GLEAN_10011378	fugu_GLEAN_10011378	-0.0106342	1.3129	NDEPs_DEGs
fugu_GLEAN_10002376	fugu_GLEAN_10002376	-0.0245121	0.63592	NDEPs_NDEGs
fugu_GLEAN_10011620	fugu_GLEAN_10011620	0.0859168	0.48453	NDEPs_NDEGs
fugu_GLEAN_10000137	fugu_GLEAN_10000137	0.0356267	-0.061546	NDEPs_NDEGs
fugu_GLEAN_10011653	fugu_GLEAN_10011653	-0.254721	-0.18965	NDEPs_NDEGs
fugu_GLEAN_10002600	fugu_GLEAN_10002600	-0.00601413	0.78829	NDEPs_DEGs
fugu_GLEAN_10007530	fugu_GLEAN_10007530	0.10151	1.6957	NDEPs_DEGs
fugu_GLEAN_10011975	fugu_GLEAN_10011975	0.00618167	-1.1627	NDEPs_DEGs
fugu_GLEAN_10012295	fugu_GLEAN_10012295	0.120962	-0.012113	NDEPs_NDEGs
fugu_GLEAN_10017029	fugu_GLEAN_10017029	0.0964575	-1.5541	NDEPs_DEGs
fugu_GLEAN_10006020	fugu_GLEAN_10006020	0.0534895	1.1767	NDEPs_DEGs
fugu_GLEAN_10012363	fugu_GLEAN_10012363	0.0241055	0.61149	NDEPs_NDEGs
fugu_GLEAN_10007564	fugu_GLEAN_10007564	0.00831047	1.4491	NDEPs_DEGs
fugu_GLEAN_10002897	fugu_GLEAN_10002897	0.0212765	-0.59297	NDEPs_NDEGs
fugu_GLEAN_10016558	fugu_GLEAN_10016558	0.0915076	0.23983	NDEPs_NDEGs
fugu_GLEAN_10018733	fugu_GLEAN_10018733	0.067786	0.65311	NDEPs_DEGs
fugu_GLEAN_10006942	fugu_GLEAN_10006942	0.0204816	0.56655	NDEPs_NDEGs
fugu_GLEAN_10013314	fugu_GLEAN_10013314	-0.100569	-0.25145	NDEPs_NDEGs
fugu_GLEAN_10000997	fugu_GLEAN_10000997	0.0284418	-0.39708	NDEPs_NDEGs
fugu_GLEAN_10005281	fugu_GLEAN_10005281	0.0462941	0.41046	NDEPs_NDEGs
fugu_GLEAN_10000930	fugu_GLEAN_10000930	0.00966391	0.55874	NDEPs_NDEGs
fugu_GLEAN_10006296	fugu_GLEAN_10006296	0.183368	-1.5308	NDEPs_DEGs
fugu_GLEAN_10017246	fugu_GLEAN_10017246	0.0117332	1.3789	NDEPs_DEGs
fugu_GLEAN_10008159	fugu_GLEAN_10008159	0.0230353	0.057685	NDEPs_NDEGs
fugu_GLEAN_10005519	fugu_GLEAN_10005519	0.137072	0.42532	NDEPs_NDEGs
fugu_GLEAN_10016305	fugu_GLEAN_10016305	-0.0130459	1.1433	NDEPs_NDEGs
fugu_GLEAN_10017816	fugu_GLEAN_10017816	-0.00335239	2.7514	NDEPs_DEGs
fugu_GLEAN_10005831	fugu_GLEAN_10005831	-0.0267473	-0.57321	NDEPs_NDEGs
fugu_GLEAN_10019306	fugu_GLEAN_10019306	0.134047	1.0624	NDEPs_DEGs
fugu_GLEAN_10000167	fugu_GLEAN_10000167	0.0431807	0.60193	NDEPs_NDEGs
fugu_GLEAN_10011741	fugu_GLEAN_10011741	0.0461208	-0.21107	NDEPs_NDEGs
fugu_GLEAN_10017826	fugu_GLEAN_10017826	0.0356746	0.24335	NDEPs_NDEGs
fugu_GLEAN_10010075	fugu_GLEAN_10010075	0.0437337	0.38503	NDEPs_NDEGs
fugu_GLEAN_10017018	fugu_GLEAN_10017018	0.0722801	0.2184	NDEPs_NDEGs
fugu_GLEAN_10018502	fugu_GLEAN_10018502	0.132218	0.2927	NDEPs_NDEGs
fugu_GLEAN_10012099	fugu_GLEAN_10012099	0.132519	-0.035886	NDEPs_NDEGs
fugu_GLEAN_10013547	fugu_GLEAN_10013547	0.108978	-1.1534	NDEPs_DEGs
fugu_GLEAN_10008095	fugu_GLEAN_10008095	-0.103206	0.37629	NDEPs_NDEGs
fugu_GLEAN_10018343	fugu_GLEAN_10018343	-0.654588	-1.4726	NDEPs_DEGs
fugu_GLEAN_10001119	fugu_GLEAN_10001119	-0.000480497	0.19536	NDEPs_NDEGs
fugu_GLEAN_10014768	fugu_GLEAN_10014768	0.283948	0.67312	NDEPs_NDEGs
fugu_GLEAN_10012633	fugu_GLEAN_10012633	-0.00858936	-0.34248	NDEPs_NDEGs
fugu_GLEAN_10006965	fugu_GLEAN_10006965	-0.00671693	0.63726	NDEPs_NDEGs
fugu_GLEAN_10003907	fugu_GLEAN_10003907	0.178568	-0.66035	NDEPs_DEGs
fugu_GLEAN_10014622	fugu_GLEAN_10014622	-0.109656	0.021853	NDEPs_NDEGs
fugu_GLEAN_10017673	fugu_GLEAN_10017673	0.0987227	0.47493	NDEPs_NDEGs
fugu_GLEAN_10014405	fugu_GLEAN_10014405	-0.00726927	0.43092	NDEPs_NDEGs
fugu_GLEAN_10006097	fugu_GLEAN_10006097	0.355988	1.5745	NDEPs_DEGs
fugu_GLEAN_10004506	fugu_GLEAN_10004506	0.0770447	-0.24525	NDEPs_NDEGs
fugu_GLEAN_10001392	fugu_GLEAN_10001392	0.0544568	0.51025	NDEPs_NDEGs
fugu_GLEAN_10000558	fugu_GLEAN_10000558	-0.0876828	0.77303	NDEPs_DEGs
fugu_GLEAN_10003670	fugu_GLEAN_10003670	-0.135435	-1.3198	NDEPs_DEGs
fugu_GLEAN_10002877	fugu_GLEAN_10002877	0.0979856	0.35628	NDEPs_NDEGs
fugu_GLEAN_10012347	fugu_GLEAN_10012347	0.10227	0.49037	NDEPs_NDEGs
fugu_GLEAN_10010507	fugu_GLEAN_10010507	0.0956666	-0.73779	NDEPs_DEGs
fugu_GLEAN_10009721	fugu_GLEAN_10009721	0.0305805	-0.87427	NDEPs_DEGs
fugu_GLEAN_10012552	fugu_GLEAN_10012552	-0.0452543	-0.48475	NDEPs_NDEGs
fugu_GLEAN_10019356	fugu_GLEAN_10019356	0.0736078	1.516	NDEPs_DEGs
fugu_GLEAN_10017302	fugu_GLEAN_10017302	0.205271	1.9644	NDEPs_DEGs
fugu_GLEAN_10000230	fugu_GLEAN_10000230	-0.010611	0.42965	NDEPs_NDEGs
fugu_GLEAN_10006435	fugu_GLEAN_10006435	0.110311	1.8576	NDEPs_DEGs
fugu_GLEAN_10014852	fugu_GLEAN_10014852	0.252029	-0.83114	NDEPs_DEGs
fugu_GLEAN_10011970	fugu_GLEAN_10011970	0.0782915	-0.78598	NDEPs_DEGs
fugu_GLEAN_10014375	fugu_GLEAN_10014375	0.0845718	-0.058866	NDEPs_NDEGs
fugu_GLEAN_10002779	fugu_GLEAN_10002779	0.156384	-2.8383	NDEPs_DEGs
fugu_GLEAN_10001673	fugu_GLEAN_10001673	-0.0831489	-1.018	NDEPs_DEGs
fugu_GLEAN_10009508	fugu_GLEAN_10009508	0.00169994	-1.033	NDEPs_DEGs
fugu_GLEAN_10001510	fugu_GLEAN_10001510	0.0407536	0.56108	NDEPs_NDEGs
fugu_GLEAN_10000232	fugu_GLEAN_10000232	0.193266	1.7629	NDEPs_DEGs
fugu_GLEAN_10019232	fugu_GLEAN_10019232	0.00898878	0.12392	NDEPs_NDEGs
fugu_GLEAN_10009846	fugu_GLEAN_10009846	-0.177686	-0.43652	NDEPs_NDEGs
fugu_GLEAN_10019126	fugu_GLEAN_10019126	-0.0125525	0.89629	NDEPs_DEGs
fugu_GLEAN_10010465	fugu_GLEAN_10010465	-0.151343	1.2284	NDEPs_DEGs
fugu_GLEAN_10007631	fugu_GLEAN_10007631	-0.376603	2.0212	NDEPs_NDEGs
fugu_GLEAN_10017692	fugu_GLEAN_10017692	0.0300959	0.65341	NDEPs_DEGs
fugu_GLEAN_10010475	fugu_GLEAN_10010475	-0.0840034	-0.049485	NDEPs_NDEGs
fugu_GLEAN_10016369	fugu_GLEAN_10016369	-0.0427644	-1.5711	NDEPs_DEGs
fugu_GLEAN_10014815	fugu_GLEAN_10014815	0.189635	0.049161	NDEPs_NDEGs
fugu_GLEAN_10016462	fugu_GLEAN_10016462	-0.0928617	-0.67577	NDEPs_DEGs
fugu_GLEAN_10014887	fugu_GLEAN_10014887	0.111939	-1.0546	NDEPs_DEGs
fugu_GLEAN_10018551	fugu_GLEAN_10018551	-0.0544312	1.4422	NDEPs_DEGs
fugu_GLEAN_10011024	fugu_GLEAN_10011024	0.0979883	2.1284	NDEPs_DEGs
fugu_GLEAN_10016553	fugu_GLEAN_10016553	0.0946333	0.32347	NDEPs_NDEGs
fugu_GLEAN_10000747	fugu_GLEAN_10000747	-0.0321512	-2.0795	NDEPs_DEGs
fugu_GLEAN_10004599	fugu_GLEAN_10004599	0.0447186	0.70434	NDEPs_DEGs
fugu_GLEAN_10010448	fugu_GLEAN_10010448	0.109891	0.43951	NDEPs_NDEGs
fugu_GLEAN_10009947	fugu_GLEAN_10009947	0.0490006	1.3208	NDEPs_DEGs
fugu_GLEAN_10014427	fugu_GLEAN_10014427	0.0931004	-0.15906	NDEPs_NDEGs
fugu_GLEAN_10009555	fugu_GLEAN_10009555	0.0473806	0.22057	NDEPs_NDEGs
fugu_GLEAN_10003508	fugu_GLEAN_10003508	-0.00647779	0.05101	NDEPs_NDEGs
fugu_GLEAN_10009217	fugu_GLEAN_10009217	0.0163865	0.60814	NDEPs_NDEGs
fugu_GLEAN_10013502	fugu_GLEAN_10013502	-0.0883882	1.4981	NDEPs_DEGs
fugu_GLEAN_10003977	fugu_GLEAN_10003977	-0.0755732	-0.37344	NDEPs_NDEGs
fugu_GLEAN_10013340	fugu_GLEAN_10013340	0.0977146	0.43807	NDEPs_NDEGs
fugu_GLEAN_10013083	fugu_GLEAN_10013083	0.0586518	-0.28626	NDEPs_NDEGs
fugu_GLEAN_10014435	fugu_GLEAN_10014435	0.0450165	1.094	NDEPs_DEGs
fugu_GLEAN_10016281	fugu_GLEAN_10016281	0.0508416	-0.55284	NDEPs_NDEGs
fugu_GLEAN_10007110	fugu_GLEAN_10007110	0.0159143	0.37864	NDEPs_NDEGs
fugu_GLEAN_10010796	fugu_GLEAN_10010796	0.0179305	-0.02446	NDEPs_NDEGs
fugu_GLEAN_10018518	fugu_GLEAN_10018518	-0.0190432	-0.52644	NDEPs_NDEGs
fugu_GLEAN_10008380	fugu_GLEAN_10008380	-0.0431285	0.38269	NDEPs_NDEGs
fugu_GLEAN_10012949	fugu_GLEAN_10012949	0.0385191	0.21241	NDEPs_NDEGs
fugu_GLEAN_10007498	fugu_GLEAN_10007498	0.222575	0.6369	NDEPs_DEGs
fugu_GLEAN_10010590	fugu_GLEAN_10010590	0.0299942	2.1398	NDEPs_DEGs
fugu_GLEAN_10013881	fugu_GLEAN_10013881	0.0181029	1.015	NDEPs_NDEGs
fugu_GLEAN_10012919	fugu_GLEAN_10012919	-0.00873304	0.34339	NDEPs_NDEGs
fugu_GLEAN_10006834	fugu_GLEAN_10006834	0.15439	1.1194	NDEPs_DEGs
fugu_GLEAN_10003160	fugu_GLEAN_10003160	-0.0810582	0.7225	NDEPs_NDEGs
fugu_GLEAN_10013536	fugu_GLEAN_10013536	-0.358325	-0.41981	NDEPs_NDEGs
fugu_GLEAN_10009974	fugu_GLEAN_10009974	0.190112	0.16987	NDEPs_NDEGs
fugu_GLEAN_10001843	fugu_GLEAN_10001843	-0.053922	0.44648	NDEPs_NDEGs
fugu_GLEAN_10019608	fugu_GLEAN_10019608	0.236512	0.73438	NDEPs_DEGs
fugu_GLEAN_10007013	fugu_GLEAN_10007013	0.0750438	2.3273	NDEPs_DEGs
fugu_GLEAN_10018905	fugu_GLEAN_10018905	0.155726	1.3705	NDEPs_NDEGs
fugu_GLEAN_10013486	fugu_GLEAN_10013486	0.144272	0.71272	NDEPs_DEGs
fugu_GLEAN_10009755	fugu_GLEAN_10009755	0.149572	-0.58839	NDEPs_NDEGs
fugu_GLEAN_10003444	fugu_GLEAN_10003444	0.0416986	0.41355	NDEPs_NDEGs
fugu_GLEAN_10017025	fugu_GLEAN_10017025	0.0420756	0.87015	NDEPs_NDEGs
fugu_GLEAN_10002987	fugu_GLEAN_10002987	-0.162632	-0.0055	NDEPs_NDEGs
fugu_GLEAN_10017085	fugu_GLEAN_10017085	0.0626191	1.4891	NDEPs_DEGs
fugu_GLEAN_10014141	fugu_GLEAN_10014141	0.0531711	0.23939	NDEPs_NDEGs
fugu_GLEAN_10011641	fugu_GLEAN_10011641	-0.0531823	0.6762	NDEPs_DEGs
fugu_GLEAN_10002240	fugu_GLEAN_10002240	0.0202028	0.44689	NDEPs_NDEGs
fugu_GLEAN_10006561	fugu_GLEAN_10006561	0.0228876	0.95451	NDEPs_DEGs
fugu_GLEAN_10014042	fugu_GLEAN_10014042	0.0699427	1.0683	NDEPs_DEGs
fugu_GLEAN_10006339	fugu_GLEAN_10006339	-0.0875325	-1.0071	NDEPs_DEGs
fugu_GLEAN_10012025	fugu_GLEAN_10012025	-0.0895835	-1.0955	NDEPs_DEGs
fugu_GLEAN_10014030	fugu_GLEAN_10014030	-0.13282	-1.78	NDEPs_DEGs
fugu_GLEAN_10010498	fugu_GLEAN_10010498	-0.0246442	-0.90423	NDEPs_DEGs
fugu_GLEAN_10002001	fugu_GLEAN_10002001	0.143433	-0.4145	NDEPs_NDEGs
fugu_GLEAN_10015965	fugu_GLEAN_10015965	0.08088	0.0041533	NDEPs_NDEGs
fugu_GLEAN_10003003	fugu_GLEAN_10003003	0.0621024	0.52526	NDEPs_NDEGs
fugu_GLEAN_10010691	fugu_GLEAN_10010691	0.150094	0.52246	NDEPs_NDEGs
fugu_GLEAN_10019198	fugu_GLEAN_10019198	-0.0445905	0.6007	NDEPs_NDEGs
fugu_GLEAN_10011090	fugu_GLEAN_10011090	0.0225411	-0.86965	NDEPs_DEGs
fugu_GLEAN_10011863	fugu_GLEAN_10011863	0.0674157	1.3907	NDEPs_DEGs
fugu_GLEAN_10003191	fugu_GLEAN_10003191	-0.0658383	0.79332	NDEPs_DEGs
fugu_GLEAN_10004358	fugu_GLEAN_10004358	-0.0579638	0.33946	NDEPs_NDEGs
fugu_GLEAN_10008315	fugu_GLEAN_10008315	0.0839744	0.56519	NDEPs_NDEGs
fugu_GLEAN_10009326	fugu_GLEAN_10009326	0.0766891	-0.3725	NDEPs_NDEGs
fugu_GLEAN_10007293	fugu_GLEAN_10007293	0.0468039	-0.056676	NDEPs_NDEGs
fugu_GLEAN_10003540	fugu_GLEAN_10003540	0.0117489	0.48838	NDEPs_NDEGs
fugu_GLEAN_10019243	fugu_GLEAN_10019243	-0.0210517	-0.084664	NDEPs_NDEGs
fugu_GLEAN_10011883	fugu_GLEAN_10011883	-0.08084	0.35299	NDEPs_NDEGs
fugu_GLEAN_10009149	fugu_GLEAN_10009149	0.127135	0.88168	NDEPs_DEGs
fugu_GLEAN_10016909	fugu_GLEAN_10016909	-0.117853	-0.15502	NDEPs_NDEGs
fugu_GLEAN_10018598	fugu_GLEAN_10018598	0.110037	-0.37383	NDEPs_NDEGs
fugu_GLEAN_10006193	fugu_GLEAN_10006193	-0.608657	0.20075	NDEPs_NDEGs
fugu_GLEAN_10010464	fugu_GLEAN_10010464	-0.00300104	-0.65205	NDEPs_NDEGs
fugu_GLEAN_10001923	fugu_GLEAN_10001923	-0.0972719	0.0597	NDEPs_NDEGs
fugu_GLEAN_10011104	fugu_GLEAN_10011104	0.0234768	0.23701	NDEPs_NDEGs
fugu_GLEAN_10009267	fugu_GLEAN_10009267	-0.467174	-1.9253	NDEPs_DEGs
fugu_GLEAN_10015508	fugu_GLEAN_10015508	-0.0695382	0.39323	NDEPs_NDEGs
fugu_GLEAN_10008644	fugu_GLEAN_10008644	-0.0372319	0.15106	NDEPs_NDEGs
fugu_GLEAN_10010944	fugu_GLEAN_10010944	0.0704402	0.58971	NDEPs_NDEGs
fugu_GLEAN_10007048	fugu_GLEAN_10007048	0.138552	0.9678	NDEPs_NDEGs
fugu_GLEAN_10001587	fugu_GLEAN_10001587	0.064538	-0.054369	NDEPs_NDEGs
fugu_GLEAN_10011572	fugu_GLEAN_10011572	0.120236	-0.019366	NDEPs_NDEGs
fugu_GLEAN_10007259	fugu_GLEAN_10007259	0.0331178	0.12103	NDEPs_NDEGs
fugu_GLEAN_10006306	fugu_GLEAN_10006306	-0.0534847	-1.3946	NDEPs_DEGs
fugu_GLEAN_10017552	fugu_GLEAN_10017552	-0.0533799	-1.2462	NDEPs_DEGs
fugu_GLEAN_10011439	fugu_GLEAN_10011439	0.0662242	0.31414	NDEPs_NDEGs
fugu_GLEAN_10001240	fugu_GLEAN_10001240	0.0811092	0.53497	NDEPs_NDEGs
fugu_GLEAN_10005084	fugu_GLEAN_10005084	0.0129076	1.1126	NDEPs_DEGs
fugu_GLEAN_10008128	fugu_GLEAN_10008128	0.155425	-0.97749	NDEPs_DEGs
fugu_GLEAN_10015336	fugu_GLEAN_10015336	-0.183458	-0.43289	NDEPs_NDEGs
fugu_GLEAN_10002425	fugu_GLEAN_10002425	-0.0249011	-0.20754	NDEPs_NDEGs
fugu_GLEAN_10010964	fugu_GLEAN_10010964	-0.0691961	0.46431	NDEPs_NDEGs
fugu_GLEAN_10012841	fugu_GLEAN_10012841	0.12923	-0.36055	NDEPs_NDEGs
fugu_GLEAN_10013765	fugu_GLEAN_10013765	0.0600432	0.53167	NDEPs_NDEGs
fugu_GLEAN_10010034	fugu_GLEAN_10010034	-0.0392185	0.56123	NDEPs_NDEGs
fugu_GLEAN_10018706	fugu_GLEAN_10018706	-0.241093	0.1169	NDEPs_NDEGs
fugu_GLEAN_10006642	fugu_GLEAN_10006642	0.00316037	0.21442	NDEPs_NDEGs
fugu_GLEAN_10003720	fugu_GLEAN_10003720	-0.0212611	-0.91675	NDEPs_NDEGs
fugu_GLEAN_10005076	fugu_GLEAN_10005076	0.0806358	0.74906	NDEPs_DEGs
fugu_GLEAN_10013587	fugu_GLEAN_10013587	-0.0568018	0.053539	NDEPs_NDEGs
fugu_GLEAN_10003344	fugu_GLEAN_10003344	-0.00483101	-0.93927	NDEPs_DEGs
fugu_GLEAN_10000822	fugu_GLEAN_10000822	-0.0228051	0.72966	NDEPs_NDEGs
fugu_GLEAN_10003827	fugu_GLEAN_10003827	0.0686914	2.5203	NDEPs_DEGs
fugu_GLEAN_10006389	fugu_GLEAN_10006389	0.073387	0.34311	NDEPs_NDEGs
fugu_GLEAN_10013109	fugu_GLEAN_10013109	-0.181172	0.32644	NDEPs_NDEGs
fugu_GLEAN_10018384	fugu_GLEAN_10018384	0.00320787	0.80397	NDEPs_DEGs
fugu_GLEAN_10014496	fugu_GLEAN_10014496	0.057801	0.22203	NDEPs_NDEGs
fugu_GLEAN_10018859	fugu_GLEAN_10018859	0.0632972	1.8821	NDEPs_DEGs
fugu_GLEAN_10001627	fugu_GLEAN_10001627	0.0857238	0.45978	NDEPs_NDEGs
fugu_GLEAN_10017930	fugu_GLEAN_10017930	0.0300224	-0.41643	NDEPs_NDEGs
fugu_GLEAN_10006527	fugu_GLEAN_10006527	0.0697544	1.4185	NDEPs_NDEGs
fugu_GLEAN_10010030	fugu_GLEAN_10010030	0.162051	0.70968	NDEPs_DEGs
fugu_GLEAN_10015958	fugu_GLEAN_10015958	-0.0298104	-0.20588	NDEPs_NDEGs
fugu_GLEAN_10012505	fugu_GLEAN_10012505	0.14721	0.96854	NDEPs_DEGs
fugu_GLEAN_10011592	fugu_GLEAN_10011592	-0.051003	1.2305	NDEPs_DEGs
fugu_GLEAN_10019522	fugu_GLEAN_10019522	-0.0303349	0.14704	NDEPs_NDEGs
fugu_GLEAN_10016156	fugu_GLEAN_10016156	-0.0371327	-0.70628	NDEPs_DEGs
fugu_GLEAN_10005598	fugu_GLEAN_10005598	0.115519	-0.29166	NDEPs_NDEGs
fugu_GLEAN_10012207	fugu_GLEAN_10012207	0.109966	0.47482	NDEPs_NDEGs
fugu_GLEAN_10007456	fugu_GLEAN_10007456	-0.0111779	0.0073268	NDEPs_NDEGs
fugu_GLEAN_10018793	fugu_GLEAN_10018793	0.113784	1.448	NDEPs_DEGs
fugu_GLEAN_10005952	fugu_GLEAN_10005952	-0.188695	-0.4505	NDEPs_NDEGs
fugu_GLEAN_10017214	fugu_GLEAN_10017214	0.0620084	0.45266	NDEPs_NDEGs
fugu_GLEAN_10010060	fugu_GLEAN_10010060	0.113714	0.59215	NDEPs_NDEGs
fugu_GLEAN_10010440	fugu_GLEAN_10010440	0.0358406	1.9834	NDEPs_DEGs
fugu_GLEAN_10006032	fugu_GLEAN_10006032	-0.0914684	0.83678	NDEPs_DEGs
fugu_GLEAN_10019338	fugu_GLEAN_10019338	0.0211073	0.81976	NDEPs_DEGs
fugu_GLEAN_10004708	fugu_GLEAN_10004708	0.0300196	-0.85921	NDEPs_NDEGs
fugu_GLEAN_10014169	fugu_GLEAN_10014169	-0.00886658	-0.058793	NDEPs_NDEGs
fugu_GLEAN_10019808	fugu_GLEAN_10019808	-0.143943	-0.03644	NDEPs_NDEGs
fugu_GLEAN_10008093	fugu_GLEAN_10008093	0.126888	0.88893	NDEPs_DEGs
fugu_GLEAN_10008781	fugu_GLEAN_10008781	-0.0386123	0.70374	NDEPs_DEGs
fugu_GLEAN_10017931	fugu_GLEAN_10017931	0.0642055	-0.66929	NDEPs_DEGs
fugu_GLEAN_10016293	fugu_GLEAN_10016293	0.0971334	-1.222	NDEPs_DEGs
fugu_GLEAN_10001226	fugu_GLEAN_10001226	0.0524604	0.26814	NDEPs_NDEGs
fugu_GLEAN_10007803	fugu_GLEAN_10007803	0.0122583	0.26836	NDEPs_NDEGs
fugu_GLEAN_10008956	fugu_GLEAN_10008956	0.172219	-0.53476	NDEPs_NDEGs
fugu_GLEAN_10013515	fugu_GLEAN_10013515	-0.0556093	0.46871	NDEPs_NDEGs
fugu_GLEAN_10017339	fugu_GLEAN_10017339	0.0502412	1.0599	NDEPs_DEGs
fugu_GLEAN_10003231	fugu_GLEAN_10003231	0.0243055	0.39271	NDEPs_NDEGs
fugu_GLEAN_10002599	fugu_GLEAN_10002599	0.0840398	0.57182	NDEPs_NDEGs
fugu_GLEAN_10004080	fugu_GLEAN_10004080	0.0441185	0.2825	NDEPs_NDEGs
fugu_GLEAN_10007811	fugu_GLEAN_10007811	0.116459	0.44674	NDEPs_NDEGs
fugu_GLEAN_10018696	fugu_GLEAN_10018696	0.170904	-0.35245	NDEPs_NDEGs
fugu_GLEAN_10004298	fugu_GLEAN_10004298	0.163913	-0.18484	NDEPs_NDEGs
fugu_GLEAN_10011065	fugu_GLEAN_10011065	0.037617	-0.28238	NDEPs_NDEGs
fugu_GLEAN_10016843	fugu_GLEAN_10016843	-0.0675155	-0.4088	NDEPs_NDEGs
fugu_GLEAN_10003212	fugu_GLEAN_10003212	-0.0195111	0.17467	NDEPs_NDEGs
fugu_GLEAN_10004076	fugu_GLEAN_10004076	0.0384235	0.56202	NDEPs_NDEGs
fugu_GLEAN_10017912	fugu_GLEAN_10017912	0.0548318	1.0241	NDEPs_NDEGs
fugu_GLEAN_10018550	fugu_GLEAN_10018550	0.0473848	0.29442	NDEPs_NDEGs
fugu_GLEAN_10003248	fugu_GLEAN_10003248	0.0395357	-0.027488	NDEPs_NDEGs
fugu_GLEAN_10018123	fugu_GLEAN_10018123	0.0653752	-0.75696	NDEPs_NDEGs
fugu_GLEAN_10014193	fugu_GLEAN_10014193	-0.015208	0.45834	NDEPs_NDEGs
fugu_GLEAN_10009183	fugu_GLEAN_10009183	-0.139082	-0.013556	NDEPs_NDEGs
fugu_GLEAN_10013896	fugu_GLEAN_10013896	0.0863531	0.55191	NDEPs_NDEGs
fugu_GLEAN_10012661	fugu_GLEAN_10012661	0.138442	0.25081	NDEPs_NDEGs
fugu_GLEAN_10005395	fugu_GLEAN_10005395	0.118891	0.38126	NDEPs_NDEGs
fugu_GLEAN_10012680	fugu_GLEAN_10012680	0.0464128	0.821	NDEPs_DEGs
fugu_GLEAN_10016857	fugu_GLEAN_10016857	-0.00570993	0.56001	NDEPs_NDEGs
fugu_GLEAN_10009704	fugu_GLEAN_10009704	0.0682168	0.04313	NDEPs_NDEGs
fugu_GLEAN_10015610	fugu_GLEAN_10015610	0.0229118	0.8178	NDEPs_DEGs
fugu_GLEAN_10004682	fugu_GLEAN_10004682	-0.215632	1.15	NDEPs_DEGs
fugu_GLEAN_10005699	fugu_GLEAN_10005699	0.0346073	1.245	NDEPs_DEGs
fugu_GLEAN_10004852	fugu_GLEAN_10004852	0.108135	1.5536	NDEPs_DEGs
fugu_GLEAN_10002693	fugu_GLEAN_10002693	0.00487528	0.76735	NDEPs_DEGs
fugu_GLEAN_10010080	fugu_GLEAN_10010080	0.0958758	0.21708	NDEPs_NDEGs
fugu_GLEAN_10014880	fugu_GLEAN_10014880	0.122222	1.263	NDEPs_DEGs
fugu_GLEAN_10016006	fugu_GLEAN_10016006	0.0224332	1.4311	NDEPs_DEGs
fugu_GLEAN_10007701	fugu_GLEAN_10007701	0.091402	0.19818	NDEPs_NDEGs
fugu_GLEAN_10015657	fugu_GLEAN_10015657	0.121303	-2.7226	NDEPs_NDEGs
fugu_GLEAN_10006454	fugu_GLEAN_10006454	0.139454	0.42607	NDEPs_NDEGs
fugu_GLEAN_10011639	fugu_GLEAN_10011639	0.0695894	-1.5652	NDEPs_DEGs
fugu_GLEAN_10006607	fugu_GLEAN_10006607	-0.0442661	0.061222	NDEPs_NDEGs
fugu_GLEAN_10010391	fugu_GLEAN_10010391	5.91493e-05	-0.0064411	NDEPs_NDEGs
fugu_GLEAN_10012622	fugu_GLEAN_10012622	-0.0281	0.41945	NDEPs_NDEGs
fugu_GLEAN_10004566	fugu_GLEAN_10004566	0.106143	1.5973	NDEPs_DEGs
fugu_GLEAN_10018927	fugu_GLEAN_10018927	0.0149622	1.0121	NDEPs_DEGs
fugu_GLEAN_10001597	fugu_GLEAN_10001597	-0.0843491	-0.71959	NDEPs_DEGs
fugu_GLEAN_10012457	fugu_GLEAN_10012457	-0.080959	0.59539	NDEPs_NDEGs
fugu_GLEAN_10008590	fugu_GLEAN_10008590	0.00510819	-0.71805	NDEPs_DEGs
fugu_GLEAN_10018896	fugu_GLEAN_10018896	0.0252244	-1.0619	NDEPs_DEGs
fugu_GLEAN_10011820	fugu_GLEAN_10011820	0.158775	0.80043	NDEPs_NDEGs
fugu_GLEAN_10009673	fugu_GLEAN_10009673	0.0719123	-0.035563	NDEPs_NDEGs
fugu_GLEAN_10011300	fugu_GLEAN_10011300	0.000651951	-0.34691	NDEPs_NDEGs
fugu_GLEAN_10009866	fugu_GLEAN_10009866	-0.0477917	-0.89766	NDEPs_DEGs
fugu_GLEAN_10006993	fugu_GLEAN_10006993	0.121145	0.64572	NDEPs_NDEGs
fugu_GLEAN_10000125	fugu_GLEAN_10000125	0.0622903	0.75029	NDEPs_NDEGs
fugu_GLEAN_10019652	fugu_GLEAN_10019652	0.148522	2.4392	NDEPs_DEGs
fugu_GLEAN_10001973	fugu_GLEAN_10001973	0.0479948	0.06054	NDEPs_NDEGs
fugu_GLEAN_10018838	fugu_GLEAN_10018838	-0.00703294	0.24184	NDEPs_NDEGs
fugu_GLEAN_10016513	fugu_GLEAN_10016513	-0.0689358	0.33004	NDEPs_NDEGs
fugu_GLEAN_10002893	fugu_GLEAN_10002893	0.530845	-1.9289	NDEPs_DEGs
fugu_GLEAN_10003047	fugu_GLEAN_10003047	-0.137707	-0.56793	NDEPs_NDEGs
fugu_GLEAN_10019171	fugu_GLEAN_10019171	0.12349	0.38002	NDEPs_NDEGs
fugu_GLEAN_10019448	fugu_GLEAN_10019448	0.0798362	-0.25338	NDEPs_NDEGs
fugu_GLEAN_10003458	fugu_GLEAN_10003458	-0.0633579	-3.5532	NDEPs_DEGs
fugu_GLEAN_10007854	fugu_GLEAN_10007854	0.127918	1.2742	NDEPs_DEGs
fugu_GLEAN_10010907	fugu_GLEAN_10010907	0.0698506	-1.0222	NDEPs_NDEGs
fugu_GLEAN_10001501	fugu_GLEAN_10001501	-0.0919357	-0.20167	NDEPs_NDEGs
fugu_GLEAN_10004472	fugu_GLEAN_10004472	0.0816914	0.41092	NDEPs_NDEGs
fugu_GLEAN_10012882	fugu_GLEAN_10012882	-0.0982631	-1.8889	NDEPs_DEGs
fugu_GLEAN_10005461	fugu_GLEAN_10005461	-0.00805392	2.1061	NDEPs_DEGs
fugu_GLEAN_10003318	fugu_GLEAN_10003318	0.0155504	0.5181	NDEPs_NDEGs
fugu_GLEAN_10006513	fugu_GLEAN_10006513	0.0168158	0.075927	NDEPs_NDEGs
fugu_GLEAN_10010208	fugu_GLEAN_10010208	0.0638646	0.17544	NDEPs_NDEGs
fugu_GLEAN_10014132	fugu_GLEAN_10014132	-0.151668	-0.18363	NDEPs_NDEGs
fugu_GLEAN_10003375	fugu_GLEAN_10003375	-0.0238036	0.10117	NDEPs_NDEGs
fugu_GLEAN_10010773	fugu_GLEAN_10010773	0.0631647	0.16066	NDEPs_NDEGs
fugu_GLEAN_10012355	fugu_GLEAN_10012355	0.0593387	0.65246	NDEPs_DEGs
fugu_GLEAN_10007452	fugu_GLEAN_10007452	0.0432969	-3.9489	NDEPs_DEGs
fugu_GLEAN_10000899	fugu_GLEAN_10000899	0.0700815	0.42854	NDEPs_NDEGs
fugu_GLEAN_10013819	fugu_GLEAN_10013819	-0.0449655	1.2832	NDEPs_DEGs
fugu_GLEAN_10003064	fugu_GLEAN_10003064	-0.172568	-1.8248	NDEPs_DEGs
fugu_GLEAN_10012383	fugu_GLEAN_10012383	0.0467327	0.47656	NDEPs_NDEGs
fugu_GLEAN_10017013	fugu_GLEAN_10017013	0.095306	0.014818	NDEPs_NDEGs
fugu_GLEAN_10009680	fugu_GLEAN_10009680	-0.0190666	-0.39242	NDEPs_NDEGs
fugu_GLEAN_10013105	fugu_GLEAN_10013105	-0.274699	-0.6522	NDEPs_DEGs
fugu_GLEAN_10001282	fugu_GLEAN_10001282	-0.0175587	1.2552	NDEPs_DEGs
fugu_GLEAN_10018525	fugu_GLEAN_10018525	-0.112239	-0.90418	NDEPs_DEGs
fugu_GLEAN_10017972	fugu_GLEAN_10017972	0.0281929	0.71139	NDEPs_DEGs
fugu_GLEAN_10007698	fugu_GLEAN_10007698	0.0932451	0.032808	NDEPs_NDEGs
fugu_GLEAN_10008677	fugu_GLEAN_10008677	-0.0368307	-1.179	NDEPs_DEGs
fugu_GLEAN_10009679	fugu_GLEAN_10009679	0.0832488	-0.07047	NDEPs_NDEGs
fugu_GLEAN_10004427	fugu_GLEAN_10004427	0.0630625	-1.2605	NDEPs_NDEGs
fugu_GLEAN_10010899	fugu_GLEAN_10010899	-0.0189467	0.22471	NDEPs_NDEGs
fugu_GLEAN_10007826	fugu_GLEAN_10007826	-0.151192	-0.56523	NDEPs_NDEGs
fugu_GLEAN_10016315	fugu_GLEAN_10016315	0.138271	0.4581	NDEPs_NDEGs
fugu_GLEAN_10008100	fugu_GLEAN_10008100	0.246295	1.7308	NDEPs_DEGs
fugu_GLEAN_10005368	fugu_GLEAN_10005368	0.160383	1.056	NDEPs_DEGs
fugu_GLEAN_10000214	fugu_GLEAN_10000214	0.106778	0.33372	NDEPs_NDEGs
fugu_GLEAN_10011436	fugu_GLEAN_10011436	-0.00428105	0.13372	NDEPs_NDEGs
fugu_GLEAN_10015512	fugu_GLEAN_10015512	0.127496	0.77684	NDEPs_DEGs
fugu_GLEAN_10004417	fugu_GLEAN_10004417	-0.0768736	-0.42319	NDEPs_NDEGs
fugu_GLEAN_10006468	fugu_GLEAN_10006468	-0.0754182	-0.28806	NDEPs_NDEGs
fugu_GLEAN_10000475	fugu_GLEAN_10000475	-0.0161356	0.47995	NDEPs_NDEGs
fugu_GLEAN_10005213	fugu_GLEAN_10005213	-0.0844378	-0.36587	NDEPs_NDEGs
fugu_GLEAN_10007296	fugu_GLEAN_10007296	0.00735196	3.1851	NDEPs_DEGs
fugu_GLEAN_10002789	fugu_GLEAN_10002789	0.131495	1.353	NDEPs_DEGs
fugu_GLEAN_10006307	fugu_GLEAN_10006307	0.219309	-0.19544	NDEPs_NDEGs
fugu_GLEAN_10016739	fugu_GLEAN_10016739	0.056528	-0.32954	NDEPs_NDEGs
fugu_GLEAN_10014186	fugu_GLEAN_10014186	-0.051151	0.53016	NDEPs_NDEGs
fugu_GLEAN_10005312	fugu_GLEAN_10005312	0.22406	-3.3077	NDEPs_DEGs
fugu_GLEAN_10016930	fugu_GLEAN_10016930	0.150222	1.3568	NDEPs_DEGs
fugu_GLEAN_10007773	fugu_GLEAN_10007773	-0.107489	0.41104	NDEPs_NDEGs
fugu_GLEAN_10008586	fugu_GLEAN_10008586	0.129543	-0.8781	NDEPs_DEGs
fugu_GLEAN_10009116	fugu_GLEAN_10009116	0.00314165	0.34208	NDEPs_NDEGs
fugu_GLEAN_10018873	fugu_GLEAN_10018873	0.0202654	-0.17142	NDEPs_NDEGs
fugu_GLEAN_10005841	fugu_GLEAN_10005841	0.107053	-0.44157	NDEPs_NDEGs
fugu_GLEAN_10015522	fugu_GLEAN_10015522	0.013801	-1.2812	NDEPs_DEGs
fugu_GLEAN_10014367	fugu_GLEAN_10014367	0.00567018	-0.072357	NDEPs_NDEGs
fugu_GLEAN_10017062	fugu_GLEAN_10017062	-0.00195618	1.5265	NDEPs_DEGs
fugu_GLEAN_10008937	fugu_GLEAN_10008937	0.125496	1.9396	NDEPs_DEGs
fugu_GLEAN_10010579	fugu_GLEAN_10010579	-0.0530416	-0.56926	NDEPs_NDEGs
fugu_GLEAN_10004177	fugu_GLEAN_10004177	0.103906	0.41489	NDEPs_NDEGs
fugu_GLEAN_10010606	fugu_GLEAN_10010606	-0.241313	-2.3905	NDEPs_DEGs
fugu_GLEAN_10006369	fugu_GLEAN_10006369	0.0238756	-0.67698	NDEPs_NDEGs
fugu_GLEAN_10015006	fugu_GLEAN_10015006	-0.275592	0.68633	NDEPs_DEGs
fugu_GLEAN_10001223	fugu_GLEAN_10001223	-0.0680099	2.1152	NDEPs_DEGs
fugu_GLEAN_10000076	fugu_GLEAN_10000076	0.000134164	1.4277	NDEPs_NDEGs
fugu_GLEAN_10006387	fugu_GLEAN_10006387	0.0598965	0.27214	NDEPs_NDEGs
fugu_GLEAN_10013907	fugu_GLEAN_10013907	0.0392985	0.116	NDEPs_NDEGs
fugu_GLEAN_10016638	fugu_GLEAN_10016638	-0.0302582	0.41218	NDEPs_NDEGs
fugu_GLEAN_10004915	fugu_GLEAN_10004915	0.0164592	-0.66574	NDEPs_DEGs
fugu_GLEAN_10010996	fugu_GLEAN_10010996	-0.0448851	-0.87183	NDEPs_DEGs
fugu_GLEAN_10019751	fugu_GLEAN_10019751	-0.00659808	-0.82212	NDEPs_NDEGs
fugu_GLEAN_10009966	fugu_GLEAN_10009966	0.147554	0.46459	NDEPs_NDEGs
fugu_GLEAN_10011345	fugu_GLEAN_10011345	-0.00373998	1.7698	NDEPs_DEGs
fugu_GLEAN_10002079	fugu_GLEAN_10002079	0.0476431	-0.50605	NDEPs_NDEGs
fugu_GLEAN_10010872	fugu_GLEAN_10010872	0.0581253	2.1968	NDEPs_DEGs
fugu_GLEAN_10002528	fugu_GLEAN_10002528	-0.0505936	0.049772	NDEPs_NDEGs
fugu_GLEAN_10018083	fugu_GLEAN_10018083	0.0227101	-0.72512	NDEPs_DEGs
fugu_GLEAN_10012421	fugu_GLEAN_10012421	0.0790374	-0.0043734	NDEPs_NDEGs
fugu_GLEAN_10006102	fugu_GLEAN_10006102	-0.0351105	-0.53936	NDEPs_NDEGs
fugu_GLEAN_10010569	fugu_GLEAN_10010569	-0.269258	-0.68897	NDEPs_NDEGs
fugu_GLEAN_10015910	fugu_GLEAN_10015910	0.31225	0.82791	NDEPs_DEGs
fugu_GLEAN_10004534	fugu_GLEAN_10004534	0.343761	0.33207	NDEPs_NDEGs
fugu_GLEAN_10016108	fugu_GLEAN_10016108	0.0775288	0.27888	NDEPs_NDEGs
fugu_GLEAN_10013161	fugu_GLEAN_10013161	-0.0246295	0.42054	NDEPs_NDEGs
fugu_GLEAN_10008560	fugu_GLEAN_10008560	0.0012546	0.57408	NDEPs_NDEGs
fugu_GLEAN_10018952	fugu_GLEAN_10018952	-0.25204	-1.6321	NDEPs_NDEGs
fugu_GLEAN_10015287	fugu_GLEAN_10015287	0.0489225	1.7257	NDEPs_DEGs
fugu_GLEAN_10015951	fugu_GLEAN_10015951	0.0257347	0.063055	NDEPs_NDEGs
fugu_GLEAN_10006401	fugu_GLEAN_10006401	0.0255037	-0.15313	NDEPs_NDEGs
fugu_GLEAN_10013897	fugu_GLEAN_10013897	-0.0470239	0.83243	NDEPs_DEGs
fugu_GLEAN_10000627	fugu_GLEAN_10000627	-0.0108537	0.56288	NDEPs_NDEGs
fugu_GLEAN_10016950	fugu_GLEAN_10016950	-0.336225	1.8699	NDEPs_DEGs
fugu_GLEAN_10004973	fugu_GLEAN_10004973	-0.0723417	-1.1219	NDEPs_DEGs
fugu_GLEAN_10017213	fugu_GLEAN_10017213	0.0548818	-0.29283	NDEPs_NDEGs
fugu_GLEAN_10005012	fugu_GLEAN_10005012	0.367023	1.8934	NDEPs_DEGs
fugu_GLEAN_10017799	fugu_GLEAN_10017799	-0.00681115	0.49873	NDEPs_NDEGs
fugu_GLEAN_10002894	fugu_GLEAN_10002894	0.0717187	-1.3229	NDEPs_DEGs
fugu_GLEAN_10001853	fugu_GLEAN_10001853	-0.0755306	0.22477	NDEPs_NDEGs
fugu_GLEAN_10003898	fugu_GLEAN_10003898	0.181904	1.0576	NDEPs_DEGs
fugu_GLEAN_10000404	fugu_GLEAN_10000404	0.11136	0.64206	NDEPs_DEGs
fugu_GLEAN_10016233	fugu_GLEAN_10016233	-0.0825973	-0.94425	NDEPs_DEGs
fugu_GLEAN_10013330	fugu_GLEAN_10013330	0.147196	-0.18201	NDEPs_NDEGs
fugu_GLEAN_10013731	fugu_GLEAN_10013731	0.0828361	-0.60527	NDEPs_NDEGs
fugu_GLEAN_10010619	fugu_GLEAN_10010619	0.0915157	0.31386	NDEPs_NDEGs
fugu_GLEAN_10015570	fugu_GLEAN_10015570	0.0566945	0.31804	NDEPs_NDEGs
fugu_GLEAN_10008848	fugu_GLEAN_10008848	0.0271781	-2.1481	NDEPs_DEGs
fugu_GLEAN_10019905	fugu_GLEAN_10019905	0.00537699	-0.59879	NDEPs_NDEGs
fugu_GLEAN_10010090	fugu_GLEAN_10010090	-0.24638	0.44558	NDEPs_NDEGs
fugu_GLEAN_10018737	fugu_GLEAN_10018737	-0.0627099	0.9877	NDEPs_NDEGs
fugu_GLEAN_10005875	fugu_GLEAN_10005875	0.0754067	-0.21669	NDEPs_NDEGs
fugu_GLEAN_10018851	fugu_GLEAN_10018851	-0.105861	0.22383	NDEPs_NDEGs
fugu_GLEAN_10001455	fugu_GLEAN_10001455	-0.0721415	0.86719	NDEPs_DEGs
fugu_GLEAN_10019308	fugu_GLEAN_10019308	-0.281762	-1.4722	NDEPs_DEGs
fugu_GLEAN_10000554	fugu_GLEAN_10000554	-0.0766834	0.51011	NDEPs_NDEGs
fugu_GLEAN_10005464	fugu_GLEAN_10005464	0.0112924	-2.0393	NDEPs_DEGs
fugu_GLEAN_10010551	fugu_GLEAN_10010551	-0.197215	-1.3649	NDEPs_DEGs
fugu_GLEAN_10010375	fugu_GLEAN_10010375	0.0254343	2.249	NDEPs_DEGs
fugu_GLEAN_10007684	fugu_GLEAN_10007684	0.119347	-1.0381	NDEPs_DEGs
fugu_GLEAN_10011803	fugu_GLEAN_10011803	0.011447	1.5075	NDEPs_DEGs
fugu_GLEAN_10002633	fugu_GLEAN_10002633	0.0972858	0.040647	NDEPs_NDEGs
fugu_GLEAN_10004279	fugu_GLEAN_10004279	0.0907965	0.020322	NDEPs_NDEGs
fugu_GLEAN_10005925	fugu_GLEAN_10005925	-0.281136	0.79329	NDEPs_DEGs
fugu_GLEAN_10001342	fugu_GLEAN_10001342	0.046438	0.29957	NDEPs_NDEGs
fugu_GLEAN_10000803	fugu_GLEAN_10000803	0.0521975	-1.58	NDEPs_DEGs
fugu_GLEAN_10018508	fugu_GLEAN_10018508	-0.0368204	0.97415	NDEPs_DEGs
fugu_GLEAN_10001640	fugu_GLEAN_10001640	0.0837281	0.8102	NDEPs_DEGs
fugu_GLEAN_10018928	fugu_GLEAN_10018928	0.112608	-0.90128	NDEPs_DEGs
fugu_GLEAN_10007802	fugu_GLEAN_10007802	0.0836396	0.26839	NDEPs_NDEGs
fugu_GLEAN_10008536	fugu_GLEAN_10008536	0.0987874	-0.56538	NDEPs_NDEGs
fugu_GLEAN_10012063	fugu_GLEAN_10012063	-0.0384567	0.73948	NDEPs_NDEGs
fugu_GLEAN_10009228	fugu_GLEAN_10009228	0.0802442	-1.8225	NDEPs_DEGs
fugu_GLEAN_10012926	fugu_GLEAN_10012926	-0.0587269	0.35478	NDEPs_NDEGs
fugu_GLEAN_10017091	fugu_GLEAN_10017091	0.121122	0.46549	NDEPs_NDEGs
fugu_GLEAN_10015046	fugu_GLEAN_10015046	0.0475258	-0.74435	NDEPs_DEGs
fugu_GLEAN_10008631	fugu_GLEAN_10008631	0.014261	-0.8447	NDEPs_DEGs
fugu_GLEAN_10001428	fugu_GLEAN_10001428	0.133925	0.69577	NDEPs_DEGs
fugu_GLEAN_10009876	fugu_GLEAN_10009876	-0.0627596	1.0839	NDEPs_DEGs
fugu_GLEAN_10012751	fugu_GLEAN_10012751	0.0160955	-1.8382	NDEPs_DEGs
fugu_GLEAN_10000833	fugu_GLEAN_10000833	0.0869373	1.4912	NDEPs_DEGs
fugu_GLEAN_10010426	fugu_GLEAN_10010426	0.0928339	-0.32686	NDEPs_NDEGs
fugu_GLEAN_10014402	fugu_GLEAN_10014402	0.0260677	0.13454	NDEPs_NDEGs
fugu_GLEAN_10001876	fugu_GLEAN_10001876	-0.0857049	-1.9706	NDEPs_DEGs
fugu_GLEAN_10011656	fugu_GLEAN_10011656	-0.0323548	-0.71736	NDEPs_DEGs
fugu_GLEAN_10004585	fugu_GLEAN_10004585	0.00777246	0.14385	NDEPs_NDEGs
fugu_GLEAN_10019150	fugu_GLEAN_10019150	-0.0783672	-1.2076	NDEPs_DEGs
fugu_GLEAN_10003435	fugu_GLEAN_10003435	-0.0185477	-0.80167	NDEPs_DEGs
fugu_GLEAN_10008483	fugu_GLEAN_10008483	-0.0468525	-0.1502	NDEPs_NDEGs
fugu_GLEAN_10017958	fugu_GLEAN_10017958	-0.22272	0.73013	NDEPs_DEGs
fugu_GLEAN_10019222	fugu_GLEAN_10019222	-0.043689	0.17564	NDEPs_NDEGs
fugu_GLEAN_10016342	fugu_GLEAN_10016342	0.0244445	1.4219	NDEPs_DEGs
fugu_GLEAN_10002495	fugu_GLEAN_10002495	-0.077245	0.3026	NDEPs_NDEGs
fugu_GLEAN_10001965	fugu_GLEAN_10001965	0.0553498	-0.46074	NDEPs_NDEGs
fugu_GLEAN_10014910	fugu_GLEAN_10014910	-0.0828998	-0.31522	NDEPs_NDEGs
fugu_GLEAN_10002788	fugu_GLEAN_10002788	0.0228635	-0.3381	NDEPs_NDEGs
fugu_GLEAN_10003830	fugu_GLEAN_10003830	0.0429525	-0.40332	NDEPs_NDEGs
fugu_GLEAN_10013793	fugu_GLEAN_10013793	-0.168308	-0.088494	NDEPs_NDEGs
fugu_GLEAN_10017233	fugu_GLEAN_10017233	0.029009	1.5678	NDEPs_DEGs
fugu_GLEAN_10004698	fugu_GLEAN_10004698	-0.100767	-1.7225	NDEPs_DEGs
fugu_GLEAN_10002321	fugu_GLEAN_10002321	-0.0393919	-0.54129	NDEPs_NDEGs
fugu_GLEAN_10002043	fugu_GLEAN_10002043	-0.0181912	0.51465	NDEPs_NDEGs
fugu_GLEAN_10010715	fugu_GLEAN_10010715	0.0772991	0.50573	NDEPs_NDEGs
fugu_GLEAN_10005596	fugu_GLEAN_10005596	-0.01401	0.29767	NDEPs_NDEGs
fugu_GLEAN_10012960	fugu_GLEAN_10012960	-0.0423766	0.0034625	NDEPs_NDEGs
fugu_GLEAN_10017279	fugu_GLEAN_10017279	0.049621	1.599	NDEPs_DEGs
fugu_GLEAN_10013473	fugu_GLEAN_10013473	-0.0241938	0.17513	NDEPs_NDEGs
fugu_GLEAN_10014818	fugu_GLEAN_10014818	-0.222549	1.2449	NDEPs_DEGs
fugu_GLEAN_10012075	fugu_GLEAN_10012075	0.263144	-0.4145	NDEPs_NDEGs
fugu_GLEAN_10003741	fugu_GLEAN_10003741	-0.355978	0.13725	NDEPs_NDEGs
fugu_GLEAN_10014397	fugu_GLEAN_10014397	0.215823	1.374	NDEPs_NDEGs
fugu_GLEAN_10001037	fugu_GLEAN_10001037	-0.0745656	1.3503	NDEPs_DEGs
fugu_GLEAN_10012039	fugu_GLEAN_10012039	-0.0503336	-0.22866	NDEPs_NDEGs
fugu_GLEAN_10016964	fugu_GLEAN_10016964	-0.200046	-0.15097	NDEPs_NDEGs
fugu_GLEAN_10019382	fugu_GLEAN_10019382	0.0393658	0.31063	NDEPs_NDEGs
fugu_GLEAN_10018796	fugu_GLEAN_10018796	-0.0520586	0.076537	NDEPs_NDEGs
fugu_GLEAN_10008392	fugu_GLEAN_10008392	0.0122726	0.15444	NDEPs_NDEGs
fugu_GLEAN_10019280	fugu_GLEAN_10019280	-0.0263138	0.95284	NDEPs_DEGs
fugu_GLEAN_10009759	fugu_GLEAN_10009759	0.0202924	-0.15041	NDEPs_NDEGs
fugu_GLEAN_10010144	fugu_GLEAN_10010144	-0.0525598	0.27454	NDEPs_NDEGs
fugu_GLEAN_10000316	fugu_GLEAN_10000316	0.0670893	-0.12276	NDEPs_NDEGs
fugu_GLEAN_10019712	fugu_GLEAN_10019712	-0.087134	0.14953	NDEPs_NDEGs
fugu_GLEAN_10006927	fugu_GLEAN_10006927	0.145454	-0.97319	NDEPs_DEGs
fugu_GLEAN_10017166	fugu_GLEAN_10017166	-0.05468	-0.17183	NDEPs_NDEGs
fugu_GLEAN_10007159	fugu_GLEAN_10007159	0.10084	0.082235	NDEPs_NDEGs
fugu_GLEAN_10002060	fugu_GLEAN_10002060	-0.0268428	-0.10436	NDEPs_NDEGs
fugu_GLEAN_10004860	fugu_GLEAN_10004860	-0.103731	-0.0027581	NDEPs_NDEGs
fugu_GLEAN_10018159	fugu_GLEAN_10018159	-0.0271206	1.6729	NDEPs_DEGs
fugu_GLEAN_10015700	fugu_GLEAN_10015700	-0.0134216	-0.087836	NDEPs_NDEGs
fugu_GLEAN_10004822	fugu_GLEAN_10004822	-0.0454374	0.67955	NDEPs_DEGs
fugu_GLEAN_10013236	fugu_GLEAN_10013236	-0.0486226	-0.59505	NDEPs_NDEGs
fugu_GLEAN_10007714	fugu_GLEAN_10007714	-0.0715152	1.0422	NDEPs_DEGs
fugu_GLEAN_10009227	fugu_GLEAN_10009227	-0.103358	-0.50385	NDEPs_NDEGs
fugu_GLEAN_10002719	fugu_GLEAN_10002719	-0.170699	0.11373	NDEPs_NDEGs
fugu_GLEAN_10009181	fugu_GLEAN_10009181	-0.0356472	1.4036	NDEPs_DEGs
fugu_GLEAN_10013367	fugu_GLEAN_10013367	0.0329063	0.016534	NDEPs_NDEGs
fugu_GLEAN_10012280	fugu_GLEAN_10012280	-0.0515502	-0.47373	NDEPs_NDEGs
fugu_GLEAN_10015245	fugu_GLEAN_10015245	-0.0015084	0.67341	NDEPs_NDEGs
fugu_GLEAN_10019771	fugu_GLEAN_10019771	0.116599	0.47921	NDEPs_NDEGs
fugu_GLEAN_10000821	fugu_GLEAN_10000821	-0.106186	0.3224	NDEPs_NDEGs
fugu_GLEAN_10014076	fugu_GLEAN_10014076	0.0346566	1.4888	NDEPs_DEGs
fugu_GLEAN_10017714	fugu_GLEAN_10017714	0.149024	0.3805	NDEPs_NDEGs
fugu_GLEAN_10000139	fugu_GLEAN_10000139	-0.0199703	-0.44449	NDEPs_NDEGs
fugu_GLEAN_10018339	fugu_GLEAN_10018339	-0.0481869	-0.14296	NDEPs_NDEGs
fugu_GLEAN_10002306	fugu_GLEAN_10002306	-0.0614507	0.40519	NDEPs_NDEGs
fugu_GLEAN_10016294	fugu_GLEAN_10016294	0.0476863	0.69364	NDEPs_DEGs
fugu_GLEAN_10012771	fugu_GLEAN_10012771	0.0875552	1.255	NDEPs_DEGs
fugu_GLEAN_10006168	fugu_GLEAN_10006168	-0.143664	-2.3063	NDEPs_DEGs
fugu_GLEAN_10007712	fugu_GLEAN_10007712	-0.135874	0.19119	NDEPs_NDEGs
fugu_GLEAN_10010732	fugu_GLEAN_10010732	-0.0172564	-0.70065	NDEPs_NDEGs
fugu_GLEAN_10001125	fugu_GLEAN_10001125	0.0684218	0.36799	NDEPs_NDEGs
fugu_GLEAN_10007395	fugu_GLEAN_10007395	0.0420952	1.8147	NDEPs_DEGs
fugu_GLEAN_10004533	fugu_GLEAN_10004533	0.109623	-0.44219	NDEPs_NDEGs
fugu_GLEAN_10016636	fugu_GLEAN_10016636	0.0425155	1.4563	NDEPs_DEGs
fugu_GLEAN_10017021	fugu_GLEAN_10017021	-0.0789156	0.32037	NDEPs_NDEGs
fugu_GLEAN_10018537	fugu_GLEAN_10018537	-0.0974664	-0.678	NDEPs_NDEGs
fugu_GLEAN_10005059	fugu_GLEAN_10005059	-0.0785256	0.0083784	NDEPs_NDEGs
fugu_GLEAN_10015909	fugu_GLEAN_10015909	-0.0277058	0.87111	NDEPs_NDEGs
fugu_GLEAN_10001284	fugu_GLEAN_10001284	-0.206019	0.67342	NDEPs_NDEGs
fugu_GLEAN_10019894	fugu_GLEAN_10019894	0.0140181	0.76667	NDEPs_DEGs
fugu_GLEAN_10010568	fugu_GLEAN_10010568	-0.0110354	-0.32629	NDEPs_NDEGs
fugu_GLEAN_10015803	fugu_GLEAN_10015803	0.0957719	-0.19393	NDEPs_NDEGs
fugu_GLEAN_10005604	fugu_GLEAN_10005604	-0.0613228	-1.3141	NDEPs_NDEGs
fugu_GLEAN_10001216	fugu_GLEAN_10001216	0.0654882	0.40476	NDEPs_NDEGs
fugu_GLEAN_10016205	fugu_GLEAN_10016205	-0.0172667	-0.58269	NDEPs_NDEGs
fugu_GLEAN_10001298	fugu_GLEAN_10001298	-0.293928	-0.42006	NDEPs_NDEGs
fugu_GLEAN_10012441	fugu_GLEAN_10012441	-0.139312	-0.27236	NDEPs_NDEGs
fugu_GLEAN_10007439	fugu_GLEAN_10007439	0.0718546	0.77606	NDEPs_DEGs
fugu_GLEAN_10007037	fugu_GLEAN_10007037	-0.0460167	-0.942	NDEPs_DEGs
fugu_GLEAN_10010234	fugu_GLEAN_10010234	0.0347003	0.2789	NDEPs_NDEGs
fugu_GLEAN_10010079	fugu_GLEAN_10010079	0.161009	0.28922	NDEPs_NDEGs
fugu_GLEAN_10005950	fugu_GLEAN_10005950	-0.0388049	-0.32175	NDEPs_NDEGs
fugu_GLEAN_10018625	fugu_GLEAN_10018625	-0.0271177	0.88637	NDEPs_NDEGs
fugu_GLEAN_10007453	fugu_GLEAN_10007453	0.00561844	-5.054	NDEPs_DEGs
fugu_GLEAN_10007760	fugu_GLEAN_10007760	-0.00998329	1.108	NDEPs_DEGs
fugu_GLEAN_10006874	fugu_GLEAN_10006874	-0.13631	1.7241	NDEPs_DEGs
fugu_GLEAN_10006110	fugu_GLEAN_10006110	-0.015555	-0.40326	NDEPs_NDEGs
fugu_GLEAN_10002314	fugu_GLEAN_10002314	0.189378	-0.83106	NDEPs_NDEGs
fugu_GLEAN_10013363	fugu_GLEAN_10013363	-0.0704998	0.56647	NDEPs_NDEGs
fugu_GLEAN_10004124	fugu_GLEAN_10004124	0.224182	1.0834	NDEPs_DEGs
fugu_GLEAN_10000681	fugu_GLEAN_10000681	0.0599906	-0.014504	NDEPs_NDEGs
fugu_GLEAN_10011073	fugu_GLEAN_10011073	0.0604044	-0.92551	NDEPs_NDEGs
fugu_GLEAN_10016400	fugu_GLEAN_10016400	0.0937751	0.7354	NDEPs_NDEGs
fugu_GLEAN_10013756	fugu_GLEAN_10013756	0.00881529	0.28636	NDEPs_NDEGs
fugu_GLEAN_10011711	fugu_GLEAN_10011711	-0.098592	0.87073	NDEPs_DEGs
fugu_GLEAN_10005258	fugu_GLEAN_10005258	0.280592	-0.0064505	NDEPs_NDEGs
fugu_GLEAN_10000285	fugu_GLEAN_10000285	-0.00825124	0.46867	NDEPs_NDEGs
fugu_GLEAN_10006970	fugu_GLEAN_10006970	0.0983225	0.89464	NDEPs_DEGs
fugu_GLEAN_10012341	fugu_GLEAN_10012341	-0.0514754	-1.1405	NDEPs_DEGs
fugu_GLEAN_10000876	fugu_GLEAN_10000876	0.0656812	-1.0792	NDEPs_DEGs
fugu_GLEAN_10015039	fugu_GLEAN_10015039	0.000517835	0.52423	NDEPs_NDEGs
fugu_GLEAN_10004813	fugu_GLEAN_10004813	-0.0016355	0.7407	NDEPs_DEGs
fugu_GLEAN_10017182	fugu_GLEAN_10017182	-0.214493	-0.79833	NDEPs_DEGs
fugu_GLEAN_10018902	fugu_GLEAN_10018902	0.0929611	1.5635	NDEPs_DEGs
fugu_GLEAN_10003181	fugu_GLEAN_10003181	0.0673978	1.3316	NDEPs_DEGs
fugu_GLEAN_10018379	fugu_GLEAN_10018379	-0.163914	0.37073	NDEPs_NDEGs
fugu_GLEAN_10012054	fugu_GLEAN_10012054	-0.010377	0.61641	NDEPs_NDEGs
fugu_GLEAN_10009616	fugu_GLEAN_10009616	-0.0863159	0.89495	NDEPs_DEGs
fugu_GLEAN_10001962	fugu_GLEAN_10001962	0.0997719	0.059502	NDEPs_NDEGs
fugu_GLEAN_10002532	fugu_GLEAN_10002532	0.127578	0.40115	NDEPs_NDEGs
fugu_GLEAN_10012595	fugu_GLEAN_10012595	-0.0271353	-0.32704	NDEPs_NDEGs
fugu_GLEAN_10017613	fugu_GLEAN_10017613	0.207087	1.2493	NDEPs_DEGs
fugu_GLEAN_10000384	fugu_GLEAN_10000384	0.0633525	-0.50916	NDEPs_NDEGs
fugu_GLEAN_10018589	fugu_GLEAN_10018589	-0.0601491	0.50614	NDEPs_NDEGs
fugu_GLEAN_10005033	fugu_GLEAN_10005033	-0.198974	-1.0324	NDEPs_DEGs
fugu_GLEAN_10010447	fugu_GLEAN_10010447	0.0207546	-0.78393	NDEPs_DEGs
fugu_GLEAN_10013522	fugu_GLEAN_10013522	0.124108	1.1106	NDEPs_NDEGs
fugu_GLEAN_10011986	fugu_GLEAN_10011986	0.0268255	1.0793	NDEPs_DEGs
fugu_GLEAN_10016853	fugu_GLEAN_10016853	0.0605192	1.1106	NDEPs_DEGs
fugu_GLEAN_10002652	fugu_GLEAN_10002652	0.160554	0.39141	NDEPs_NDEGs
fugu_GLEAN_10002681	fugu_GLEAN_10002681	0.288572	0.91484	NDEPs_DEGs
fugu_GLEAN_10008303	fugu_GLEAN_10008303	0.060111	-0.62177	NDEPs_NDEGs
fugu_GLEAN_10016242	fugu_GLEAN_10016242	0.0462955	0.25493	NDEPs_NDEGs
fugu_GLEAN_10013857	fugu_GLEAN_10013857	-0.0780351	0.080716	NDEPs_NDEGs
fugu_GLEAN_10011901	fugu_GLEAN_10011901	0.0434173	-0.95925	NDEPs_DEGs
fugu_GLEAN_10010846	fugu_GLEAN_10010846	0.0124299	-1.1273	NDEPs_DEGs
fugu_GLEAN_10002229	fugu_GLEAN_10002229	-0.135607	-0.98661	NDEPs_NDEGs
fugu_GLEAN_10000149	fugu_GLEAN_10000149	-0.0452989	0.42535	NDEPs_NDEGs
fugu_GLEAN_10006460	fugu_GLEAN_10006460	-0.0371934	-0.23594	NDEPs_NDEGs
fugu_GLEAN_10016477	fugu_GLEAN_10016477	-0.0678254	-1.0011	NDEPs_DEGs
fugu_GLEAN_10012819	fugu_GLEAN_10012819	0.218343	1.4515	NDEPs_DEGs
fugu_GLEAN_10008842	fugu_GLEAN_10008842	0.306699	-1.2591	NDEPs_DEGs
fugu_GLEAN_10002357	fugu_GLEAN_10002357	-0.057734	-0.39098	NDEPs_NDEGs
fugu_GLEAN_10009384	fugu_GLEAN_10009384	-0.125373	-3.2413	NDEPs_DEGs
fugu_GLEAN_10006325	fugu_GLEAN_10006325	0.0544734	-1.8548	NDEPs_DEGs
fugu_GLEAN_10016611	fugu_GLEAN_10016611	0.0337733	-0.24898	NDEPs_NDEGs
fugu_GLEAN_10013986	fugu_GLEAN_10013986	0.0181741	0.28381	NDEPs_NDEGs
fugu_GLEAN_10015072	fugu_GLEAN_10015072	-0.169808	-0.90174	NDEPs_NDEGs
fugu_GLEAN_10016609	fugu_GLEAN_10016609	-0.192154	-1.4493	NDEPs_DEGs
fugu_GLEAN_10009219	fugu_GLEAN_10009219	-0.0120956	0.22724	NDEPs_NDEGs
fugu_GLEAN_10012391	fugu_GLEAN_10012391	0.301588	0.95545	NDEPs_NDEGs
fugu_GLEAN_10008301	fugu_GLEAN_10008301	0.084365	-0.94478	NDEPs_DEGs
fugu_GLEAN_10009697	fugu_GLEAN_10009697	-0.0908306	1.834	NDEPs_DEGs
fugu_GLEAN_10012499	fugu_GLEAN_10012499	0.0775055	-0.66508	NDEPs_DEGs
fugu_GLEAN_10004171	fugu_GLEAN_10004171	-0.125647	-0.28463	NDEPs_NDEGs
fugu_GLEAN_10019721	fugu_GLEAN_10019721	-0.260731	0.045502	NDEPs_NDEGs
fugu_GLEAN_10005704	fugu_GLEAN_10005704	0.125133	0.41098	NDEPs_NDEGs
fugu_GLEAN_10006991	fugu_GLEAN_10006991	-0.0613047	1.6454	NDEPs_DEGs
fugu_GLEAN_10001840	fugu_GLEAN_10001840	-0.0810231	-0.2183	NDEPs_NDEGs
fugu_GLEAN_10011224	fugu_GLEAN_10011224	0.101532	-0.11321	NDEPs_NDEGs
fugu_GLEAN_10002359	fugu_GLEAN_10002359	0.086565	-0.38275	NDEPs_NDEGs
fugu_GLEAN_10008275	fugu_GLEAN_10008275	-0.138005	-0.27667	NDEPs_NDEGs
fugu_GLEAN_10005336	fugu_GLEAN_10005336	-0.373479	0.2689	NDEPs_NDEGs
fugu_GLEAN_10011645	fugu_GLEAN_10011645	-0.0854339	0.21034	NDEPs_NDEGs
fugu_GLEAN_10002728	fugu_GLEAN_10002728	0.157811	0.31218	NDEPs_NDEGs
fugu_GLEAN_10016785	fugu_GLEAN_10016785	-0.0886888	0.091905	NDEPs_NDEGs
fugu_GLEAN_10010630	fugu_GLEAN_10010630	-0.0839744	0.97365	NDEPs_DEGs
fugu_GLEAN_10009976	fugu_GLEAN_10009976	-0.231459	-0.3924	NDEPs_NDEGs
fugu_GLEAN_10014079	fugu_GLEAN_10014079	0.154242	-1.8818	NDEPs_DEGs
fugu_GLEAN_10019507	fugu_GLEAN_10019507	0.0306172	0.03673	NDEPs_NDEGs
fugu_GLEAN_10018872	fugu_GLEAN_10018872	0.00990178	-0.15513	NDEPs_NDEGs
fugu_GLEAN_10009028	fugu_GLEAN_10009028	0.143054	1.604	NDEPs_DEGs
fugu_GLEAN_10001912	fugu_GLEAN_10001912	-0.310484	0.069764	NDEPs_NDEGs
fugu_GLEAN_10016491	fugu_GLEAN_10016491	-0.0262418	0.012304	NDEPs_NDEGs
fugu_GLEAN_10017512	fugu_GLEAN_10017512	-0.0923632	-0.047072	NDEPs_NDEGs
fugu_GLEAN_10014128	fugu_GLEAN_10014128	-0.050244	-0.18577	NDEPs_NDEGs
fugu_GLEAN_10006586	fugu_GLEAN_10006586	0.053185	-0.33426	NDEPs_NDEGs
fugu_GLEAN_10016685	fugu_GLEAN_10016685	-0.389334	0.7889	NDEPs_DEGs
fugu_GLEAN_10006347	fugu_GLEAN_10006347	-0.0320154	-0.83644	NDEPs_NDEGs
fugu_GLEAN_10019158	fugu_GLEAN_10019158	-0.023654	0.8166	NDEPs_DEGs
fugu_GLEAN_10010529	fugu_GLEAN_10010529	0.11049	1.3175	NDEPs_DEGs
fugu_GLEAN_10009654	fugu_GLEAN_10009654	0.0885731	1.0972	NDEPs_DEGs
fugu_GLEAN_10016352	fugu_GLEAN_10016352	-0.139806	-0.50542	NDEPs_NDEGs
fugu_GLEAN_10011575	fugu_GLEAN_10011575	-0.156836	1.7244	NDEPs_DEGs
fugu_GLEAN_10015143	fugu_GLEAN_10015143	-0.040123	1.3483	NDEPs_DEGs
fugu_GLEAN_10015524	fugu_GLEAN_10015524	-0.215468	0.49136	NDEPs_NDEGs
fugu_GLEAN_10015503	fugu_GLEAN_10015503	0.028811	0.50489	NDEPs_NDEGs
fugu_GLEAN_10019770	fugu_GLEAN_10019770	0.00662692	0.83785	NDEPs_DEGs
fugu_GLEAN_10013037	fugu_GLEAN_10013037	0.0534019	0.35616	NDEPs_NDEGs
fugu_GLEAN_10005565	fugu_GLEAN_10005565	0.159775	0.33598	NDEPs_NDEGs
fugu_GLEAN_10019045	fugu_GLEAN_10019045	-0.0532931	1.5741	NDEPs_DEGs
fugu_GLEAN_10003876	fugu_GLEAN_10003876	0.088242	-1.5416	NDEPs_DEGs
fugu_GLEAN_10003657	fugu_GLEAN_10003657	-0.152354	-0.89671	NDEPs_DEGs
fugu_GLEAN_10017876	fugu_GLEAN_10017876	-0.0758788	-1.1554	NDEPs_DEGs
fugu_GLEAN_10005337	fugu_GLEAN_10005337	-0.126662	1.2312	NDEPs_DEGs
fugu_GLEAN_10019670	fugu_GLEAN_10019670	0.0978386	0.9984	NDEPs_DEGs
fugu_GLEAN_10003535	fugu_GLEAN_10003535	-0.0847759	-1.5899	NDEPs_DEGs
fugu_GLEAN_10004359	fugu_GLEAN_10004359	-0.029697	1.6372	NDEPs_DEGs
fugu_GLEAN_10013102	fugu_GLEAN_10013102	0.0955315	1.0176	NDEPs_DEGs
fugu_GLEAN_10019078	fugu_GLEAN_10019078	0.406483	-0.035992	NDEPs_NDEGs
fugu_GLEAN_10012690	fugu_GLEAN_10012690	-0.0263843	0.11849	NDEPs_NDEGs
fugu_GLEAN_10013546	fugu_GLEAN_10013546	0.195374	0.15011	NDEPs_NDEGs
fugu_GLEAN_10013141	fugu_GLEAN_10013141	-0.11729	2.0633	NDEPs_DEGs
fugu_GLEAN_10003700	fugu_GLEAN_10003700	-0.0230675	0.47202	NDEPs_NDEGs
fugu_GLEAN_10019138	fugu_GLEAN_10019138	0.0066858	0.73943	NDEPs_DEGs
fugu_GLEAN_10018535	fugu_GLEAN_10018535	-0.205488	-1.2784	NDEPs_DEGs
fugu_GLEAN_10013216	fugu_GLEAN_10013216	-0.0235645	-0.097507	NDEPs_NDEGs
fugu_GLEAN_10006517	fugu_GLEAN_10006517	0.0346707	-0.32503	NDEPs_NDEGs
fugu_GLEAN_10016267	fugu_GLEAN_10016267	0.121541	0.55478	NDEPs_NDEGs
fugu_GLEAN_10001566	fugu_GLEAN_10001566	-0.00493958	0.050782	NDEPs_NDEGs
fugu_GLEAN_10011403	fugu_GLEAN_10011403	0.0262547	0.68907	NDEPs_DEGs
fugu_GLEAN_10017493	fugu_GLEAN_10017493	0.198234	-1.6601	NDEPs_DEGs
fugu_GLEAN_10019286	fugu_GLEAN_10019286	-0.107606	0.59435	NDEPs_DEGs
fugu_GLEAN_10016640	fugu_GLEAN_10016640	-0.0361545	0.62469	NDEPs_NDEGs
fugu_GLEAN_10018259	fugu_GLEAN_10018259	-0.0527229	-1.1547	NDEPs_DEGs
fugu_GLEAN_10007738	fugu_GLEAN_10007738	-0.0815069	-1.1242	NDEPs_DEGs
fugu_GLEAN_10016166	fugu_GLEAN_10016166	0.0212765	0.98666	NDEPs_DEGs
fugu_GLEAN_10012340	fugu_GLEAN_10012340	0.10789	0.52691	NDEPs_NDEGs
fugu_GLEAN_10001478	fugu_GLEAN_10001478	-0.173879	-1.2291	NDEPs_DEGs
fugu_GLEAN_10006414	fugu_GLEAN_10006414	0.0423362	0.63163	NDEPs_DEGs
fugu_GLEAN_10012502	fugu_GLEAN_10012502	-0.11337	-1.0095	NDEPs_DEGs
fugu_GLEAN_10000261	fugu_GLEAN_10000261	0.0170853	0.89061	NDEPs_DEGs
fugu_GLEAN_10002616	fugu_GLEAN_10002616	0.0978049	0.0075265	NDEPs_NDEGs
fugu_GLEAN_10007842	fugu_GLEAN_10007842	-0.134175	-0.26431	NDEPs_NDEGs
fugu_GLEAN_10016666	fugu_GLEAN_10016666	-0.0167382	0.81617	NDEPs_DEGs
fugu_GLEAN_10019049	fugu_GLEAN_10019049	0.121604	-0.24482	NDEPs_NDEGs
fugu_GLEAN_10006137	fugu_GLEAN_10006137	0.173501	-1.8395	NDEPs_DEGs
fugu_GLEAN_10014766	fugu_GLEAN_10014766	-0.0048093	-0.2013	NDEPs_NDEGs
fugu_GLEAN_10011830	fugu_GLEAN_10011830	0.0334914	0.21873	NDEPs_NDEGs
fugu_GLEAN_10013964	fugu_GLEAN_10013964	0.0767055	-0.068173	NDEPs_NDEGs
fugu_GLEAN_10006469	fugu_GLEAN_10006469	-0.0361604	0.4421	NDEPs_NDEGs
fugu_GLEAN_10010620	fugu_GLEAN_10010620	-0.0235146	0.21562	NDEPs_NDEGs
fugu_GLEAN_10010081	fugu_GLEAN_10010081	0.075267	0.16601	NDEPs_NDEGs
fugu_GLEAN_10012501	fugu_GLEAN_10012501	-0.287262	0.14209	NDEPs_NDEGs
fugu_GLEAN_10019096	fugu_GLEAN_10019096	0.114893	-0.47436	NDEPs_NDEGs
fugu_GLEAN_10006879	fugu_GLEAN_10006879	-0.108096	-0.57746	NDEPs_NDEGs
fugu_GLEAN_10008847	fugu_GLEAN_10008847	0.129378	0.34926	NDEPs_NDEGs
fugu_GLEAN_10010415	fugu_GLEAN_10010415	0.11	-0.92259	NDEPs_NDEGs
fugu_GLEAN_10005649	fugu_GLEAN_10005649	0.0643669	0.87133	NDEPs_DEGs
fugu_GLEAN_10002624	fugu_GLEAN_10002624	-0.0635825	-1.692	NDEPs_DEGs
fugu_GLEAN_10016779	fugu_GLEAN_10016779	0.124197	0.57547	NDEPs_NDEGs
fugu_GLEAN_10013165	fugu_GLEAN_10013165	0.00428133	-0.93688	NDEPs_DEGs
fugu_GLEAN_10011850	fugu_GLEAN_10011850	-0.238442	-0.80724	NDEPs_DEGs
fugu_GLEAN_10002328	fugu_GLEAN_10002328	0.105717	0.48659	NDEPs_NDEGs
fugu_GLEAN_10006153	fugu_GLEAN_10006153	0.109378	1.9863	NDEPs_DEGs
fugu_GLEAN_10001350	fugu_GLEAN_10001350	0.0789759	-0.13093	NDEPs_NDEGs
fugu_GLEAN_10007617	fugu_GLEAN_10007617	-0.0320169	-0.60833	NDEPs_NDEGs
fugu_GLEAN_10019886	fugu_GLEAN_10019886	-0.0296867	0.12346	NDEPs_NDEGs
fugu_GLEAN_10019080	fugu_GLEAN_10019080	0.0848589	1.1437	NDEPs_DEGs
fugu_GLEAN_10006268	fugu_GLEAN_10006268	0.10366	-0.087844	NDEPs_NDEGs
fugu_GLEAN_10004819	fugu_GLEAN_10004819	-0.194414	0.51026	NDEPs_NDEGs
fugu_GLEAN_10000418	fugu_GLEAN_10000418	0.334641	0.3944	NDEPs_NDEGs
fugu_GLEAN_10005623	fugu_GLEAN_10005623	-0.117498	-0.044801	NDEPs_NDEGs
fugu_GLEAN_10000289	fugu_GLEAN_10000289	-0.0962089	0.17061	NDEPs_NDEGs
fugu_GLEAN_10011091	fugu_GLEAN_10011091	-0.0649492	0.99203	NDEPs_DEGs
fugu_GLEAN_10011173	fugu_GLEAN_10011173	0.205227	1.2487	NDEPs_NDEGs
fugu_GLEAN_10000115	fugu_GLEAN_10000115	0.00445968	0.97402	NDEPs_DEGs
fugu_GLEAN_10006208	fugu_GLEAN_10006208	-0.0568963	0.21401	NDEPs_NDEGs
fugu_GLEAN_10019805	fugu_GLEAN_10019805	-0.239413	-1.2994	NDEPs_DEGs
fugu_GLEAN_10010233	fugu_GLEAN_10010233	-0.0287504	-0.1092	NDEPs_NDEGs
fugu_GLEAN_10003570	fugu_GLEAN_10003570	-0.0736483	-0.77461	NDEPs_DEGs
fugu_GLEAN_10011734	fugu_GLEAN_10011734	-0.188157	0.79346	NDEPs_NDEGs
fugu_GLEAN_10006644	fugu_GLEAN_10006644	0.307578	0.73325	NDEPs_NDEGs
fugu_GLEAN_10003312	fugu_GLEAN_10003312	-0.247404	-0.14559	NDEPs_NDEGs
fugu_GLEAN_10018263	fugu_GLEAN_10018263	0.381071	1.7922	NDEPs_DEGs
fugu_GLEAN_10000931	fugu_GLEAN_10000931	0.0441717	0.84248	NDEPs_DEGs
fugu_GLEAN_10013703	fugu_GLEAN_10013703	0.213347	0.2715	NDEPs_NDEGs
fugu_GLEAN_10009273	fugu_GLEAN_10009273	-0.074827	0.23978	NDEPs_NDEGs
fugu_GLEAN_10009624	fugu_GLEAN_10009624	0.115559	2.0393	NDEPs_DEGs
fugu_GLEAN_10006516	fugu_GLEAN_10006516	0.171668	0.11728	NDEPs_NDEGs
fugu_GLEAN_10001069	fugu_GLEAN_10001069	0.137101	0.135	NDEPs_NDEGs
fugu_GLEAN_10011626	fugu_GLEAN_10011626	-0.183051	-0.629	NDEPs_NDEGs
fugu_GLEAN_10004130	fugu_GLEAN_10004130	0.0296126	0.71645	NDEPs_DEGs
fugu_GLEAN_10001180	fugu_GLEAN_10001180	0.0396087	0.25687	NDEPs_NDEGs
fugu_GLEAN_10003030	fugu_GLEAN_10003030	-0.239285	1.0439	NDEPs_DEGs
fugu_GLEAN_10000593	fugu_GLEAN_10000593	0.0378194	1.01	NDEPs_DEGs
fugu_GLEAN_10003504	fugu_GLEAN_10003504	0.130131	0.46615	NDEPs_NDEGs
fugu_GLEAN_10017535	fugu_GLEAN_10017535	0.0794088	1.0238	NDEPs_DEGs
fugu_GLEAN_10014215	fugu_GLEAN_10014215	-0.0027206	-0.99427	NDEPs_DEGs
fugu_GLEAN_10014738	fugu_GLEAN_10014738	-0.327765	-1.0027	NDEPs_NDEGs
fugu_GLEAN_10017507	fugu_GLEAN_10017507	-0.0797402	-1.0793	NDEPs_DEGs
fugu_GLEAN_10012433	fugu_GLEAN_10012433	-0.104096	2.1827	NDEPs_DEGs
fugu_GLEAN_10016564	fugu_GLEAN_10016564	-0.203259	-0.2729	NDEPs_NDEGs
fugu_GLEAN_10009744	fugu_GLEAN_10009744	0.0333814	0.78374	NDEPs_DEGs
fugu_GLEAN_10014747	fugu_GLEAN_10014747	0.183506	1.3155	NDEPs_DEGs
fugu_GLEAN_10013062	fugu_GLEAN_10013062	0.0262278	0.9892	NDEPs_NDEGs
fugu_GLEAN_10012124	fugu_GLEAN_10012124	0.0451032	0.34961	NDEPs_NDEGs
fugu_GLEAN_10002760	fugu_GLEAN_10002760	-0.0716744	-0.58282	NDEPs_NDEGs
fugu_GLEAN_10009625	fugu_GLEAN_10009625	0.10929	0.31322	NDEPs_NDEGs
fugu_GLEAN_10010942	fugu_GLEAN_10010942	-0.159297	0.49959	NDEPs_NDEGs
fugu_GLEAN_10005008	fugu_GLEAN_10005008	-0.0509851	2.3131	NDEPs_DEGs
fugu_GLEAN_10001305	fugu_GLEAN_10001305	0.0516491	1.8008	NDEPs_DEGs
fugu_GLEAN_10004468	fugu_GLEAN_10004468	-0.122003	-0.61178	NDEPs_NDEGs
fugu_GLEAN_10009257	fugu_GLEAN_10009257	0.0135895	0.56463	NDEPs_NDEGs
fugu_GLEAN_10019114	fugu_GLEAN_10019114	0.14202	-0.23909	NDEPs_NDEGs
fugu_GLEAN_10004163	fugu_GLEAN_10004163	0.0609646	-0.60052	NDEPs_NDEGs
fugu_GLEAN_10012554	fugu_GLEAN_10012554	-0.20911	0.56268	NDEPs_NDEGs
fugu_GLEAN_10002786	fugu_GLEAN_10002786	-0.0902453	-0.88646	NDEPs_DEGs
fugu_GLEAN_10018803	fugu_GLEAN_10018803	0.17631	1.7463	NDEPs_DEGs
fugu_GLEAN_10010283	fugu_GLEAN_10010283	-0.0496914	0.4421	NDEPs_NDEGs
fugu_GLEAN_10002761	fugu_GLEAN_10002761	-0.104828	-0.78476	NDEPs_NDEGs
fugu_GLEAN_10008096	fugu_GLEAN_10008096	-0.173734	-1.0527	NDEPs_DEGs
fugu_GLEAN_10004125	fugu_GLEAN_10004125	-0.129663	1.045	NDEPs_DEGs
fugu_GLEAN_10016240	fugu_GLEAN_10016240	-0.108225	-0.17233	NDEPs_NDEGs
fugu_GLEAN_10002165	fugu_GLEAN_10002165	-0.132878	1.0145	NDEPs_DEGs
fugu_GLEAN_10002596	fugu_GLEAN_10002596	0.136256	-0.093741	NDEPs_NDEGs
fugu_GLEAN_10006569	fugu_GLEAN_10006569	-0.0528426	-0.0095538	NDEPs_NDEGs
fugu_GLEAN_10000894	fugu_GLEAN_10000894	-0.00252548	1.38	NDEPs_DEGs
fugu_GLEAN_10014383	fugu_GLEAN_10014383	0.0412542	0.35337	NDEPs_NDEGs
fugu_GLEAN_10002074	fugu_GLEAN_10002074	-0.0321172	0.86637	NDEPs_DEGs
fugu_GLEAN_10008369	fugu_GLEAN_10008369	-0.0360909	0.33379	NDEPs_NDEGs
fugu_GLEAN_10016089	fugu_GLEAN_10016089	-0.0773591	-0.93952	NDEPs_DEGs
fugu_GLEAN_10015450	fugu_GLEAN_10015450	-0.0140974	1.8871	NDEPs_DEGs
fugu_GLEAN_10006787	fugu_GLEAN_10006787	0.064509	-0.44725	NDEPs_NDEGs
fugu_GLEAN_10004787	fugu_GLEAN_10004787	-0.272275	-1.1605	NDEPs_DEGs
fugu_GLEAN_10006139	fugu_GLEAN_10006139	-0.0714394	-0.15777	NDEPs_NDEGs
fugu_GLEAN_10006776	fugu_GLEAN_10006776	0.0596294	0.42757	NDEPs_NDEGs
fugu_GLEAN_10001422	fugu_GLEAN_10001422	0.0535701	-1.2696	NDEPs_DEGs
fugu_GLEAN_10014717	fugu_GLEAN_10014717	-0.232003	0.70981	NDEPs_DEGs
fugu_GLEAN_10011151	fugu_GLEAN_10011151	0.0871179	0.25329	NDEPs_NDEGs
fugu_GLEAN_10018243	fugu_GLEAN_10018243	0.166271	0.25916	NDEPs_NDEGs
fugu_GLEAN_10010432	fugu_GLEAN_10010432	0.0979357	1.2234	NDEPs_NDEGs
fugu_GLEAN_10003738	fugu_GLEAN_10003738	0.0392605	-1.8058	NDEPs_DEGs
fugu_GLEAN_10002336	fugu_GLEAN_10002336	0.109464	-0.19868	NDEPs_NDEGs
fugu_GLEAN_10009253	fugu_GLEAN_10009253	0.112979	-0.84393	NDEPs_DEGs
fugu_GLEAN_10001934	fugu_GLEAN_10001934	0.00866616	-0.045278	NDEPs_NDEGs
fugu_GLEAN_10018839	fugu_GLEAN_10018839	0.178874	2.1337	NDEPs_DEGs
fugu_GLEAN_10008939	fugu_GLEAN_10008939	0.156138	0.73839	NDEPs_DEGs
fugu_GLEAN_10012021	fugu_GLEAN_10012021	-0.226603	0.9363	NDEPs_DEGs
fugu_GLEAN_10010383	fugu_GLEAN_10010383	0.0893042	0.63754	NDEPs_NDEGs
fugu_GLEAN_10004238	fugu_GLEAN_10004238	0.0877833	0.087684	NDEPs_NDEGs
fugu_GLEAN_10012834	fugu_GLEAN_10012834	-0.0344425	-1.4327	NDEPs_DEGs
fugu_GLEAN_10009838	fugu_GLEAN_10009838	-0.0222512	0.2525	NDEPs_NDEGs
fugu_GLEAN_10004005	fugu_GLEAN_10004005	0.140107	0.73921	NDEPs_DEGs
fugu_GLEAN_10016807	fugu_GLEAN_10016807	0.118372	1.466	NDEPs_DEGs
fugu_GLEAN_10004543	fugu_GLEAN_10004543	0.183086	2.1564	NDEPs_DEGs
fugu_GLEAN_10005932	fugu_GLEAN_10005932	0.174681	0.39004	NDEPs_NDEGs
fugu_GLEAN_10010364	fugu_GLEAN_10010364	0.151122	0.93053	NDEPs_DEGs
fugu_GLEAN_10011131	fugu_GLEAN_10011131	-0.215648	-0.021698	NDEPs_NDEGs
fugu_GLEAN_10003778	fugu_GLEAN_10003778	0.0915482	0.51273	NDEPs_NDEGs
fugu_GLEAN_10000755	fugu_GLEAN_10000755	-0.29852	0.55226	NDEPs_NDEGs
fugu_GLEAN_10002549	fugu_GLEAN_10002549	0.0186669	-1.1223	NDEPs_DEGs
fugu_GLEAN_10010972	fugu_GLEAN_10010972	0.182485	-0.91506	NDEPs_DEGs
fugu_GLEAN_10007490	fugu_GLEAN_10007490	-0.088494	2.2051	NDEPs_DEGs
fugu_GLEAN_10013640	fugu_GLEAN_10013640	-0.190431	-0.16278	NDEPs_NDEGs
fugu_GLEAN_10018571	fugu_GLEAN_10018571	-0.318531	-1.1106	NDEPs_DEGs
fugu_GLEAN_10001472	fugu_GLEAN_10001472	0.0458106	1.2304	NDEPs_DEGs
fugu_GLEAN_10000457	fugu_GLEAN_10000457	-0.14794	-1.1301	NDEPs_DEGs
fugu_GLEAN_10007273	fugu_GLEAN_10007273	0.133573	1.7904	NDEPs_DEGs
fugu_GLEAN_10009424	fugu_GLEAN_10009424	0.00793173	0.12018	NDEPs_NDEGs
fugu_GLEAN_10002313	fugu_GLEAN_10002313	0.0878878	1.0951	NDEPs_DEGs
fugu_GLEAN_10000454	fugu_GLEAN_10000454	0.119635	0.56408	NDEPs_NDEGs
fugu_GLEAN_10009737	fugu_GLEAN_10009737	-0.0680023	0.99112	NDEPs_NDEGs
fugu_GLEAN_10000308	fugu_GLEAN_10000308	0.0513693	-0.31205	NDEPs_NDEGs
fugu_GLEAN_10015601	fugu_GLEAN_10015601	0.0564476	0.38719	NDEPs_NDEGs
fugu_GLEAN_10010808	fugu_GLEAN_10010808	-0.0479304	0.66739	NDEPs_NDEGs
fugu_GLEAN_10004663	fugu_GLEAN_10004663	-0.112759	0.50777	NDEPs_NDEGs
fugu_GLEAN_10015526	fugu_GLEAN_10015526	0.112425	1.3651	NDEPs_DEGs
fugu_GLEAN_10005949	fugu_GLEAN_10005949	0.00734766	0.97799	NDEPs_DEGs
fugu_GLEAN_10006173	fugu_GLEAN_10006173	-0.151458	-0.49862	NDEPs_NDEGs
fugu_GLEAN_10001961	fugu_GLEAN_10001961	-0.282904	1.9777	NDEPs_DEGs
fugu_GLEAN_10015395	fugu_GLEAN_10015395	0.0518593	3.1421	NDEPs_DEGs
fugu_GLEAN_10017430	fugu_GLEAN_10017430	-0.11247	0.11042	NDEPs_NDEGs
fugu_GLEAN_10004220	fugu_GLEAN_10004220	-0.0185609	0.25377	NDEPs_NDEGs
fugu_GLEAN_10003225	fugu_GLEAN_10003225	-0.117886	-0.010685	NDEPs_NDEGs
fugu_GLEAN_10009955	fugu_GLEAN_10009955	-0.0713909	-0.36992	NDEPs_NDEGs
fugu_GLEAN_10002095	fugu_GLEAN_10002095	0.0534867	-0.037055	NDEPs_NDEGs
fugu_GLEAN_10006940	fugu_GLEAN_10006940	0.103875	-0.043358	NDEPs_NDEGs
fugu_GLEAN_10005693	fugu_GLEAN_10005693	-0.322291	2.4441	NDEPs_DEGs
fugu_GLEAN_10014742	fugu_GLEAN_10014742	-0.0527827	0.44104	NDEPs_NDEGs
fugu_GLEAN_10008064	fugu_GLEAN_10008064	0.00913788	-0.86787	NDEPs_NDEGs
fugu_GLEAN_10002527	fugu_GLEAN_10002527	-0.232335	-0.62125	NDEPs_NDEGs
fugu_GLEAN_10015151	fugu_GLEAN_10015151	-0.36497	-1.3344	NDEPs_DEGs
fugu_GLEAN_10009765	fugu_GLEAN_10009765	-0.0899044	-0.19723	NDEPs_NDEGs
fugu_GLEAN_10007308	fugu_GLEAN_10007308	-0.0375398	-2.1614	NDEPs_DEGs
fugu_GLEAN_10009062	fugu_GLEAN_10009062	0.0298472	-0.70141	NDEPs_DEGs
fugu_GLEAN_10011126	fugu_GLEAN_10011126	-0.0925817	0.093126	NDEPs_NDEGs
fugu_GLEAN_10002501	fugu_GLEAN_10002501	-0.0750534	0.89376	NDEPs_DEGs
fugu_GLEAN_10018914	fugu_GLEAN_10018914	0.073483	0.52695	NDEPs_NDEGs
fugu_GLEAN_10007915	fugu_GLEAN_10007915	0.0132436	-0.41343	NDEPs_NDEGs
fugu_GLEAN_10003888	fugu_GLEAN_10003888	0.0411995	0.20038	NDEPs_NDEGs
fugu_GLEAN_10018866	fugu_GLEAN_10018866	0.0672587	-0.34897	NDEPs_NDEGs
fugu_GLEAN_10016749	fugu_GLEAN_10016749	-0.261113	-0.92146	NDEPs_NDEGs
fugu_GLEAN_10012668	fugu_GLEAN_10012668	-0.0369684	-0.5264	NDEPs_NDEGs
fugu_GLEAN_10019013	fugu_GLEAN_10019013	0.05118	0.19352	NDEPs_NDEGs
fugu_GLEAN_10015484	fugu_GLEAN_10015484	0.0551832	1.4019	NDEPs_DEGs
fugu_GLEAN_10017949	fugu_GLEAN_10017949	0.116997	-0.40752	NDEPs_NDEGs
fugu_GLEAN_10015218	fugu_GLEAN_10015218	-0.145534	-0.99117	NDEPs_DEGs
fugu_GLEAN_10000582	fugu_GLEAN_10000582	-0.158107	0.22125	NDEPs_NDEGs
fugu_GLEAN_10019835	fugu_GLEAN_10019835	-0.062169	-0.8669	NDEPs_DEGs
fugu_GLEAN_10006371	fugu_GLEAN_10006371	-0.0610548	1.1802	NDEPs_DEGs
fugu_GLEAN_10004090	fugu_GLEAN_10004090	-0.0697062	-2.2815	NDEPs_DEGs
fugu_GLEAN_10012091	fugu_GLEAN_10012091	0.0142082	-0.25806	NDEPs_NDEGs
fugu_GLEAN_10011796	fugu_GLEAN_10011796	-0.0724737	-1.1943	NDEPs_DEGs
fugu_GLEAN_10016729	fugu_GLEAN_10016729	-0.00134522	0.67681	NDEPs_DEGs
fugu_GLEAN_10000205	fugu_GLEAN_10000205	0.123548	0.97333	NDEPs_DEGs
fugu_GLEAN_10005576	fugu_GLEAN_10005576	-0.0255676	-0.61034	NDEPs_NDEGs
fugu_GLEAN_10007168	fugu_GLEAN_10007168	-0.02405	-0.20808	NDEPs_NDEGs
fugu_GLEAN_10006964	fugu_GLEAN_10006964	0.0323929	0.28607	NDEPs_NDEGs
fugu_GLEAN_10014304	fugu_GLEAN_10014304	-0.17234	0.019471	NDEPs_NDEGs
fugu_GLEAN_10004192	fugu_GLEAN_10004192	-0.110964	-0.22306	NDEPs_NDEGs
fugu_GLEAN_10006025	fugu_GLEAN_10006025	0.0117146	0.22449	NDEPs_NDEGs
fugu_GLEAN_10008317	fugu_GLEAN_10008317	-0.0633971	-0.20467	NDEPs_NDEGs
fugu_GLEAN_10007188	fugu_GLEAN_10007188	0.147006	-0.25125	NDEPs_NDEGs
fugu_GLEAN_10018097	fugu_GLEAN_10018097	0.0879421	0.50902	NDEPs_NDEGs
fugu_GLEAN_10003824	fugu_GLEAN_10003824	0.0161269	-0.66192	NDEPs_NDEGs
fugu_GLEAN_10005366	fugu_GLEAN_10005366	-0.140791	-0.25745	NDEPs_NDEGs
fugu_GLEAN_10006439	fugu_GLEAN_10006439	-0.110083	0.49392	NDEPs_NDEGs
fugu_GLEAN_10017603	fugu_GLEAN_10017603	-0.133761	-1.1639	NDEPs_DEGs
fugu_GLEAN_10003695	fugu_GLEAN_10003695	0.125028	2.0144	NDEPs_DEGs
fugu_GLEAN_10009643	fugu_GLEAN_10009643	0.0395076	-0.074337	NDEPs_NDEGs
fugu_GLEAN_10000197	fugu_GLEAN_10000197	-0.284108	1.0797	NDEPs_DEGs
fugu_GLEAN_10012826	fugu_GLEAN_10012826	0.0982161	-0.55737	NDEPs_NDEGs
fugu_GLEAN_10013867	fugu_GLEAN_10013867	-0.0488196	1.1238	NDEPs_DEGs
fugu_GLEAN_10006778	fugu_GLEAN_10006778	-0.0831214	-0.16152	NDEPs_NDEGs
fugu_GLEAN_10013692	fugu_GLEAN_10013692	0.0155432	-0.6582	NDEPs_NDEGs
fugu_GLEAN_10007219	fugu_GLEAN_10007219	0.0830785	0.21719	NDEPs_NDEGs
fugu_GLEAN_10006813	fugu_GLEAN_10006813	-0.133768	-0.32939	NDEPs_NDEGs
fugu_GLEAN_10017413	fugu_GLEAN_10017413	0.104767	0.78333	NDEPs_DEGs
fugu_GLEAN_10019009	fugu_GLEAN_10019009	0.188615	0.3535	NDEPs_NDEGs
fugu_GLEAN_10018652	fugu_GLEAN_10018652	0.156309	-0.13094	NDEPs_NDEGs
fugu_GLEAN_10010546	fugu_GLEAN_10010546	0.00314309	0.96031	NDEPs_DEGs
fugu_GLEAN_10012728	fugu_GLEAN_10012728	-0.0423275	0.44315	NDEPs_NDEGs
fugu_GLEAN_10000800	fugu_GLEAN_10000800	0.00723139	0.3087	NDEPs_NDEGs
fugu_GLEAN_10011556	fugu_GLEAN_10011556	0.0280457	1.9041	NDEPs_DEGs
fugu_GLEAN_10009213	fugu_GLEAN_10009213	0.0262604	1.5953	NDEPs_DEGs
fugu_GLEAN_10017883	fugu_GLEAN_10017883	0.102864	1.1804	NDEPs_DEGs
fugu_GLEAN_10016052	fugu_GLEAN_10016052	-0.0155463	0.15945	NDEPs_NDEGs
fugu_GLEAN_10015186	fugu_GLEAN_10015186	0.350653	-1.8344	NDEPs_DEGs
fugu_GLEAN_10011563	fugu_GLEAN_10011563	-0.228422	-0.40328	NDEPs_NDEGs
fugu_GLEAN_10015498	fugu_GLEAN_10015498	-0.098521	-0.80589	NDEPs_DEGs
fugu_GLEAN_10004557	fugu_GLEAN_10004557	-0.170548	0.40579	NDEPs_NDEGs
fugu_GLEAN_10018109	fugu_GLEAN_10018109	-0.0112041	1.3878	NDEPs_DEGs
fugu_GLEAN_10016567	fugu_GLEAN_10016567	0.078991	1.322	NDEPs_DEGs
fugu_GLEAN_10007102	fugu_GLEAN_10007102	-0.0281648	2.1958	NDEPs_DEGs
fugu_GLEAN_10013906	fugu_GLEAN_10013906	-0.128186	0.37202	NDEPs_NDEGs
fugu_GLEAN_10000169	fugu_GLEAN_10000169	0.106443	0.034208	NDEPs_NDEGs
fugu_GLEAN_10009578	fugu_GLEAN_10009578	-0.543324	-0.16097	NDEPs_NDEGs
fugu_GLEAN_10002435	fugu_GLEAN_10002435	-0.0718761	2.2611	NDEPs_DEGs
fugu_GLEAN_10013540	fugu_GLEAN_10013540	-0.2823	-0.2587	NDEPs_NDEGs
fugu_GLEAN_10000494	fugu_GLEAN_10000494	-0.0313194	1.0862	NDEPs_DEGs
fugu_GLEAN_10019649	fugu_GLEAN_10019649	-0.0812825	-0.49659	NDEPs_NDEGs
fugu_GLEAN_10007089	fugu_GLEAN_10007089	-0.148294	-0.41681	NDEPs_NDEGs
fugu_GLEAN_10018262	fugu_GLEAN_10018262	-0.0040944	0.26856	NDEPs_NDEGs
fugu_GLEAN_10017083	fugu_GLEAN_10017083	-0.0233387	-5.434	NDEPs_DEGs
fugu_GLEAN_10016706	fugu_GLEAN_10016706	-0.080634	-3.0846	NDEPs_DEGs
fugu_GLEAN_10018045	fugu_GLEAN_10018045	-0.113071	0.019632	NDEPs_NDEGs
fugu_GLEAN_10008616	fugu_GLEAN_10008616	0.118034	-0.5483	NDEPs_NDEGs
fugu_GLEAN_10018318	fugu_GLEAN_10018318	0.0397547	0.69129	NDEPs_NDEGs
fugu_GLEAN_10017950	fugu_GLEAN_10017950	-0.0890602	-1.5497	NDEPs_DEGs
fugu_GLEAN_10016614	fugu_GLEAN_10016614	0.241038	1.5496	NDEPs_DEGs
fugu_GLEAN_10007951	fugu_GLEAN_10007951	-0.272613	-1.1018	NDEPs_DEGs
fugu_GLEAN_10014167	fugu_GLEAN_10014167	-0.168635	0.32007	NDEPs_NDEGs
fugu_GLEAN_10003895	fugu_GLEAN_10003895	-0.281183	-0.22614	NDEPs_NDEGs
fugu_GLEAN_10013464	fugu_GLEAN_10013464	0.0803002	1.0073	NDEPs_DEGs
fugu_GLEAN_10016206	fugu_GLEAN_10016206	0.0261556	-2.6012	NDEPs_NDEGs
fugu_GLEAN_10006545	fugu_GLEAN_10006545	0.107206	-1.1816	NDEPs_DEGs
fugu_GLEAN_10007290	fugu_GLEAN_10007290	0.103966	-0.55241	NDEPs_NDEGs
fugu_GLEAN_10005152	fugu_GLEAN_10005152	0.222392	-0.38981	NDEPs_NDEGs
fugu_GLEAN_10011926	fugu_GLEAN_10011926	-0.113798	-0.20274	NDEPs_NDEGs
fugu_GLEAN_10008623	fugu_GLEAN_10008623	0.128267	-0.80279	NDEPs_DEGs
fugu_GLEAN_10005339	fugu_GLEAN_10005339	0.151099	-0.048221	NDEPs_NDEGs
fugu_GLEAN_10005176	fugu_GLEAN_10005176	0.0408952	0.064085	NDEPs_NDEGs
fugu_GLEAN_10012548	fugu_GLEAN_10012548	-0.0949603	-0.77665	NDEPs_NDEGs
fugu_GLEAN_10011420	fugu_GLEAN_10011420	0.104319	0.52587	NDEPs_NDEGs
fugu_GLEAN_10013791	fugu_GLEAN_10013791	-0.0407284	0.6266	NDEPs_NDEGs
fugu_GLEAN_10009905	fugu_GLEAN_10009905	-0.0490613	1.1271	NDEPs_NDEGs
fugu_GLEAN_10018546	fugu_GLEAN_10018546	-0.354084	0.46555	NDEPs_NDEGs
fugu_GLEAN_10012849	fugu_GLEAN_10012849	-0.238032	0.32548	NDEPs_NDEGs
fugu_GLEAN_10001295	fugu_GLEAN_10001295	-0.19269	-0.13435	NDEPs_NDEGs
fugu_GLEAN_10006877	fugu_GLEAN_10006877	-0.0486942	-0.71244	NDEPs_NDEGs
fugu_GLEAN_10018951	fugu_GLEAN_10018951	-0.374606	-2.3635	NDEPs_NDEGs
fugu_GLEAN_10016396	fugu_GLEAN_10016396	-0.0861873	2.5586	NDEPs_DEGs
fugu_GLEAN_10015799	fugu_GLEAN_10015799	0.13237	0.052033	NDEPs_NDEGs
fugu_GLEAN_10006685	fugu_GLEAN_10006685	-0.0597114	1.7453	NDEPs_DEGs
fugu_GLEAN_10003856	fugu_GLEAN_10003856	0.128305	-0.36507	NDEPs_NDEGs
fugu_GLEAN_10010601	fugu_GLEAN_10010601	-0.127931	-1.8151	NDEPs_NDEGs
fugu_GLEAN_10008663	fugu_GLEAN_10008663	0.0894412	0.37152	NDEPs_NDEGs
fugu_GLEAN_10005665	fugu_GLEAN_10005665	0.0163366	2.547	NDEPs_DEGs
fugu_GLEAN_10013929	fugu_GLEAN_10013929	-0.699525	-0.041904	NDEPs_NDEGs
fugu_GLEAN_10017525	fugu_GLEAN_10017525	0.0653421	0.29104	NDEPs_NDEGs
fugu_GLEAN_10017175	fugu_GLEAN_10017175	-0.0790025	0.19176	NDEPs_NDEGs
fugu_GLEAN_10017150	fugu_GLEAN_10017150	0.133065	0.92424	NDEPs_DEGs
fugu_GLEAN_10010260	fugu_GLEAN_10010260	-0.278608	1.2855	NDEPs_DEGs
fugu_GLEAN_10014378	fugu_GLEAN_10014378	0.0105106	-0.28502	NDEPs_NDEGs
fugu_GLEAN_10000933	fugu_GLEAN_10000933	-0.0333377	0.27744	NDEPs_NDEGs
fugu_GLEAN_10008305	fugu_GLEAN_10008305	-0.218566	0.34043	NDEPs_NDEGs
fugu_GLEAN_10013445	fugu_GLEAN_10013445	-0.0108712	0.40981	NDEPs_NDEGs
fugu_GLEAN_10003490	fugu_GLEAN_10003490	-0.29581	-1.1851	NDEPs_NDEGs
fugu_GLEAN_10001808	fugu_GLEAN_10001808	-0.0862562	-0.74693	NDEPs_NDEGs
fugu_GLEAN_10004115	fugu_GLEAN_10004115	0.0615218	0.26926	NDEPs_NDEGs
fugu_GLEAN_10005991	fugu_GLEAN_10005991	0.0163651	1.5965	NDEPs_DEGs
fugu_GLEAN_10003919	fugu_GLEAN_10003919	-0.285332	-0.70694	NDEPs_NDEGs
fugu_GLEAN_10001887	fugu_GLEAN_10001887	0.163047	-0.68736	NDEPs_NDEGs
fugu_GLEAN_10009425	fugu_GLEAN_10009425	0.040567	0.32885	NDEPs_NDEGs
fugu_GLEAN_10018831	fugu_GLEAN_10018831	0.22783	-0.11773	NDEPs_NDEGs
fugu_GLEAN_10008538	fugu_GLEAN_10008538	0.0125115	0.196	NDEPs_NDEGs
fugu_GLEAN_10006174	fugu_GLEAN_10006174	-0.244675	0.17459	NDEPs_NDEGs
fugu_GLEAN_10007007	fugu_GLEAN_10007007	-0.241221	0.40429	NDEPs_NDEGs
fugu_GLEAN_10017203	fugu_GLEAN_10017203	-0.0768341	-0.16274	NDEPs_NDEGs
fugu_GLEAN_10018891	fugu_GLEAN_10018891	-0.279131	0.73532	NDEPs_DEGs
fugu_GLEAN_10019538	fugu_GLEAN_10019538	-0.297598	0.29155	NDEPs_NDEGs
fugu_GLEAN_10009820	fugu_GLEAN_10009820	-0.0771521	-0.73219	NDEPs_DEGs
fugu_GLEAN_10019783	fugu_GLEAN_10019783	0.076741	0.093839	NDEPs_NDEGs
fugu_GLEAN_10002898	fugu_GLEAN_10002898	0.10847	-0.52089	NDEPs_NDEGs
fugu_GLEAN_10018658	fugu_GLEAN_10018658	0.116222	0.88044	NDEPs_DEGs
fugu_GLEAN_10005928	fugu_GLEAN_10005928	-0.0565332	0.052231	NDEPs_NDEGs
fugu_GLEAN_10004502	fugu_GLEAN_10004502	0.124147	0.56358	NDEPs_NDEGs
fugu_GLEAN_10012002	fugu_GLEAN_10012002	-0.307353	0.20596	NDEPs_NDEGs
fugu_GLEAN_10005470	fugu_GLEAN_10005470	-0.271367	0.57244	NDEPs_NDEGs
fugu_GLEAN_10010402	fugu_GLEAN_10010402	0.049048	1.2297	NDEPs_DEGs
fugu_GLEAN_10000317	fugu_GLEAN_10000317	0.153471	0.42937	NDEPs_NDEGs
fugu_GLEAN_10007967	fugu_GLEAN_10007967	-0.0241204	-1.7732	NDEPs_DEGs
fugu_GLEAN_10004164	fugu_GLEAN_10004164	-0.0516952	-0.76396	NDEPs_NDEGs
fugu_GLEAN_10002217	fugu_GLEAN_10002217	0.0277726	0.31212	NDEPs_NDEGs
fugu_GLEAN_10012541	fugu_GLEAN_10012541	0.0748945	0.52579	NDEPs_NDEGs
fugu_GLEAN_10009221	fugu_GLEAN_10009221	0.0234115	-1.9719	NDEPs_DEGs
fugu_GLEAN_10004710	fugu_GLEAN_10004710	-0.135184	0.0099999	NDEPs_NDEGs
fugu_GLEAN_10009404	fugu_GLEAN_10009404	0.0709951	1.1116	NDEPs_DEGs
fugu_GLEAN_10001625	fugu_GLEAN_10001625	0.139617	0.59158	NDEPs_NDEGs
fugu_GLEAN_10001499	fugu_GLEAN_10001499	-0.0835478	-0.099136	NDEPs_NDEGs
fugu_GLEAN_10005005	fugu_GLEAN_10005005	-0.0295395	0.58959	NDEPs_NDEGs
fugu_GLEAN_10000213	fugu_GLEAN_10000213	0.124569	-0.25421	NDEPs_NDEGs
fugu_GLEAN_10009796	fugu_GLEAN_10009796	-0.594585	-1.4248	NDEPs_DEGs
fugu_GLEAN_10004229	fugu_GLEAN_10004229	0.065018	0.3614	NDEPs_NDEGs
fugu_GLEAN_10003098	fugu_GLEAN_10003098	-0.0323193	1.1058	NDEPs_DEGs
fugu_GLEAN_10004259	fugu_GLEAN_10004259	-0.336896	-0.54796	NDEPs_NDEGs
fugu_GLEAN_10014369	fugu_GLEAN_10014369	0.308384	1.2834	NDEPs_DEGs
fugu_GLEAN_10000439	fugu_GLEAN_10000439	0.126917	-0.72277	NDEPs_DEGs
fugu_GLEAN_10000932	fugu_GLEAN_10000932	-0.0200318	0.089998	NDEPs_NDEGs
fugu_GLEAN_10002979	fugu_GLEAN_10002979	-0.00418989	0.88574	NDEPs_DEGs
fugu_GLEAN_10012665	fugu_GLEAN_10012665	-0.0262594	1.3873	NDEPs_DEGs
fugu_GLEAN_10002268	fugu_GLEAN_10002268	-0.170055	-1.0735	NDEPs_DEGs
fugu_GLEAN_10010396	fugu_GLEAN_10010396	-0.0963385	-0.64458	NDEPs_NDEGs
fugu_GLEAN_10018096	fugu_GLEAN_10018096	-0.0168973	0.7614	NDEPs_DEGs
fugu_GLEAN_10013025	fugu_GLEAN_10013025	-0.0397597	0.2981	NDEPs_NDEGs
fugu_GLEAN_10016929	fugu_GLEAN_10016929	0.082024	2.4079	NDEPs_DEGs
fugu_GLEAN_10014701	fugu_GLEAN_10014701	-0.0875019	-0.91211	NDEPs_DEGs
fugu_GLEAN_10002851	fugu_GLEAN_10002851	0.113687	2.4252	NDEPs_NDEGs
fugu_GLEAN_10005551	fugu_GLEAN_10005551	0.0641558	0.27152	NDEPs_NDEGs
fugu_GLEAN_10017061	fugu_GLEAN_10017061	-0.102081	0.032562	NDEPs_NDEGs
fugu_GLEAN_10014442	fugu_GLEAN_10014442	-0.0422993	-0.17545	NDEPs_NDEGs
fugu_GLEAN_10005465	fugu_GLEAN_10005465	-0.0530386	0.64683	NDEPs_DEGs
fugu_GLEAN_10009579	fugu_GLEAN_10009579	0.0969783	0.023603	NDEPs_NDEGs
fugu_GLEAN_10002663	fugu_GLEAN_10002663	0.0609342	0.38359	NDEPs_NDEGs
fugu_GLEAN_10015603	fugu_GLEAN_10015603	-0.00727217	1.4502	NDEPs_DEGs
fugu_GLEAN_10017620	fugu_GLEAN_10017620	-0.0100617	-0.38826	NDEPs_NDEGs
fugu_GLEAN_10003116	fugu_GLEAN_10003116	0.191143	0.30195	NDEPs_NDEGs
fugu_GLEAN_10015628	fugu_GLEAN_10015628	-0.606975	0.65245	NDEPs_NDEGs
fugu_GLEAN_10013400	fugu_GLEAN_10013400	-0.518829	0.53891	NDEPs_NDEGs
fugu_GLEAN_10009098	fugu_GLEAN_10009098	0.242993	0.86567	NDEPs_DEGs
fugu_GLEAN_10007361	fugu_GLEAN_10007361	-0.150971	-0.63731	NDEPs_NDEGs
fugu_GLEAN_10018029	fugu_GLEAN_10018029	-0.0501767	-0.063786	NDEPs_NDEGs
fugu_GLEAN_10012068	fugu_GLEAN_10012068	-0.219349	-1.8212	NDEPs_DEGs
fugu_GLEAN_10006962	fugu_GLEAN_10006962	-0.062291	-0.034739	NDEPs_NDEGs
fugu_GLEAN_10019014	fugu_GLEAN_10019014	-0.234774	1.0896	NDEPs_DEGs
fugu_GLEAN_10004335	fugu_GLEAN_10004335	-0.051308	0.40982	NDEPs_NDEGs
fugu_GLEAN_10003285	fugu_GLEAN_10003285	-0.136609	-0.07789	NDEPs_NDEGs
fugu_GLEAN_10017046	fugu_GLEAN_10017046	-0.137365	2.4869	NDEPs_DEGs
fugu_GLEAN_10016347	fugu_GLEAN_10016347	0.315114	-0.070014	NDEPs_NDEGs
fugu_GLEAN_10016149	fugu_GLEAN_10016149	-0.148401	-0.063316	NDEPs_NDEGs
fugu_GLEAN_10015641	fugu_GLEAN_10015641	-0.0481646	-1.6403	NDEPs_DEGs
fugu_GLEAN_10000864	fugu_GLEAN_10000864	-0.144771	-0.45322	NDEPs_NDEGs
fugu_GLEAN_10002579	fugu_GLEAN_10002579	0.0983508	-0.0062444	NDEPs_NDEGs
fugu_GLEAN_10005839	fugu_GLEAN_10005839	-0.0249378	1.608	NDEPs_DEGs
fugu_GLEAN_10004361	fugu_GLEAN_10004361	0.0996238	0.18213	NDEPs_NDEGs
fugu_GLEAN_10006637	fugu_GLEAN_10006637	0.192788	0.27227	NDEPs_NDEGs
fugu_GLEAN_10013233	fugu_GLEAN_10013233	-0.0679933	1.6877	NDEPs_DEGs
fugu_GLEAN_10014963	fugu_GLEAN_10014963	0.143237	0.85348	NDEPs_DEGs
fugu_GLEAN_10000570	fugu_GLEAN_10000570	0.0962484	0.22158	NDEPs_NDEGs
fugu_GLEAN_10007245	fugu_GLEAN_10007245	-0.280391	-0.036137	NDEPs_NDEGs
fugu_GLEAN_10004941	fugu_GLEAN_10004941	-0.136011	0.68254	NDEPs_DEGs
fugu_GLEAN_10018128	fugu_GLEAN_10018128	-0.288035	0.29948	NDEPs_NDEGs
fugu_GLEAN_10002798	fugu_GLEAN_10002798	0.0395989	0.84509	NDEPs_DEGs
fugu_GLEAN_10008024	fugu_GLEAN_10008024	-0.088405	0.52294	NDEPs_NDEGs
fugu_GLEAN_10001699	fugu_GLEAN_10001699	-0.164249	-0.52341	NDEPs_NDEGs
fugu_GLEAN_10014680	fugu_GLEAN_10014680	0.0764661	0.66938	NDEPs_DEGs
fugu_GLEAN_10011100	fugu_GLEAN_10011100	0.0985651	-0.028952	NDEPs_NDEGs
fugu_GLEAN_10000861	fugu_GLEAN_10000861	-0.0371756	-0.46564	NDEPs_NDEGs
fugu_GLEAN_10004743	fugu_GLEAN_10004743	-0.0853191	0.69994	NDEPs_DEGs
fugu_GLEAN_10018046	fugu_GLEAN_10018046	-0.0602047	0.036776	NDEPs_NDEGs
fugu_GLEAN_10019713	fugu_GLEAN_10019713	-0.367574	0.30822	NDEPs_NDEGs
fugu_GLEAN_10012385	fugu_GLEAN_10012385	-0.0311646	0.22121	NDEPs_NDEGs
fugu_GLEAN_10019075	fugu_GLEAN_10019075	-0.200944	-0.47036	NDEPs_NDEGs
fugu_GLEAN_10015982	fugu_GLEAN_10015982	-0.0192215	1.4553	NDEPs_DEGs
fugu_GLEAN_10009291	fugu_GLEAN_10009291	-0.01801	1.062	NDEPs_DEGs
fugu_GLEAN_10003771	fugu_GLEAN_10003771	0.152107	0.38377	NDEPs_NDEGs
fugu_GLEAN_10006049	fugu_GLEAN_10006049	-0.0477052	-1.7189	NDEPs_DEGs
fugu_GLEAN_10006554	fugu_GLEAN_10006554	-0.494688	1.5299	NDEPs_DEGs
fugu_GLEAN_10009862	fugu_GLEAN_10009862	-0.0503769	-1.5013	NDEPs_DEGs
fugu_GLEAN_10017245	fugu_GLEAN_10017245	-0.084909	0.39766	NDEPs_NDEGs
fugu_GLEAN_10007651	fugu_GLEAN_10007651	-0.0590214	0.55146	NDEPs_NDEGs
fugu_GLEAN_10011145	fugu_GLEAN_10011145	-0.0402595	-0.60973	NDEPs_NDEGs
fugu_GLEAN_10006050	fugu_GLEAN_10006050	0.0408027	1.37	NDEPs_DEGs
fugu_GLEAN_10001277	fugu_GLEAN_10001277	-0.0140086	0.48378	NDEPs_NDEGs
fugu_GLEAN_10009259	fugu_GLEAN_10009259	-0.335377	0.92899	NDEPs_DEGs
fugu_GLEAN_10012781	fugu_GLEAN_10012781	0.0531405	-0.78943	NDEPs_DEGs
fugu_GLEAN_10016752	fugu_GLEAN_10016752	0.164011	0.74934	NDEPs_DEGs
fugu_GLEAN_10019427	fugu_GLEAN_10019427	-0.157044	1.1583	NDEPs_DEGs
fugu_GLEAN_10007489	fugu_GLEAN_10007489	0.0934615	0.61747	NDEPs_NDEGs
fugu_GLEAN_10009645	fugu_GLEAN_10009645	-0.002459	-0.41298	NDEPs_NDEGs
fugu_GLEAN_10015292	fugu_GLEAN_10015292	0.146769	-1.1664	NDEPs_DEGs
fugu_GLEAN_10007821	fugu_GLEAN_10007821	0.0748685	0.15172	NDEPs_NDEGs
fugu_GLEAN_10007257	fugu_GLEAN_10007257	-0.158347	0.90378	NDEPs_DEGs
fugu_GLEAN_10010072	fugu_GLEAN_10010072	0.0247565	0.28428	NDEPs_NDEGs
fugu_GLEAN_10000766	fugu_GLEAN_10000766	-0.156442	-0.3238	NDEPs_NDEGs
fugu_GLEAN_10012609	fugu_GLEAN_10012609	-0.87737	-0.030182	NDEPs_NDEGs
fugu_GLEAN_10002545	fugu_GLEAN_10002545	0.00102683	1.7695	NDEPs_DEGs
fugu_GLEAN_10009458	fugu_GLEAN_10009458	0.279016	3.6586	NDEPs_DEGs
fugu_GLEAN_10004509	fugu_GLEAN_10004509	-0.0967997	-0.63924	NDEPs_NDEGs
fugu_GLEAN_10012281	fugu_GLEAN_10012281	0.00703041	1.0468	NDEPs_DEGs
fugu_GLEAN_10000855	fugu_GLEAN_10000855	0.00698734	0.82948	NDEPs_DEGs
fugu_GLEAN_10019111	fugu_GLEAN_10019111	0.106376	0.35703	NDEPs_NDEGs
fugu_GLEAN_10013963	fugu_GLEAN_10013963	0.0702079	0.71477	NDEPs_DEGs
fugu_GLEAN_10019565	fugu_GLEAN_10019565	-0.0744319	0.39301	NDEPs_NDEGs
fugu_GLEAN_10012597	fugu_GLEAN_10012597	0.0426752	-2.2644	NDEPs_DEGs
fugu_GLEAN_10018799	fugu_GLEAN_10018799	0.180499	-0.19054	NDEPs_NDEGs
fugu_GLEAN_10018289	fugu_GLEAN_10018289	0.0129991	0.31705	NDEPs_NDEGs
fugu_GLEAN_10009743	fugu_GLEAN_10009743	0.106213	-1.0113	NDEPs_DEGs
fugu_GLEAN_10007148	fugu_GLEAN_10007148	-0.327046	-0.52301	NDEPs_NDEGs
fugu_GLEAN_10001262	fugu_GLEAN_10001262	-0.187893	0.88446	NDEPs_DEGs
fugu_GLEAN_10005307	fugu_GLEAN_10005307	-0.0178829	0.88144	NDEPs_NDEGs
fugu_GLEAN_10002593	fugu_GLEAN_10002593	0.0805772	0.44278	NDEPs_NDEGs
fugu_GLEAN_10005654	fugu_GLEAN_10005654	-0.281051	-0.32881	NDEPs_NDEGs
fugu_GLEAN_10004756	fugu_GLEAN_10004756	0.108781	-0.92332	NDEPs_DEGs
fugu_GLEAN_10008148	fugu_GLEAN_10008148	0.125671	0.2463	NDEPs_NDEGs
fugu_GLEAN_10017172	fugu_GLEAN_10017172	0.0427942	-0.50867	NDEPs_NDEGs
fugu_GLEAN_10018364	fugu_GLEAN_10018364	0.252996	-0.16217	NDEPs_NDEGs
fugu_GLEAN_10007295	fugu_GLEAN_10007295	0.0862661	-0.017615	NDEPs_NDEGs
fugu_GLEAN_10016475	fugu_GLEAN_10016475	0.00875363	1.5015	NDEPs_DEGs
fugu_GLEAN_10011650	fugu_GLEAN_10011650	0.0497186	-0.51979	NDEPs_NDEGs
fugu_GLEAN_10008481	fugu_GLEAN_10008481	-0.143363	0.47316	NDEPs_NDEGs
fugu_GLEAN_10008585	fugu_GLEAN_10008585	-0.0818474	-1.3252	NDEPs_DEGs
fugu_GLEAN_10005200	fugu_GLEAN_10005200	-0.0766059	1.7782	NDEPs_DEGs
fugu_GLEAN_10006875	fugu_GLEAN_10006875	0.049614	-0.17581	NDEPs_NDEGs
fugu_GLEAN_10019830	fugu_GLEAN_10019830	0.0270748	-0.20492	NDEPs_NDEGs
fugu_GLEAN_10013376	fugu_GLEAN_10013376	-0.111474	1.5308	NDEPs_DEGs
fugu_GLEAN_10013121	fugu_GLEAN_10013121	-0.0882685	-0.37299	NDEPs_NDEGs
fugu_GLEAN_10013744	fugu_GLEAN_10013744	-0.0591221	-1.1929	NDEPs_DEGs
fugu_GLEAN_10019839	fugu_GLEAN_10019839	0.0210874	0.23164	NDEPs_NDEGs
fugu_GLEAN_10015070	fugu_GLEAN_10015070	0.105891	-0.14759	NDEPs_NDEGs
fugu_GLEAN_10000666	fugu_GLEAN_10000666	-0.0852947	0.0029612	NDEPs_NDEGs
fugu_GLEAN_10006014	fugu_GLEAN_10006014	-0.131558	1.2239	NDEPs_DEGs
fugu_GLEAN_10013240	fugu_GLEAN_10013240	0.126271	-0.6092	NDEPs_NDEGs
fugu_GLEAN_10013551	fugu_GLEAN_10013551	0.00751272	0.58607	NDEPs_NDEGs
fugu_GLEAN_10009511	fugu_GLEAN_10009511	-0.269248	0.005787	NDEPs_NDEGs
fugu_GLEAN_10001650	fugu_GLEAN_10001650	0.101372	-0.77992	NDEPs_DEGs
fugu_GLEAN_10009938	fugu_GLEAN_10009938	0.0636189	1.3962	NDEPs_DEGs
fugu_GLEAN_10004610	fugu_GLEAN_10004610	0.0333448	0.53301	NDEPs_NDEGs
fugu_GLEAN_10019885	fugu_GLEAN_10019885	0.0564115	1.0109	NDEPs_DEGs
fugu_GLEAN_10010811	fugu_GLEAN_10010811	-0.424717	-1.0502	NDEPs_DEGs
fugu_GLEAN_10012637	fugu_GLEAN_10012637	-0.0322234	1.4937	NDEPs_DEGs
fugu_GLEAN_10005391	fugu_GLEAN_10005391	-0.170829	0.50696	NDEPs_NDEGs
fugu_GLEAN_10000508	fugu_GLEAN_10000508	0.0423726	1.1664	NDEPs_DEGs
fugu_GLEAN_10005634	fugu_GLEAN_10005634	-0.0903958	0.085082	NDEPs_NDEGs
fugu_GLEAN_10015592	fugu_GLEAN_10015592	-0.287962	-1.2904	NDEPs_DEGs
fugu_GLEAN_10019376	fugu_GLEAN_10019376	0.0746589	-0.9172	NDEPs_DEGs
fugu_GLEAN_10000805	fugu_GLEAN_10000805	0.022105	0.36569	NDEPs_NDEGs
fugu_GLEAN_10018808	fugu_GLEAN_10018808	-0.0938329	0.92458	NDEPs_NDEGs
fugu_GLEAN_10011144	fugu_GLEAN_10011144	-0.106094	2.5935	NDEPs_DEGs
fugu_GLEAN_10007573	fugu_GLEAN_10007573	-0.0197407	0.063611	NDEPs_NDEGs
fugu_GLEAN_10010422	fugu_GLEAN_10010422	-0.0136619	-1.2502	NDEPs_DEGs
fugu_GLEAN_10005445	fugu_GLEAN_10005445	-0.00683434	-0.16976	NDEPs_NDEGs
fugu_GLEAN_10011561	fugu_GLEAN_10011561	0.268303	-0.42525	NDEPs_NDEGs
fugu_GLEAN_10017079	fugu_GLEAN_10017079	-0.329502	-0.74905	NDEPs_NDEGs
fugu_GLEAN_10009748	fugu_GLEAN_10009748	0.0461935	-0.37064	NDEPs_NDEGs
fugu_GLEAN_10002220	fugu_GLEAN_10002220	0.16164	0.90509	NDEPs_DEGs
fugu_GLEAN_10002998	fugu_GLEAN_10002998	-0.132282	1.5455	NDEPs_DEGs
fugu_GLEAN_10000513	fugu_GLEAN_10000513	0.131161	-0.04944	NDEPs_NDEGs
fugu_GLEAN_10004667	fugu_GLEAN_10004667	-0.0409733	0.10492	NDEPs_NDEGs
fugu_GLEAN_10014860	fugu_GLEAN_10014860	-0.183143	0.35426	NDEPs_NDEGs
fugu_GLEAN_10007329	fugu_GLEAN_10007329	0.0984788	0.35485	NDEPs_NDEGs
fugu_GLEAN_10004951	fugu_GLEAN_10004951	0.259395	0.21246	NDEPs_NDEGs
fugu_GLEAN_10018393	fugu_GLEAN_10018393	0.012377	-1.6284	NDEPs_DEGs
fugu_GLEAN_10005905	fugu_GLEAN_10005905	-0.037072	-0.13946	NDEPs_NDEGs
fugu_GLEAN_10005308	fugu_GLEAN_10005308	0.164997	-1.731	NDEPs_DEGs
fugu_GLEAN_10009837	fugu_GLEAN_10009837	0.101194	0.54274	NDEPs_NDEGs
fugu_GLEAN_10009444	fugu_GLEAN_10009444	-0.00686478	-1.3541	NDEPs_DEGs
fugu_GLEAN_10016361	fugu_GLEAN_10016361	-0.131454	-1.2729	NDEPs_DEGs
fugu_GLEAN_10003359	fugu_GLEAN_10003359	0.186203	-0.92582	NDEPs_DEGs
fugu_GLEAN_10005869	fugu_GLEAN_10005869	-0.250732	0.53251	NDEPs_NDEGs
fugu_GLEAN_10010845	fugu_GLEAN_10010845	-0.100676	-1.5332	NDEPs_DEGs
fugu_GLEAN_10014926	fugu_GLEAN_10014926	-0.164184	-0.55693	NDEPs_NDEGs
fugu_GLEAN_10018764	fugu_GLEAN_10018764	0.240231	0.17291	NDEPs_NDEGs
fugu_GLEAN_10005957	fugu_GLEAN_10005957	0.135199	0.16889	NDEPs_NDEGs
fugu_GLEAN_10011454	fugu_GLEAN_10011454	-0.0801382	1.7095	NDEPs_DEGs
fugu_GLEAN_10014323	fugu_GLEAN_10014323	0.0296098	-0.84521	NDEPs_DEGs
fugu_GLEAN_10011128	fugu_GLEAN_10011128	-0.169451	-1.033	NDEPs_DEGs
fugu_GLEAN_10013332	fugu_GLEAN_10013332	-0.0208658	-1.1341	NDEPs_DEGs
fugu_GLEAN_10013319	fugu_GLEAN_10013319	0.0988952	0.35851	NDEPs_NDEGs
fugu_GLEAN_10012277	fugu_GLEAN_10012277	0.184565	0.34239	NDEPs_NDEGs
fugu_GLEAN_10016320	fugu_GLEAN_10016320	0.08079	0.693	NDEPs_DEGs
fugu_GLEAN_10009348	fugu_GLEAN_10009348	-0.00171638	0.76744	NDEPs_DEGs
fugu_GLEAN_10012730	fugu_GLEAN_10012730	-0.44635	1.885	NDEPs_DEGs
fugu_GLEAN_10014426	fugu_GLEAN_10014426	-0.0903329	0.59297	NDEPs_NDEGs
fugu_GLEAN_10004435	fugu_GLEAN_10004435	0.116059	-0.054644	NDEPs_NDEGs
fugu_GLEAN_10014811	fugu_GLEAN_10014811	0.217148	1.0237	NDEPs_DEGs
fugu_GLEAN_10018648	fugu_GLEAN_10018648	0.104741	1.3392	NDEPs_DEGs
fugu_GLEAN_10006087	fugu_GLEAN_10006087	-0.035421	0.11168	NDEPs_NDEGs
fugu_GLEAN_10007777	fugu_GLEAN_10007777	0.0675878	0.64082	NDEPs_NDEGs
fugu_GLEAN_10016746	fugu_GLEAN_10016746	0.0981015	-1.0862	NDEPs_NDEGs
fugu_GLEAN_10008912	fugu_GLEAN_10008912	-0.0410386	-0.31118	NDEPs_NDEGs
fugu_GLEAN_10018946	fugu_GLEAN_10018946	-0.122853	-0.86184	NDEPs_DEGs
fugu_GLEAN_10018968	fugu_GLEAN_10018968	-0.199028	-0.46314	NDEPs_NDEGs
fugu_GLEAN_10001519	fugu_GLEAN_10001519	-0.0696124	0.35168	NDEPs_NDEGs
fugu_GLEAN_10011588	fugu_GLEAN_10011588	-0.19494	-2.0337	NDEPs_DEGs
fugu_GLEAN_10014734	fugu_GLEAN_10014734	-0.017937	1.3668	NDEPs_DEGs
fugu_GLEAN_10001785	fugu_GLEAN_10001785	0.047671	1.2731	NDEPs_DEGs
fugu_GLEAN_10017966	fugu_GLEAN_10017966	-0.242856	1.961	NDEPs_DEGs
fugu_GLEAN_10007043	fugu_GLEAN_10007043	-0.176663	-0.32288	NDEPs_NDEGs
fugu_GLEAN_10015548	fugu_GLEAN_10015548	-0.0421404	0.15514	NDEPs_NDEGs
fugu_GLEAN_10016659	fugu_GLEAN_10016659	-0.0829273	0.9564	NDEPs_DEGs
fugu_GLEAN_10001425	fugu_GLEAN_10001425	0.0589703	-0.28749	NDEPs_NDEGs
fugu_GLEAN_10007797	fugu_GLEAN_10007797	-0.230396	0.28451	NDEPs_NDEGs
fugu_GLEAN_10015457	fugu_GLEAN_10015457	0.207895	0.11749	NDEPs_NDEGs
fugu_GLEAN_10002525	fugu_GLEAN_10002525	-0.136677	-0.39971	NDEPs_NDEGs
fugu_GLEAN_10016969	fugu_GLEAN_10016969	0.0216304	0.52725	NDEPs_NDEGs
fugu_GLEAN_10013322	fugu_GLEAN_10013322	-0.151376	-1.8438	NDEPs_DEGs
fugu_GLEAN_10005947	fugu_GLEAN_10005947	-0.159409	0.21677	NDEPs_NDEGs
fugu_GLEAN_10009736	fugu_GLEAN_10009736	-0.119894	-0.43016	NDEPs_NDEGs
fugu_GLEAN_10009310	fugu_GLEAN_10009310	-0.0829686	0.32211	NDEPs_NDEGs
fugu_GLEAN_10013663	fugu_GLEAN_10013663	0.0506396	-0.21275	NDEPs_NDEGs
fugu_GLEAN_10001332	fugu_GLEAN_10001332	-0.00357654	1.7598	NDEPs_DEGs
fugu_GLEAN_10009592	fugu_GLEAN_10009592	-0.0404643	0.96813	NDEPs_DEGs
fugu_GLEAN_10003878	fugu_GLEAN_10003878	-0.197668	-0.50499	NDEPs_NDEGs
fugu_GLEAN_10015443	fugu_GLEAN_10015443	-0.312748	0.32546	NDEPs_NDEGs
fugu_GLEAN_10018572	fugu_GLEAN_10018572	-0.22776	1.5063	NDEPs_DEGs
fugu_GLEAN_10009657	fugu_GLEAN_10009657	-0.0500871	0.53724	NDEPs_NDEGs
fugu_GLEAN_10005458	fugu_GLEAN_10005458	-0.0523503	1.2217	NDEPs_DEGs
fugu_GLEAN_10001523	fugu_GLEAN_10001523	0.128994	0.089145	NDEPs_NDEGs
fugu_GLEAN_10011569	fugu_GLEAN_10011569	-0.184421	-0.3202	NDEPs_NDEGs
fugu_GLEAN_10017164	fugu_GLEAN_10017164	-0.184715	1.3161	NDEPs_DEGs
fugu_GLEAN_10007695	fugu_GLEAN_10007695	-0.00275385	1.1566	NDEPs_NDEGs
fugu_GLEAN_10016138	fugu_GLEAN_10016138	-0.0116403	1.7429	NDEPs_DEGs
fugu_GLEAN_10010813	fugu_GLEAN_10010813	-0.0619024	-0.57425	NDEPs_NDEGs
fugu_GLEAN_10001832	fugu_GLEAN_10001832	-0.0167119	-4.5205	NDEPs_DEGs
fugu_GLEAN_10012233	fugu_GLEAN_10012233	-0.0954596	0.0038097	NDEPs_NDEGs
fugu_GLEAN_10000364	fugu_GLEAN_10000364	-0.478505	-1.8577	NDEPs_NDEGs
fugu_GLEAN_10010312	fugu_GLEAN_10010312	-0.0363942	1.8186	NDEPs_DEGs
fugu_GLEAN_10017497	fugu_GLEAN_10017497	-0.162199	0.094968	NDEPs_NDEGs
fugu_GLEAN_10009953	fugu_GLEAN_10009953	-0.0149645	-0.46099	NDEPs_NDEGs
fugu_GLEAN_10008132	fugu_GLEAN_10008132	0.189685	0.27067	NDEPs_NDEGs
fugu_GLEAN_10006835	fugu_GLEAN_10006835	-0.196431	1.0591	NDEPs_DEGs
fugu_GLEAN_10019775	fugu_GLEAN_10019775	0.0107698	0.33484	NDEPs_NDEGs
fugu_GLEAN_10016124	fugu_GLEAN_10016124	0.459495	1.627	NDEPs_NDEGs
fugu_GLEAN_10015738	fugu_GLEAN_10015738	0.122585	0.017832	NDEPs_NDEGs
fugu_GLEAN_10008262	fugu_GLEAN_10008262	-0.105931	-2.4255	NDEPs_DEGs
fugu_GLEAN_10007424	fugu_GLEAN_10007424	0.216228	1.2473	NDEPs_DEGs
fugu_GLEAN_10019420	fugu_GLEAN_10019420	-0.244453	1.249	NDEPs_DEGs
fugu_GLEAN_10010335	fugu_GLEAN_10010335	-0.088129	0.78458	NDEPs_DEGs
fugu_GLEAN_10006719	fugu_GLEAN_10006719	0.118495	-0.25169	NDEPs_NDEGs
fugu_GLEAN_10005342	fugu_GLEAN_10005342	-0.0261257	0.4253	NDEPs_NDEGs
fugu_GLEAN_10018874	fugu_GLEAN_10018874	-0.0541976	0.29446	NDEPs_NDEGs
fugu_GLEAN_10002656	fugu_GLEAN_10002656	0.0278618	-0.47393	NDEPs_NDEGs
fugu_GLEAN_10018285	fugu_GLEAN_10018285	-0.12897	-0.044595	NDEPs_NDEGs
fugu_GLEAN_10016758	fugu_GLEAN_10016758	-0.183038	-0.41427	NDEPs_NDEGs
fugu_GLEAN_10010656	fugu_GLEAN_10010656	-0.108932	-1.4762	NDEPs_DEGs
fugu_GLEAN_10006101	fugu_GLEAN_10006101	0.0336746	0.13351	NDEPs_NDEGs
fugu_GLEAN_10000910	fugu_GLEAN_10000910	-0.335679	1.7796	NDEPs_DEGs
fugu_GLEAN_10004552	fugu_GLEAN_10004552	0.0188108	1.1527	NDEPs_DEGs
fugu_GLEAN_10018765	fugu_GLEAN_10018765	0.0537522	1.0792	NDEPs_DEGs
[truncated: 1,335 more rows]

## Sheet: DEPs-NDEGs
Protein	Gene	Protein_log2(foldchange)	Gene_log2(foldchange)	Type
fugu_GLEAN_10015979	fugu_GLEAN_10015979	0.991269	-0.10782	DEPs_NDEGs
fugu_GLEAN_10010188	fugu_GLEAN_10010188	0.675512	-0.059333	DEPs_NDEGs
fugu_GLEAN_10012122	fugu_GLEAN_10012122	0.634348	1.6446	DEPs_NDEGs
fugu_GLEAN_10001390	fugu_GLEAN_10001390	0.621205	-0.81018	DEPs_NDEGs
fugu_GLEAN_10001153	fugu_GLEAN_10001153	0.612275	-0.046366	DEPs_NDEGs
fugu_GLEAN_10005531	fugu_GLEAN_10005531	0.428785	0.41713	DEPs_NDEGs
fugu_GLEAN_10002889	fugu_GLEAN_10002889	0.424345	0.54679	DEPs_NDEGs
fugu_GLEAN_10017048	fugu_GLEAN_10017048	0.408919	0.46432	DEPs_NDEGs
fugu_GLEAN_10005501	fugu_GLEAN_10005501	0.391164	0.66372	DEPs_NDEGs
fugu_GLEAN_10011154	fugu_GLEAN_10011154	0.363776	-0.48972	DEPs_NDEGs
fugu_GLEAN_10009284	fugu_GLEAN_10009284	0.339869	0.42872	DEPs_NDEGs
fugu_GLEAN_10008808	fugu_GLEAN_10008808	0.338135	-0.071514	DEPs_NDEGs
fugu_GLEAN_10018095	fugu_GLEAN_10018095	0.336903	-0.26681	DEPs_NDEGs
fugu_GLEAN_10015568	fugu_GLEAN_10015568	0.334667	-0.22134	DEPs_NDEGs
fugu_GLEAN_10002270	fugu_GLEAN_10002270	0.334186	-0.29664	DEPs_NDEGs
fugu_GLEAN_10002222	fugu_GLEAN_10002222	0.327181	-0.74419	DEPs_NDEGs
fugu_GLEAN_10010147	fugu_GLEAN_10010147	0.325526	-0.317	DEPs_NDEGs
fugu_GLEAN_10008744	fugu_GLEAN_10008744	0.324891	0.015067	DEPs_NDEGs
fugu_GLEAN_10002181	fugu_GLEAN_10002181	0.319335	0.51331	DEPs_NDEGs
fugu_GLEAN_10002286	fugu_GLEAN_10002286	0.304645	0.34965	DEPs_NDEGs
fugu_GLEAN_10008280	fugu_GLEAN_10008280	0.301721	0.47992	DEPs_NDEGs
fugu_GLEAN_10002026	fugu_GLEAN_10002026	0.293926	0.082669	DEPs_NDEGs
fugu_GLEAN_10013150	fugu_GLEAN_10013150	0.293031	0.52887	DEPs_NDEGs
fugu_GLEAN_10008949	fugu_GLEAN_10008949	0.27116	0.48957	DEPs_NDEGs
fugu_GLEAN_10015864	fugu_GLEAN_10015864	0.270968	0.39081	DEPs_NDEGs
fugu_GLEAN_10007528	fugu_GLEAN_10007528	0.270774	0.56234	DEPs_NDEGs
fugu_GLEAN_10002978	fugu_GLEAN_10002978	0.270422	-1.4324	DEPs_NDEGs
fugu_GLEAN_10006955	fugu_GLEAN_10006955	0.269782	0.82065	DEPs_NDEGs
fugu_GLEAN_10015205	fugu_GLEAN_10015205	0.269401	-0.11928	DEPs_NDEGs
fugu_GLEAN_10016648	fugu_GLEAN_10016648	0.266238	-2.3487	DEPs_NDEGs
fugu_GLEAN_10019130	fugu_GLEAN_10019130	-0.268096	0.12529	DEPs_NDEGs
fugu_GLEAN_10006312	fugu_GLEAN_10006312	-0.27093	-1.1166	DEPs_NDEGs
fugu_GLEAN_10013081	fugu_GLEAN_10013081	-0.294659	0.081983	DEPs_NDEGs
fugu_GLEAN_10003772	fugu_GLEAN_10003772	-0.300859	-0.93556	DEPs_NDEGs
fugu_GLEAN_10006303	fugu_GLEAN_10006303	-0.303157	0.50427	DEPs_NDEGs
fugu_GLEAN_10006108	fugu_GLEAN_10006108	-0.303937	-0.59717	DEPs_NDEGs
fugu_GLEAN_10002137	fugu_GLEAN_10002137	-0.304387	0.092871	DEPs_NDEGs
fugu_GLEAN_10010370	fugu_GLEAN_10010370	-0.305319	0.16374	DEPs_NDEGs
fugu_GLEAN_10003864	fugu_GLEAN_10003864	-0.308963	-0.74946	DEPs_NDEGs
fugu_GLEAN_10000790	fugu_GLEAN_10000790	-0.316275	-0.051744	DEPs_NDEGs
fugu_GLEAN_10005901	fugu_GLEAN_10005901	-0.320362	0.31383	DEPs_NDEGs
fugu_GLEAN_10012657	fugu_GLEAN_10012657	-0.320769	-0.34395	DEPs_NDEGs
fugu_GLEAN_10014551	fugu_GLEAN_10014551	-0.352765	-0.23653	DEPs_NDEGs
fugu_GLEAN_10017729	fugu_GLEAN_10017729	-0.361101	-0.036011	DEPs_NDEGs
fugu_GLEAN_10010198	fugu_GLEAN_10010198	-0.362165	0.33219	DEPs_NDEGs
fugu_GLEAN_10002555	fugu_GLEAN_10002555	-0.371695	0.51242	DEPs_NDEGs
fugu_GLEAN_10017996	fugu_GLEAN_10017996	-0.374541	-0.2728	DEPs_NDEGs
fugu_GLEAN_10011114	fugu_GLEAN_10011114	-0.38468	0.29306	DEPs_NDEGs
fugu_GLEAN_10016420	fugu_GLEAN_10016420	-0.387281	-0.22772	DEPs_NDEGs
fugu_GLEAN_10007739	fugu_GLEAN_10007739	-0.387953	0.56399	DEPs_NDEGs
fugu_GLEAN_10015869	fugu_GLEAN_10015869	-0.434352	0.2243	DEPs_NDEGs
fugu_GLEAN_10003025	fugu_GLEAN_10003025	-0.444869	-0.50614	DEPs_NDEGs
fugu_GLEAN_10014723	fugu_GLEAN_10014723	-0.447999	0.11405	DEPs_NDEGs
fugu_GLEAN_10007534	fugu_GLEAN_10007534	-0.449529	1.0476	DEPs_NDEGs
fugu_GLEAN_10011874	fugu_GLEAN_10011874	-0.453415	-0.472	DEPs_NDEGs
fugu_GLEAN_10004713	fugu_GLEAN_10004713	-0.459078	0.25802	DEPs_NDEGs
fugu_GLEAN_10002740	fugu_GLEAN_10002740	-0.459215	-0.27936	DEPs_NDEGs
fugu_GLEAN_10015153	fugu_GLEAN_10015153	-0.508379	0.0094061	DEPs_NDEGs
fugu_GLEAN_10017424	fugu_GLEAN_10017424	-0.509142	0.024265	DEPs_NDEGs
fugu_GLEAN_10005329	fugu_GLEAN_10005329	-0.509504	-0.11745	DEPs_NDEGs
fugu_GLEAN_10018556	fugu_GLEAN_10018556	-0.522238	-0.56352	DEPs_NDEGs
fugu_GLEAN_10015834	fugu_GLEAN_10015834	-0.537958	0.55756	DEPs_NDEGs
fugu_GLEAN_10018868	fugu_GLEAN_10018868	-0.544532	0.46704	DEPs_NDEGs
fugu_GLEAN_10019870	fugu_GLEAN_10019870	-0.556514	-0.57926	DEPs_NDEGs
fugu_GLEAN_10014381	fugu_GLEAN_10014381	-0.587075	0.65075	DEPs_NDEGs
fugu_GLEAN_10001252	fugu_GLEAN_10001252	-0.594162	0.56828	DEPs_NDEGs
fugu_GLEAN_10013041	fugu_GLEAN_10013041	-0.617043	-0.23799	DEPs_NDEGs
fugu_GLEAN_10012330	fugu_GLEAN_10012330	-0.627705	-0.16962	DEPs_NDEGs
fugu_GLEAN_10019875	fugu_GLEAN_10019875	-0.674825	-0.21145	DEPs_NDEGs
fugu_GLEAN_10011161	fugu_GLEAN_10011161	-0.69904	0.10299	DEPs_NDEGs
fugu_GLEAN_10017063	fugu_GLEAN_10017063	-0.740295	-0.12207	DEPs_NDEGs
fugu_GLEAN_10001902	fugu_GLEAN_10001902	-0.770533	-0.004584	DEPs_NDEGs
fugu_GLEAN_10015145	fugu_GLEAN_10015145	-0.795088	-1.1402	DEPs_NDEGs
fugu_GLEAN_10001842	fugu_GLEAN_10001842	-0.864799	0.014788	DEPs_NDEGs
fugu_GLEAN_10001505	fugu_GLEAN_10001505	-1.08786	1.4374	DEPs_NDEGs

## Sheet: NDEPs-DEGs
Protein	Gene	Protein_log2(foldchange)	Gene_log2(foldchange)	Type
fugu_GLEAN_10001890	fugu_GLEAN_10001890	0.139587	-1.4618	NDEPs_DEGs
fugu_GLEAN_10016260	fugu_GLEAN_10016260	0.116906	0.60758	NDEPs_DEGs
fugu_GLEAN_10014441	fugu_GLEAN_10014441	0.213841	1.8962	NDEPs_DEGs
fugu_GLEAN_10013227	fugu_GLEAN_10013227	-0.139242	-1.2709	NDEPs_DEGs
fugu_GLEAN_10015030	fugu_GLEAN_10015030	0.11885	0.74921	NDEPs_DEGs
fugu_GLEAN_10013242	fugu_GLEAN_10013242	0.193503	-1.3399	NDEPs_DEGs
fugu_GLEAN_10011733	fugu_GLEAN_10011733	0.139308	1.0409	NDEPs_DEGs
fugu_GLEAN_10013923	fugu_GLEAN_10013923	0.101635	-1.1961	NDEPs_DEGs
fugu_GLEAN_10018947	fugu_GLEAN_10018947	0.21392	0.71085	NDEPs_DEGs
fugu_GLEAN_10009852	fugu_GLEAN_10009852	-0.111751	-1.9097	NDEPs_DEGs
fugu_GLEAN_10012037	fugu_GLEAN_10012037	0.105686	0.96214	NDEPs_DEGs
fugu_GLEAN_10003345	fugu_GLEAN_10003345	0.152394	0.6545	NDEPs_DEGs
fugu_GLEAN_10009903	fugu_GLEAN_10009903	0.197474	2.2279	NDEPs_DEGs
fugu_GLEAN_10018215	fugu_GLEAN_10018215	0.114925	2.5912	NDEPs_DEGs
fugu_GLEAN_10013047	fugu_GLEAN_10013047	0.0919015	1.6188	NDEPs_DEGs
fugu_GLEAN_10008330	fugu_GLEAN_10008330	0.177633	2.2696	NDEPs_DEGs
fugu_GLEAN_10000834	fugu_GLEAN_10000834	0.0524479	1.3072	NDEPs_DEGs
fugu_GLEAN_10017056	fugu_GLEAN_10017056	-0.0998191	0.78436	NDEPs_DEGs
fugu_GLEAN_10000788	fugu_GLEAN_10000788	0.0842058	2.0279	NDEPs_DEGs
fugu_GLEAN_10009814	fugu_GLEAN_10009814	0.0655613	0.70904	NDEPs_DEGs
fugu_GLEAN_10018840	fugu_GLEAN_10018840	0.15503	-1.3417	NDEPs_DEGs
fugu_GLEAN_10016317	fugu_GLEAN_10016317	-0.245992	0.70168	NDEPs_DEGs
fugu_GLEAN_10014492	fugu_GLEAN_10014492	0.128798	3.5645	NDEPs_DEGs
fugu_GLEAN_10000671	fugu_GLEAN_10000671	0.180856	1.0589	NDEPs_DEGs
fugu_GLEAN_10003334	fugu_GLEAN_10003334	0.206586	2.729	NDEPs_DEGs
fugu_GLEAN_10013796	fugu_GLEAN_10013796	0.159156	1.2502	NDEPs_DEGs
fugu_GLEAN_10005652	fugu_GLEAN_10005652	0.0993572	1.0587	NDEPs_DEGs
fugu_GLEAN_10011086	fugu_GLEAN_10011086	0.155532	0.77995	NDEPs_DEGs
fugu_GLEAN_10006972	fugu_GLEAN_10006972	0.171053	0.82257	NDEPs_DEGs
fugu_GLEAN_10005862	fugu_GLEAN_10005862	0.104123	1.4603	NDEPs_DEGs
fugu_GLEAN_10016291	fugu_GLEAN_10016291	-0.101685	-4.2072	NDEPs_DEGs
fugu_GLEAN_10017027	fugu_GLEAN_10017027	0.163012	0.67257	NDEPs_DEGs
fugu_GLEAN_10002350	fugu_GLEAN_10002350	0.0842807	1.7659	NDEPs_DEGs
fugu_GLEAN_10007340	fugu_GLEAN_10007340	0.222688	1.8528	NDEPs_DEGs
fugu_GLEAN_10006803	fugu_GLEAN_10006803	0.195486	0.70362	NDEPs_DEGs
fugu_GLEAN_10016773	fugu_GLEAN_10016773	0.174013	1.2071	NDEPs_DEGs
fugu_GLEAN_10005252	fugu_GLEAN_10005252	0.1863	1.8001	NDEPs_DEGs
fugu_GLEAN_10010681	fugu_GLEAN_10010681	0.188188	-0.87353	NDEPs_DEGs
fugu_GLEAN_10006519	fugu_GLEAN_10006519	0.14168	1.3789	NDEPs_DEGs
fugu_GLEAN_10018615	fugu_GLEAN_10018615	0.205245	0.64964	NDEPs_DEGs
fugu_GLEAN_10011496	fugu_GLEAN_10011496	-0.231778	0.69918	NDEPs_DEGs
fugu_GLEAN_10016544	fugu_GLEAN_10016544	-0.218872	0.74655	NDEPs_DEGs
fugu_GLEAN_10010775	fugu_GLEAN_10010775	-0.223852	-1.9561	NDEPs_DEGs
fugu_GLEAN_10010309	fugu_GLEAN_10010309	-0.11067	0.67208	NDEPs_DEGs
fugu_GLEAN_10000633	fugu_GLEAN_10000633	0.0995713	1.6874	NDEPs_DEGs
fugu_GLEAN_10017640	fugu_GLEAN_10017640	-0.260518	0.83164	NDEPs_DEGs
fugu_GLEAN_10016191	fugu_GLEAN_10016191	0.239398	1.7407	NDEPs_DEGs
fugu_GLEAN_10014556	fugu_GLEAN_10014556	-0.0864323	-1.321	NDEPs_DEGs
fugu_GLEAN_10017139	fugu_GLEAN_10017139	0.184555	1.4965	NDEPs_DEGs
fugu_GLEAN_10003575	fugu_GLEAN_10003575	0.225846	0.64454	NDEPs_DEGs
fugu_GLEAN_10019128	fugu_GLEAN_10019128	0.0885935	2.3625	NDEPs_DEGs
fugu_GLEAN_10006585	fugu_GLEAN_10006585	0.131501	-0.92744	NDEPs_DEGs
fugu_GLEAN_10013304	fugu_GLEAN_10013304	0.144433	1.1733	NDEPs_DEGs
fugu_GLEAN_10001423	fugu_GLEAN_10001423	-0.203112	-1.2425	NDEPs_DEGs
fugu_GLEAN_10014164	fugu_GLEAN_10014164	0.228516	2.444	NDEPs_DEGs
fugu_GLEAN_10004207	fugu_GLEAN_10004207	0.208751	1.1984	NDEPs_DEGs
fugu_GLEAN_10019329	fugu_GLEAN_10019329	0.108012	0.968	NDEPs_DEGs
fugu_GLEAN_10010310	fugu_GLEAN_10010310	-0.0912685	-0.69638	NDEPs_DEGs
fugu_GLEAN_10003524	fugu_GLEAN_10003524	-0.0927601	0.6529	NDEPs_DEGs
fugu_GLEAN_10004239	fugu_GLEAN_10004239	0.180144	1.4705	NDEPs_DEGs
fugu_GLEAN_10001984	fugu_GLEAN_10001984	-0.108816	-1.8336	NDEPs_DEGs
fugu_GLEAN_10003360	fugu_GLEAN_10003360	0.179768	0.88755	NDEPs_DEGs
fugu_GLEAN_10008425	fugu_GLEAN_10008425	-0.262578	-0.99289	NDEPs_DEGs
fugu_GLEAN_10000245	fugu_GLEAN_10000245	0.24833	1.9991	NDEPs_DEGs
fugu_GLEAN_10015911	fugu_GLEAN_10015911	0.260346	1.4419	NDEPs_DEGs
fugu_GLEAN_10017617	fugu_GLEAN_10017617	0.141951	-1.382	NDEPs_DEGs
fugu_GLEAN_10012038	fugu_GLEAN_10012038	-0.169664	2.934	NDEPs_DEGs
fugu_GLEAN_10009656	fugu_GLEAN_10009656	0.179766	-1.5726	NDEPs_DEGs
fugu_GLEAN_10019784	fugu_GLEAN_10019784	-0.124143	0.90995	NDEPs_DEGs
fugu_GLEAN_10011601	fugu_GLEAN_10011601	0.174092	0.80577	NDEPs_DEGs
fugu_GLEAN_10009840	fugu_GLEAN_10009840	0.13366	1.8966	NDEPs_DEGs
fugu_GLEAN_10015092	fugu_GLEAN_10015092	0.103683	0.68369	NDEPs_DEGs
fugu_GLEAN_10016676	fugu_GLEAN_10016676	-0.243253	1.1181	NDEPs_DEGs
fugu_GLEAN_10004568	fugu_GLEAN_10004568	0.170722	0.8815	NDEPs_DEGs
fugu_GLEAN_10008450	fugu_GLEAN_10008450	-0.143035	-0.82365	NDEPs_DEGs
fugu_GLEAN_10001839	fugu_GLEAN_10001839	0.191424	0.78933	NDEPs_DEGs
fugu_GLEAN_10015521	fugu_GLEAN_10015521	0.150629	-1.5428	NDEPs_DEGs
fugu_GLEAN_10003972	fugu_GLEAN_10003972	0.261785	3.2569	NDEPs_DEGs
fugu_GLEAN_10007399	fugu_GLEAN_10007399	-0.209478	1.7022	NDEPs_DEGs
fugu_GLEAN_10007557	fugu_GLEAN_10007557	-0.137357	-1.199	NDEPs_DEGs
fugu_GLEAN_10016017	fugu_GLEAN_10016017	0.157115	1.2415	NDEPs_DEGs
fugu_GLEAN_10014464	fugu_GLEAN_10014464	-0.101067	0.91072	NDEPs_DEGs
fugu_GLEAN_10003370	fugu_GLEAN_10003370	-0.239374	1.5144	NDEPs_DEGs
fugu_GLEAN_10002895	fugu_GLEAN_10002895	0.172374	1.2433	NDEPs_DEGs
fugu_GLEAN_10016142	fugu_GLEAN_10016142	-0.225472	-0.74729	NDEPs_DEGs
fugu_GLEAN_10003514	fugu_GLEAN_10003514	0.191929	0.91068	NDEPs_DEGs
fugu_GLEAN_10010777	fugu_GLEAN_10010777	0.112727	1.5426	NDEPs_DEGs
fugu_GLEAN_10000488	fugu_GLEAN_10000488	-0.182732	0.87208	NDEPs_DEGs
fugu_GLEAN_10014585	fugu_GLEAN_10014585	0.207382	-1.1793	NDEPs_DEGs
fugu_GLEAN_10012424	fugu_GLEAN_10012424	-0.241852	0.87929	NDEPs_DEGs
fugu_GLEAN_10017145	fugu_GLEAN_10017145	-0.127461	-1.2349	NDEPs_DEGs
fugu_GLEAN_10005285	fugu_GLEAN_10005285	-0.130601	-0.96404	NDEPs_DEGs
fugu_GLEAN_10006705	fugu_GLEAN_10006705	0.125285	0.85155	NDEPs_DEGs
fugu_GLEAN_10008571	fugu_GLEAN_10008571	0.234159	0.83606	NDEPs_DEGs
fugu_GLEAN_10018009	fugu_GLEAN_10018009	0.255991	0.69159	NDEPs_DEGs
fugu_GLEAN_10001398	fugu_GLEAN_10001398	0.123808	1.069	NDEPs_DEGs
fugu_GLEAN_10019825	fugu_GLEAN_10019825	0.222148	0.75041	NDEPs_DEGs
fugu_GLEAN_10013480	fugu_GLEAN_10013480	-0.258441	1.5804	NDEPs_DEGs
fugu_GLEAN_10019347	fugu_GLEAN_10019347	-0.239132	-1.0094	NDEPs_DEGs
fugu_GLEAN_10009860	fugu_GLEAN_10009860	0.142777	-1.3821	NDEPs_DEGs
fugu_GLEAN_10006916	fugu_GLEAN_10006916	0.194373	1.4161	NDEPs_DEGs
fugu_GLEAN_10009861	fugu_GLEAN_10009861	0.122087	2.7488	NDEPs_DEGs
fugu_GLEAN_10000468	fugu_GLEAN_10000468	0.242698	1.4084	NDEPs_DEGs
fugu_GLEAN_10003903	fugu_GLEAN_10003903	0.00711224	0.63039	NDEPs_DEGs
fugu_GLEAN_10018288	fugu_GLEAN_10018288	-0.0175602	-0.67265	NDEPs_DEGs
fugu_GLEAN_10000746	fugu_GLEAN_10000746	-0.0248306	-2.3118	NDEPs_DEGs
fugu_GLEAN_10010558	fugu_GLEAN_10010558	0.313957	1.789	NDEPs_DEGs
fugu_GLEAN_10006743	fugu_GLEAN_10006743	0.0281235	-1.1277	NDEPs_DEGs
fugu_GLEAN_10011072	fugu_GLEAN_10011072	0.0487398	1.0031	NDEPs_DEGs
fugu_GLEAN_10001285	fugu_GLEAN_10001285	0.0914642	0.70211	NDEPs_DEGs
fugu_GLEAN_10007255	fugu_GLEAN_10007255	-0.0589373	4.051	NDEPs_DEGs
fugu_GLEAN_10007327	fugu_GLEAN_10007327	0.0199324	-2.0016	NDEPs_DEGs
fugu_GLEAN_10015801	fugu_GLEAN_10015801	0.0501826	-1.0073	NDEPs_DEGs
fugu_GLEAN_10007932	fugu_GLEAN_10007932	0.100419	-1.0279	NDEPs_DEGs
fugu_GLEAN_10002692	fugu_GLEAN_10002692	0.132502	1.6895	NDEPs_DEGs
fugu_GLEAN_10002170	fugu_GLEAN_10002170	0.00382672	-0.76479	NDEPs_DEGs
fugu_GLEAN_10001205	fugu_GLEAN_10001205	0.0365371	-1.4492	NDEPs_DEGs
fugu_GLEAN_10012999	fugu_GLEAN_10012999	0.353466	-1.9043	NDEPs_DEGs
fugu_GLEAN_10000400	fugu_GLEAN_10000400	0.147391	0.6322	NDEPs_DEGs
fugu_GLEAN_10014591	fugu_GLEAN_10014591	-0.0278014	0.7561	NDEPs_DEGs
fugu_GLEAN_10002920	fugu_GLEAN_10002920	0.0873827	1.1495	NDEPs_DEGs
fugu_GLEAN_10003594	fugu_GLEAN_10003594	-0.0721597	-0.7579	NDEPs_DEGs
fugu_GLEAN_10001509	fugu_GLEAN_10001509	-0.0761921	-1.3491	NDEPs_DEGs
fugu_GLEAN_10016608	fugu_GLEAN_10016608	0.149875	-2.3681	NDEPs_DEGs
fugu_GLEAN_10013298	fugu_GLEAN_10013298	0.0531072	1.3222	NDEPs_DEGs
fugu_GLEAN_10002568	fugu_GLEAN_10002568	-0.0195038	1.3865	NDEPs_DEGs
fugu_GLEAN_10006492	fugu_GLEAN_10006492	0.138468	1.1857	NDEPs_DEGs
fugu_GLEAN_10007024	fugu_GLEAN_10007024	0.183107	2.0121	NDEPs_DEGs
fugu_GLEAN_10013525	fugu_GLEAN_10013525	-0.0928694	-0.9046	NDEPs_DEGs
fugu_GLEAN_10000117	fugu_GLEAN_10000117	-0.0183285	1.0879	NDEPs_DEGs
fugu_GLEAN_10012997	fugu_GLEAN_10012997	0.0310719	0.74694	NDEPs_DEGs
fugu_GLEAN_10006771	fugu_GLEAN_10006771	0.0862294	1.6943	NDEPs_DEGs
fugu_GLEAN_10013076	fugu_GLEAN_10013076	-0.0162727	1.0657	NDEPs_DEGs
fugu_GLEAN_10010611	fugu_GLEAN_10010611	0.00770072	0.79219	NDEPs_DEGs
fugu_GLEAN_10002819	fugu_GLEAN_10002819	0.0593885	-1.6805	NDEPs_DEGs
fugu_GLEAN_10004083	fugu_GLEAN_10004083	0.172045	-2.961	NDEPs_DEGs
fugu_GLEAN_10019494	fugu_GLEAN_10019494	0.204097	-1.0443	NDEPs_DEGs
fugu_GLEAN_10010434	fugu_GLEAN_10010434	0.0404674	-1.1728	NDEPs_DEGs
fugu_GLEAN_10010588	fugu_GLEAN_10010588	0.152339	1.3259	NDEPs_DEGs
fugu_GLEAN_10007441	fugu_GLEAN_10007441	0.107392	1.0968	NDEPs_DEGs
fugu_GLEAN_10007723	fugu_GLEAN_10007723	0.192467	1.3959	NDEPs_DEGs
fugu_GLEAN_10016158	fugu_GLEAN_10016158	0.0743903	-2.0484	NDEPs_DEGs
fugu_GLEAN_10012632	fugu_GLEAN_10012632	0.0568346	1.1724	NDEPs_DEGs
fugu_GLEAN_10000621	fugu_GLEAN_10000621	0.0933519	-0.63143	NDEPs_DEGs
fugu_GLEAN_10017810	fugu_GLEAN_10017810	0.105319	0.99085	NDEPs_DEGs
fugu_GLEAN_10013795	fugu_GLEAN_10013795	0.0917323	1.3029	NDEPs_DEGs
fugu_GLEAN_10009830	fugu_GLEAN_10009830	0.0477254	-0.73451	NDEPs_DEGs
fugu_GLEAN_10013527	fugu_GLEAN_10013527	0.19254	-1.3087	NDEPs_DEGs
fugu_GLEAN_10019768	fugu_GLEAN_10019768	0.123809	-0.90989	NDEPs_DEGs
fugu_GLEAN_10017271	fugu_GLEAN_10017271	0.0387087	-1.2267	NDEPs_DEGs
fugu_GLEAN_10017295	fugu_GLEAN_10017295	-0.140824	1.3227	NDEPs_DEGs
fugu_GLEAN_10017049	fugu_GLEAN_10017049	0.0710322	-1.3173	NDEPs_DEGs
fugu_GLEAN_10014123	fugu_GLEAN_10014123	-0.00538118	-1.0727	NDEPs_DEGs
fugu_GLEAN_10015314	fugu_GLEAN_10015314	0.060699	0.96892	NDEPs_DEGs
fugu_GLEAN_10010566	fugu_GLEAN_10010566	0.137734	0.59991	NDEPs_DEGs
fugu_GLEAN_10018746	fugu_GLEAN_10018746	0.122375	-0.95001	NDEPs_DEGs
fugu_GLEAN_10018264	fugu_GLEAN_10018264	-0.0935634	-0.85911	NDEPs_DEGs
fugu_GLEAN_10014732	fugu_GLEAN_10014732	0.425847	2.0854	NDEPs_DEGs
fugu_GLEAN_10008126	fugu_GLEAN_10008126	0.0482753	-1.0733	NDEPs_DEGs
fugu_GLEAN_10004341	fugu_GLEAN_10004341	0.0861057	0.91802	NDEPs_DEGs
fugu_GLEAN_10000584	fugu_GLEAN_10000584	0.029549	1.2232	NDEPs_DEGs
fugu_GLEAN_10017376	fugu_GLEAN_10017376	0.0360939	0.69546	NDEPs_DEGs
fugu_GLEAN_10006125	fugu_GLEAN_10006125	0.0645187	0.91189	NDEPs_DEGs
fugu_GLEAN_10004174	fugu_GLEAN_10004174	0.0589537	-1.4884	NDEPs_DEGs
fugu_GLEAN_10016129	fugu_GLEAN_10016129	-0.0454299	-0.84168	NDEPs_DEGs
fugu_GLEAN_10019852	fugu_GLEAN_10019852	0.0622709	-1.0665	NDEPs_DEGs
fugu_GLEAN_10003531	fugu_GLEAN_10003531	0.0183593	0.92105	NDEPs_DEGs
fugu_GLEAN_10012241	fugu_GLEAN_10012241	0.00869197	-1.2411	NDEPs_DEGs
fugu_GLEAN_10009443	fugu_GLEAN_10009443	-0.240357	-2.4764	NDEPs_DEGs
fugu_GLEAN_10009323	fugu_GLEAN_10009323	-0.0261228	0.75016	NDEPs_DEGs
fugu_GLEAN_10009235	fugu_GLEAN_10009235	0.00403678	0.8219	NDEPs_DEGs
fugu_GLEAN_10005222	fugu_GLEAN_10005222	0.153187	1.0972	NDEPs_DEGs
fugu_GLEAN_10013481	fugu_GLEAN_10013481	0.182278	-1.4639	NDEPs_DEGs
fugu_GLEAN_10009927	fugu_GLEAN_10009927	0.114078	0.99059	NDEPs_DEGs
fugu_GLEAN_10004234	fugu_GLEAN_10004234	-0.04923	0.66577	NDEPs_DEGs
fugu_GLEAN_10013829	fugu_GLEAN_10013829	0.0748753	-1.1342	NDEPs_DEGs
fugu_GLEAN_10002356	fugu_GLEAN_10002356	-0.154922	0.64478	NDEPs_DEGs
fugu_GLEAN_10017428	fugu_GLEAN_10017428	0.117292	-1.1195	NDEPs_DEGs
fugu_GLEAN_10012346	fugu_GLEAN_10012346	0.0699743	1.2516	NDEPs_DEGs
fugu_GLEAN_10019265	fugu_GLEAN_10019265	0.0401504	1.325	NDEPs_DEGs
fugu_GLEAN_10009077	fugu_GLEAN_10009077	0.174743	1.4439	NDEPs_DEGs
fugu_GLEAN_10014049	fugu_GLEAN_10014049	0.0750602	1.9267	NDEPs_DEGs
fugu_GLEAN_10015306	fugu_GLEAN_10015306	-0.0574637	1.396	NDEPs_DEGs
fugu_GLEAN_10005449	fugu_GLEAN_10005449	0.0564878	-1.4617	NDEPs_DEGs
fugu_GLEAN_10002595	fugu_GLEAN_10002595	-0.0635494	0.67153	NDEPs_DEGs
fugu_GLEAN_10003424	fugu_GLEAN_10003424	0.0776764	1.0471	NDEPs_DEGs
fugu_GLEAN_10005530	fugu_GLEAN_10005530	0.000184653	0.7355	NDEPs_DEGs
fugu_GLEAN_10019908	fugu_GLEAN_10019908	0.0387255	1.5374	NDEPs_DEGs
fugu_GLEAN_10004892	fugu_GLEAN_10004892	0.0466768	1.0657	NDEPs_DEGs
fugu_GLEAN_10009525	fugu_GLEAN_10009525	-0.00332636	-1.3996	NDEPs_DEGs
fugu_GLEAN_10005338	fugu_GLEAN_10005338	0.206301	3.1765	NDEPs_DEGs
fugu_GLEAN_10015029	fugu_GLEAN_10015029	0.0611983	1.4295	NDEPs_DEGs
fugu_GLEAN_10003012	fugu_GLEAN_10003012	0.0864754	-0.91477	NDEPs_DEGs
fugu_GLEAN_10003391	fugu_GLEAN_10003391	0.00792026	1.1568	NDEPs_DEGs
fugu_GLEAN_10002403	fugu_GLEAN_10002403	0.0456568	0.77339	NDEPs_DEGs
fugu_GLEAN_10001553	fugu_GLEAN_10001553	0.0540246	0.65722	NDEPs_DEGs
fugu_GLEAN_10012696	fugu_GLEAN_10012696	-0.0131013	0.68939	NDEPs_DEGs
fugu_GLEAN_10002781	fugu_GLEAN_10002781	0.000491875	0.8017	NDEPs_DEGs
fugu_GLEAN_10014580	fugu_GLEAN_10014580	0.153735	-0.63476	NDEPs_DEGs
fugu_GLEAN_10014853	fugu_GLEAN_10014853	0.143072	1.0295	NDEPs_DEGs
fugu_GLEAN_10014218	fugu_GLEAN_10014218	0.0934074	1.2955	NDEPs_DEGs
fugu_GLEAN_10014224	fugu_GLEAN_10014224	-0.176624	-0.93776	NDEPs_DEGs
fugu_GLEAN_10018277	fugu_GLEAN_10018277	0.00709788	-2.0234	NDEPs_DEGs
fugu_GLEAN_10002957	fugu_GLEAN_10002957	0.121249	1.0874	NDEPs_DEGs
fugu_GLEAN_10016793	fugu_GLEAN_10016793	-0.047404	0.78385	NDEPs_DEGs
fugu_GLEAN_10014505	fugu_GLEAN_10014505	-0.0157534	1.0298	NDEPs_DEGs
fugu_GLEAN_10012913	fugu_GLEAN_10012913	0.0471838	0.66096	NDEPs_DEGs
fugu_GLEAN_10001474	fugu_GLEAN_10001474	0.0280853	1.3536	NDEPs_DEGs
fugu_GLEAN_10016285	fugu_GLEAN_10016285	0.0833169	2.6466	NDEPs_DEGs
fugu_GLEAN_10002805	fugu_GLEAN_10002805	0.121476	2.0065	NDEPs_DEGs
fugu_GLEAN_10018019	fugu_GLEAN_10018019	0.0401153	-2.6641	NDEPs_DEGs
fugu_GLEAN_10010281	fugu_GLEAN_10010281	0.0020126	0.99661	NDEPs_DEGs
fugu_GLEAN_10018237	fugu_GLEAN_10018237	0.0190685	1.402	NDEPs_DEGs
fugu_GLEAN_10019157	fugu_GLEAN_10019157	0.01249	-4.1292	NDEPs_DEGs
fugu_GLEAN_10015488	fugu_GLEAN_10015488	0.266138	1.1784	NDEPs_DEGs
fugu_GLEAN_10012625	fugu_GLEAN_10012625	-0.0659365	0.96764	NDEPs_DEGs
fugu_GLEAN_10016791	fugu_GLEAN_10016791	0.0575695	0.791	NDEPs_DEGs
fugu_GLEAN_10011902	fugu_GLEAN_10011902	0.0316112	0.93309	NDEPs_DEGs
fugu_GLEAN_10014620	fugu_GLEAN_10014620	0.193353	-1.2752	NDEPs_DEGs
fugu_GLEAN_10004688	fugu_GLEAN_10004688	0.00528356	0.69313	NDEPs_DEGs
fugu_GLEAN_10008555	fugu_GLEAN_10008555	0.065258	1.744	NDEPs_DEGs
fugu_GLEAN_10009095	fugu_GLEAN_10009095	0.0978872	0.6686	NDEPs_DEGs
fugu_GLEAN_10019879	fugu_GLEAN_10019879	0.0979303	0.67164	NDEPs_DEGs
fugu_GLEAN_10013864	fugu_GLEAN_10013864	0.0453102	-1.8489	NDEPs_DEGs
fugu_GLEAN_10005529	fugu_GLEAN_10005529	0.131157	1.0505	NDEPs_DEGs
fugu_GLEAN_10008883	fugu_GLEAN_10008883	0.0866629	1.4051	NDEPs_DEGs
fugu_GLEAN_10016372	fugu_GLEAN_10016372	-0.0295277	0.88508	NDEPs_DEGs
fugu_GLEAN_10001047	fugu_GLEAN_10001047	0.0271654	1.006	NDEPs_DEGs
fugu_GLEAN_10019135	fugu_GLEAN_10019135	-0.0798958	2.4054	NDEPs_DEGs
fugu_GLEAN_10014288	fugu_GLEAN_10014288	0.0507775	1.4787	NDEPs_DEGs
fugu_GLEAN_10005648	fugu_GLEAN_10005648	0.0846467	0.93965	NDEPs_DEGs
fugu_GLEAN_10012677	fugu_GLEAN_10012677	-0.0229561	-0.87634	NDEPs_DEGs
fugu_GLEAN_10016968	fugu_GLEAN_10016968	0.0531086	-1.0113	NDEPs_DEGs
fugu_GLEAN_10009224	fugu_GLEAN_10009224	-0.00346518	-1.0439	NDEPs_DEGs
fugu_GLEAN_10010540	fugu_GLEAN_10010540	0.0464953	-0.87335	NDEPs_DEGs
fugu_GLEAN_10009573	fugu_GLEAN_10009573	0.0918799	1.394	NDEPs_DEGs
fugu_GLEAN_10006405	fugu_GLEAN_10006405	0.0374652	1.3194	NDEPs_DEGs
fugu_GLEAN_10000905	fugu_GLEAN_10000905	0.0700128	0.62855	NDEPs_DEGs
fugu_GLEAN_10004871	fugu_GLEAN_10004871	0.0753355	1.6202	NDEPs_DEGs
fugu_GLEAN_10005986	fugu_GLEAN_10005986	0.00114793	-2.2695	NDEPs_DEGs
fugu_GLEAN_10005769	fugu_GLEAN_10005769	0.00373751	-0.79195	NDEPs_DEGs
fugu_GLEAN_10000331	fugu_GLEAN_10000331	0.0232099	0.84983	NDEPs_DEGs
fugu_GLEAN_10006297	fugu_GLEAN_10006297	0.741917	2.4689	NDEPs_DEGs
fugu_GLEAN_10012517	fugu_GLEAN_10012517	0.0615246	-0.82792	NDEPs_DEGs
fugu_GLEAN_10016448	fugu_GLEAN_10016448	0.0456638	-0.96425	NDEPs_DEGs
fugu_GLEAN_10006388	fugu_GLEAN_10006388	0.0473862	1.8464	NDEPs_DEGs
fugu_GLEAN_10008695	fugu_GLEAN_10008695	0.0445662	-2.1922	NDEPs_DEGs
fugu_GLEAN_10006577	fugu_GLEAN_10006577	0.0645587	0.92053	NDEPs_DEGs
fugu_GLEAN_10014876	fugu_GLEAN_10014876	0.0887536	-1.9215	NDEPs_DEGs
fugu_GLEAN_10001611	fugu_GLEAN_10001611	-0.0902868	0.83893	NDEPs_DEGs
fugu_GLEAN_10016671	fugu_GLEAN_10016671	0.182463	-0.78559	NDEPs_DEGs
fugu_GLEAN_10016239	fugu_GLEAN_10016239	-0.228988	-0.70841	NDEPs_DEGs
fugu_GLEAN_10015705	fugu_GLEAN_10015705	-0.000347731	-0.69966	NDEPs_DEGs
fugu_GLEAN_10019757	fugu_GLEAN_10019757	-0.0862133	-1.1653	NDEPs_DEGs
fugu_GLEAN_10012300	fugu_GLEAN_10012300	-0.0527468	1.3806	NDEPs_DEGs
fugu_GLEAN_10012318	fugu_GLEAN_10012318	0.0791466	0.83352	NDEPs_DEGs
fugu_GLEAN_10011116	fugu_GLEAN_10011116	-0.0174784	0.99268	NDEPs_DEGs
fugu_GLEAN_10018238	fugu_GLEAN_10018238	0.0479236	2.487	NDEPs_DEGs
fugu_GLEAN_10017407	fugu_GLEAN_10017407	0.0604154	-0.91214	NDEPs_DEGs
fugu_GLEAN_10010642	fugu_GLEAN_10010642	0.0386708	-1.7149	NDEPs_DEGs
fugu_GLEAN_10012081	fugu_GLEAN_10012081	0.0446669	2.1226	NDEPs_DEGs
fugu_GLEAN_10005854	fugu_GLEAN_10005854	-0.0326764	1.5062	NDEPs_DEGs
fugu_GLEAN_10011378	fugu_GLEAN_10011378	-0.0106342	1.3129	NDEPs_DEGs
fugu_GLEAN_10002600	fugu_GLEAN_10002600	-0.00601413	0.78829	NDEPs_DEGs
fugu_GLEAN_10007530	fugu_GLEAN_10007530	0.10151	1.6957	NDEPs_DEGs
fugu_GLEAN_10011975	fugu_GLEAN_10011975	0.00618167	-1.1627	NDEPs_DEGs
fugu_GLEAN_10017029	fugu_GLEAN_10017029	0.0964575	-1.5541	NDEPs_DEGs
fugu_GLEAN_10006020	fugu_GLEAN_10006020	0.0534895	1.1767	NDEPs_DEGs
fugu_GLEAN_10007564	fugu_GLEAN_10007564	0.00831047	1.4491	NDEPs_DEGs
fugu_GLEAN_10018733	fugu_GLEAN_10018733	0.067786	0.65311	NDEPs_DEGs
fugu_GLEAN_10006296	fugu_GLEAN_10006296	0.183368	-1.5308	NDEPs_DEGs
fugu_GLEAN_10017246	fugu_GLEAN_10017246	0.0117332	1.3789	NDEPs_DEGs
fugu_GLEAN_10017816	fugu_GLEAN_10017816	-0.00335239	2.7514	NDEPs_DEGs
fugu_GLEAN_10019306	fugu_GLEAN_10019306	0.134047	1.0624	NDEPs_DEGs
fugu_GLEAN_10013547	fugu_GLEAN_10013547	0.108978	-1.1534	NDEPs_DEGs
fugu_GLEAN_10018343	fugu_GLEAN_10018343	-0.654588	-1.4726	NDEPs_DEGs
fugu_GLEAN_10003907	fugu_GLEAN_10003907	0.178568	-0.66035	NDEPs_DEGs
fugu_GLEAN_10006097	fugu_GLEAN_10006097	0.355988	1.5745	NDEPs_DEGs
fugu_GLEAN_10000558	fugu_GLEAN_10000558	-0.0876828	0.77303	NDEPs_DEGs
fugu_GLEAN_10003670	fugu_GLEAN_10003670	-0.135435	-1.3198	NDEPs_DEGs
fugu_GLEAN_10010507	fugu_GLEAN_10010507	0.0956666	-0.73779	NDEPs_DEGs
fugu_GLEAN_10009721	fugu_GLEAN_10009721	0.0305805	-0.87427	NDEPs_DEGs
fugu_GLEAN_10019356	fugu_GLEAN_10019356	0.0736078	1.516	NDEPs_DEGs
fugu_GLEAN_10017302	fugu_GLEAN_10017302	0.205271	1.9644	NDEPs_DEGs
fugu_GLEAN_10006435	fugu_GLEAN_10006435	0.110311	1.8576	NDEPs_DEGs
fugu_GLEAN_10014852	fugu_GLEAN_10014852	0.252029	-0.83114	NDEPs_DEGs
fugu_GLEAN_10011970	fugu_GLEAN_10011970	0.0782915	-0.78598	NDEPs_DEGs
fugu_GLEAN_10002779	fugu_GLEAN_10002779	0.156384	-2.8383	NDEPs_DEGs
fugu_GLEAN_10001673	fugu_GLEAN_10001673	-0.0831489	-1.018	NDEPs_DEGs
fugu_GLEAN_10009508	fugu_GLEAN_10009508	0.00169994	-1.033	NDEPs_DEGs
fugu_GLEAN_10000232	fugu_GLEAN_10000232	0.193266	1.7629	NDEPs_DEGs
fugu_GLEAN_10019126	fugu_GLEAN_10019126	-0.0125525	0.89629	NDEPs_DEGs
fugu_GLEAN_10010465	fugu_GLEAN_10010465	-0.151343	1.2284	NDEPs_DEGs
fugu_GLEAN_10017692	fugu_GLEAN_10017692	0.0300959	0.65341	NDEPs_DEGs
fugu_GLEAN_10016369	fugu_GLEAN_10016369	-0.0427644	-1.5711	NDEPs_DEGs
fugu_GLEAN_10016462	fugu_GLEAN_10016462	-0.0928617	-0.67577	NDEPs_DEGs
fugu_GLEAN_10014887	fugu_GLEAN_10014887	0.111939	-1.0546	NDEPs_DEGs
fugu_GLEAN_10018551	fugu_GLEAN_10018551	-0.0544312	1.4422	NDEPs_DEGs
fugu_GLEAN_10011024	fugu_GLEAN_10011024	0.0979883	2.1284	NDEPs_DEGs
fugu_GLEAN_10000747	fugu_GLEAN_10000747	-0.0321512	-2.0795	NDEPs_DEGs
fugu_GLEAN_10004599	fugu_GLEAN_10004599	0.0447186	0.70434	NDEPs_DEGs
fugu_GLEAN_10009947	fugu_GLEAN_10009947	0.0490006	1.3208	NDEPs_DEGs
fugu_GLEAN_10013502	fugu_GLEAN_10013502	-0.0883882	1.4981	NDEPs_DEGs
fugu_GLEAN_10014435	fugu_GLEAN_10014435	0.0450165	1.094	NDEPs_DEGs
fugu_GLEAN_10007498	fugu_GLEAN_10007498	0.222575	0.6369	NDEPs_DEGs
fugu_GLEAN_10010590	fugu_GLEAN_10010590	0.0299942	2.1398	NDEPs_DEGs
fugu_GLEAN_10006834	fugu_GLEAN_10006834	0.15439	1.1194	NDEPs_DEGs
fugu_GLEAN_10019608	fugu_GLEAN_10019608	0.236512	0.73438	NDEPs_DEGs
fugu_GLEAN_10007013	fugu_GLEAN_10007013	0.0750438	2.3273	NDEPs_DEGs
fugu_GLEAN_10013486	fugu_GLEAN_10013486	0.144272	0.71272	NDEPs_DEGs
fugu_GLEAN_10017085	fugu_GLEAN_10017085	0.0626191	1.4891	NDEPs_DEGs
fugu_GLEAN_10011641	fugu_GLEAN_10011641	-0.0531823	0.6762	NDEPs_DEGs
fugu_GLEAN_10006561	fugu_GLEAN_10006561	0.0228876	0.95451	NDEPs_DEGs
fugu_GLEAN_10014042	fugu_GLEAN_10014042	0.0699427	1.0683	NDEPs_DEGs
fugu_GLEAN_10006339	fugu_GLEAN_10006339	-0.0875325	-1.0071	NDEPs_DEGs
fugu_GLEAN_10012025	fugu_GLEAN_10012025	-0.0895835	-1.0955	NDEPs_DEGs
fugu_GLEAN_10014030	fugu_GLEAN_10014030	-0.13282	-1.78	NDEPs_DEGs
fugu_GLEAN_10010498	fugu_GLEAN_10010498	-0.0246442	-0.90423	NDEPs_DEGs
fugu_GLEAN_10011090	fugu_GLEAN_10011090	0.0225411	-0.86965	NDEPs_DEGs
fugu_GLEAN_10011863	fugu_GLEAN_10011863	0.0674157	1.3907	NDEPs_DEGs
fugu_GLEAN_10003191	fugu_GLEAN_10003191	-0.0658383	0.79332	NDEPs_DEGs
fugu_GLEAN_10009149	fugu_GLEAN_10009149	0.127135	0.88168	NDEPs_DEGs
fugu_GLEAN_10009267	fugu_GLEAN_10009267	-0.467174	-1.9253	NDEPs_DEGs
fugu_GLEAN_10006306	fugu_GLEAN_10006306	-0.0534847	-1.3946	NDEPs_DEGs
fugu_GLEAN_10017552	fugu_GLEAN_10017552	-0.0533799	-1.2462	NDEPs_DEGs
fugu_GLEAN_10005084	fugu_GLEAN_10005084	0.0129076	1.1126	NDEPs_DEGs
fugu_GLEAN_10008128	fugu_GLEAN_10008128	0.155425	-0.97749	NDEPs_DEGs
fugu_GLEAN_10005076	fugu_GLEAN_10005076	0.0806358	0.74906	NDEPs_DEGs
fugu_GLEAN_10003344	fugu_GLEAN_10003344	-0.00483101	-0.93927	NDEPs_DEGs
fugu_GLEAN_10003827	fugu_GLEAN_10003827	0.0686914	2.5203	NDEPs_DEGs
fugu_GLEAN_10018384	fugu_GLEAN_10018384	0.00320787	0.80397	NDEPs_DEGs
fugu_GLEAN_10018859	fugu_GLEAN_10018859	0.0632972	1.8821	NDEPs_DEGs
fugu_GLEAN_10010030	fugu_GLEAN_10010030	0.162051	0.70968	NDEPs_DEGs
fugu_GLEAN_10012505	fugu_GLEAN_10012505	0.14721	0.96854	NDEPs_DEGs
fugu_GLEAN_10011592	fugu_GLEAN_10011592	-0.051003	1.2305	NDEPs_DEGs
fugu_GLEAN_10016156	fugu_GLEAN_10016156	-0.0371327	-0.70628	NDEPs_DEGs
fugu_GLEAN_10018793	fugu_GLEAN_10018793	0.113784	1.448	NDEPs_DEGs
fugu_GLEAN_10010440	fugu_GLEAN_10010440	0.0358406	1.9834	NDEPs_DEGs
fugu_GLEAN_10006032	fugu_GLEAN_10006032	-0.0914684	0.83678	NDEPs_DEGs
fugu_GLEAN_10019338	fugu_GLEAN_10019338	0.0211073	0.81976	NDEPs_DEGs
fugu_GLEAN_10008093	fugu_GLEAN_10008093	0.126888	0.88893	NDEPs_DEGs
fugu_GLEAN_10008781	fugu_GLEAN_10008781	-0.0386123	0.70374	NDEPs_DEGs
fugu_GLEAN_10017931	fugu_GLEAN_10017931	0.0642055	-0.66929	NDEPs_DEGs
fugu_GLEAN_10016293	fugu_GLEAN_10016293	0.0971334	-1.222	NDEPs_DEGs
fugu_GLEAN_10017339	fugu_GLEAN_10017339	0.0502412	1.0599	NDEPs_DEGs
fugu_GLEAN_10012680	fugu_GLEAN_10012680	0.0464128	0.821	NDEPs_DEGs
fugu_GLEAN_10015610	fugu_GLEAN_10015610	0.0229118	0.8178	NDEPs_DEGs
fugu_GLEAN_10004682	fugu_GLEAN_10004682	-0.215632	1.15	NDEPs_DEGs
fugu_GLEAN_10005699	fugu_GLEAN_10005699	0.0346073	1.245	NDEPs_DEGs
fugu_GLEAN_10004852	fugu_GLEAN_10004852	0.108135	1.5536	NDEPs_DEGs
fugu_GLEAN_10002693	fugu_GLEAN_10002693	0.00487528	0.76735	NDEPs_DEGs
fugu_GLEAN_10014880	fugu_GLEAN_10014880	0.122222	1.263	NDEPs_DEGs
fugu_GLEAN_10016006	fugu_GLEAN_10016006	0.0224332	1.4311	NDEPs_DEGs
fugu_GLEAN_10011639	fugu_GLEAN_10011639	0.0695894	-1.5652	NDEPs_DEGs
fugu_GLEAN_10004566	fugu_GLEAN_10004566	0.106143	1.5973	NDEPs_DEGs
fugu_GLEAN_10018927	fugu_GLEAN_10018927	0.0149622	1.0121	NDEPs_DEGs
fugu_GLEAN_10001597	fugu_GLEAN_10001597	-0.0843491	-0.71959	NDEPs_DEGs
fugu_GLEAN_10008590	fugu_GLEAN_10008590	0.00510819	-0.71805	NDEPs_DEGs
fugu_GLEAN_10018896	fugu_GLEAN_10018896	0.0252244	-1.0619	NDEPs_DEGs
fugu_GLEAN_10009866	fugu_GLEAN_10009866	-0.0477917	-0.89766	NDEPs_DEGs
fugu_GLEAN_10019652	fugu_GLEAN_10019652	0.148522	2.4392	NDEPs_DEGs
fugu_GLEAN_10002893	fugu_GLEAN_10002893	0.530845	-1.9289	NDEPs_DEGs
fugu_GLEAN_10003458	fugu_GLEAN_10003458	-0.0633579	-3.5532	NDEPs_DEGs
fugu_GLEAN_10007854	fugu_GLEAN_10007854	0.127918	1.2742	NDEPs_DEGs
fugu_GLEAN_10012882	fugu_GLEAN_10012882	-0.0982631	-1.8889	NDEPs_DEGs
fugu_GLEAN_10005461	fugu_GLEAN_10005461	-0.00805392	2.1061	NDEPs_DEGs
fugu_GLEAN_10012355	fugu_GLEAN_10012355	0.0593387	0.65246	NDEPs_DEGs
fugu_GLEAN_10007452	fugu_GLEAN_10007452	0.0432969	-3.9489	NDEPs_DEGs
fugu_GLEAN_10013819	fugu_GLEAN_10013819	-0.0449655	1.2832	NDEPs_DEGs
fugu_GLEAN_10003064	fugu_GLEAN_10003064	-0.172568	-1.8248	NDEPs_DEGs
fugu_GLEAN_10013105	fugu_GLEAN_10013105	-0.274699	-0.6522	NDEPs_DEGs
fugu_GLEAN_10001282	fugu_GLEAN_10001282	-0.0175587	1.2552	NDEPs_DEGs
fugu_GLEAN_10018525	fugu_GLEAN_10018525	-0.112239	-0.90418	NDEPs_DEGs
fugu_GLEAN_10017972	fugu_GLEAN_10017972	0.0281929	0.71139	NDEPs_DEGs
fugu_GLEAN_10008677	fugu_GLEAN_10008677	-0.0368307	-1.179	NDEPs_DEGs
fugu_GLEAN_10008100	fugu_GLEAN_10008100	0.246295	1.7308	NDEPs_DEGs
fugu_GLEAN_10005368	fugu_GLEAN_10005368	0.160383	1.056	NDEPs_DEGs
fugu_GLEAN_10015512	fugu_GLEAN_10015512	0.127496	0.77684	NDEPs_DEGs
fugu_GLEAN_10007296	fugu_GLEAN_10007296	0.00735196	3.1851	NDEPs_DEGs
fugu_GLEAN_10002789	fugu_GLEAN_10002789	0.131495	1.353	NDEPs_DEGs
fugu_GLEAN_10005312	fugu_GLEAN_10005312	0.22406	-3.3077	NDEPs_DEGs
fugu_GLEAN_10016930	fugu_GLEAN_10016930	0.150222	1.3568	NDEPs_DEGs
fugu_GLEAN_10008586	fugu_GLEAN_10008586	0.129543	-0.8781	NDEPs_DEGs
fugu_GLEAN_10015522	fugu_GLEAN_10015522	0.013801	-1.2812	NDEPs_DEGs
fugu_GLEAN_10017062	fugu_GLEAN_10017062	-0.00195618	1.5265	NDEPs_DEGs
fugu_GLEAN_10008937	fugu_GLEAN_10008937	0.125496	1.9396	NDEPs_DEGs
fugu_GLEAN_10010606	fugu_GLEAN_10010606	-0.241313	-2.3905	NDEPs_DEGs
fugu_GLEAN_10015006	fugu_GLEAN_10015006	-0.275592	0.68633	NDEPs_DEGs
fugu_GLEAN_10001223	fugu_GLEAN_10001223	-0.0680099	2.1152	NDEPs_DEGs
fugu_GLEAN_10004915	fugu_GLEAN_10004915	0.0164592	-0.66574	NDEPs_DEGs
fugu_GLEAN_10010996	fugu_GLEAN_10010996	-0.0448851	-0.87183	NDEPs_DEGs
fugu_GLEAN_10011345	fugu_GLEAN_10011345	-0.00373998	1.7698	NDEPs_DEGs
fugu_GLEAN_10010872	fugu_GLEAN_10010872	0.0581253	2.1968	NDEPs_DEGs
fugu_GLEAN_10018083	fugu_GLEAN_10018083	0.0227101	-0.72512	NDEPs_DEGs
fugu_GLEAN_10015910	fugu_GLEAN_10015910	0.31225	0.82791	NDEPs_DEGs
fugu_GLEAN_10015287	fugu_GLEAN_10015287	0.0489225	1.7257	NDEPs_DEGs
fugu_GLEAN_10013897	fugu_GLEAN_10013897	-0.0470239	0.83243	NDEPs_DEGs
fugu_GLEAN_10016950	fugu_GLEAN_10016950	-0.336225	1.8699	NDEPs_DEGs
fugu_GLEAN_10004973	fugu_GLEAN_10004973	-0.0723417	-1.1219	NDEPs_DEGs
fugu_GLEAN_10005012	fugu_GLEAN_10005012	0.367023	1.8934	NDEPs_DEGs
fugu_GLEAN_10002894	fugu_GLEAN_10002894	0.0717187	-1.3229	NDEPs_DEGs
fugu_GLEAN_10003898	fugu_GLEAN_10003898	0.181904	1.0576	NDEPs_DEGs
fugu_GLEAN_10000404	fugu_GLEAN_10000404	0.11136	0.64206	NDEPs_DEGs
fugu_GLEAN_10016233	fugu_GLEAN_10016233	-0.0825973	-0.94425	NDEPs_DEGs
fugu_GLEAN_10008848	fugu_GLEAN_10008848	0.0271781	-2.1481	NDEPs_DEGs
fugu_GLEAN_10001455	fugu_GLEAN_10001455	-0.0721415	0.86719	NDEPs_DEGs
fugu_GLEAN_10019308	fugu_GLEAN_10019308	-0.281762	-1.4722	NDEPs_DEGs
fugu_GLEAN_10005464	fugu_GLEAN_10005464	0.0112924	-2.0393	NDEPs_DEGs
fugu_GLEAN_10010551	fugu_GLEAN_10010551	-0.197215	-1.3649	NDEPs_DEGs
fugu_GLEAN_10010375	fugu_GLEAN_10010375	0.0254343	2.249	NDEPs_DEGs
fugu_GLEAN_10007684	fugu_GLEAN_10007684	0.119347	-1.0381	NDEPs_DEGs
fugu_GLEAN_10011803	fugu_GLEAN_10011803	0.011447	1.5075	NDEPs_DEGs
fugu_GLEAN_10005925	fugu_GLEAN_10005925	-0.281136	0.79329	NDEPs_DEGs
fugu_GLEAN_10000803	fugu_GLEAN_10000803	0.0521975	-1.58	NDEPs_DEGs
fugu_GLEAN_10018508	fugu_GLEAN_10018508	-0.0368204	0.97415	NDEPs_DEGs
fugu_GLEAN_10001640	fugu_GLEAN_10001640	0.0837281	0.8102	NDEPs_DEGs
fugu_GLEAN_10018928	fugu_GLEAN_10018928	0.112608	-0.90128	NDEPs_DEGs
fugu_GLEAN_10009228	fugu_GLEAN_10009228	0.0802442	-1.8225	NDEPs_DEGs
fugu_GLEAN_10015046	fugu_GLEAN_10015046	0.0475258	-0.74435	NDEPs_DEGs
fugu_GLEAN_10008631	fugu_GLEAN_10008631	0.014261	-0.8447	NDEPs_DEGs
fugu_GLEAN_10001428	fugu_GLEAN_10001428	0.133925	0.69577	NDEPs_DEGs
fugu_GLEAN_10009876	fugu_GLEAN_10009876	-0.0627596	1.0839	NDEPs_DEGs
fugu_GLEAN_10012751	fugu_GLEAN_10012751	0.0160955	-1.8382	NDEPs_DEGs
fugu_GLEAN_10000833	fugu_GLEAN_10000833	0.0869373	1.4912	NDEPs_DEGs
fugu_GLEAN_10001876	fugu_GLEAN_10001876	-0.0857049	-1.9706	NDEPs_DEGs
fugu_GLEAN_10011656	fugu_GLEAN_10011656	-0.0323548	-0.71736	NDEPs_DEGs
fugu_GLEAN_10019150	fugu_GLEAN_10019150	-0.0783672	-1.2076	NDEPs_DEGs
fugu_GLEAN_10003435	fugu_GLEAN_10003435	-0.0185477	-0.80167	NDEPs_DEGs
fugu_GLEAN_10017958	fugu_GLEAN_10017958	-0.22272	0.73013	NDEPs_DEGs
fugu_GLEAN_10016342	fugu_GLEAN_10016342	0.0244445	1.4219	NDEPs_DEGs
fugu_GLEAN_10017233	fugu_GLEAN_10017233	0.029009	1.5678	NDEPs_DEGs
fugu_GLEAN_10004698	fugu_GLEAN_10004698	-0.100767	-1.7225	NDEPs_DEGs
fugu_GLEAN_10017279	fugu_GLEAN_10017279	0.049621	1.599	NDEPs_DEGs
fugu_GLEAN_10014818	fugu_GLEAN_10014818	-0.222549	1.2449	NDEPs_DEGs
fugu_GLEAN_10001037	fugu_GLEAN_10001037	-0.0745656	1.3503	NDEPs_DEGs
fugu_GLEAN_10019280	fugu_GLEAN_10019280	-0.0263138	0.95284	NDEPs_DEGs
fugu_GLEAN_10006927	fugu_GLEAN_10006927	0.145454	-0.97319	NDEPs_DEGs
fugu_GLEAN_10018159	fugu_GLEAN_10018159	-0.0271206	1.6729	NDEPs_DEGs
fugu_GLEAN_10004822	fugu_GLEAN_10004822	-0.0454374	0.67955	NDEPs_DEGs
fugu_GLEAN_10007714	fugu_GLEAN_10007714	-0.0715152	1.0422	NDEPs_DEGs
fugu_GLEAN_10009181	fugu_GLEAN_10009181	-0.0356472	1.4036	NDEPs_DEGs
fugu_GLEAN_10014076	fugu_GLEAN_10014076	0.0346566	1.4888	NDEPs_DEGs
fugu_GLEAN_10016294	fugu_GLEAN_10016294	0.0476863	0.69364	NDEPs_DEGs
fugu_GLEAN_10012771	fugu_GLEAN_10012771	0.0875552	1.255	NDEPs_DEGs
fugu_GLEAN_10006168	fugu_GLEAN_10006168	-0.143664	-2.3063	NDEPs_DEGs
fugu_GLEAN_10007395	fugu_GLEAN_10007395	0.0420952	1.8147	NDEPs_DEGs
fugu_GLEAN_10016636	fugu_GLEAN_10016636	0.0425155	1.4563	NDEPs_DEGs
fugu_GLEAN_10019894	fugu_GLEAN_10019894	0.0140181	0.76667	NDEPs_DEGs
fugu_GLEAN_10007439	fugu_GLEAN_10007439	0.0718546	0.77606	NDEPs_DEGs
fugu_GLEAN_10007037	fugu_GLEAN_10007037	-0.0460167	-0.942	NDEPs_DEGs
fugu_GLEAN_10007453	fugu_GLEAN_10007453	0.00561844	-5.054	NDEPs_DEGs
fugu_GLEAN_10007760	fugu_GLEAN_10007760	-0.00998329	1.108	NDEPs_DEGs
fugu_GLEAN_10006874	fugu_GLEAN_10006874	-0.13631	1.7241	NDEPs_DEGs
fugu_GLEAN_10004124	fugu_GLEAN_10004124	0.224182	1.0834	NDEPs_DEGs
fugu_GLEAN_10011711	fugu_GLEAN_10011711	-0.098592	0.87073	NDEPs_DEGs
fugu_GLEAN_10006970	fugu_GLEAN_10006970	0.0983225	0.89464	NDEPs_DEGs
fugu_GLEAN_10012341	fugu_GLEAN_10012341	-0.0514754	-1.1405	NDEPs_DEGs
fugu_GLEAN_10000876	fugu_GLEAN_10000876	0.0656812	-1.0792	NDEPs_DEGs
fugu_GLEAN_10004813	fugu_GLEAN_10004813	-0.0016355	0.7407	NDEPs_DEGs
fugu_GLEAN_10017182	fugu_GLEAN_10017182	-0.214493	-0.79833	NDEPs_DEGs
fugu_GLEAN_10018902	fugu_GLEAN_10018902	0.0929611	1.5635	NDEPs_DEGs
fugu_GLEAN_10003181	fugu_GLEAN_10003181	0.0673978	1.3316	NDEPs_DEGs
fugu_GLEAN_10009616	fugu_GLEAN_10009616	-0.0863159	0.89495	NDEPs_DEGs
fugu_GLEAN_10017613	fugu_GLEAN_10017613	0.207087	1.2493	NDEPs_DEGs
fugu_GLEAN_10005033	fugu_GLEAN_10005033	-0.198974	-1.0324	NDEPs_DEGs
fugu_GLEAN_10010447	fugu_GLEAN_10010447	0.0207546	-0.78393	NDEPs_DEGs
fugu_GLEAN_10011986	fugu_GLEAN_10011986	0.0268255	1.0793	NDEPs_DEGs
fugu_GLEAN_10016853	fugu_GLEAN_10016853	0.0605192	1.1106	NDEPs_DEGs
fugu_GLEAN_10002681	fugu_GLEAN_10002681	0.288572	0.91484	NDEPs_DEGs
fugu_GLEAN_10011901	fugu_GLEAN_10011901	0.0434173	-0.95925	NDEPs_DEGs
fugu_GLEAN_10010846	fugu_GLEAN_10010846	0.0124299	-1.1273	NDEPs_DEGs
fugu_GLEAN_10016477	fugu_GLEAN_10016477	-0.0678254	-1.0011	NDEPs_DEGs
fugu_GLEAN_10012819	fugu_GLEAN_10012819	0.218343	1.4515	NDEPs_DEGs
fugu_GLEAN_10008842	fugu_GLEAN_10008842	0.306699	-1.2591	NDEPs_DEGs
fugu_GLEAN_10009384	fugu_GLEAN_10009384	-0.125373	-3.2413	NDEPs_DEGs
fugu_GLEAN_10006325	fugu_GLEAN_10006325	0.0544734	-1.8548	NDEPs_DEGs
fugu_GLEAN_10016609	fugu_GLEAN_10016609	-0.192154	-1.4493	NDEPs_DEGs
fugu_GLEAN_10008301	fugu_GLEAN_10008301	0.084365	-0.94478	NDEPs_DEGs
fugu_GLEAN_10009697	fugu_GLEAN_10009697	-0.0908306	1.834	NDEPs_DEGs
fugu_GLEAN_10012499	fugu_GLEAN_10012499	0.0775055	-0.66508	NDEPs_DEGs
fugu_GLEAN_10006991	fugu_GLEAN_10006991	-0.0613047	1.6454	NDEPs_DEGs
fugu_GLEAN_10010630	fugu_GLEAN_10010630	-0.0839744	0.97365	NDEPs_DEGs
fugu_GLEAN_10014079	fugu_GLEAN_10014079	0.154242	-1.8818	NDEPs_DEGs
fugu_GLEAN_10009028	fugu_GLEAN_10009028	0.143054	1.604	NDEPs_DEGs
fugu_GLEAN_10016685	fugu_GLEAN_10016685	-0.389334	0.7889	NDEPs_DEGs
fugu_GLEAN_10019158	fugu_GLEAN_10019158	-0.023654	0.8166	NDEPs_DEGs
fugu_GLEAN_10010529	fugu_GLEAN_10010529	0.11049	1.3175	NDEPs_DEGs
fugu_GLEAN_10009654	fugu_GLEAN_10009654	0.0885731	1.0972	NDEPs_DEGs
fugu_GLEAN_10011575	fugu_GLEAN_10011575	-0.156836	1.7244	NDEPs_DEGs
fugu_GLEAN_10015143	fugu_GLEAN_10015143	-0.040123	1.3483	NDEPs_DEGs
fugu_GLEAN_10019770	fugu_GLEAN_10019770	0.00662692	0.83785	NDEPs_DEGs
fugu_GLEAN_10019045	fugu_GLEAN_10019045	-0.0532931	1.5741	NDEPs_DEGs
fugu_GLEAN_10003876	fugu_GLEAN_10003876	0.088242	-1.5416	NDEPs_DEGs
fugu_GLEAN_10003657	fugu_GLEAN_10003657	-0.152354	-0.89671	NDEPs_DEGs
fugu_GLEAN_10017876	fugu_GLEAN_10017876	-0.0758788	-1.1554	NDEPs_DEGs
fugu_GLEAN_10005337	fugu_GLEAN_10005337	-0.126662	1.2312	NDEPs_DEGs
fugu_GLEAN_10019670	fugu_GLEAN_10019670	0.0978386	0.9984	NDEPs_DEGs
fugu_GLEAN_10003535	fugu_GLEAN_10003535	-0.0847759	-1.5899	NDEPs_DEGs
fugu_GLEAN_10004359	fugu_GLEAN_10004359	-0.029697	1.6372	NDEPs_DEGs
fugu_GLEAN_10013102	fugu_GLEAN_10013102	0.0955315	1.0176	NDEPs_DEGs
fugu_GLEAN_10013141	fugu_GLEAN_10013141	-0.11729	2.0633	NDEPs_DEGs
fugu_GLEAN_10019138	fugu_GLEAN_10019138	0.0066858	0.73943	NDEPs_DEGs
fugu_GLEAN_10018535	fugu_GLEAN_10018535	-0.205488	-1.2784	NDEPs_DEGs
fugu_GLEAN_10011403	fugu_GLEAN_10011403	0.0262547	0.68907	NDEPs_DEGs
fugu_GLEAN_10017493	fugu_GLEAN_10017493	0.198234	-1.6601	NDEPs_DEGs
fugu_GLEAN_10019286	fugu_GLEAN_10019286	-0.107606	0.59435	NDEPs_DEGs
fugu_GLEAN_10018259	fugu_GLEAN_10018259	-0.0527229	-1.1547	NDEPs_DEGs
fugu_GLEAN_10007738	fugu_GLEAN_10007738	-0.0815069	-1.1242	NDEPs_DEGs
fugu_GLEAN_10016166	fugu_GLEAN_10016166	0.0212765	0.98666	NDEPs_DEGs
fugu_GLEAN_10001478	fugu_GLEAN_10001478	-0.173879	-1.2291	NDEPs_DEGs
fugu_GLEAN_10006414	fugu_GLEAN_10006414	0.0423362	0.63163	NDEPs_DEGs
fugu_GLEAN_10012502	fugu_GLEAN_10012502	-0.11337	-1.0095	NDEPs_DEGs
fugu_GLEAN_10000261	fugu_GLEAN_10000261	0.0170853	0.89061	NDEPs_DEGs
fugu_GLEAN_10016666	fugu_GLEAN_10016666	-0.0167382	0.81617	NDEPs_DEGs
fugu_GLEAN_10006137	fugu_GLEAN_10006137	0.173501	-1.8395	NDEPs_DEGs
fugu_GLEAN_10005649	fugu_GLEAN_10005649	0.0643669	0.87133	NDEPs_DEGs
fugu_GLEAN_10002624	fugu_GLEAN_10002624	-0.0635825	-1.692	NDEPs_DEGs
fugu_GLEAN_10013165	fugu_GLEAN_10013165	0.00428133	-0.93688	NDEPs_DEGs
fugu_GLEAN_10011850	fugu_GLEAN_10011850	-0.238442	-0.80724	NDEPs_DEGs
fugu_GLEAN_10006153	fugu_GLEAN_10006153	0.109378	1.9863	NDEPs_DEGs
fugu_GLEAN_10019080	fugu_GLEAN_10019080	0.0848589	1.1437	NDEPs_DEGs
fugu_GLEAN_10011091	fugu_GLEAN_10011091	-0.0649492	0.99203	NDEPs_DEGs
fugu_GLEAN_10000115	fugu_GLEAN_10000115	0.00445968	0.97402	NDEPs_DEGs
fugu_GLEAN_10019805	fugu_GLEAN_10019805	-0.239413	-1.2994	NDEPs_DEGs
fugu_GLEAN_10003570	fugu_GLEAN_10003570	-0.0736483	-0.77461	NDEPs_DEGs
fugu_GLEAN_10018263	fugu_GLEAN_10018263	0.381071	1.7922	NDEPs_DEGs
fugu_GLEAN_10000931	fugu_GLEAN_10000931	0.0441717	0.84248	NDEPs_DEGs
fugu_GLEAN_10009624	fugu_GLEAN_10009624	0.115559	2.0393	NDEPs_DEGs
fugu_GLEAN_10004130	fugu_GLEAN_10004130	0.0296126	0.71645	NDEPs_DEGs
fugu_GLEAN_10003030	fugu_GLEAN_10003030	-0.239285	1.0439	NDEPs_DEGs
fugu_GLEAN_10000593	fugu_GLEAN_10000593	0.0378194	1.01	NDEPs_DEGs
fugu_GLEAN_10017535	fugu_GLEAN_10017535	0.0794088	1.0238	NDEPs_DEGs
fugu_GLEAN_10014215	fugu_GLEAN_10014215	-0.0027206	-0.99427	NDEPs_DEGs
fugu_GLEAN_10017507	fugu_GLEAN_10017507	-0.0797402	-1.0793	NDEPs_DEGs
fugu_GLEAN_10012433	fugu_GLEAN_10012433	-0.104096	2.1827	NDEPs_DEGs
fugu_GLEAN_10009744	fugu_GLEAN_10009744	0.0333814	0.78374	NDEPs_DEGs
fugu_GLEAN_10014747	fugu_GLEAN_10014747	0.183506	1.3155	NDEPs_DEGs
fugu_GLEAN_10005008	fugu_GLEAN_10005008	-0.0509851	2.3131	NDEPs_DEGs
fugu_GLEAN_10001305	fugu_GLEAN_10001305	0.0516491	1.8008	NDEPs_DEGs
fugu_GLEAN_10002786	fugu_GLEAN_10002786	-0.0902453	-0.88646	NDEPs_DEGs
fugu_GLEAN_10018803	fugu_GLEAN_10018803	0.17631	1.7463	NDEPs_DEGs
fugu_GLEAN_10008096	fugu_GLEAN_10008096	-0.173734	-1.0527	NDEPs_DEGs
fugu_GLEAN_10004125	fugu_GLEAN_10004125	-0.129663	1.045	NDEPs_DEGs
fugu_GLEAN_10002165	fugu_GLEAN_10002165	-0.132878	1.0145	NDEPs_DEGs
fugu_GLEAN_10000894	fugu_GLEAN_10000894	-0.00252548	1.38	NDEPs_DEGs
fugu_GLEAN_10002074	fugu_GLEAN_10002074	-0.0321172	0.86637	NDEPs_DEGs
fugu_GLEAN_10016089	fugu_GLEAN_10016089	-0.0773591	-0.93952	NDEPs_DEGs
fugu_GLEAN_10015450	fugu_GLEAN_10015450	-0.0140974	1.8871	NDEPs_DEGs
fugu_GLEAN_10004787	fugu_GLEAN_10004787	-0.272275	-1.1605	NDEPs_DEGs
fugu_GLEAN_10001422	fugu_GLEAN_10001422	0.0535701	-1.2696	NDEPs_DEGs
fugu_GLEAN_10014717	fugu_GLEAN_10014717	-0.232003	0.70981	NDEPs_DEGs
fugu_GLEAN_10003738	fugu_GLEAN_10003738	0.0392605	-1.8058	NDEPs_DEGs
fugu_GLEAN_10009253	fugu_GLEAN_10009253	0.112979	-0.84393	NDEPs_DEGs
fugu_GLEAN_10018839	fugu_GLEAN_10018839	0.178874	2.1337	NDEPs_DEGs
fugu_GLEAN_10008939	fugu_GLEAN_10008939	0.156138	0.73839	NDEPs_DEGs
fugu_GLEAN_10012021	fugu_GLEAN_10012021	-0.226603	0.9363	NDEPs_DEGs
fugu_GLEAN_10012834	fugu_GLEAN_10012834	-0.0344425	-1.4327	NDEPs_DEGs
fugu_GLEAN_10004005	fugu_GLEAN_10004005	0.140107	0.73921	NDEPs_DEGs
fugu_GLEAN_10016807	fugu_GLEAN_10016807	0.118372	1.466	NDEPs_DEGs
fugu_GLEAN_10004543	fugu_GLEAN_10004543	0.183086	2.1564	NDEPs_DEGs
fugu_GLEAN_10010364	fugu_GLEAN_10010364	0.151122	0.93053	NDEPs_DEGs
fugu_GLEAN_10002549	fugu_GLEAN_10002549	0.0186669	-1.1223	NDEPs_DEGs
fugu_GLEAN_10010972	fugu_GLEAN_10010972	0.182485	-0.91506	NDEPs_DEGs
fugu_GLEAN_10007490	fugu_GLEAN_10007490	-0.088494	2.2051	NDEPs_DEGs
fugu_GLEAN_10018571	fugu_GLEAN_10018571	-0.318531	-1.1106	NDEPs_DEGs
fugu_GLEAN_10001472	fugu_GLEAN_10001472	0.0458106	1.2304	NDEPs_DEGs
fugu_GLEAN_10000457	fugu_GLEAN_10000457	-0.14794	-1.1301	NDEPs_DEGs
fugu_GLEAN_10007273	fugu_GLEAN_10007273	0.133573	1.7904	NDEPs_DEGs
fugu_GLEAN_10002313	fugu_GLEAN_10002313	0.0878878	1.0951	NDEPs_DEGs
fugu_GLEAN_10015526	fugu_GLEAN_10015526	0.112425	1.3651	NDEPs_DEGs
fugu_GLEAN_10005949	fugu_GLEAN_10005949	0.00734766	0.97799	NDEPs_DEGs
fugu_GLEAN_10001961	fugu_GLEAN_10001961	-0.282904	1.9777	NDEPs_DEGs
fugu_GLEAN_10015395	fugu_GLEAN_10015395	0.0518593	3.1421	NDEPs_DEGs
fugu_GLEAN_10005693	fugu_GLEAN_10005693	-0.322291	2.4441	NDEPs_DEGs
fugu_GLEAN_10015151	fugu_GLEAN_10015151	-0.36497	-1.3344	NDEPs_DEGs
fugu_GLEAN_10007308	fugu_GLEAN_10007308	-0.0375398	-2.1614	NDEPs_DEGs
fugu_GLEAN_10009062	fugu_GLEAN_10009062	0.0298472	-0.70141	NDEPs_DEGs
fugu_GLEAN_10002501	fugu_GLEAN_10002501	-0.0750534	0.89376	NDEPs_DEGs
fugu_GLEAN_10015484	fugu_GLEAN_10015484	0.0551832	1.4019	NDEPs_DEGs
fugu_GLEAN_10015218	fugu_GLEAN_10015218	-0.145534	-0.99117	NDEPs_DEGs
fugu_GLEAN_10019835	fugu_GLEAN_10019835	-0.062169	-0.8669	NDEPs_DEGs
fugu_GLEAN_10006371	fugu_GLEAN_10006371	-0.0610548	1.1802	NDEPs_DEGs
fugu_GLEAN_10004090	fugu_GLEAN_10004090	-0.0697062	-2.2815	NDEPs_DEGs
fugu_GLEAN_10011796	fugu_GLEAN_10011796	-0.0724737	-1.1943	NDEPs_DEGs
fugu_GLEAN_10016729	fugu_GLEAN_10016729	-0.00134522	0.67681	NDEPs_DEGs
fugu_GLEAN_10000205	fugu_GLEAN_10000205	0.123548	0.97333	NDEPs_DEGs
fugu_GLEAN_10017603	fugu_GLEAN_10017603	-0.133761	-1.1639	NDEPs_DEGs
fugu_GLEAN_10003695	fugu_GLEAN_10003695	0.125028	2.0144	NDEPs_DEGs
fugu_GLEAN_10000197	fugu_GLEAN_10000197	-0.284108	1.0797	NDEPs_DEGs
fugu_GLEAN_10013867	fugu_GLEAN_10013867	-0.0488196	1.1238	NDEPs_DEGs
fugu_GLEAN_10017413	fugu_GLEAN_10017413	0.104767	0.78333	NDEPs_DEGs
fugu_GLEAN_10010546	fugu_GLEAN_10010546	0.00314309	0.96031	NDEPs_DEGs
fugu_GLEAN_10011556	fugu_GLEAN_10011556	0.0280457	1.9041	NDEPs_DEGs
fugu_GLEAN_10009213	fugu_GLEAN_10009213	0.0262604	1.5953	NDEPs_DEGs
fugu_GLEAN_10017883	fugu_GLEAN_10017883	0.102864	1.1804	NDEPs_DEGs
fugu_GLEAN_10015186	fugu_GLEAN_10015186	0.350653	-1.8344	NDEPs_DEGs
fugu_GLEAN_10015498	fugu_GLEAN_10015498	-0.098521	-0.80589	NDEPs_DEGs
fugu_GLEAN_10018109	fugu_GLEAN_10018109	-0.0112041	1.3878	NDEPs_DEGs
fugu_GLEAN_10016567	fugu_GLEAN_10016567	0.078991	1.322	NDEPs_DEGs
fugu_GLEAN_10007102	fugu_GLEAN_10007102	-0.0281648	2.1958	NDEPs_DEGs
fugu_GLEAN_10002435	fugu_GLEAN_10002435	-0.0718761	2.2611	NDEPs_DEGs
fugu_GLEAN_10000494	fugu_GLEAN_10000494	-0.0313194	1.0862	NDEPs_DEGs
fugu_GLEAN_10017083	fugu_GLEAN_10017083	-0.0233387	-5.434	NDEPs_DEGs
fugu_GLEAN_10016706	fugu_GLEAN_10016706	-0.080634	-3.0846	NDEPs_DEGs
fugu_GLEAN_10017950	fugu_GLEAN_10017950	-0.0890602	-1.5497	NDEPs_DEGs
fugu_GLEAN_10016614	fugu_GLEAN_10016614	0.241038	1.5496	NDEPs_DEGs
fugu_GLEAN_10007951	fugu_GLEAN_10007951	-0.272613	-1.1018	NDEPs_DEGs
fugu_GLEAN_10013464	fugu_GLEAN_10013464	0.0803002	1.0073	NDEPs_DEGs
fugu_GLEAN_10006545	fugu_GLEAN_10006545	0.107206	-1.1816	NDEPs_DEGs
fugu_GLEAN_10008623	fugu_GLEAN_10008623	0.128267	-0.80279	NDEPs_DEGs
fugu_GLEAN_10016396	fugu_GLEAN_10016396	-0.0861873	2.5586	NDEPs_DEGs
fugu_GLEAN_10006685	fugu_GLEAN_10006685	-0.0597114	1.7453	NDEPs_DEGs
fugu_GLEAN_10005665	fugu_GLEAN_10005665	0.0163366	2.547	NDEPs_DEGs
fugu_GLEAN_10017150	fugu_GLEAN_10017150	0.133065	0.92424	NDEPs_DEGs
fugu_GLEAN_10010260	fugu_GLEAN_10010260	-0.278608	1.2855	NDEPs_DEGs
fugu_GLEAN_10005991	fugu_GLEAN_10005991	0.0163651	1.5965	NDEPs_DEGs
fugu_GLEAN_10018891	fugu_GLEAN_10018891	-0.279131	0.73532	NDEPs_DEGs
fugu_GLEAN_10009820	fugu_GLEAN_10009820	-0.0771521	-0.73219	NDEPs_DEGs
fugu_GLEAN_10018658	fugu_GLEAN_10018658	0.116222	0.88044	NDEPs_DEGs
fugu_GLEAN_10010402	fugu_GLEAN_10010402	0.049048	1.2297	NDEPs_DEGs
fugu_GLEAN_10007967	fugu_GLEAN_10007967	-0.0241204	-1.7732	NDEPs_DEGs
fugu_GLEAN_10009221	fugu_GLEAN_10009221	0.0234115	-1.9719	NDEPs_DEGs
fugu_GLEAN_10009404	fugu_GLEAN_10009404	0.0709951	1.1116	NDEPs_DEGs
fugu_GLEAN_10009796	fugu_GLEAN_10009796	-0.594585	-1.4248	NDEPs_DEGs
fugu_GLEAN_10003098	fugu_GLEAN_10003098	-0.0323193	1.1058	NDEPs_DEGs
fugu_GLEAN_10014369	fugu_GLEAN_10014369	0.308384	1.2834	NDEPs_DEGs
fugu_GLEAN_10000439	fugu_GLEAN_10000439	0.126917	-0.72277	NDEPs_DEGs
fugu_GLEAN_10002979	fugu_GLEAN_10002979	-0.00418989	0.88574	NDEPs_DEGs
fugu_GLEAN_10012665	fugu_GLEAN_10012665	-0.0262594	1.3873	NDEPs_DEGs
fugu_GLEAN_10002268	fugu_GLEAN_10002268	-0.170055	-1.0735	NDEPs_DEGs
fugu_GLEAN_10018096	fugu_GLEAN_10018096	-0.0168973	0.7614	NDEPs_DEGs
fugu_GLEAN_10016929	fugu_GLEAN_10016929	0.082024	2.4079	NDEPs_DEGs
fugu_GLEAN_10014701	fugu_GLEAN_10014701	-0.0875019	-0.91211	NDEPs_DEGs
fugu_GLEAN_10005465	fugu_GLEAN_10005465	-0.0530386	0.64683	NDEPs_DEGs
fugu_GLEAN_10015603	fugu_GLEAN_10015603	-0.00727217	1.4502	NDEPs_DEGs
fugu_GLEAN_10009098	fugu_GLEAN_10009098	0.242993	0.86567	NDEPs_DEGs
fugu_GLEAN_10012068	fugu_GLEAN_10012068	-0.219349	-1.8212	NDEPs_DEGs
fugu_GLEAN_10019014	fugu_GLEAN_10019014	-0.234774	1.0896	NDEPs_DEGs
fugu_GLEAN_10017046	fugu_GLEAN_10017046	-0.137365	2.4869	NDEPs_DEGs
fugu_GLEAN_10015641	fugu_GLEAN_10015641	-0.0481646	-1.6403	NDEPs_DEGs
fugu_GLEAN_10005839	fugu_GLEAN_10005839	-0.0249378	1.608	NDEPs_DEGs
fugu_GLEAN_10013233	fugu_GLEAN_10013233	-0.0679933	1.6877	NDEPs_DEGs
fugu_GLEAN_10014963	fugu_GLEAN_10014963	0.143237	0.85348	NDEPs_DEGs
fugu_GLEAN_10004941	fugu_GLEAN_10004941	-0.136011	0.68254	NDEPs_DEGs
fugu_GLEAN_10002798	fugu_GLEAN_10002798	0.0395989	0.84509	NDEPs_DEGs
fugu_GLEAN_10014680	fugu_GLEAN_10014680	0.0764661	0.66938	NDEPs_DEGs
fugu_GLEAN_10004743	fugu_GLEAN_10004743	-0.0853191	0.69994	NDEPs_DEGs
fugu_GLEAN_10015982	fugu_GLEAN_10015982	-0.0192215	1.4553	NDEPs_DEGs
fugu_GLEAN_10009291	fugu_GLEAN_10009291	-0.01801	1.062	NDEPs_DEGs
fugu_GLEAN_10006049	fugu_GLEAN_10006049	-0.0477052	-1.7189	NDEPs_DEGs
fugu_GLEAN_10006554	fugu_GLEAN_10006554	-0.494688	1.5299	NDEPs_DEGs
fugu_GLEAN_10009862	fugu_GLEAN_10009862	-0.0503769	-1.5013	NDEPs_DEGs
fugu_GLEAN_10006050	fugu_GLEAN_10006050	0.0408027	1.37	NDEPs_DEGs
fugu_GLEAN_10009259	fugu_GLEAN_10009259	-0.335377	0.92899	NDEPs_DEGs
fugu_GLEAN_10012781	fugu_GLEAN_10012781	0.0531405	-0.78943	NDEPs_DEGs
fugu_GLEAN_10016752	fugu_GLEAN_10016752	0.164011	0.74934	NDEPs_DEGs
fugu_GLEAN_10019427	fugu_GLEAN_10019427	-0.157044	1.1583	NDEPs_DEGs
fugu_GLEAN_10015292	fugu_GLEAN_10015292	0.146769	-1.1664	NDEPs_DEGs
fugu_GLEAN_10007257	fugu_GLEAN_10007257	-0.158347	0.90378	NDEPs_DEGs
fugu_GLEAN_10002545	fugu_GLEAN_10002545	0.00102683	1.7695	NDEPs_DEGs
fugu_GLEAN_10009458	fugu_GLEAN_10009458	0.279016	3.6586	NDEPs_DEGs
fugu_GLEAN_10012281	fugu_GLEAN_10012281	0.00703041	1.0468	NDEPs_DEGs
fugu_GLEAN_10000855	fugu_GLEAN_10000855	0.00698734	0.82948	NDEPs_DEGs
fugu_GLEAN_10013963	fugu_GLEAN_10013963	0.0702079	0.71477	NDEPs_DEGs
fugu_GLEAN_10012597	fugu_GLEAN_10012597	0.0426752	-2.2644	NDEPs_DEGs
fugu_GLEAN_10009743	fugu_GLEAN_10009743	0.106213	-1.0113	NDEPs_DEGs
fugu_GLEAN_10001262	fugu_GLEAN_10001262	-0.187893	0.88446	NDEPs_DEGs
fugu_GLEAN_10004756	fugu_GLEAN_10004756	0.108781	-0.92332	NDEPs_DEGs
fugu_GLEAN_10016475	fugu_GLEAN_10016475	0.00875363	1.5015	NDEPs_DEGs
fugu_GLEAN_10008585	fugu_GLEAN_10008585	-0.0818474	-1.3252	NDEPs_DEGs
fugu_GLEAN_10005200	fugu_GLEAN_10005200	-0.0766059	1.7782	NDEPs_DEGs
fugu_GLEAN_10013376	fugu_GLEAN_10013376	-0.111474	1.5308	NDEPs_DEGs
fugu_GLEAN_10013744	fugu_GLEAN_10013744	-0.0591221	-1.1929	NDEPs_DEGs
fugu_GLEAN_10006014	fugu_GLEAN_10006014	-0.131558	1.2239	NDEPs_DEGs
fugu_GLEAN_10001650	fugu_GLEAN_10001650	0.101372	-0.77992	NDEPs_DEGs
fugu_GLEAN_10009938	fugu_GLEAN_10009938	0.0636189	1.3962	NDEPs_DEGs
fugu_GLEAN_10019885	fugu_GLEAN_10019885	0.0564115	1.0109	NDEPs_DEGs
fugu_GLEAN_10010811	fugu_GLEAN_10010811	-0.424717	-1.0502	NDEPs_DEGs
fugu_GLEAN_10012637	fugu_GLEAN_10012637	-0.0322234	1.4937	NDEPs_DEGs
fugu_GLEAN_10000508	fugu_GLEAN_10000508	0.0423726	1.1664	NDEPs_DEGs
fugu_GLEAN_10015592	fugu_GLEAN_10015592	-0.287962	-1.2904	NDEPs_DEGs
fugu_GLEAN_10019376	fugu_GLEAN_10019376	0.0746589	-0.9172	NDEPs_DEGs
fugu_GLEAN_10011144	fugu_GLEAN_10011144	-0.106094	2.5935	NDEPs_DEGs
fugu_GLEAN_10010422	fugu_GLEAN_10010422	-0.0136619	-1.2502	NDEPs_DEGs
fugu_GLEAN_10002220	fugu_GLEAN_10002220	0.16164	0.90509	NDEPs_DEGs
fugu_GLEAN_10002998	fugu_GLEAN_10002998	-0.132282	1.5455	NDEPs_DEGs
fugu_GLEAN_10018393	fugu_GLEAN_10018393	0.012377	-1.6284	NDEPs_DEGs
fugu_GLEAN_10005308	fugu_GLEAN_10005308	0.164997	-1.731	NDEPs_DEGs
fugu_GLEAN_10009444	fugu_GLEAN_10009444	-0.00686478	-1.3541	NDEPs_DEGs
fugu_GLEAN_10016361	fugu_GLEAN_10016361	-0.131454	-1.2729	NDEPs_DEGs
fugu_GLEAN_10003359	fugu_GLEAN_10003359	0.186203	-0.92582	NDEPs_DEGs
fugu_GLEAN_10010845	fugu_GLEAN_10010845	-0.100676	-1.5332	NDEPs_DEGs
fugu_GLEAN_10011454	fugu_GLEAN_10011454	-0.0801382	1.7095	NDEPs_DEGs
fugu_GLEAN_10014323	fugu_GLEAN_10014323	0.0296098	-0.84521	NDEPs_DEGs
fugu_GLEAN_10011128	fugu_GLEAN_10011128	-0.169451	-1.033	NDEPs_DEGs
fugu_GLEAN_10013332	fugu_GLEAN_10013332	-0.0208658	-1.1341	NDEPs_DEGs
fugu_GLEAN_10016320	fugu_GLEAN_10016320	0.08079	0.693	NDEPs_DEGs
fugu_GLEAN_10009348	fugu_GLEAN_10009348	-0.00171638	0.76744	NDEPs_DEGs
fugu_GLEAN_10012730	fugu_GLEAN_10012730	-0.44635	1.885	NDEPs_DEGs
fugu_GLEAN_10014811	fugu_GLEAN_10014811	0.217148	1.0237	NDEPs_DEGs
fugu_GLEAN_10018648	fugu_GLEAN_10018648	0.104741	1.3392	NDEPs_DEGs
fugu_GLEAN_10018946	fugu_GLEAN_10018946	-0.122853	-0.86184	NDEPs_DEGs
fugu_GLEAN_10011588	fugu_GLEAN_10011588	-0.19494	-2.0337	NDEPs_DEGs
fugu_GLEAN_10014734	fugu_GLEAN_10014734	-0.017937	1.3668	NDEPs_DEGs
fugu_GLEAN_10001785	fugu_GLEAN_10001785	0.047671	1.2731	NDEPs_DEGs
fugu_GLEAN_10017966	fugu_GLEAN_10017966	-0.242856	1.961	NDEPs_DEGs
fugu_GLEAN_10016659	fugu_GLEAN_10016659	-0.0829273	0.9564	NDEPs_DEGs
fugu_GLEAN_10013322	fugu_GLEAN_10013322	-0.151376	-1.8438	NDEPs_DEGs
fugu_GLEAN_10001332	fugu_GLEAN_10001332	-0.00357654	1.7598	NDEPs_DEGs
fugu_GLEAN_10009592	fugu_GLEAN_10009592	-0.0404643	0.96813	NDEPs_DEGs
fugu_GLEAN_10018572	fugu_GLEAN_10018572	-0.22776	1.5063	NDEPs_DEGs
fugu_GLEAN_10005458	fugu_GLEAN_10005458	-0.0523503	1.2217	NDEPs_DEGs
fugu_GLEAN_10017164	fugu_GLEAN_10017164	-0.184715	1.3161	NDEPs_DEGs
fugu_GLEAN_10016138	fugu_GLEAN_10016138	-0.0116403	1.7429	NDEPs_DEGs
fugu_GLEAN_10001832	fugu_GLEAN_10001832	-0.0167119	-4.5205	NDEPs_DEGs
fugu_GLEAN_10010312	fugu_GLEAN_10010312	-0.0363942	1.8186	NDEPs_DEGs
fugu_GLEAN_10006835	fugu_GLEAN_10006835	-0.196431	1.0591	NDEPs_DEGs
fugu_GLEAN_10008262	fugu_GLEAN_10008262	-0.105931	-2.4255	NDEPs_DEGs
fugu_GLEAN_10007424	fugu_GLEAN_10007424	0.216228	1.2473	NDEPs_DEGs
fugu_GLEAN_10019420	fugu_GLEAN_10019420	-0.244453	1.249	NDEPs_DEGs
fugu_GLEAN_10010335	fugu_GLEAN_10010335	-0.088129	0.78458	NDEPs_DEGs
fugu_GLEAN_10010656	fugu_GLEAN_10010656	-0.108932	-1.4762	NDEPs_DEGs
fugu_GLEAN_10000910	fugu_GLEAN_10000910	-0.335679	1.7796	NDEPs_DEGs
fugu_GLEAN_10004552	fugu_GLEAN_10004552	0.0188108	1.1527	NDEPs_DEGs
fugu_GLEAN_10018765	fugu_GLEAN_10018765	0.0537522	1.0792	NDEPs_DEGs
fugu_GLEAN_10012449	fugu_GLEAN_10012449	0.432833	-0.85816	NDEPs_DEGs
fugu_GLEAN_10018815	fugu_GLEAN_10018815	0.122604	-0.75053	NDEPs_DEGs
fugu_GLEAN_10010535	fugu_GLEAN_10010535	0.0250118	3.654	NDEPs_DEGs
fugu_GLEAN_10005385	fugu_GLEAN_10005385	-0.505509	1.5693	NDEPs_DEGs
fugu_GLEAN_10007078	fugu_GLEAN_10007078	-0.00343481	-0.83933	NDEPs_DEGs
fugu_GLEAN_10016559	fugu_GLEAN_10016559	0.224011	1.0439	NDEPs_DEGs
fugu_GLEAN_10007875	fugu_GLEAN_10007875	0.121985	0.82069	NDEPs_DEGs
fugu_GLEAN_10010104	fugu_GLEAN_10010104	0.148885	1.8715	NDEPs_DEGs
fugu_GLEAN_10003502	fugu_GLEAN_10003502	-0.00699235	0.98631	NDEPs_DEGs
fugu_GLEAN_10008826	fugu_GLEAN_10008826	-0.0543638	-1.3275	NDEPs_DEGs
fugu_GLEAN_10017225	fugu_GLEAN_10017225	0.214114	3.2636	NDEPs_DEGs
fugu_GLEAN_10008991	fugu_GLEAN_10008991	0.19348	2.3894	NDEPs_DEGs
fugu_GLEAN_10000831	fugu_GLEAN_10000831	-0.11813	-2.8784	NDEPs_DEGs
fugu_GLEAN_10012194	fugu_GLEAN_10012194	0.000403898	1.1054	NDEPs_DEGs
fugu_GLEAN_10009234	fugu_GLEAN_10009234	-0.0404301	-1.1828	NDEPs_DEGs
fugu_GLEAN_10002511	fugu_GLEAN_10002511	-0.0395773	0.69238	NDEPs_DEGs
fugu_GLEAN_10005115	fugu_GLEAN_10005115	-0.318473	-0.96988	NDEPs_DEGs
fugu_GLEAN_10006010	fugu_GLEAN_10006010	-0.16241	-0.93463	NDEPs_DEGs
fugu_GLEAN_10003893	fugu_GLEAN_10003893	-0.171378	-0.71819	NDEPs_DEGs
fugu_GLEAN_10002390	fugu_GLEAN_10002390	0.00955643	0.62375	NDEPs_DEGs
fugu_GLEAN_10013394	fugu_GLEAN_10013394	0.00521025	1.3766	NDEPs_DEGs
fugu_GLEAN_10016119	fugu_GLEAN_10016119	-0.246664	-1.3439	NDEPs_DEGs
fugu_GLEAN_10017374	fugu_GLEAN_10017374	0.006061	1.1114	NDEPs_DEGs
fugu_GLEAN_10014322	fugu_GLEAN_10014322	-0.0116476	0.73601	NDEPs_DEGs
fugu_GLEAN_10006100	fugu_GLEAN_10006100	-0.118157	0.9793	NDEPs_DEGs
fugu_GLEAN_10003107	fugu_GLEAN_10003107	0.116125	1.0018	NDEPs_DEGs
fugu_GLEAN_10013831	fugu_GLEAN_10013831	-0.249584	-1.926	NDEPs_DEGs
fugu_GLEAN_10018111	fugu_GLEAN_10018111	-0.149489	0.76191	NDEPs_DEGs
fugu_GLEAN_10017928	fugu_GLEAN_10017928	0.036682	2.7737	NDEPs_DEGs
fugu_GLEAN_10008905	fugu_GLEAN_10008905	-0.691008	-2.6427	NDEPs_DEGs
fugu_GLEAN_10019767	fugu_GLEAN_10019767	-0.040908	1.2848	NDEPs_DEGs
fugu_GLEAN_10016669	fugu_GLEAN_10016669	-0.0147415	-1.1057	NDEPs_DEGs
fugu_GLEAN_10001787	fugu_GLEAN_10001787	-0.227407	1.3784	NDEPs_DEGs
fugu_GLEAN_10001521	fugu_GLEAN_10001521	0.0919367	-1.0664	NDEPs_DEGs
fugu_GLEAN_10001129	fugu_GLEAN_10001129	-0.00283479	0.83684	NDEPs_DEGs
fugu_GLEAN_10018119	fugu_GLEAN_10018119	-0.341053	-0.92394	NDEPs_DEGs
fugu_GLEAN_10005255	fugu_GLEAN_10005255	-0.180266	1.7207	NDEPs_DEGs
fugu_GLEAN_10008480	fugu_GLEAN_10008480	0.183701	0.8013	NDEPs_DEGs
fugu_GLEAN_10007459	fugu_GLEAN_10007459	-0.0873271	1.5788	NDEPs_DEGs
fugu_GLEAN_10005752	fugu_GLEAN_10005752	-0.266456	1.2153	NDEPs_DEGs
fugu_GLEAN_10011388	fugu_GLEAN_10011388	-0.19186	-1.1629	NDEPs_DEGs
fugu_GLEAN_10007867	fugu_GLEAN_10007867	-0.00360547	-1.0961	NDEPs_DEGs
fugu_GLEAN_10001447	fugu_GLEAN_10001447	0.014331	-1.0444	NDEPs_DEGs
fugu_GLEAN_10013580	fugu_GLEAN_10013580	0.0705707	-0.85475	NDEPs_DEGs
fugu_GLEAN_10005689	fugu_GLEAN_10005689	0.000861032	-0.69873	NDEPs_DEGs
fugu_GLEAN_10013977	fugu_GLEAN_10013977	0.031103	0.61742	NDEPs_DEGs
fugu_GLEAN_10000632	fugu_GLEAN_10000632	0.005193	1.5917	NDEPs_DEGs
fugu_GLEAN_10011402	fugu_GLEAN_10011402	0.00824018	-0.82353	NDEPs_DEGs
fugu_GLEAN_10010218	fugu_GLEAN_10010218	-0.292436	-2.4235	NDEPs_DEGs
fugu_GLEAN_10001094	fugu_GLEAN_10001094	-0.449714	0.73834	NDEPs_DEGs
fugu_GLEAN_10012658	fugu_GLEAN_10012658	-0.40137	-0.6954	NDEPs_DEGs
fugu_GLEAN_10012349	fugu_GLEAN_10012349	0.106075	-1.3682	NDEPs_DEGs
fugu_GLEAN_10012350	fugu_GLEAN_10012350	-0.24868	-3.2444	NDEPs_DEGs
fugu_GLEAN_10002915	fugu_GLEAN_10002915	-0.110695	-1.1426	NDEPs_DEGs
fugu_GLEAN_10006138	fugu_GLEAN_10006138	-0.37193	0.77004	NDEPs_DEGs
fugu_GLEAN_10000368	fugu_GLEAN_10000368	-0.0304115	1.045	NDEPs_DEGs
fugu_GLEAN_10015032	fugu_GLEAN_10015032	-0.0789095	0.69049	NDEPs_DEGs
fugu_GLEAN_10012646	fugu_GLEAN_10012646	0.0513011	1.1545	NDEPs_DEGs
fugu_GLEAN_10015069	fugu_GLEAN_10015069	-0.142486	-1.0547	NDEPs_DEGs
fugu_GLEAN_10009189	fugu_GLEAN_10009189	0.160284	1.3431	NDEPs_DEGs
fugu_GLEAN_10006590	fugu_GLEAN_10006590	-0.0272133	1.7525	NDEPs_DEGs
fugu_GLEAN_10003891	fugu_GLEAN_10003891	-0.049039	1.4762	NDEPs_DEGs
fugu_GLEAN_10018893	fugu_GLEAN_10018893	0.111377	0.71965	NDEPs_DEGs
fugu_GLEAN_10002155	fugu_GLEAN_10002155	-0.129955	1.6049	NDEPs_DEGs
fugu_GLEAN_10008765	fugu_GLEAN_10008765	-0.2166	1.1563	NDEPs_DEGs
fugu_GLEAN_10017534	fugu_GLEAN_10017534	-0.0368618	0.84809	NDEPs_DEGs
fugu_GLEAN_10013011	fugu_GLEAN_10013011	0.109735	-1.5328	NDEPs_DEGs
fugu_GLEAN_10013180	fugu_GLEAN_10013180	-0.199645	2.0685	NDEPs_DEGs
fugu_GLEAN_10003307	fugu_GLEAN_10003307	0.0858706	0.68947	NDEPs_DEGs
fugu_GLEAN_10010287	fugu_GLEAN_10010287	-0.409679	0.96979	NDEPs_DEGs
fugu_GLEAN_10003705	fugu_GLEAN_10003705	-0.152022	1.1855	NDEPs_DEGs
fugu_GLEAN_10011617	fugu_GLEAN_10011617	-0.246399	1.3741	NDEPs_DEGs
fugu_GLEAN_10014004	fugu_GLEAN_10014004	-0.012813	0.83322	NDEPs_DEGs
fugu_GLEAN_10001799	fugu_GLEAN_10001799	-0.185354	-0.98869	NDEPs_DEGs
fugu_GLEAN_10007846	fugu_GLEAN_10007846	-0.0717244	-1.0051	NDEPs_DEGs
fugu_GLEAN_10002447	fugu_GLEAN_10002447	-0.010579	-1.1639	NDEPs_DEGs
fugu_GLEAN_10009222	fugu_GLEAN_10009222	-0.017734	-1.5455	NDEPs_DEGs
fugu_GLEAN_10009770	fugu_GLEAN_10009770	-0.258192	1.2944	NDEPs_DEGs
fugu_GLEAN_10003579	fugu_GLEAN_10003579	-0.495583	-1.0765	NDEPs_DEGs
fugu_GLEAN_10019383	fugu_GLEAN_10019383	-0.0603401	-0.67045	NDEPs_DEGs
fugu_GLEAN_10018804	fugu_GLEAN_10018804	-0.00828461	-1.1582	NDEPs_DEGs
fugu_GLEAN_10002179	fugu_GLEAN_10002179	0.0721566	1.1017	NDEPs_DEGs
fugu_GLEAN_10006657	fugu_GLEAN_10006657	0.0879394	0.88005	NDEPs_DEGs
fugu_GLEAN_10017438	fugu_GLEAN_10017438	0.0197816	1.4641	NDEPs_DEGs
fugu_GLEAN_10009636	fugu_GLEAN_10009636	0.00244618	2.8459	NDEPs_DEGs
fugu_GLEAN_10013095	fugu_GLEAN_10013095	-0.0666359	1.2621	NDEPs_DEGs
fugu_GLEAN_10017276	fugu_GLEAN_10017276	0.138562	-1.9493	NDEPs_DEGs
fugu_GLEAN_10009559	fugu_GLEAN_10009559	-0.000614719	1.1386	NDEPs_DEGs
fugu_GLEAN_10010626	fugu_GLEAN_10010626	-0.072052	1.3376	NDEPs_DEGs
fugu_GLEAN_10003273	fugu_GLEAN_10003273	-0.101341	-1.2781	NDEPs_DEGs
fugu_GLEAN_10016641	fugu_GLEAN_10016641	0.0100551	-0.80061	NDEPs_DEGs
fugu_GLEAN_10007306	fugu_GLEAN_10007306	0.0800095	1.7008	NDEPs_DEGs
fugu_GLEAN_10017945	fugu_GLEAN_10017945	0.050758	-0.8404	NDEPs_DEGs
fugu_GLEAN_10006670	fugu_GLEAN_10006670	-0.103201	1.1679	NDEPs_DEGs
fugu_GLEAN_10002724	fugu_GLEAN_10002724	-0.0791137	-1.1548	NDEPs_DEGs
fugu_GLEAN_10001321	fugu_GLEAN_10001321	-0.095136	-0.80485	NDEPs_DEGs
fugu_GLEAN_10007853	fugu_GLEAN_10007853	-0.32287	0.92157	NDEPs_DEGs
fugu_GLEAN_10005151	fugu_GLEAN_10005151	0.237522	-0.94831	NDEPs_DEGs
fugu_GLEAN_10005227	fugu_GLEAN_10005227	0.303901	1.9208	NDEPs_DEGs
fugu_GLEAN_10001573	fugu_GLEAN_10001573	-0.231998	1.2621	NDEPs_DEGs
fugu_GLEAN_10006767	fugu_GLEAN_10006767	-0.335368	1.6768	NDEPs_DEGs
fugu_GLEAN_10013821	fugu_GLEAN_10013821	0.131229	0.66336	NDEPs_DEGs
fugu_GLEAN_10006227	fugu_GLEAN_10006227	0.0226561	1.226	NDEPs_DEGs
fugu_GLEAN_10005279	fugu_GLEAN_10005279	0.121395	-0.88497	NDEPs_DEGs
fugu_GLEAN_10005979	fugu_GLEAN_10005979	-0.232881	-2.5562	NDEPs_DEGs
fugu_GLEAN_10011576	fugu_GLEAN_10011576	-0.202169	-0.65419	NDEPs_DEGs
fugu_GLEAN_10008044	fugu_GLEAN_10008044	-0.0971068	0.77763	NDEPs_DEGs
fugu_GLEAN_10019545	fugu_GLEAN_10019545	0.0933114	1.4126	NDEPs_DEGs
fugu_GLEAN_10001811	fugu_GLEAN_10001811	-0.213665	-1.1748	NDEPs_DEGs
fugu_GLEAN_10001779	fugu_GLEAN_10001779	-0.450199	0.99086	NDEPs_DEGs
fugu_GLEAN_10013321	fugu_GLEAN_10013321	0.117703	1.5684	NDEPs_DEGs
fugu_GLEAN_10012914	fugu_GLEAN_10012914	-0.113492	0.87538	NDEPs_DEGs
fugu_GLEAN_10007299	fugu_GLEAN_10007299	-0.0388612	-1.2916	NDEPs_DEGs
fugu_GLEAN_10017518	fugu_GLEAN_10017518	-0.0108247	-1.7238	NDEPs_DEGs
fugu_GLEAN_10013260	fugu_GLEAN_10013260	-0.14577	-0.83016	NDEPs_DEGs
fugu_GLEAN_10002589	fugu_GLEAN_10002589	-0.302548	1.1487	NDEPs_DEGs
fugu_GLEAN_10006359	fugu_GLEAN_10006359	0.0143482	0.7081	NDEPs_DEGs
fugu_GLEAN_10000365	fugu_GLEAN_10000365	-0.141596	-1.0002	NDEPs_DEGs
fugu_GLEAN_10005885	fugu_GLEAN_10005885	-0.177366	-2.8613	NDEPs_DEGs
fugu_GLEAN_10017565	fugu_GLEAN_10017565	-0.281104	1.6489	NDEPs_DEGs
fugu_GLEAN_10009485	fugu_GLEAN_10009485	-0.109248	-1.5823	NDEPs_DEGs
fugu_GLEAN_10004479	fugu_GLEAN_10004479	-0.0228945	-1.5587	NDEPs_DEGs
fugu_GLEAN_10017194	fugu_GLEAN_10017194	-0.0221515	1.0323	NDEPs_DEGs
fugu_GLEAN_10004974	fugu_GLEAN_10004974	0.031302	-1.4646	NDEPs_DEGs
fugu_GLEAN_10014067	fugu_GLEAN_10014067	0.19501	-0.83633	NDEPs_DEGs
fugu_GLEAN_10006057	fugu_GLEAN_10006057	-0.0631906	-1.7965	NDEPs_DEGs
fugu_GLEAN_10012204	fugu_GLEAN_10012204	0.0968083	1.2273	NDEPs_DEGs
fugu_GLEAN_10008742	fugu_GLEAN_10008742	0.125976	1.1288	NDEPs_DEGs
fugu_GLEAN_10010217	fugu_GLEAN_10010217	-0.27205	-0.93416	NDEPs_DEGs
fugu_GLEAN_10012360	fugu_GLEAN_10012360	0.127335	1.9601	NDEPs_DEGs
fugu_GLEAN_10017951	fugu_GLEAN_10017951	-0.152487	1.3408	NDEPs_DEGs
fugu_GLEAN_10001196	fugu_GLEAN_10001196	0.0522434	0.64004	NDEPs_DEGs
fugu_GLEAN_10016029	fugu_GLEAN_10016029	-0.0947677	1.7067	NDEPs_DEGs
fugu_GLEAN_10018745	fugu_GLEAN_10018745	-0.214876	1.4395	NDEPs_DEGs
fugu_GLEAN_10009931	fugu_GLEAN_10009931	-0.200758	0.97187	NDEPs_DEGs
fugu_GLEAN_10008177	fugu_GLEAN_10008177	-0.140824	0.78041	NDEPs_DEGs
fugu_GLEAN_10007237	fugu_GLEAN_10007237	-0.0945582	1.2151	NDEPs_DEGs
fugu_GLEAN_10011350	fugu_GLEAN_10011350	-0.173036	-1.2797	NDEPs_DEGs
fugu_GLEAN_10012592	fugu_GLEAN_10012592	-0.0859284	1.6886	NDEPs_DEGs
fugu_GLEAN_10018679	fugu_GLEAN_10018679	-0.265076	1.1341	NDEPs_DEGs
fugu_GLEAN_10019289	fugu_GLEAN_10019289	-0.00747228	-0.74456	NDEPs_DEGs
fugu_GLEAN_10002752	fugu_GLEAN_10002752	0.266192	1.1454	NDEPs_DEGs
fugu_GLEAN_10017217	fugu_GLEAN_10017217	-0.363833	1.3508	NDEPs_DEGs
fugu_GLEAN_10003272	fugu_GLEAN_10003272	0.0574225	-1.4471	NDEPs_DEGs
fugu_GLEAN_10007519	fugu_GLEAN_10007519	0.120157	1.5772	NDEPs_DEGs
fugu_GLEAN_10012304	fugu_GLEAN_10012304	-0.475639	-1.2095	NDEPs_DEGs
fugu_GLEAN_10018325	fugu_GLEAN_10018325	-0.0295954	-0.7943	NDEPs_DEGs
fugu_GLEAN_10019194	fugu_GLEAN_10019194	-0.224026	1.5652	NDEPs_DEGs
fugu_GLEAN_10001894	fugu_GLEAN_10001894	-0.210633	3.1821	NDEPs_DEGs
fugu_GLEAN_10002689	fugu_GLEAN_10002689	-0.277113	0.9715	NDEPs_DEGs
fugu_GLEAN_10016430	fugu_GLEAN_10016430	-0.169521	1.3195	NDEPs_DEGs
fugu_GLEAN_10013093	fugu_GLEAN_10013093	-0.308273	1.4417	NDEPs_DEGs
fugu_GLEAN_10005158	fugu_GLEAN_10005158	0.0305706	-0.94141	NDEPs_DEGs
fugu_GLEAN_10004051	fugu_GLEAN_10004051	0.0908331	1.6554	NDEPs_DEGs
fugu_GLEAN_10012496	fugu_GLEAN_10012496	0.0993127	-3.4208	NDEPs_DEGs
fugu_GLEAN_10007924	fugu_GLEAN_10007924	0.117464	1.5495	NDEPs_DEGs
fugu_GLEAN_10002862	fugu_GLEAN_10002862	-0.0940931	-1.075	NDEPs_DEGs
fugu_GLEAN_10011899	fugu_GLEAN_10011899	-0.0878177	-1.5959	NDEPs_DEGs
fugu_GLEAN_10012758	fugu_GLEAN_10012758	-0.171794	-1.1638	NDEPs_DEGs
fugu_GLEAN_10014799	fugu_GLEAN_10014799	-0.0740598	1.0579	NDEPs_DEGs
fugu_GLEAN_10007346	fugu_GLEAN_10007346	0.0538273	1.7251	NDEPs_DEGs
fugu_GLEAN_10011527	fugu_GLEAN_10011527	-0.134102	0.91491	NDEPs_DEGs
fugu_GLEAN_10004775	fugu_GLEAN_10004775	0.0960486	0.74119	NDEPs_DEGs
fugu_GLEAN_10004618	fugu_GLEAN_10004618	0.0139739	1.7759	NDEPs_DEGs
fugu_GLEAN_10015698	fugu_GLEAN_10015698	-0.109311	-1.3681	NDEPs_DEGs
fugu_GLEAN_10012987	fugu_GLEAN_10012987	-0.00130479	-1.3971	NDEPs_DEGs
fugu_GLEAN_10007895	fugu_GLEAN_10007895	0.0857809	-1.09	NDEPs_DEGs
fugu_GLEAN_10007438	fugu_GLEAN_10007438	-0.194534	-2.6623	NDEPs_DEGs
fugu_GLEAN_10001610	fugu_GLEAN_10001610	0.0121953	-0.91837	NDEPs_DEGs
fugu_GLEAN_10007827	fugu_GLEAN_10007827	-0.220707	1.6346	NDEPs_DEGs
fugu_GLEAN_10014407	fugu_GLEAN_10014407	-0.112366	0.84853	NDEPs_DEGs
fugu_GLEAN_10003134	fugu_GLEAN_10003134	-0.219114	-2.8712	NDEPs_DEGs
fugu_GLEAN_10000634	fugu_GLEAN_10000634	0.0544651	2.2947	NDEPs_DEGs
fugu_GLEAN_10000947	fugu_GLEAN_10000947	0.159664	0.742	NDEPs_DEGs
fugu_GLEAN_10011878	fugu_GLEAN_10011878	0.0847201	1.7599	NDEPs_DEGs
fugu_GLEAN_10004436	fugu_GLEAN_10004436	0.0725998	1.7292	NDEPs_DEGs
fugu_GLEAN_10010252	fugu_GLEAN_10010252	0.0395132	1.0143	NDEPs_DEGs
fugu_GLEAN_10007161	fugu_GLEAN_10007161	-0.00095538	1.9617	NDEPs_DEGs
fugu_GLEAN_10008952	fugu_GLEAN_10008952	-0.189667	-1.9254	NDEPs_DEGs
fugu_GLEAN_10014670	fugu_GLEAN_10014670	-0.0212172	1.1264	NDEPs_DEGs
fugu_GLEAN_10000462	fugu_GLEAN_10000462	0.08172	1.1324	NDEPs_DEGs
fugu_GLEAN_10000795	fugu_GLEAN_10000795	-0.0954427	-1.2419	NDEPs_DEGs
fugu_GLEAN_10019705	fugu_GLEAN_10019705	0.206707	1.4885	NDEPs_DEGs
fugu_GLEAN_10008069	fugu_GLEAN_10008069	0.0244757	1.0574	NDEPs_DEGs
fugu_GLEAN_10003405	fugu_GLEAN_10003405	-0.0189643	0.77033	NDEPs_DEGs
fugu_GLEAN_10013354	fugu_GLEAN_10013354	0.0988844	-2.8572	NDEPs_DEGs
fugu_GLEAN_10002269	fugu_GLEAN_10002269	0.0720413	1.0848	NDEPs_DEGs
fugu_GLEAN_10008310	fugu_GLEAN_10008310	-0.00405823	-0.93173	NDEPs_DEGs
fugu_GLEAN_10014060	fugu_GLEAN_10014060	0.0304095	1.3083	NDEPs_DEGs
fugu_GLEAN_10016202	fugu_GLEAN_10016202	0.0681961	3.2477	NDEPs_DEGs
fugu_GLEAN_10017200	fugu_GLEAN_10017200	-0.115893	0.63965	NDEPs_DEGs
fugu_GLEAN_10006825	fugu_GLEAN_10006825	-0.00719387	1.014	NDEPs_DEGs
fugu_GLEAN_10008491	fugu_GLEAN_10008491	0.0280033	2.3641	NDEPs_DEGs
fugu_GLEAN_10012587	fugu_GLEAN_10012587	0.0294147	2.3956	NDEPs_DEGs
fugu_GLEAN_10003728	fugu_GLEAN_10003728	0.216333	2.5212	NDEPs_DEGs
fugu_GLEAN_10010304	fugu_GLEAN_10010304	-0.622692	3.0569	NDEPs_DEGs
fugu_GLEAN_10000251	fugu_GLEAN_10000251	-0.424724	1.7329	NDEPs_DEGs
fugu_GLEAN_10003576	fugu_GLEAN_10003576	0.011384	-1.2719	NDEPs_DEGs
fugu_GLEAN_10008484	fugu_GLEAN_10008484	-0.0816764	-1.4253	NDEPs_DEGs
fugu_GLEAN_10013550	fugu_GLEAN_10013550	-0.238071	1.2162	NDEPs_DEGs
fugu_GLEAN_10013549	fugu_GLEAN_10013549	-0.289425	0.85053	NDEPs_DEGs
fugu_GLEAN_10011787	fugu_GLEAN_10011787	-0.108722	-1.8603	NDEPs_DEGs
fugu_GLEAN_10017940	fugu_GLEAN_10017940	0.251237	1.116	NDEPs_DEGs
fugu_GLEAN_10004135	fugu_GLEAN_10004135	-0.0283752	0.86867	NDEPs_DEGs
fugu_GLEAN_10000928	fugu_GLEAN_10000928	-0.204735	-0.84567	NDEPs_DEGs
fugu_GLEAN_10019546	fugu_GLEAN_10019546	-0.544102	2.351	NDEPs_DEGs
fugu_GLEAN_10013031	fugu_GLEAN_10013031	-0.100944	1.3268	NDEPs_DEGs
fugu_GLEAN_10007095	fugu_GLEAN_10007095	-0.0501484	-1.718	NDEPs_DEGs
fugu_GLEAN_10004961	fugu_GLEAN_10004961	-0.316762	0.95628	NDEPs_DEGs
fugu_GLEAN_10016440	fugu_GLEAN_10016440	-0.207556	2.6493	NDEPs_DEGs
fugu_GLEAN_10004180	fugu_GLEAN_10004180	0.188909	0.76092	NDEPs_DEGs
fugu_GLEAN_10019509	fugu_GLEAN_10019509	-0.0316054	-0.70804	NDEPs_DEGs
fugu_GLEAN_10013570	fugu_GLEAN_10013570	0.0797856	2.3015	NDEPs_DEGs
fugu_GLEAN_10009488	fugu_GLEAN_10009488	0.0547318	1.3233	NDEPs_DEGs
fugu_GLEAN_10011120	fugu_GLEAN_10011120	-0.138	-1.5917	NDEPs_DEGs
fugu_GLEAN_10016661	fugu_GLEAN_10016661	-0.0272779	1.3936	NDEPs_DEGs
fugu_GLEAN_10018353	fugu_GLEAN_10018353	-0.268812	-1.1781	NDEPs_DEGs
fugu_GLEAN_10018347	fugu_GLEAN_10018347	-0.350236	1.6963	NDEPs_DEGs
fugu_GLEAN_10008224	fugu_GLEAN_10008224	0.110635	-1.5157	NDEPs_DEGs
fugu_GLEAN_10003819	fugu_GLEAN_10003819	0.0010499	-5.7944	NDEPs_DEGs
fugu_GLEAN_10004446	fugu_GLEAN_10004446	0.0814337	-0.84904	NDEPs_DEGs
fugu_GLEAN_10011027	fugu_GLEAN_10011027	-0.137638	0.71764	NDEPs_DEGs
fugu_GLEAN_10002991	fugu_GLEAN_10002991	0.0336408	1.5134	NDEPs_DEGs
fugu_GLEAN_10008113	fugu_GLEAN_10008113	0.215323	1.788	NDEPs_DEGs
fugu_GLEAN_10002569	fugu_GLEAN_10002569	-0.0552405	-0.67057	NDEPs_DEGs
fugu_GLEAN_10000838	fugu_GLEAN_10000838	-0.144894	1.0619	NDEPs_DEGs
fugu_GLEAN_10003742	fugu_GLEAN_10003742	-0.235691	2.4877	NDEPs_DEGs
fugu_GLEAN_10002486	fugu_GLEAN_10002486	-0.0859315	1.56	NDEPs_DEGs
fugu_GLEAN_10007558	fugu_GLEAN_10007558	0.0384278	-0.76382	NDEPs_DEGs
fugu_GLEAN_10006367	fugu_GLEAN_10006367	-0.108402	0.69829	NDEPs_DEGs
fugu_GLEAN_10003914	fugu_GLEAN_10003914	-0.203937	-0.96928	NDEPs_DEGs
fugu_GLEAN_10004143	fugu_GLEAN_10004143	0.0653752	0.96611	NDEPs_DEGs
fugu_GLEAN_10008711	fugu_GLEAN_10008711	0.0371517	0.96308	NDEPs_DEGs
fugu_GLEAN_10016290	fugu_GLEAN_10016290	-0.257826	-1.1903	NDEPs_DEGs
fugu_GLEAN_10013137	fugu_GLEAN_10013137	-0.350657	0.67955	NDEPs_DEGs
fugu_GLEAN_10010194	fugu_GLEAN_10010194	0.0435741	1.2906	NDEPs_DEGs
fugu_GLEAN_10000804	fugu_GLEAN_10000804	0.0975366	3.3132	NDEPs_DEGs
fugu_GLEAN_10005959	fugu_GLEAN_10005959	-0.333987	1.5175	NDEPs_DEGs
fugu_GLEAN_10012659	fugu_GLEAN_10012659	-0.194188	-1.0287	NDEPs_DEGs
fugu_GLEAN_10011506	fugu_GLEAN_10011506	-0.177038	-1.2329	NDEPs_DEGs
fugu_GLEAN_10017050	fugu_GLEAN_10017050	-0.0590831	0.85952	NDEPs_DEGs
fugu_GLEAN_10013016	fugu_GLEAN_10013016	-0.127931	-1.7586	NDEPs_DEGs
fugu_GLEAN_10014760	fugu_GLEAN_10014760	0.161947	2.2937	NDEPs_DEGs
fugu_GLEAN_10017326	fugu_GLEAN_10017326	0.0531725	-1.7241	NDEPs_DEGs
fugu_GLEAN_10010735	fugu_GLEAN_10010735	-0.0366443	1.7404	NDEPs_DEGs
fugu_GLEAN_10018206	fugu_GLEAN_10018206	0.0430435	2.7762	NDEPs_DEGs
fugu_GLEAN_10009494	fugu_GLEAN_10009494	-0.14714	0.77668	NDEPs_DEGs
fugu_GLEAN_10008209	fugu_GLEAN_10008209	-0.114466	1.1817	NDEPs_DEGs
fugu_GLEAN_10011197	fugu_GLEAN_10011197	-0.211174	1.9002	NDEPs_DEGs
fugu_GLEAN_10015091	fugu_GLEAN_10015091	-0.103006	0.96082	NDEPs_DEGs
fugu_GLEAN_10012374	fugu_GLEAN_10012374	0.082208	0.83622	NDEPs_DEGs
fugu_GLEAN_10010949	fugu_GLEAN_10010949	0.10905	-0.9438	NDEPs_DEGs
fugu_GLEAN_10004403	fugu_GLEAN_10004403	-0.164802	1.9822	NDEPs_DEGs
fugu_GLEAN_10010307	fugu_GLEAN_10010307	-0.0938359	-1.1785	NDEPs_DEGs
fugu_GLEAN_10007495	fugu_GLEAN_10007495	-0.078224	0.85143	NDEPs_DEGs
fugu_GLEAN_10016484	fugu_GLEAN_10016484	-0.131421	1.9486	NDEPs_DEGs
fugu_GLEAN_10013535	fugu_GLEAN_10013535	-0.123399	-0.94417	NDEPs_DEGs
fugu_GLEAN_10003141	fugu_GLEAN_10003141	-0.319744	1.888	NDEPs_DEGs
fugu_GLEAN_10014954	fugu_GLEAN_10014954	-0.00701844	1.2785	NDEPs_DEGs
fugu_GLEAN_10017699	fugu_GLEAN_10017699	-0.0278544	1.2695	NDEPs_DEGs
fugu_GLEAN_10019278	fugu_GLEAN_10019278	-0.0961935	1.1453	NDEPs_DEGs
fugu_GLEAN_10003224	fugu_GLEAN_10003224	-0.378187	1.0031	NDEPs_DEGs
fugu_GLEAN_10008529	fugu_GLEAN_10008529	-0.0907707	0.83157	NDEPs_DEGs
fugu_GLEAN_10010007	fugu_GLEAN_10010007	-0.0728757	0.79635	NDEPs_DEGs
fugu_GLEAN_10000091	fugu_GLEAN_10000091	-0.137895	-1.7478	NDEPs_DEGs
fugu_GLEAN_10015937	fugu_GLEAN_10015937	-0.0243097	-1.0261	NDEPs_DEGs
fugu_GLEAN_10015785	fugu_GLEAN_10015785	-0.0423781	2.3095	NDEPs_DEGs
fugu_GLEAN_10013609	fugu_GLEAN_10013609	0.167723	-0.85565	NDEPs_DEGs
fugu_GLEAN_10002396	fugu_GLEAN_10002396	0.0464156	-1.635	NDEPs_DEGs
fugu_GLEAN_10015757	fugu_GLEAN_10015757	-0.276941	0.98925	NDEPs_DEGs
fugu_GLEAN_10012593	fugu_GLEAN_10012593	-0.388864	2.2102	NDEPs_DEGs
fugu_GLEAN_10009692	fugu_GLEAN_10009692	-0.1715	-0.65833	NDEPs_DEGs
fugu_GLEAN_10009819	fugu_GLEAN_10009819	0.217233	1.0109	NDEPs_DEGs
fugu_GLEAN_10004396	fugu_GLEAN_10004396	0.189938	-2.3808	NDEPs_DEGs
fugu_GLEAN_10006078	fugu_GLEAN_10006078	-0.379472	-1.5742	NDEPs_DEGs
fugu_GLEAN_10005585	fugu_GLEAN_10005585	-0.249963	-0.97659	NDEPs_DEGs
fugu_GLEAN_10007644	fugu_GLEAN_10007644	0.261969	1.0237	NDEPs_DEGs
fugu_GLEAN_10007093	fugu_GLEAN_10007093	-0.0336788	-0.77521	NDEPs_DEGs
fugu_GLEAN_10004789	fugu_GLEAN_10004789	-0.0161662	2.1896	NDEPs_DEGs
fugu_GLEAN_10018250	fugu_GLEAN_10018250	-0.401124	-0.87323	NDEPs_DEGs
fugu_GLEAN_10008492	fugu_GLEAN_10008492	-0.0383663	2.3687	NDEPs_DEGs
fugu_GLEAN_10010456	fugu_GLEAN_10010456	-0.291705	-1.0134	NDEPs_DEGs
fugu_GLEAN_10016518	fugu_GLEAN_10016518	-0.203482	1.9341	NDEPs_DEGs
fugu_GLEAN_10014677	fugu_GLEAN_10014677	0.0756435	-1.4806	NDEPs_DEGs
fugu_GLEAN_10002995	fugu_GLEAN_10002995	-0.012343	1.668	NDEPs_DEGs
fugu_GLEAN_10003145	fugu_GLEAN_10003145	-0.714387	1.7504	NDEPs_DEGs
fugu_GLEAN_10004916	fugu_GLEAN_10004916	-0.0589643	1.4407	NDEPs_DEGs
fugu_GLEAN_10003768	fugu_GLEAN_10003768	0.104737	1.5917	NDEPs_DEGs
fugu_GLEAN_10013261	fugu_GLEAN_10013261	-0.000512248	-1.1262	NDEPs_DEGs
fugu_GLEAN_10011894	fugu_GLEAN_10011894	-0.193414	-1.0198	NDEPs_DEGs
fugu_GLEAN_10001711	fugu_GLEAN_10001711	0.253687	0.65968	NDEPs_DEGs
fugu_GLEAN_10017317	fugu_GLEAN_10017317	-0.0985905	1.3578	NDEPs_DEGs
fugu_GLEAN_10011361	fugu_GLEAN_10011361	0.0430365	-0.74613	NDEPs_DEGs
fugu_GLEAN_10003640	fugu_GLEAN_10003640	-0.0365422	0.92938	NDEPs_DEGs
fugu_GLEAN_10005533	fugu_GLEAN_10005533	0.146753	1.8771	NDEPs_DEGs
fugu_GLEAN_10012052	fugu_GLEAN_10012052	-0.00773479	-1.6463	NDEPs_DEGs
fugu_GLEAN_10012105	fugu_GLEAN_10012105	-0.0251227	-1.0721	NDEPs_DEGs
fugu_GLEAN_10006572	fugu_GLEAN_10006572	-0.0849641	-1.6809	NDEPs_DEGs
fugu_GLEAN_10005102	fugu_GLEAN_10005102	0.00726871	-1.0888	NDEPs_DEGs
fugu_GLEAN_10002100	fugu_GLEAN_10002100	0.18966	0.95184	NDEPs_DEGs
fugu_GLEAN_10001598	fugu_GLEAN_10001598	0.0311143	1.21	NDEPs_DEGs
fugu_GLEAN_10005552	fugu_GLEAN_10005552	0.0460859	0.9352	NDEPs_DEGs
fugu_GLEAN_10018356	fugu_GLEAN_10018356	0.0211101	1.375	NDEPs_DEGs
fugu_GLEAN_10019881	fugu_GLEAN_10019881	-0.331492	1.304	NDEPs_DEGs
fugu_GLEAN_10003333	fugu_GLEAN_10003333	-0.169584	-2.2841	NDEPs_DEGs
fugu_GLEAN_10015456	fugu_GLEAN_10015456	0.206914	1.4919	NDEPs_DEGs
fugu_GLEAN_10004462	fugu_GLEAN_10004462	-0.0755565	1.1088	NDEPs_DEGs
fugu_GLEAN_10011810	fugu_GLEAN_10011810	-0.021163	2.8631	NDEPs_DEGs
fugu_GLEAN_10008169	fugu_GLEAN_10008169	0.0319273	-2.6197	NDEPs_DEGs
fugu_GLEAN_10018365	fugu_GLEAN_10018365	-0.00867208	-1.8903	NDEPs_DEGs
fugu_GLEAN_10018290	fugu_GLEAN_10018290	-0.127617	1.0975	NDEPs_DEGs
fugu_GLEAN_10002901	fugu_GLEAN_10002901	-0.0880002	2.0199	NDEPs_DEGs
fugu_GLEAN_10006440	fugu_GLEAN_10006440	0.0269983	-0.9041	NDEPs_DEGs
fugu_GLEAN_10013235	fugu_GLEAN_10013235	0.0129576	1.04	NDEPs_DEGs
fugu_GLEAN_10015128	fugu_GLEAN_10015128	-0.0398605	0.9606	NDEPs_DEGs
fugu_GLEAN_10008487	fugu_GLEAN_10008487	-0.306802	-1.2446	NDEPs_DEGs
fugu_GLEAN_10007265	fugu_GLEAN_10007265	0.0245211	-1.3009	NDEPs_DEGs
fugu_GLEAN_10002458	fugu_GLEAN_10002458	-0.347558	-0.93273	NDEPs_DEGs
fugu_GLEAN_10008054	fugu_GLEAN_10008054	-0.404747	-1.2481	NDEPs_DEGs
fugu_GLEAN_10003853	fugu_GLEAN_10003853	-0.188981	0.81689	NDEPs_DEGs
fugu_GLEAN_10009364	fugu_GLEAN_10009364	-0.122772	-2.0696	NDEPs_DEGs
fugu_GLEAN_10013989	fugu_GLEAN_10013989	-0.162929	1.34	NDEPs_DEGs
fugu_GLEAN_10017825	fugu_GLEAN_10017825	0.0644069	-1.414	NDEPs_DEGs
fugu_GLEAN_10008246	fugu_GLEAN_10008246	-0.311358	-1.4138	NDEPs_DEGs
fugu_GLEAN_10009621	fugu_GLEAN_10009621	-0.143199	-0.83412	NDEPs_DEGs
fugu_GLEAN_10008464	fugu_GLEAN_10008464	-0.625037	-0.85045	NDEPs_DEGs
fugu_GLEAN_10015682	fugu_GLEAN_10015682	0.0474574	3.2762	NDEPs_DEGs
fugu_GLEAN_10014135	fugu_GLEAN_10014135	-0.0710847	0.91732	NDEPs_DEGs
fugu_GLEAN_10019764	fugu_GLEAN_10019764	-0.176994	0.8918	NDEPs_DEGs
fugu_GLEAN_10011278	fugu_GLEAN_10011278	-1.17646	-1.5901	NDEPs_DEGs
fugu_GLEAN_10013499	fugu_GLEAN_10013499	-0.147514	-1.5073	NDEPs_DEGs
fugu_GLEAN_10013898	fugu_GLEAN_10013898	0.007006	-0.79603	NDEPs_DEGs
fugu_GLEAN_10015842	fugu_GLEAN_10015842	-0.178654	-0.79455	NDEPs_DEGs
fugu_GLEAN_10011504	fugu_GLEAN_10011504	-0.67451	-1.5961	NDEPs_DEGs
fugu_GLEAN_10009218	fugu_GLEAN_10009218	0.073121	2.2721	NDEPs_DEGs
fugu_GLEAN_10015123	fugu_GLEAN_10015123	-0.209488	-1.0168	NDEPs_DEGs
fugu_GLEAN_10002039	fugu_GLEAN_10002039	-0.483132	-0.90051	NDEPs_DEGs
fugu_GLEAN_10017698	fugu_GLEAN_10017698	-0.168981	-1.3514	NDEPs_DEGs
fugu_GLEAN_10002436	fugu_GLEAN_10002436	1.45449	-1.1494	NDEPs_DEGs
fugu_GLEAN_10015708	fugu_GLEAN_10015708	0.0631232	-1.2865	NDEPs_DEGs
fugu_GLEAN_10002460	fugu_GLEAN_10002460	-0.403761	2.4954	NDEPs_DEGs
fugu_GLEAN_10000783	fugu_GLEAN_10000783	-0.293331	-1.1122	NDEPs_DEGs
fugu_GLEAN_10004463	fugu_GLEAN_10004463	0.0869617	1.9218	NDEPs_DEGs
fugu_GLEAN_10019426	fugu_GLEAN_10019426	0.00514556	-0.73781	NDEPs_DEGs
fugu_GLEAN_10000897	fugu_GLEAN_10000897	-1.06938	-0.95016	NDEPs_DEGs
fugu_GLEAN_10006673	fugu_GLEAN_10006673	0.000184653	0.62646	NDEPs_DEGs
fugu_GLEAN_10002302	fugu_GLEAN_10002302	-0.0849916	1.8974	NDEPs_DEGs
fugu_GLEAN_10001540	fugu_GLEAN_10001540	-0.379385	0.97201	NDEPs_DEGs
fugu_GLEAN_10008827	fugu_GLEAN_10008827	-0.422898	1.7477	NDEPs_DEGs
fugu_GLEAN_10009841	fugu_GLEAN_10009841	-0.164993	1.7651	NDEPs_DEGs
fugu_GLEAN_10013286	fugu_GLEAN_10013286	-0.0911702	-1.6824	NDEPs_DEGs
fugu_GLEAN_10015020	fugu_GLEAN_10015020	0.0204602	-0.89761	NDEPs_DEGs
fugu_GLEAN_10003599	fugu_GLEAN_10003599	0.113416	-0.87298	NDEPs_DEGs
fugu_GLEAN_10016632	fugu_GLEAN_10016632	-0.228522	0.81615	NDEPs_DEGs
fugu_GLEAN_10000194	fugu_GLEAN_10000194	-0.125118	2.5083	NDEPs_DEGs
fugu_GLEAN_10004575	fugu_GLEAN_10004575	-0.103333	-0.87337	NDEPs_DEGs
fugu_GLEAN_10008271	fugu_GLEAN_10008271	0.0928488	-1.1111	NDEPs_DEGs
fugu_GLEAN_10013514	fugu_GLEAN_10013514	-0.229119	0.74307	NDEPs_DEGs
fugu_GLEAN_10004059	fugu_GLEAN_10004059	-0.37739	0.96656	NDEPs_DEGs
fugu_GLEAN_10007149	fugu_GLEAN_10007149	-0.236437	1.8319	NDEPs_DEGs
fugu_GLEAN_10006142	fugu_GLEAN_10006142	-0.106035	2.7407	NDEPs_DEGs
fugu_GLEAN_10003886	fugu_GLEAN_10003886	-0.0988639	0.93325	NDEPs_DEGs
fugu_GLEAN_10019343	fugu_GLEAN_10019343	-0.100272	-1.5833	NDEPs_DEGs
fugu_GLEAN_10002339	fugu_GLEAN_10002339	0.123021	2.2842	NDEPs_DEGs
fugu_GLEAN_10011583	fugu_GLEAN_10011583	0.143557	1.526	NDEPs_DEGs
fugu_GLEAN_10000972	fugu_GLEAN_10000972	-0.18292	0.91418	NDEPs_DEGs
fugu_GLEAN_10012026	fugu_GLEAN_10012026	0.27391	-0.73948	NDEPs_DEGs
fugu_GLEAN_10017170	fugu_GLEAN_10017170	-0.0924401	-2.3098	NDEPs_DEGs
fugu_GLEAN_10007922	fugu_GLEAN_10007922	-0.517523	-0.87856	NDEPs_DEGs
fugu_GLEAN_10004924	fugu_GLEAN_10004924	-0.276261	0.94924	NDEPs_DEGs
fugu_GLEAN_10014792	fugu_GLEAN_10014792	0.0268057	1.2278	NDEPs_DEGs
fugu_GLEAN_10007529	fugu_GLEAN_10007529	-0.153467	-1.2337	NDEPs_DEGs
fugu_GLEAN_10004058	fugu_GLEAN_10004058	0.0200875	-1.7079	NDEPs_DEGs
fugu_GLEAN_10009599	fugu_GLEAN_10009599	0.0941158	1.7417	NDEPs_DEGs
fugu_GLEAN_10015903	fugu_GLEAN_10015903	-0.279347	2.2665	NDEPs_DEGs
fugu_GLEAN_10006264	fugu_GLEAN_10006264	-0.0873271	1.0074	NDEPs_DEGs
fugu_GLEAN_10019217	fugu_GLEAN_10019217	-0.042127	-1.2025	NDEPs_DEGs
fugu_GLEAN_10015325	fugu_GLEAN_10015325	0.00450858	-0.86562	NDEPs_DEGs
fugu_GLEAN_10012028	fugu_GLEAN_10012028	0.0521404	-2.4493	NDEPs_DEGs
fugu_GLEAN_10017604	fugu_GLEAN_10017604	0.137703	-1.4258	NDEPs_DEGs
fugu_GLEAN_10011767	fugu_GLEAN_10011767	0.25887	-1.344	NDEPs_DEGs
fugu_GLEAN_10013461	fugu_GLEAN_10013461	0.454495	-1.113	NDEPs_DEGs
fugu_GLEAN_10010390	fugu_GLEAN_10010390	0.0377013	1.7642	NDEPs_DEGs
fugu_GLEAN_10002945	fugu_GLEAN_10002945	-0.13887	1.5901	NDEPs_DEGs
fugu_GLEAN_10003072	fugu_GLEAN_10003072	-0.0743697	1.3684	NDEPs_DEGs
fugu_GLEAN_10013071	fugu_GLEAN_10013071	0.203243	0.67098	NDEPs_DEGs
fugu_GLEAN_10001903	fugu_GLEAN_10001903	-0.0162508	1.4735	NDEPs_DEGs
fugu_GLEAN_10010817	fugu_GLEAN_10010817	0.144946	1.2818	NDEPs_DEGs
fugu_GLEAN_10004671	fugu_GLEAN_10004671	0.0131664	-1.7119	NDEPs_DEGs
fugu_GLEAN_10005276	fugu_GLEAN_10005276	-0.234745	1.2199	NDEPs_DEGs
fugu_GLEAN_10000561	fugu_GLEAN_10000561	-0.139566	-0.67053	NDEPs_DEGs
fugu_GLEAN_10011101	fugu_GLEAN_10011101	0.0399132	0.82637	NDEPs_DEGs
fugu_GLEAN_10005900	fugu_GLEAN_10005900	-0.088086	0.85223	NDEPs_DEGs
fugu_GLEAN_10016406	fugu_GLEAN_10016406	-0.315273	2.2985	NDEPs_DEGs
fugu_GLEAN_10007887	fugu_GLEAN_10007887	0.111707	1.5617	NDEPs_DEGs
fugu_GLEAN_10004971	fugu_GLEAN_10004971	-0.0818443	-1.4054	NDEPs_DEGs
fugu_GLEAN_10000828	fugu_GLEAN_10000828	-0.557246	1.4318	NDEPs_DEGs
fugu_GLEAN_10012481	fugu_GLEAN_10012481	0.00685237	-2.3798	NDEPs_DEGs
fugu_GLEAN_10015423	fugu_GLEAN_10015423	0.142407	1.9324	NDEPs_DEGs
fugu_GLEAN_10017486	fugu_GLEAN_10017486	0.0153805	-1.0248	NDEPs_DEGs
fugu_GLEAN_10001736	fugu_GLEAN_10001736	-0.208886	-0.8835	NDEPs_DEGs
fugu_GLEAN_10002429	fugu_GLEAN_10002429	0.0937792	1.7523	NDEPs_DEGs
fugu_GLEAN_10003425	fugu_GLEAN_10003425	0.129346	-1.2858	NDEPs_DEGs
fugu_GLEAN_10008123	fugu_GLEAN_10008123	-0.166506	0.99983	NDEPs_DEGs
fugu_GLEAN_10019432	fugu_GLEAN_10019432	-0.0209127	1.1777	NDEPs_DEGs
fugu_GLEAN_10003157	fugu_GLEAN_10003157	-0.345704	2.7644	NDEPs_DEGs
fugu_GLEAN_10015749	fugu_GLEAN_10015749	-0.325312	1.0211	NDEPs_DEGs
fugu_GLEAN_10006084	fugu_GLEAN_10006084	-0.0707362	1.2658	NDEPs_DEGs
fugu_GLEAN_10011882	fugu_GLEAN_10011882	0.0382521	1.8175	NDEPs_DEGs
fugu_GLEAN_10008352	fugu_GLEAN_10008352	0.266169	-0.76801	NDEPs_DEGs
fugu_GLEAN_10019668	fugu_GLEAN_10019668	0.0154034	1.3299	NDEPs_DEGs
fugu_GLEAN_10013860	fugu_GLEAN_10013860	-0.33965	-0.6874	NDEPs_DEGs
fugu_GLEAN_10006310	fugu_GLEAN_10006310	-0.198631	2.2371	NDEPs_DEGs
fugu_GLEAN_10003597	fugu_GLEAN_10003597	-0.36293	-1.0744	NDEPs_DEGs
fugu_GLEAN_10016510	fugu_GLEAN_10016510	0.0173048	1.2528	NDEPs_DEGs
fugu_GLEAN_10018299	fugu_GLEAN_10018299	0.16383	2.2759	NDEPs_DEGs
fugu_GLEAN_10019079	fugu_GLEAN_10019079	0.0695468	-1.6605	NDEPs_DEGs
fugu_GLEAN_10003139	fugu_GLEAN_10003139	-0.292399	-1.6317	NDEPs_DEGs
fugu_GLEAN_10009546	fugu_GLEAN_10009546	-0.130182	-6.6554	NDEPs_DEGs
fugu_GLEAN_10017688	fugu_GLEAN_10017688	0.0561798	-0.91233	NDEPs_DEGs
fugu_GLEAN_10006321	fugu_GLEAN_10006321	-0.130997	1.2123	NDEPs_DEGs
fugu_GLEAN_10009390	fugu_GLEAN_10009390	0.046776	0.85093	NDEPs_DEGs
fugu_GLEAN_10016042	fugu_GLEAN_10016042	-0.00455166	-1.1467	NDEPs_DEGs
fugu_GLEAN_10005433	fugu_GLEAN_10005433	0.240505	0.70746	NDEPs_DEGs
fugu_GLEAN_10017015	fugu_GLEAN_10017015	-0.110891	0.70375	NDEPs_DEGs
fugu_GLEAN_10019468	fugu_GLEAN_10019468	0.0952223	1.0266	NDEPs_DEGs
fugu_GLEAN_10017088	fugu_GLEAN_10017088	-0.107306	-0.95614	NDEPs_DEGs
fugu_GLEAN_10016212	fugu_GLEAN_10016212	0.0423235	-1.3187	NDEPs_DEGs
fugu_GLEAN_10004241	fugu_GLEAN_10004241	-0.248996	-1.5648	NDEPs_DEGs
fugu_GLEAN_10009008	fugu_GLEAN_10009008	0.0508165	-1.3593	NDEPs_DEGs
fugu_GLEAN_10018420	fugu_GLEAN_10018420	-0.0245444	1.302	NDEPs_DEGs
fugu_GLEAN_10002961	fugu_GLEAN_10002961	-0.427892	-1.4344	NDEPs_DEGs
fugu_GLEAN_10003473	fugu_GLEAN_10003473	-0.0706816	-1.8532	NDEPs_DEGs
fugu_GLEAN_10015950	fugu_GLEAN_10015950	-0.16499	1.5975	NDEPs_DEGs
fugu_GLEAN_10008507	fugu_GLEAN_10008507	-0.146792	-1.1087	NDEPs_DEGs
fugu_GLEAN_10003592	fugu_GLEAN_10003592	-0.153442	-2.538	NDEPs_DEGs
fugu_GLEAN_10002052	fugu_GLEAN_10002052	0.136749	0.77202	NDEPs_DEGs
fugu_GLEAN_10017513	fugu_GLEAN_10017513	-0.144779	-1.0172	NDEPs_DEGs
fugu_GLEAN_10010439	fugu_GLEAN_10010439	-0.100866	-1.5744	NDEPs_DEGs
fugu_GLEAN_10018646	fugu_GLEAN_10018646	0.588856	2.5303	NDEPs_DEGs
fugu_GLEAN_10004654	fugu_GLEAN_10004654	0.16191	2.5414	NDEPs_DEGs
fugu_GLEAN_10019073	fugu_GLEAN_10019073	-0.286961	-1.2623	NDEPs_DEGs
fugu_GLEAN_10012332	fugu_GLEAN_10012332	-0.176996	1.1644	NDEPs_DEGs
fugu_GLEAN_10001830	fugu_GLEAN_10001830	-0.122908	-1.578	NDEPs_DEGs
fugu_GLEAN_10010459	fugu_GLEAN_10010459	-0.0432593	0.86453	NDEPs_DEGs
fugu_GLEAN_10012607	fugu_GLEAN_10012607	-0.0228593	0.91217	NDEPs_DEGs
fugu_GLEAN_10001580	fugu_GLEAN_10001580	0.0335252	-0.8605	NDEPs_DEGs
fugu_GLEAN_10000857	fugu_GLEAN_10000857	-0.215365	1.1739	NDEPs_DEGs
fugu_GLEAN_10015868	fugu_GLEAN_10015868	-0.0888346	0.75426	NDEPs_DEGs
fugu_GLEAN_10011432	fugu_GLEAN_10011432	0.00599204	2.8545	NDEPs_DEGs
fugu_GLEAN_10007552	fugu_GLEAN_10007552	0.0629589	-3.0858	NDEPs_DEGs
fugu_GLEAN_10009653	fugu_GLEAN_10009653	-0.0368322	-1.9916	NDEPs_DEGs
fugu_GLEAN_10019192	fugu_GLEAN_10019192	-0.518015	0.71873	NDEPs_DEGs
fugu_GLEAN_10005474	fugu_GLEAN_10005474	-0.217241	1.4786	NDEPs_DEGs
fugu_GLEAN_10015646	fugu_GLEAN_10015646	-0.342226	-0.7663	NDEPs_DEGs
fugu_GLEAN_10017419	fugu_GLEAN_10017419	-0.180409	-1.2812	NDEPs_DEGs
fugu_GLEAN_10007550	fugu_GLEAN_10007550	-0.292594	1.0019	NDEPs_DEGs
fugu_GLEAN_10001517	fugu_GLEAN_10001517	-0.323456	-0.95989	NDEPs_DEGs
fugu_GLEAN_10017152	fugu_GLEAN_10017152	0.00170858	2.2915	NDEPs_DEGs
fugu_GLEAN_10004408	fugu_GLEAN_10004408	-0.158331	-1.5476	NDEPs_DEGs
fugu_GLEAN_10008073	fugu_GLEAN_10008073	0.0469729	1.3204	NDEPs_DEGs
fugu_GLEAN_10007944	fugu_GLEAN_10007944	0.323533	1.657	NDEPs_DEGs
fugu_GLEAN_10010373	fugu_GLEAN_10010373	0.064767	1.0561	NDEPs_DEGs
fugu_GLEAN_10017296	fugu_GLEAN_10017296	-0.00231739	-1.4997	NDEPs_DEGs
fugu_GLEAN_10014489	fugu_GLEAN_10014489	-0.266672	0.90084	NDEPs_DEGs
fugu_GLEAN_10001662	fugu_GLEAN_10001662	0.0476207	1.8421	NDEPs_DEGs
fugu_GLEAN_10019396	fugu_GLEAN_10019396	-0.017493	0.97321	NDEPs_DEGs
fugu_GLEAN_10017192	fugu_GLEAN_10017192	0.0792422	1.8647	NDEPs_DEGs
fugu_GLEAN_10014400	fugu_GLEAN_10014400	-0.292263	-2.0365	NDEPs_DEGs
fugu_GLEAN_10003780	fugu_GLEAN_10003780	0.148882	0.95402	NDEPs_DEGs
fugu_GLEAN_10002327	fugu_GLEAN_10002327	-0.146268	-1.4396	NDEPs_DEGs
fugu_GLEAN_10000635	fugu_GLEAN_10000635	-0.505543	1.0593	NDEPs_DEGs
fugu_GLEAN_10016241	fugu_GLEAN_10016241	0.306943	0.73898	NDEPs_DEGs
fugu_GLEAN_10006322	fugu_GLEAN_10006322	0.310531	-1.506	NDEPs_DEGs
fugu_GLEAN_10001420	fugu_GLEAN_10001420	-0.0273368	2.1727	NDEPs_DEGs
fugu_GLEAN_10010592	fugu_GLEAN_10010592	-0.0948817	0.96483	NDEPs_DEGs
fugu_GLEAN_10017543	fugu_GLEAN_10017543	-0.0653537	1.3482	NDEPs_DEGs
fugu_GLEAN_10018693	fugu_GLEAN_10018693	-0.298478	-1.0523	NDEPs_DEGs
fugu_GLEAN_10015121	fugu_GLEAN_10015121	-0.407637	-1.0365	NDEPs_DEGs
fugu_GLEAN_10001983	fugu_GLEAN_10001983	-0.274906	-1.5916	NDEPs_DEGs
fugu_GLEAN_10019239	fugu_GLEAN_10019239	0.0367045	-3.5712	NDEPs_DEGs
fugu_GLEAN_10003404	fugu_GLEAN_10003404	-0.220078	0.89148	NDEPs_DEGs
fugu_GLEAN_10014816	fugu_GLEAN_10014816	0.125835	-1.1411	NDEPs_DEGs
fugu_GLEAN_10014267	fugu_GLEAN_10014267	0.0433711	0.97343	NDEPs_DEGs
fugu_GLEAN_10014774	fugu_GLEAN_10014774	-0.118064	1.932	NDEPs_DEGs
fugu_GLEAN_10016732	fugu_GLEAN_10016732	-0.0449938	-2.5907	NDEPs_DEGs
fugu_GLEAN_10003782	fugu_GLEAN_10003782	0.000982141	-0.95587	NDEPs_DEGs
fugu_GLEAN_10003549	fugu_GLEAN_10003549	-0.380951	1.4609	NDEPs_DEGs
fugu_GLEAN_10010296	fugu_GLEAN_10010296	0.0546235	0.94603	NDEPs_DEGs
fugu_GLEAN_10005629	fugu_GLEAN_10005629	-0.0890893	0.82139	NDEPs_DEGs
fugu_GLEAN_10004310	fugu_GLEAN_10004310	-0.010284	-2.3599	NDEPs_DEGs
fugu_GLEAN_10012631	fugu_GLEAN_10012631	-0.326469	-3.1084	NDEPs_DEGs
fugu_GLEAN_10011680	fugu_GLEAN_10011680	0.0898927	1.9284	NDEPs_DEGs
fugu_GLEAN_10006658	fugu_GLEAN_10006658	-0.498931	0.8618	NDEPs_DEGs
fugu_GLEAN_10000168	fugu_GLEAN_10000168	-0.109409	2.3485	NDEPs_DEGs
fugu_GLEAN_10013720	fugu_GLEAN_10013720	-0.670932	0.69801	NDEPs_DEGs
fugu_GLEAN_10001756	fugu_GLEAN_10001756	-0.117451	1.1196	NDEPs_DEGs
fugu_GLEAN_10007370	fugu_GLEAN_10007370	-0.187521	1.5186	NDEPs_DEGs
fugu_GLEAN_10001025	fugu_GLEAN_10001025	-0.11801	2.2649	NDEPs_DEGs
fugu_GLEAN_10007143	fugu_GLEAN_10007143	-0.246214	0.6968	NDEPs_DEGs
fugu_GLEAN_10007004	fugu_GLEAN_10007004	-0.0242803	-0.8578	NDEPs_DEGs
fugu_GLEAN_10010673	fugu_GLEAN_10010673	-0.0857462	-0.7455	NDEPs_DEGs
fugu_GLEAN_10007113	fugu_GLEAN_10007113	0.264361	2.2834	NDEPs_DEGs
fugu_GLEAN_10017817	fugu_GLEAN_10017817	-0.128711	0.90454	NDEPs_DEGs
fugu_GLEAN_10005814	fugu_GLEAN_10005814	-0.0529937	0.68026	NDEPs_DEGs
fugu_GLEAN_10013142	fugu_GLEAN_10013142	0.0977092	2.6534	NDEPs_DEGs
fugu_GLEAN_10002184	fugu_GLEAN_10002184	0.215507	2.274	NDEPs_DEGs
fugu_GLEAN_10011953	fugu_GLEAN_10011953	0.00880525	0.90085	NDEPs_DEGs
fugu_GLEAN_10010306	fugu_GLEAN_10010306	-0.442712	-1.0612	NDEPs_DEGs
fugu_GLEAN_10016355	fugu_GLEAN_10016355	0.247411	1.444	NDEPs_DEGs
fugu_GLEAN_10002050	fugu_GLEAN_10002050	-0.156455	-0.77401	NDEPs_DEGs
fugu_GLEAN_10004985	fugu_GLEAN_10004985	0.122612	1.1883	NDEPs_DEGs
fugu_GLEAN_10016487	fugu_GLEAN_10016487	-0.451891	0.71739	NDEPs_DEGs
fugu_GLEAN_10011956	fugu_GLEAN_10011956	0.411089	-0.95338	NDEPs_DEGs
fugu_GLEAN_10017477	fugu_GLEAN_10017477	0.0598232	-1.8761	NDEPs_DEGs
fugu_GLEAN_10005797	fugu_GLEAN_10005797	-0.141317	0.72777	NDEPs_DEGs
fugu_GLEAN_10004422	fugu_GLEAN_10004422	-0.186602	2.3804	NDEPs_DEGs
fugu_GLEAN_10011888	fugu_GLEAN_10011888	0.287167	0.93547	NDEPs_DEGs
fugu_GLEAN_10000731	fugu_GLEAN_10000731	0.291849	1.7888	NDEPs_DEGs
fugu_GLEAN_10002556	fugu_GLEAN_10002556	-0.0564192	1.3764	NDEPs_DEGs
fugu_GLEAN_10015309	fugu_GLEAN_10015309	-0.123593	-2.194	NDEPs_DEGs
fugu_GLEAN_10011158	fugu_GLEAN_10011158	-0.0524371	1.0197	NDEPs_DEGs
fugu_GLEAN_10002739	fugu_GLEAN_10002739	-0.0563427	0.94808	NDEPs_DEGs
fugu_GLEAN_10018374	fugu_GLEAN_10018374	-0.0720292	-2.4513	NDEPs_DEGs
fugu_GLEAN_10017234	fugu_GLEAN_10017234	0.171404	2.9309	NDEPs_DEGs
fugu_GLEAN_10013206	fugu_GLEAN_10013206	0.100548	-1.2731	NDEPs_DEGs
fugu_GLEAN_10005632	fugu_GLEAN_10005632	0.20896	-1.541	NDEPs_DEGs
fugu_GLEAN_10016655	fugu_GLEAN_10016655	0.125283	2.1667	NDEPs_DEGs
fugu_GLEAN_10004429	fugu_GLEAN_10004429	-0.687442	-1.284	NDEPs_DEGs
fugu_GLEAN_10004068	fugu_GLEAN_10004068	0.0456764	0.98744	NDEPs_DEGs
fugu_GLEAN_10012917	fugu_GLEAN_10012917	-0.179964	2.9314	NDEPs_DEGs

## Sheet: NDEPs-NDEGs
Protein	Gene	Protein_log2(foldchange)	Gene_log2(foldchange)	Type
fugu_GLEAN_10014065	fugu_GLEAN_10014065	0.175844	0.38507	NDEPs_NDEGs
fugu_GLEAN_10017838	fugu_GLEAN_10017838	0.112619	0.53881	NDEPs_NDEGs
fugu_GLEAN_10010107	fugu_GLEAN_10010107	-0.14362	-0.010806	NDEPs_NDEGs
fugu_GLEAN_10006815	fugu_GLEAN_10006815	0.183049	0.48534	NDEPs_NDEGs
fugu_GLEAN_10013592	fugu_GLEAN_10013592	0.195471	-0.54628	NDEPs_NDEGs
fugu_GLEAN_10017703	fugu_GLEAN_10017703	0.177521	0.37157	NDEPs_NDEGs
fugu_GLEAN_10013916	fugu_GLEAN_10013916	0.10362	-0.089808	NDEPs_NDEGs
fugu_GLEAN_10008607	fugu_GLEAN_10008607	0.247362	0.0084474	NDEPs_NDEGs
fugu_GLEAN_10004023	fugu_GLEAN_10004023	0.226372	0.49051	NDEPs_NDEGs
fugu_GLEAN_10017187	fugu_GLEAN_10017187	-0.237622	-1.0001	NDEPs_NDEGs
fugu_GLEAN_10003362	fugu_GLEAN_10003362	0.147256	0.47354	NDEPs_NDEGs
fugu_GLEAN_10008097	fugu_GLEAN_10008097	0.137395	-0.32698	NDEPs_NDEGs
fugu_GLEAN_10003770	fugu_GLEAN_10003770	0.162848	0.46071	NDEPs_NDEGs
fugu_GLEAN_10018548	fugu_GLEAN_10018548	0.0958974	-0.035521	NDEPs_NDEGs
fugu_GLEAN_10019038	fugu_GLEAN_10019038	-0.0942579	-0.1995	NDEPs_NDEGs
fugu_GLEAN_10001634	fugu_GLEAN_10001634	-0.184469	0.35672	NDEPs_NDEGs
fugu_GLEAN_10008302	fugu_GLEAN_10008302	0.202439	-0.17105	NDEPs_NDEGs
fugu_GLEAN_10002468	fugu_GLEAN_10002468	0.136119	-0.41472	NDEPs_NDEGs
fugu_GLEAN_10009758	fugu_GLEAN_10009758	0.133549	0.10056	NDEPs_NDEGs
fugu_GLEAN_10010169	fugu_GLEAN_10010169	0.118366	-0.27236	NDEPs_NDEGs
fugu_GLEAN_10010145	fugu_GLEAN_10010145	0.139895	-0.34063	NDEPs_NDEGs
fugu_GLEAN_10014817	fugu_GLEAN_10014817	0.136051	0.49965	NDEPs_NDEGs
fugu_GLEAN_10004075	fugu_GLEAN_10004075	0.127085	0.53927	NDEPs_NDEGs
fugu_GLEAN_10009558	fugu_GLEAN_10009558	0.223993	-0.48427	NDEPs_NDEGs
fugu_GLEAN_10011181	fugu_GLEAN_10011181	0.111433	0.39816	NDEPs_NDEGs
fugu_GLEAN_10010482	fugu_GLEAN_10010482	-0.0911656	-0.42072	NDEPs_NDEGs
fugu_GLEAN_10014869	fugu_GLEAN_10014869	0.137496	0.013091	NDEPs_NDEGs
fugu_GLEAN_10015115	fugu_GLEAN_10015115	0.106666	-0.57982	NDEPs_NDEGs
fugu_GLEAN_10017445	fugu_GLEAN_10017445	0.17076	-0.24015	NDEPs_NDEGs
fugu_GLEAN_10008125	fugu_GLEAN_10008125	0.155568	0.5296	NDEPs_NDEGs
fugu_GLEAN_10014102	fugu_GLEAN_10014102	0.17945	0.45108	NDEPs_NDEGs
fugu_GLEAN_10009941	fugu_GLEAN_10009941	0.106572	0.34455	NDEPs_NDEGs
fugu_GLEAN_10005070	fugu_GLEAN_10005070	-0.233172	0.58828	NDEPs_NDEGs
fugu_GLEAN_10002227	fugu_GLEAN_10002227	0.17579	0.17848	NDEPs_NDEGs
fugu_GLEAN_10012986	fugu_GLEAN_10012986	0.160712	-0.45269	NDEPs_NDEGs
fugu_GLEAN_10018955	fugu_GLEAN_10018955	0.144095	0.40083	NDEPs_NDEGs
fugu_GLEAN_10014072	fugu_GLEAN_10014072	0.120542	0.25162	NDEPs_NDEGs
fugu_GLEAN_10000619	fugu_GLEAN_10000619	-0.111309	-0.48206	NDEPs_NDEGs
fugu_GLEAN_10019380	fugu_GLEAN_10019380	0.064549	0.46675	NDEPs_NDEGs
fugu_GLEAN_10007460	fugu_GLEAN_10007460	0.119607	0.40386	NDEPs_NDEGs
fugu_GLEAN_10016452	fugu_GLEAN_10016452	0.224511	-0.57116	NDEPs_NDEGs
fugu_GLEAN_10019211	fugu_GLEAN_10019211	-0.164453	0.14865	NDEPs_NDEGs
fugu_GLEAN_10003993	fugu_GLEAN_10003993	0.190708	0.58068	NDEPs_NDEGs
fugu_GLEAN_10009985	fugu_GLEAN_10009985	0.0806713	0.65089	NDEPs_NDEGs
fugu_GLEAN_10004880	fugu_GLEAN_10004880	0.227416	0.12511	NDEPs_NDEGs
fugu_GLEAN_10017923	fugu_GLEAN_10017923	-0.117232	0.33602	NDEPs_NDEGs
fugu_GLEAN_10011191	fugu_GLEAN_10011191	0.18421	0.47416	NDEPs_NDEGs
fugu_GLEAN_10015294	fugu_GLEAN_10015294	0.184169	0.44083	NDEPs_NDEGs
fugu_GLEAN_10019212	fugu_GLEAN_10019212	-0.157805	0.25773	NDEPs_NDEGs
fugu_GLEAN_10010831	fugu_GLEAN_10010831	0.0471963	0.37855	NDEPs_NDEGs
fugu_GLEAN_10014820	fugu_GLEAN_10014820	-0.214712	0.43591	NDEPs_NDEGs
fugu_GLEAN_10012860	fugu_GLEAN_10012860	0.140317	0.404	NDEPs_NDEGs
fugu_GLEAN_10013511	fugu_GLEAN_10013511	-0.162601	1.5031	NDEPs_NDEGs
fugu_GLEAN_10006396	fugu_GLEAN_10006396	0.145813	0.20592	NDEPs_NDEGs
fugu_GLEAN_10019896	fugu_GLEAN_10019896	0.162918	0.24239	NDEPs_NDEGs
fugu_GLEAN_10003429	fugu_GLEAN_10003429	0.226312	0.1059	NDEPs_NDEGs
fugu_GLEAN_10018918	fugu_GLEAN_10018918	-0.206757	-0.18117	NDEPs_NDEGs
fugu_GLEAN_10013959	fugu_GLEAN_10013959	0.114408	-0.22688	NDEPs_NDEGs
fugu_GLEAN_10013626	fugu_GLEAN_10013626	0.224759	0.32939	NDEPs_NDEGs
fugu_GLEAN_10016171	fugu_GLEAN_10016171	0.21232	0.014546	NDEPs_NDEGs
fugu_GLEAN_10008746	fugu_GLEAN_10008746	0.175259	1.2792	NDEPs_NDEGs
fugu_GLEAN_10016013	fugu_GLEAN_10016013	0.0750287	-0.54319	NDEPs_NDEGs
fugu_GLEAN_10018729	fugu_GLEAN_10018729	0.109332	0.6168	NDEPs_NDEGs
fugu_GLEAN_10006562	fugu_GLEAN_10006562	-0.172417	0.60266	NDEPs_NDEGs
fugu_GLEAN_10018498	fugu_GLEAN_10018498	0.138867	0.098897	NDEPs_NDEGs
fugu_GLEAN_10014126	fugu_GLEAN_10014126	0.0740532	0.26417	NDEPs_NDEGs
fugu_GLEAN_10003158	fugu_GLEAN_10003158	0.0791562	0.53258	NDEPs_NDEGs
fugu_GLEAN_10008819	fugu_GLEAN_10008819	-0.257714	-0.23661	NDEPs_NDEGs
fugu_GLEAN_10000936	fugu_GLEAN_10000936	0.166457	0.42312	NDEPs_NDEGs
fugu_GLEAN_10015406	fugu_GLEAN_10015406	-0.199739	-0.32938	NDEPs_NDEGs
fugu_GLEAN_10016508	fugu_GLEAN_10016508	0.176712	0.46487	NDEPs_NDEGs
fugu_GLEAN_10010554	fugu_GLEAN_10010554	-0.151253	-1.2704	NDEPs_NDEGs
fugu_GLEAN_10017014	fugu_GLEAN_10017014	0.219416	-0.067003	NDEPs_NDEGs
fugu_GLEAN_10010527	fugu_GLEAN_10010527	0.0871288	0.27587	NDEPs_NDEGs
fugu_GLEAN_10011495	fugu_GLEAN_10011495	-0.171822	-0.11308	NDEPs_NDEGs
fugu_GLEAN_10002983	fugu_GLEAN_10002983	0.104111	-0.1428	NDEPs_NDEGs
fugu_GLEAN_10006598	fugu_GLEAN_10006598	-0.18452	0.31114	NDEPs_NDEGs
fugu_GLEAN_10012180	fugu_GLEAN_10012180	-0.240979	0.32875	NDEPs_NDEGs
fugu_GLEAN_10003638	fugu_GLEAN_10003638	0.194493	0.18155	NDEPs_NDEGs
fugu_GLEAN_10016031	fugu_GLEAN_10016031	0.232854	0.48228	NDEPs_NDEGs
fugu_GLEAN_10006241	fugu_GLEAN_10006241	0.155235	0.44023	NDEPs_NDEGs
fugu_GLEAN_10018125	fugu_GLEAN_10018125	0.117073	0.30088	NDEPs_NDEGs
fugu_GLEAN_10009415	fugu_GLEAN_10009415	0.0977348	0.54707	NDEPs_NDEGs
fugu_GLEAN_10019318	fugu_GLEAN_10019318	0.194778	0.56118	NDEPs_NDEGs
fugu_GLEAN_10008690	fugu_GLEAN_10008690	0.126377	0.38785	NDEPs_NDEGs
fugu_GLEAN_10017707	fugu_GLEAN_10017707	0.180227	0.40989	NDEPs_NDEGs
fugu_GLEAN_10014990	fugu_GLEAN_10014990	-0.256609	-0.25798	NDEPs_NDEGs
fugu_GLEAN_10010962	fugu_GLEAN_10010962	-0.254326	0.039934	NDEPs_NDEGs
fugu_GLEAN_10011019	fugu_GLEAN_10011019	0.208949	0.62648	NDEPs_NDEGs
fugu_GLEAN_10003885	fugu_GLEAN_10003885	0.210181	0.39061	NDEPs_NDEGs
fugu_GLEAN_10013995	fugu_GLEAN_10013995	0.156345	0.48757	NDEPs_NDEGs
fugu_GLEAN_10012831	fugu_GLEAN_10012831	0.0908778	0.0015436	NDEPs_NDEGs
fugu_GLEAN_10009537	fugu_GLEAN_10009537	-0.189955	0.26411	NDEPs_NDEGs
fugu_GLEAN_10002660	fugu_GLEAN_10002660	-0.0795954	-0.16458	NDEPs_NDEGs
fugu_GLEAN_10001945	fugu_GLEAN_10001945	0.11856	0.64407	NDEPs_NDEGs
fugu_GLEAN_10008295	fugu_GLEAN_10008295	0.11763	0.2511	NDEPs_NDEGs
fugu_GLEAN_10018346	fugu_GLEAN_10018346	-0.0894653	0.074741	NDEPs_NDEGs
fugu_GLEAN_10005816	fugu_GLEAN_10005816	-0.258738	-0.24324	NDEPs_NDEGs
fugu_GLEAN_10013347	fugu_GLEAN_10013347	-0.152468	-0.86966	NDEPs_NDEGs
fugu_GLEAN_10019428	fugu_GLEAN_10019428	0.22865	-0.0097436	NDEPs_NDEGs
fugu_GLEAN_10014125	fugu_GLEAN_10014125	0.225361	0.28599	NDEPs_NDEGs
fugu_GLEAN_10013618	fugu_GLEAN_10013618	0.125209	0.36237	NDEPs_NDEGs
fugu_GLEAN_10007676	fugu_GLEAN_10007676	0.153977	0.29838	NDEPs_NDEGs
fugu_GLEAN_10012670	fugu_GLEAN_10012670	-0.113578	-0.30582	NDEPs_NDEGs
fugu_GLEAN_10014504	fugu_GLEAN_10014504	0.177373	0.54953	NDEPs_NDEGs
fugu_GLEAN_10012582	fugu_GLEAN_10012582	0.108718	0.40958	NDEPs_NDEGs
fugu_GLEAN_10018074	fugu_GLEAN_10018074	-0.116988	0.62348	NDEPs_NDEGs
fugu_GLEAN_10011216	fugu_GLEAN_10011216	0.176163	0.19509	NDEPs_NDEGs
fugu_GLEAN_10012022	fugu_GLEAN_10012022	-0.134138	-1.9806	NDEPs_NDEGs
fugu_GLEAN_10019069	fugu_GLEAN_10019069	0.252209	0.85825	NDEPs_NDEGs
fugu_GLEAN_10004896	fugu_GLEAN_10004896	0.129077	0.33586	NDEPs_NDEGs
fugu_GLEAN_10010191	fugu_GLEAN_10010191	0.141489	0.57473	NDEPs_NDEGs
fugu_GLEAN_10012333	fugu_GLEAN_10012333	-0.161231	0.31763	NDEPs_NDEGs
fugu_GLEAN_10012376	fugu_GLEAN_10012376	-0.097167	-0.07899	NDEPs_NDEGs
fugu_GLEAN_10012356	fugu_GLEAN_10012356	-0.195386	-0.61384	NDEPs_NDEGs
fugu_GLEAN_10018633	fugu_GLEAN_10018633	0.170049	-0.082995	NDEPs_NDEGs
fugu_GLEAN_10013890	fugu_GLEAN_10013890	-0.129694	-0.5378	NDEPs_NDEGs
fugu_GLEAN_10006127	fugu_GLEAN_10006127	0.256332	0.043703	NDEPs_NDEGs
fugu_GLEAN_10015546	fugu_GLEAN_10015546	-0.168637	-0.27987	NDEPs_NDEGs
fugu_GLEAN_10014413	fugu_GLEAN_10014413	0.129689	-1.3543	NDEPs_NDEGs
fugu_GLEAN_10001388	fugu_GLEAN_10001388	0.147003	0.4945	NDEPs_NDEGs
fugu_GLEAN_10010371	fugu_GLEAN_10010371	-0.243346	0.23311	NDEPs_NDEGs
fugu_GLEAN_10003812	fugu_GLEAN_10003812	0.190882	-0.23378	NDEPs_NDEGs
fugu_GLEAN_10006351	fugu_GLEAN_10006351	-0.142794	-0.64647	NDEPs_NDEGs
fugu_GLEAN_10019189	fugu_GLEAN_10019189	0.177538	1.117	NDEPs_NDEGs
fugu_GLEAN_10013151	fugu_GLEAN_10013151	-0.212842	0.53211	NDEPs_NDEGs
fugu_GLEAN_10001434	fugu_GLEAN_10001434	-0.110126	-0.54363	NDEPs_NDEGs
fugu_GLEAN_10004132	fugu_GLEAN_10004132	0.193405	0.45741	NDEPs_NDEGs
fugu_GLEAN_10012522	fugu_GLEAN_10012522	0.193971	0.48363	NDEPs_NDEGs
fugu_GLEAN_10009417	fugu_GLEAN_10009417	0.20006	-0.45186	NDEPs_NDEGs
fugu_GLEAN_10009694	fugu_GLEAN_10009694	0.139773	0.53173	NDEPs_NDEGs
fugu_GLEAN_10002792	fugu_GLEAN_10002792	0.167372	-0.54595	NDEPs_NDEGs
fugu_GLEAN_10013418	fugu_GLEAN_10013418	-0.134513	0.25965	NDEPs_NDEGs
fugu_GLEAN_10013820	fugu_GLEAN_10013820	0.202541	0.47209	NDEPs_NDEGs
fugu_GLEAN_10006284	fugu_GLEAN_10006284	-0.244935	-0.53977	NDEPs_NDEGs
fugu_GLEAN_10014761	fugu_GLEAN_10014761	0.120414	0.88683	NDEPs_NDEGs
fugu_GLEAN_10003071	fugu_GLEAN_10003071	-0.118349	0.22217	NDEPs_NDEGs
fugu_GLEAN_10007145	fugu_GLEAN_10007145	-0.139755	-0.12018	NDEPs_NDEGs
fugu_GLEAN_10013784	fugu_GLEAN_10013784	-0.148222	-0.72887	NDEPs_NDEGs
fugu_GLEAN_10005518	fugu_GLEAN_10005518	-0.187821	-0.064868	NDEPs_NDEGs
fugu_GLEAN_10014829	fugu_GLEAN_10014829	-0.208344	-0.04513	NDEPs_NDEGs
fugu_GLEAN_10010450	fugu_GLEAN_10010450	0.178322	0.18351	NDEPs_NDEGs
fugu_GLEAN_10014388	fugu_GLEAN_10014388	0.216522	0.16949	NDEPs_NDEGs
fugu_GLEAN_10008401	fugu_GLEAN_10008401	0.239392	0.27556	NDEPs_NDEGs
fugu_GLEAN_10010157	fugu_GLEAN_10010157	-0.152685	0.58849	NDEPs_NDEGs
fugu_GLEAN_10009180	fugu_GLEAN_10009180	-0.138007	-0.096365	NDEPs_NDEGs
fugu_GLEAN_10010717	fugu_GLEAN_10010717	0.201298	-0.29719	NDEPs_NDEGs
fugu_GLEAN_10011971	fugu_GLEAN_10011971	0.240411	0.01766	NDEPs_NDEGs
fugu_GLEAN_10011329	fugu_GLEAN_10011329	-0.155413	0.38181	NDEPs_NDEGs
fugu_GLEAN_10018816	fugu_GLEAN_10018816	0.196369	0.34781	NDEPs_NDEGs
fugu_GLEAN_10018281	fugu_GLEAN_10018281	-0.124857	-0.46646	NDEPs_NDEGs
fugu_GLEAN_10005896	fugu_GLEAN_10005896	-0.229213	-0.33223	NDEPs_NDEGs
fugu_GLEAN_10007040	fugu_GLEAN_10007040	-0.249015	-0.4773	NDEPs_NDEGs
fugu_GLEAN_10018026	fugu_GLEAN_10018026	-0.137115	-0.61442	NDEPs_NDEGs
fugu_GLEAN_10008678	fugu_GLEAN_10008678	-0.214764	0.79522	NDEPs_NDEGs
fugu_GLEAN_10019263	fugu_GLEAN_10019263	0.216757	-0.44474	NDEPs_NDEGs
fugu_GLEAN_10008151	fugu_GLEAN_10008151	-0.246789	-0.78605	NDEPs_NDEGs
fugu_GLEAN_10000279	fugu_GLEAN_10000279	0.163759	0.11997	NDEPs_NDEGs
fugu_GLEAN_10012721	fugu_GLEAN_10012721	-0.192126	-0.17149	NDEPs_NDEGs
fugu_GLEAN_10009589	fugu_GLEAN_10009589	0.224498	0.22963	NDEPs_NDEGs
fugu_GLEAN_10007052	fugu_GLEAN_10007052	0.222875	0.11803	NDEPs_NDEGs
fugu_GLEAN_10014274	fugu_GLEAN_10014274	0.115972	0.64577	NDEPs_NDEGs
fugu_GLEAN_10017168	fugu_GLEAN_10017168	-0.235735	0.2223	NDEPs_NDEGs
fugu_GLEAN_10012299	fugu_GLEAN_10012299	-0.205104	-0.64954	NDEPs_NDEGs
fugu_GLEAN_10011700	fugu_GLEAN_10011700	0.208297	-0.69589	NDEPs_NDEGs
fugu_GLEAN_10016505	fugu_GLEAN_10016505	0.207121	0.53633	NDEPs_NDEGs
fugu_GLEAN_10017569	fugu_GLEAN_10017569	-0.191361	-0.54647	NDEPs_NDEGs
fugu_GLEAN_10009166	fugu_GLEAN_10009166	-0.187167	0.84379	NDEPs_NDEGs
fugu_GLEAN_10008265	fugu_GLEAN_10008265	0.159833	0.3228	NDEPs_NDEGs
fugu_GLEAN_10010895	fugu_GLEAN_10010895	-0.254122	0.5792	NDEPs_NDEGs
fugu_GLEAN_10010471	fugu_GLEAN_10010471	0.224011	0.70566	NDEPs_NDEGs
fugu_GLEAN_10006645	fugu_GLEAN_10006645	-0.189856	0.53208	NDEPs_NDEGs
fugu_GLEAN_10001242	fugu_GLEAN_10001242	0.181164	0.3606	NDEPs_NDEGs
fugu_GLEAN_10000663	fugu_GLEAN_10000663	-0.24176	0.097463	NDEPs_NDEGs
fugu_GLEAN_10006250	fugu_GLEAN_10006250	0.235945	0.30716	NDEPs_NDEGs
fugu_GLEAN_10013608	fugu_GLEAN_10013608	0.247203	-0.22587	NDEPs_NDEGs
fugu_GLEAN_10014565	fugu_GLEAN_10014565	-0.0080046	0.54709	NDEPs_NDEGs
fugu_GLEAN_10004195	fugu_GLEAN_10004195	-0.206592	0.19171	NDEPs_NDEGs
fugu_GLEAN_10015213	fugu_GLEAN_10015213	-0.000160148	-0.38021	NDEPs_NDEGs
fugu_GLEAN_10012069	fugu_GLEAN_10012069	-0.29672	-0.94679	NDEPs_NDEGs
fugu_GLEAN_10011140	fugu_GLEAN_10011140	0.0937508	0.32669	NDEPs_NDEGs
fugu_GLEAN_10002784	fugu_GLEAN_10002784	-0.0425653	0.16075	NDEPs_NDEGs
fugu_GLEAN_10013027	fugu_GLEAN_10013027	-0.17806	-0.32787	NDEPs_NDEGs
fugu_GLEAN_10008892	fugu_GLEAN_10008892	-0.104049	0.28378	NDEPs_NDEGs
fugu_GLEAN_10009689	fugu_GLEAN_10009689	0.237031	-0.095203	NDEPs_NDEGs
fugu_GLEAN_10006436	fugu_GLEAN_10006436	0.161576	0.085514	NDEPs_NDEGs
fugu_GLEAN_10001552	fugu_GLEAN_10001552	0.0131235	0.33671	NDEPs_NDEGs
fugu_GLEAN_10018802	fugu_GLEAN_10018802	0.16376	0.2379	NDEPs_NDEGs
fugu_GLEAN_10018403	fugu_GLEAN_10018403	-0.00384847	-0.12561	NDEPs_NDEGs
fugu_GLEAN_10018842	fugu_GLEAN_10018842	-0.181874	0.52095	NDEPs_NDEGs
fugu_GLEAN_10013815	fugu_GLEAN_10013815	0.0499109	0.44344	NDEPs_NDEGs
fugu_GLEAN_10005475	fugu_GLEAN_10005475	0.0281136	-0.57818	NDEPs_NDEGs
fugu_GLEAN_10002045	fugu_GLEAN_10002045	0.00152412	0.36307	NDEPs_NDEGs
fugu_GLEAN_10006357	fugu_GLEAN_10006357	0.00543592	0.14709	NDEPs_NDEGs
fugu_GLEAN_10012892	fugu_GLEAN_10012892	0.105118	0.098064	NDEPs_NDEGs
fugu_GLEAN_10013250	fugu_GLEAN_10013250	-0.053868	0.36007	NDEPs_NDEGs
fugu_GLEAN_10011698	fugu_GLEAN_10011698	0.0904416	0.18182	NDEPs_NDEGs
fugu_GLEAN_10016231	fugu_GLEAN_10016231	0.00836354	0.11024	NDEPs_NDEGs
fugu_GLEAN_10001854	fugu_GLEAN_10001854	0.11855	0.2426	NDEPs_NDEGs
fugu_GLEAN_10000674	fugu_GLEAN_10000674	0.0168942	0.32326	NDEPs_NDEGs
fugu_GLEAN_10002921	fugu_GLEAN_10002921	0.0773237	0.51053	NDEPs_NDEGs
fugu_GLEAN_10019168	fugu_GLEAN_10019168	-0.234888	0.06573	NDEPs_NDEGs
fugu_GLEAN_10012074	fugu_GLEAN_10012074	0.165596	0.024792	NDEPs_NDEGs
fugu_GLEAN_10016085	fugu_GLEAN_10016085	-0.0299739	-0.16853	NDEPs_NDEGs
fugu_GLEAN_10007656	fugu_GLEAN_10007656	0.0176668	-0.60522	NDEPs_NDEGs
fugu_GLEAN_10012745	fugu_GLEAN_10012745	0.0791985	-0.023353	NDEPs_NDEGs
fugu_GLEAN_10019536	fugu_GLEAN_10019536	-0.0701802	0.52679	NDEPs_NDEGs
fugu_GLEAN_10010671	fugu_GLEAN_10010671	0.153017	0.28211	NDEPs_NDEGs
fugu_GLEAN_10009696	fugu_GLEAN_10009696	0.080191	0.37118	NDEPs_NDEGs
fugu_GLEAN_10010014	fugu_GLEAN_10010014	0.109883	0.57937	NDEPs_NDEGs
fugu_GLEAN_10014222	fugu_GLEAN_10014222	0.134894	0.51643	NDEPs_NDEGs
fugu_GLEAN_10002202	fugu_GLEAN_10002202	-0.00254861	0.487	NDEPs_NDEGs
fugu_GLEAN_10008622	fugu_GLEAN_10008622	0.0756216	0.50174	NDEPs_NDEGs
fugu_GLEAN_10008632	fugu_GLEAN_10008632	0.0935507	-0.7375	NDEPs_NDEGs
fugu_GLEAN_10019745	fugu_GLEAN_10019745	0.0529319	0.064669	NDEPs_NDEGs
fugu_GLEAN_10018402	fugu_GLEAN_10018402	-0.0448613	-0.89864	NDEPs_NDEGs
fugu_GLEAN_10016499	fugu_GLEAN_10016499	-0.127795	0.52522	NDEPs_NDEGs
fugu_GLEAN_10016570	fugu_GLEAN_10016570	0.10377	0.39359	NDEPs_NDEGs
fugu_GLEAN_10017375	fugu_GLEAN_10017375	-0.0293731	0.43355	NDEPs_NDEGs
fugu_GLEAN_10018025	fugu_GLEAN_10018025	-0.257745	-0.20367	NDEPs_NDEGs
fugu_GLEAN_10016064	fugu_GLEAN_10016064	-0.0559347	-0.36491	NDEPs_NDEGs
fugu_GLEAN_10010875	fugu_GLEAN_10010875	0.134791	0.062468	NDEPs_NDEGs
fugu_GLEAN_10001301	fugu_GLEAN_10001301	-0.135223	0.38475	NDEPs_NDEGs
fugu_GLEAN_10006558	fugu_GLEAN_10006558	-0.000223635	0.11479	NDEPs_NDEGs
fugu_GLEAN_10016800	fugu_GLEAN_10016800	0.110803	-0.26703	NDEPs_NDEGs
fugu_GLEAN_10011109	fugu_GLEAN_10011109	0.0276806	-1.1098	NDEPs_NDEGs
fugu_GLEAN_10000422	fugu_GLEAN_10000422	0.112653	-0.49177	NDEPs_NDEGs
fugu_GLEAN_10015097	fugu_GLEAN_10015097	-0.0355969	-0.39727	NDEPs_NDEGs
fugu_GLEAN_10001345	fugu_GLEAN_10001345	-0.0405266	0.28815	NDEPs_NDEGs
fugu_GLEAN_10009506	fugu_GLEAN_10009506	-0.166519	0.32339	NDEPs_NDEGs
fugu_GLEAN_10012855	fugu_GLEAN_10012855	0.0477031	-0.20119	NDEPs_NDEGs
fugu_GLEAN_10007455	fugu_GLEAN_10007455	0.0464533	-0.46106	NDEPs_NDEGs
fugu_GLEAN_10005177	fugu_GLEAN_10005177	0.209861	0.5906	NDEPs_NDEGs
fugu_GLEAN_10019010	fugu_GLEAN_10019010	0.0528916	0.35083	NDEPs_NDEGs
fugu_GLEAN_10018112	fugu_GLEAN_10018112	-0.190997	-0.032537	NDEPs_NDEGs
fugu_GLEAN_10013108	fugu_GLEAN_10013108	-0.114316	0.49175	NDEPs_NDEGs
fugu_GLEAN_10008030	fugu_GLEAN_10008030	0.202375	0.29532	NDEPs_NDEGs
fugu_GLEAN_10017137	fugu_GLEAN_10017137	-0.323541	-0.80706	NDEPs_NDEGs
fugu_GLEAN_10010822	fugu_GLEAN_10010822	0.0277486	0.3557	NDEPs_NDEGs
fugu_GLEAN_10004808	fugu_GLEAN_10004808	-0.125003	0.42743	NDEPs_NDEGs
fugu_GLEAN_10007794	fugu_GLEAN_10007794	0.152543	-0.55977	NDEPs_NDEGs
fugu_GLEAN_10003525	fugu_GLEAN_10003525	0.0698314	0.054353	NDEPs_NDEGs
fugu_GLEAN_10008201	fugu_GLEAN_10008201	0.0385893	0.043045	NDEPs_NDEGs
fugu_GLEAN_10011674	fugu_GLEAN_10011674	0.00473292	-0.62676	NDEPs_NDEGs
fugu_GLEAN_10018824	fugu_GLEAN_10018824	-0.0481705	0.072312	NDEPs_NDEGs
fugu_GLEAN_10007798	fugu_GLEAN_10007798	0.162246	0.45219	NDEPs_NDEGs
fugu_GLEAN_10009918	fugu_GLEAN_10009918	0.186918	0.44554	NDEPs_NDEGs
fugu_GLEAN_10013063	fugu_GLEAN_10013063	0.0831276	-0.19699	NDEPs_NDEGs
fugu_GLEAN_10008094	fugu_GLEAN_10008094	-0.00420147	0.50674	NDEPs_NDEGs
fugu_GLEAN_10017470	fugu_GLEAN_10017470	0.124916	0.58801	NDEPs_NDEGs
fugu_GLEAN_10000477	fugu_GLEAN_10000477	0.0488012	-0.31513	NDEPs_NDEGs
fugu_GLEAN_10003052	fugu_GLEAN_10003052	-0.0530326	0.27077	NDEPs_NDEGs
fugu_GLEAN_10004105	fugu_GLEAN_10004105	-0.00658214	-0.13661	NDEPs_NDEGs
fugu_GLEAN_10005450	fugu_GLEAN_10005450	-0.0548103	0.43676	NDEPs_NDEGs
fugu_GLEAN_10011110	fugu_GLEAN_10011110	-0.0520362	-0.0062247	NDEPs_NDEGs
fugu_GLEAN_10019167	fugu_GLEAN_10019167	-0.199655	0.10053	NDEPs_NDEGs
fugu_GLEAN_10011122	fugu_GLEAN_10011122	0.164659	0.4213	NDEPs_NDEGs
fugu_GLEAN_10016318	fugu_GLEAN_10016318	0.0554053	-0.1426	NDEPs_NDEGs
fugu_GLEAN_10012479	fugu_GLEAN_10012479	0.0603767	0.14172	NDEPs_NDEGs
fugu_GLEAN_10001970	fugu_GLEAN_10001970	0.0436805	-0.36501	NDEPs_NDEGs
fugu_GLEAN_10002931	fugu_GLEAN_10002931	0.0752328	0.37091	NDEPs_NDEGs
fugu_GLEAN_10006370	fugu_GLEAN_10006370	0.0553053	0.4828	NDEPs_NDEGs
fugu_GLEAN_10017863	fugu_GLEAN_10017863	0.0782355	0.17814	NDEPs_NDEGs
fugu_GLEAN_10002934	fugu_GLEAN_10002934	0.0474072	0.59979	NDEPs_NDEGs
fugu_GLEAN_10010220	fugu_GLEAN_10010220	0.100213	-0.33208	NDEPs_NDEGs
fugu_GLEAN_10016476	fugu_GLEAN_10016476	-0.022915	-0.3761	NDEPs_NDEGs
fugu_GLEAN_10007112	fugu_GLEAN_10007112	0.0235719	-0.20167	NDEPs_NDEGs
fugu_GLEAN_10002942	fugu_GLEAN_10002942	0.0555219	0.45228	NDEPs_NDEGs
fugu_GLEAN_10015648	fugu_GLEAN_10015648	0.180881	-0.1002	NDEPs_NDEGs
fugu_GLEAN_10013120	fugu_GLEAN_10013120	0.105539	0.40187	NDEPs_NDEGs
fugu_GLEAN_10019089	fugu_GLEAN_10019089	0.12894	0.029086	NDEPs_NDEGs
fugu_GLEAN_10000963	fugu_GLEAN_10000963	-0.126873	-0.59895	NDEPs_NDEGs
fugu_GLEAN_10016012	fugu_GLEAN_10016012	-0.117133	0.15025	NDEPs_NDEGs
fugu_GLEAN_10019844	fugu_GLEAN_10019844	-0.00986417	0.039096	NDEPs_NDEGs
fugu_GLEAN_10000393	fugu_GLEAN_10000393	-0.0596498	-0.2076	NDEPs_NDEGs
fugu_GLEAN_10017837	fugu_GLEAN_10017837	0.184143	0.11552	NDEPs_NDEGs
fugu_GLEAN_10012070	fugu_GLEAN_10012070	-0.349351	-1.4853	NDEPs_NDEGs
fugu_GLEAN_10015361	fugu_GLEAN_10015361	-0.0360865	0.50718	NDEPs_NDEGs
fugu_GLEAN_10015234	fugu_GLEAN_10015234	0.194704	0.45454	NDEPs_NDEGs
fugu_GLEAN_10011097	fugu_GLEAN_10011097	-0.0157752	0.35467	NDEPs_NDEGs
fugu_GLEAN_10016568	fugu_GLEAN_10016568	0.0804366	0.32661	NDEPs_NDEGs
fugu_GLEAN_10013337	fugu_GLEAN_10013337	-0.112721	0.49967	NDEPs_NDEGs
fugu_GLEAN_10019871	fugu_GLEAN_10019871	-0.172989	0.096612	NDEPs_NDEGs
fugu_GLEAN_10004754	fugu_GLEAN_10004754	0.0526941	-0.1649	NDEPs_NDEGs
fugu_GLEAN_10000915	fugu_GLEAN_10000915	-0.0906339	0.17583	NDEPs_NDEGs
fugu_GLEAN_10019136	fugu_GLEAN_10019136	-0.15211	-0.38681	NDEPs_NDEGs
fugu_GLEAN_10004315	fugu_GLEAN_10004315	0.136331	-0.23037	NDEPs_NDEGs
fugu_GLEAN_10015897	fugu_GLEAN_10015897	0.0547874	0.32333	NDEPs_NDEGs
fugu_GLEAN_10019331	fugu_GLEAN_10019331	0.0092626	-0.49931	NDEPs_NDEGs
fugu_GLEAN_10005013	fugu_GLEAN_10005013	0.00479476	0.51627	NDEPs_NDEGs
fugu_GLEAN_10012787	fugu_GLEAN_10012787	0.0732801	0.18449	NDEPs_NDEGs
fugu_GLEAN_10015660	fugu_GLEAN_10015660	0.186925	0.57309	NDEPs_NDEGs
fugu_GLEAN_10013368	fugu_GLEAN_10013368	0.0387621	0.07116	NDEPs_NDEGs
fugu_GLEAN_10002899	fugu_GLEAN_10002899	0.0240913	-1.0224	NDEPs_NDEGs
fugu_GLEAN_10019311	fugu_GLEAN_10019311	0.351477	-0.098487	NDEPs_NDEGs
fugu_GLEAN_10012536	fugu_GLEAN_10012536	-0.0194672	-0.077925	NDEPs_NDEGs
fugu_GLEAN_10015130	fugu_GLEAN_10015130	-0.0245826	-0.22341	NDEPs_NDEGs
fugu_GLEAN_10004970	fugu_GLEAN_10004970	-0.0116447	-0.12592	NDEPs_NDEGs
fugu_GLEAN_10002013	fugu_GLEAN_10002013	0.0018642	-2.813	NDEPs_NDEGs
fugu_GLEAN_10004432	fugu_GLEAN_10004432	0.052299	-0.24727	NDEPs_NDEGs
fugu_GLEAN_10017441	fugu_GLEAN_10017441	0.105848	-0.39656	NDEPs_NDEGs
fugu_GLEAN_10017515	fugu_GLEAN_10017515	0.238338	0.34933	NDEPs_NDEGs
fugu_GLEAN_10015786	fugu_GLEAN_10015786	0.016134	0.037354	NDEPs_NDEGs
fugu_GLEAN_10005330	fugu_GLEAN_10005330	0.0445844	0.44677	NDEPs_NDEGs
fugu_GLEAN_10007507	fugu_GLEAN_10007507	0.131758	-0.028662	NDEPs_NDEGs
fugu_GLEAN_10005770	fugu_GLEAN_10005770	-0.0490046	-0.55983	NDEPs_NDEGs
fugu_GLEAN_10010214	fugu_GLEAN_10010214	-0.0147532	-0.32566	NDEPs_NDEGs
fugu_GLEAN_10011410	fugu_GLEAN_10011410	0.155932	0.068573	NDEPs_NDEGs
fugu_GLEAN_10012698	fugu_GLEAN_10012698	0.113952	0.070341	NDEPs_NDEGs
fugu_GLEAN_10006574	fugu_GLEAN_10006574	0.0494189	0.73822	NDEPs_NDEGs
fugu_GLEAN_10002623	fugu_GLEAN_10002623	0.113415	0.49687	NDEPs_NDEGs
fugu_GLEAN_10001083	fugu_GLEAN_10001083	0.028613	-0.41229	NDEPs_NDEGs
fugu_GLEAN_10005876	fugu_GLEAN_10005876	0.100351	0.42091	NDEPs_NDEGs
fugu_GLEAN_10004895	fugu_GLEAN_10004895	0.166482	0.19037	NDEPs_NDEGs
fugu_GLEAN_10000181	fugu_GLEAN_10000181	0.0996924	0.46786	NDEPs_NDEGs
fugu_GLEAN_10013417	fugu_GLEAN_10013417	0.0218436	0.41182	NDEPs_NDEGs
fugu_GLEAN_10002890	fugu_GLEAN_10002890	0.0209352	0.52029	NDEPs_NDEGs
fugu_GLEAN_10019083	fugu_GLEAN_10019083	0.278643	-0.3768	NDEPs_NDEGs
fugu_GLEAN_10011032	fugu_GLEAN_10011032	0.101692	0.38083	NDEPs_NDEGs
fugu_GLEAN_10015458	fugu_GLEAN_10015458	0.0180886	0.0079613	NDEPs_NDEGs
fugu_GLEAN_10008542	fugu_GLEAN_10008542	0.158813	0.4921	NDEPs_NDEGs
fugu_GLEAN_10008020	fugu_GLEAN_10008020	-0.00441563	-0.32303	NDEPs_NDEGs
fugu_GLEAN_10004093	fugu_GLEAN_10004093	-0.00750709	0.54517	NDEPs_NDEGs
fugu_GLEAN_10007368	fugu_GLEAN_10007368	0.00638277	-0.20775	NDEPs_NDEGs
fugu_GLEAN_10001824	fugu_GLEAN_10001824	-0.0279721	-0.028507	NDEPs_NDEGs
fugu_GLEAN_10008834	fugu_GLEAN_10008834	0.0469059	0.32394	NDEPs_NDEGs
fugu_GLEAN_10009762	fugu_GLEAN_10009762	0.0169384	0.19893	NDEPs_NDEGs
fugu_GLEAN_10014487	fugu_GLEAN_10014487	0.103318	0.12259	NDEPs_NDEGs
fugu_GLEAN_10011835	fugu_GLEAN_10011835	0.0507984	0.35676	NDEPs_NDEGs
fugu_GLEAN_10006869	fugu_GLEAN_10006869	0.0595339	0.31635	NDEPs_NDEGs
fugu_GLEAN_10000691	fugu_GLEAN_10000691	-0.1076	-0.36544	NDEPs_NDEGs
fugu_GLEAN_10004881	fugu_GLEAN_10004881	-0.0609871	0.22363	NDEPs_NDEGs
fugu_GLEAN_10006016	fugu_GLEAN_10006016	0.0373091	0.28727	NDEPs_NDEGs
fugu_GLEAN_10000470	fugu_GLEAN_10000470	-0.467717	0.12534	NDEPs_NDEGs
fugu_GLEAN_10013588	fugu_GLEAN_10013588	0.0356943	0.20964	NDEPs_NDEGs
fugu_GLEAN_10010085	fugu_GLEAN_10010085	0.017014	-0.14584	NDEPs_NDEGs
fugu_GLEAN_10000591	fugu_GLEAN_10000591	0.0739587	-0.038063	NDEPs_NDEGs
fugu_GLEAN_10003847	fugu_GLEAN_10003847	-0.0322308	0.37241	NDEPs_NDEGs
fugu_GLEAN_10006243	fugu_GLEAN_10006243	0.0210049	0.34846	NDEPs_NDEGs
fugu_GLEAN_10018819	fugu_GLEAN_10018819	-0.017363	0.18218	NDEPs_NDEGs
fugu_GLEAN_10001603	fugu_GLEAN_10001603	-0.154275	0.62862	NDEPs_NDEGs
fugu_GLEAN_10005834	fugu_GLEAN_10005834	0.0333081	0.12561	NDEPs_NDEGs
fugu_GLEAN_10002833	fugu_GLEAN_10002833	0.0574517	-0.4745	NDEPs_NDEGs
fugu_GLEAN_10018966	fugu_GLEAN_10018966	-0.0343376	0.011366	NDEPs_NDEGs
fugu_GLEAN_10014190	fugu_GLEAN_10014190	0.375728	0.40206	NDEPs_NDEGs
fugu_GLEAN_10013664	fugu_GLEAN_10013664	0.136836	0.40651	NDEPs_NDEGs
fugu_GLEAN_10016229	fugu_GLEAN_10016229	0.0126402	0.035184	NDEPs_NDEGs
fugu_GLEAN_10007852	fugu_GLEAN_10007852	0.0674928	-0.36383	NDEPs_NDEGs
fugu_GLEAN_10012908	fugu_GLEAN_10012908	0.00821866	0.012843	NDEPs_NDEGs
fugu_GLEAN_10019756	fugu_GLEAN_10019756	0.0268071	0.22878	NDEPs_NDEGs
fugu_GLEAN_10001821	fugu_GLEAN_10001821	0.0319668	0.3936	NDEPs_NDEGs
fugu_GLEAN_10007328	fugu_GLEAN_10007328	0.0911446	0.46221	NDEPs_NDEGs
fugu_GLEAN_10017983	fugu_GLEAN_10017983	-0.00755059	0.42703	NDEPs_NDEGs
fugu_GLEAN_10015313	fugu_GLEAN_10015313	-0.00421594	0.039079	NDEPs_NDEGs
fugu_GLEAN_10011816	fugu_GLEAN_10011816	0.109573	0.52391	NDEPs_NDEGs
fugu_GLEAN_10011170	fugu_GLEAN_10011170	-0.0238725	-0.19791	NDEPs_NDEGs
fugu_GLEAN_10010428	fugu_GLEAN_10010428	-0.204349	0.15141	NDEPs_NDEGs
fugu_GLEAN_10010520	fugu_GLEAN_10010520	0.0178336	-0.41694	NDEPs_NDEGs
fugu_GLEAN_10009801	fugu_GLEAN_10009801	0.159278	-0.28817	NDEPs_NDEGs
fugu_GLEAN_10000476	fugu_GLEAN_10000476	0.173373	-0.50441	NDEPs_NDEGs
fugu_GLEAN_10004470	fugu_GLEAN_10004470	0.0680062	-0.42891	NDEPs_NDEGs
fugu_GLEAN_10015719	fugu_GLEAN_10015719	0.248848	0.28322	NDEPs_NDEGs
fugu_GLEAN_10000087	fugu_GLEAN_10000087	0.0836913	-0.4004	NDEPs_NDEGs
fugu_GLEAN_10017212	fugu_GLEAN_10017212	0.104761	0.51488	NDEPs_NDEGs
fugu_GLEAN_10017383	fugu_GLEAN_10017383	0.276587	1.2181	NDEPs_NDEGs
fugu_GLEAN_10015800	fugu_GLEAN_10015800	0.139493	-0.72001	NDEPs_NDEGs
fugu_GLEAN_10002834	fugu_GLEAN_10002834	0.111407	0.299	NDEPs_NDEGs
fugu_GLEAN_10006680	fugu_GLEAN_10006680	0.102134	0.052568	NDEPs_NDEGs
fugu_GLEAN_10016994	fugu_GLEAN_10016994	-0.257057	-0.83609	NDEPs_NDEGs
fugu_GLEAN_10008360	fugu_GLEAN_10008360	0.0329105	0.54337	NDEPs_NDEGs
fugu_GLEAN_10004997	fugu_GLEAN_10004997	-0.189174	-0.37368	NDEPs_NDEGs
fugu_GLEAN_10008456	fugu_GLEAN_10008456	0.0755148	0.23863	NDEPs_NDEGs
fugu_GLEAN_10007261	fugu_GLEAN_10007261	0.064887	-0.18609	NDEPs_NDEGs
fugu_GLEAN_10000381	fugu_GLEAN_10000381	-0.0015734	0.33839	NDEPs_NDEGs
fugu_GLEAN_10009512	fugu_GLEAN_10009512	0.0706559	-0.1926	NDEPs_NDEGs
fugu_GLEAN_10007426	fugu_GLEAN_10007426	0.043819	-0.028414	NDEPs_NDEGs
fugu_GLEAN_10000654	fugu_GLEAN_10000654	0.0033806	-0.59312	NDEPs_NDEGs
fugu_GLEAN_10015428	fugu_GLEAN_10015428	-0.159312	0.71326	NDEPs_NDEGs
fugu_GLEAN_10002034	fugu_GLEAN_10002034	0.0133007	-0.022769	NDEPs_NDEGs
fugu_GLEAN_10005520	fugu_GLEAN_10005520	0.0172934	0.12761	NDEPs_NDEGs
fugu_GLEAN_10015607	fugu_GLEAN_10015607	0.107759	0.5369	NDEPs_NDEGs
fugu_GLEAN_10000360	fugu_GLEAN_10000360	0.10869	-0.089572	NDEPs_NDEGs
fugu_GLEAN_10004841	fugu_GLEAN_10004841	-0.0431464	-0.52333	NDEPs_NDEGs
fugu_GLEAN_10015957	fugu_GLEAN_10015957	0.0911501	-0.0051994	NDEPs_NDEGs
fugu_GLEAN_10016532	fugu_GLEAN_10016532	0.12291	0.55965	NDEPs_NDEGs
fugu_GLEAN_10018543	fugu_GLEAN_10018543	-0.400705	-0.41581	NDEPs_NDEGs
fugu_GLEAN_10009509	fugu_GLEAN_10009509	0.00865755	-0.42426	NDEPs_NDEGs
fugu_GLEAN_10006925	fugu_GLEAN_10006925	0.0780127	0.0055213	NDEPs_NDEGs
fugu_GLEAN_10012601	fugu_GLEAN_10012601	0.0583082	0.24224	NDEPs_NDEGs
fugu_GLEAN_10018731	fugu_GLEAN_10018731	0.00455173	0.10595	NDEPs_NDEGs
fugu_GLEAN_10004616	fugu_GLEAN_10004616	0.0505546	-0.40212	NDEPs_NDEGs
fugu_GLEAN_10004806	fugu_GLEAN_10004806	-0.0449179	-0.20153	NDEPs_NDEGs
fugu_GLEAN_10015878	fugu_GLEAN_10015878	-0.109957	-0.17251	NDEPs_NDEGs
fugu_GLEAN_10002892	fugu_GLEAN_10002892	0.205714	-0.32105	NDEPs_NDEGs
fugu_GLEAN_10002391	fugu_GLEAN_10002391	0.123833	-0.0082584	NDEPs_NDEGs
fugu_GLEAN_10002353	fugu_GLEAN_10002353	0.0724351	0.31677	NDEPs_NDEGs
fugu_GLEAN_10016607	fugu_GLEAN_10016607	0.00897588	0.15461	NDEPs_NDEGs
fugu_GLEAN_10018621	fugu_GLEAN_10018621	-0.0217136	-0.20454	NDEPs_NDEGs
fugu_GLEAN_10018286	fugu_GLEAN_10018286	0.130223	0.58016	NDEPs_NDEGs
fugu_GLEAN_10018594	fugu_GLEAN_10018594	0.0688991	0.5712	NDEPs_NDEGs
fugu_GLEAN_10004183	fugu_GLEAN_10004183	0.0601498	-0.66285	NDEPs_NDEGs
fugu_GLEAN_10008615	fugu_GLEAN_10008615	0.11003	0.48025	NDEPs_NDEGs
fugu_GLEAN_10012763	fugu_GLEAN_10012763	-0.0746856	0.35688	NDEPs_NDEGs
fugu_GLEAN_10016330	fugu_GLEAN_10016330	0.128535	-0.46201	NDEPs_NDEGs
fugu_GLEAN_10001793	fugu_GLEAN_10001793	0.100313	0.4533	NDEPs_NDEGs
fugu_GLEAN_10013467	fugu_GLEAN_10013467	0.0255051	-0.048699	NDEPs_NDEGs
fugu_GLEAN_10006770	fugu_GLEAN_10006770	0.113628	1.0275	NDEPs_NDEGs
fugu_GLEAN_10008029	fugu_GLEAN_10008029	0.0989262	0.51154	NDEPs_NDEGs
fugu_GLEAN_10019613	fugu_GLEAN_10019613	-0.0972997	-0.26417	NDEPs_NDEGs
fugu_GLEAN_10012537	fugu_GLEAN_10012537	0.0035605	-0.13383	NDEPs_NDEGs
fugu_GLEAN_10012337	fugu_GLEAN_10012337	0.0580546	0.1958	NDEPs_NDEGs
fugu_GLEAN_10015249	fugu_GLEAN_10015249	0.046843	-0.20437	NDEPs_NDEGs
fugu_GLEAN_10015709	fugu_GLEAN_10015709	0.133204	0.55542	NDEPs_NDEGs
fugu_GLEAN_10018463	fugu_GLEAN_10018463	0.0267406	0.53127	NDEPs_NDEGs
fugu_GLEAN_10002335	fugu_GLEAN_10002335	-0.0762727	0.346	NDEPs_NDEGs
fugu_GLEAN_10016230	fugu_GLEAN_10016230	-0.018707	-0.68215	NDEPs_NDEGs
fugu_GLEAN_10012736	fugu_GLEAN_10012736	-0.124989	-0.17449	NDEPs_NDEGs
fugu_GLEAN_10011325	fugu_GLEAN_10011325	0.0342749	0.14552	NDEPs_NDEGs
fugu_GLEAN_10001556	fugu_GLEAN_10001556	0.105962	-0.31768	NDEPs_NDEGs
fugu_GLEAN_10000165	fugu_GLEAN_10000165	0.0478566	-0.036909	NDEPs_NDEGs
fugu_GLEAN_10014237	fugu_GLEAN_10014237	0.113275	0.17926	NDEPs_NDEGs
fugu_GLEAN_10006496	fugu_GLEAN_10006496	0.0811746	0.54058	NDEPs_NDEGs
fugu_GLEAN_10002194	fugu_GLEAN_10002194	0.129044	-0.22175	NDEPs_NDEGs
fugu_GLEAN_10016644	fugu_GLEAN_10016644	-0.0258628	-0.46193	NDEPs_NDEGs
fugu_GLEAN_10006969	fugu_GLEAN_10006969	0.0639709	0.41839	NDEPs_NDEGs
fugu_GLEAN_10003777	fugu_GLEAN_10003777	0.0171295	0.40535	NDEPs_NDEGs
fugu_GLEAN_10006828	fugu_GLEAN_10006828	-0.0977705	0.48921	NDEPs_NDEGs
fugu_GLEAN_10001253	fugu_GLEAN_10001253	0.0899794	0.49183	NDEPs_NDEGs
fugu_GLEAN_10018298	fugu_GLEAN_10018298	0.122799	0.24602	NDEPs_NDEGs
fugu_GLEAN_10019716	fugu_GLEAN_10019716	-0.00575773	0.80096	NDEPs_NDEGs
fugu_GLEAN_10011616	fugu_GLEAN_10011616	0.0484887	0.14534	NDEPs_NDEGs
fugu_GLEAN_10014236	fugu_GLEAN_10014236	0.104704	-0.51	NDEPs_NDEGs
fugu_GLEAN_10010150	fugu_GLEAN_10010150	-0.0559797	0.081648	NDEPs_NDEGs
fugu_GLEAN_10003648	fugu_GLEAN_10003648	0.0478315	0.31831	NDEPs_NDEGs
fugu_GLEAN_10004165	fugu_GLEAN_10004165	0.00834776	-0.71881	NDEPs_NDEGs
fugu_GLEAN_10001140	fugu_GLEAN_10001140	0.0723377	-0.20658	NDEPs_NDEGs
fugu_GLEAN_10002972	fugu_GLEAN_10002972	-0.0244197	-0.15294	NDEPs_NDEGs
fugu_GLEAN_10002376	fugu_GLEAN_10002376	-0.0245121	0.63592	NDEPs_NDEGs
fugu_GLEAN_10011620	fugu_GLEAN_10011620	0.0859168	0.48453	NDEPs_NDEGs
fugu_GLEAN_10000137	fugu_GLEAN_10000137	0.0356267	-0.061546	NDEPs_NDEGs
fugu_GLEAN_10011653	fugu_GLEAN_10011653	-0.254721	-0.18965	NDEPs_NDEGs
fugu_GLEAN_10012295	fugu_GLEAN_10012295	0.120962	-0.012113	NDEPs_NDEGs
fugu_GLEAN_10012363	fugu_GLEAN_10012363	0.0241055	0.61149	NDEPs_NDEGs
fugu_GLEAN_10002897	fugu_GLEAN_10002897	0.0212765	-0.59297	NDEPs_NDEGs
fugu_GLEAN_10016558	fugu_GLEAN_10016558	0.0915076	0.23983	NDEPs_NDEGs
fugu_GLEAN_10006942	fugu_GLEAN_10006942	0.0204816	0.56655	NDEPs_NDEGs
fugu_GLEAN_10013314	fugu_GLEAN_10013314	-0.100569	-0.25145	NDEPs_NDEGs
fugu_GLEAN_10000997	fugu_GLEAN_10000997	0.0284418	-0.39708	NDEPs_NDEGs
fugu_GLEAN_10005281	fugu_GLEAN_10005281	0.0462941	0.41046	NDEPs_NDEGs
fugu_GLEAN_10000930	fugu_GLEAN_10000930	0.00966391	0.55874	NDEPs_NDEGs
fugu_GLEAN_10008159	fugu_GLEAN_10008159	0.0230353	0.057685	NDEPs_NDEGs
fugu_GLEAN_10005519	fugu_GLEAN_10005519	0.137072	0.42532	NDEPs_NDEGs
fugu_GLEAN_10016305	fugu_GLEAN_10016305	-0.0130459	1.1433	NDEPs_NDEGs
fugu_GLEAN_10005831	fugu_GLEAN_10005831	-0.0267473	-0.57321	NDEPs_NDEGs
fugu_GLEAN_10000167	fugu_GLEAN_10000167	0.0431807	0.60193	NDEPs_NDEGs
fugu_GLEAN_10011741	fugu_GLEAN_10011741	0.0461208	-0.21107	NDEPs_NDEGs
fugu_GLEAN_10017826	fugu_GLEAN_10017826	0.0356746	0.24335	NDEPs_NDEGs
fugu_GLEAN_10010075	fugu_GLEAN_10010075	0.0437337	0.38503	NDEPs_NDEGs
fugu_GLEAN_10017018	fugu_GLEAN_10017018	0.0722801	0.2184	NDEPs_NDEGs
fugu_GLEAN_10018502	fugu_GLEAN_10018502	0.132218	0.2927	NDEPs_NDEGs
fugu_GLEAN_10012099	fugu_GLEAN_10012099	0.132519	-0.035886	NDEPs_NDEGs
fugu_GLEAN_10008095	fugu_GLEAN_10008095	-0.103206	0.37629	NDEPs_NDEGs
fugu_GLEAN_10001119	fugu_GLEAN_10001119	-0.000480497	0.19536	NDEPs_NDEGs
fugu_GLEAN_10014768	fugu_GLEAN_10014768	0.283948	0.67312	NDEPs_NDEGs
fugu_GLEAN_10012633	fugu_GLEAN_10012633	-0.00858936	-0.34248	NDEPs_NDEGs
fugu_GLEAN_10006965	fugu_GLEAN_10006965	-0.00671693	0.63726	NDEPs_NDEGs
fugu_GLEAN_10014622	fugu_GLEAN_10014622	-0.109656	0.021853	NDEPs_NDEGs
fugu_GLEAN_10017673	fugu_GLEAN_10017673	0.0987227	0.47493	NDEPs_NDEGs
fugu_GLEAN_10014405	fugu_GLEAN_10014405	-0.00726927	0.43092	NDEPs_NDEGs
fugu_GLEAN_10004506	fugu_GLEAN_10004506	0.0770447	-0.24525	NDEPs_NDEGs
fugu_GLEAN_10001392	fugu_GLEAN_10001392	0.0544568	0.51025	NDEPs_NDEGs
fugu_GLEAN_10002877	fugu_GLEAN_10002877	0.0979856	0.35628	NDEPs_NDEGs
fugu_GLEAN_10012347	fugu_GLEAN_10012347	0.10227	0.49037	NDEPs_NDEGs
fugu_GLEAN_10012552	fugu_GLEAN_10012552	-0.0452543	-0.48475	NDEPs_NDEGs
fugu_GLEAN_10000230	fugu_GLEAN_10000230	-0.010611	0.42965	NDEPs_NDEGs
fugu_GLEAN_10014375	fugu_GLEAN_10014375	0.0845718	-0.058866	NDEPs_NDEGs
fugu_GLEAN_10001510	fugu_GLEAN_10001510	0.0407536	0.56108	NDEPs_NDEGs
fugu_GLEAN_10019232	fugu_GLEAN_10019232	0.00898878	0.12392	NDEPs_NDEGs
fugu_GLEAN_10009846	fugu_GLEAN_10009846	-0.177686	-0.43652	NDEPs_NDEGs
fugu_GLEAN_10007631	fugu_GLEAN_10007631	-0.376603	2.0212	NDEPs_NDEGs
fugu_GLEAN_10010475	fugu_GLEAN_10010475	-0.0840034	-0.049485	NDEPs_NDEGs
fugu_GLEAN_10014815	fugu_GLEAN_10014815	0.189635	0.049161	NDEPs_NDEGs
fugu_GLEAN_10016553	fugu_GLEAN_10016553	0.0946333	0.32347	NDEPs_NDEGs
fugu_GLEAN_10010448	fugu_GLEAN_10010448	0.109891	0.43951	NDEPs_NDEGs
fugu_GLEAN_10014427	fugu_GLEAN_10014427	0.0931004	-0.15906	NDEPs_NDEGs
fugu_GLEAN_10009555	fugu_GLEAN_10009555	0.0473806	0.22057	NDEPs_NDEGs
fugu_GLEAN_10003508	fugu_GLEAN_10003508	-0.00647779	0.05101	NDEPs_NDEGs
fugu_GLEAN_10009217	fugu_GLEAN_10009217	0.0163865	0.60814	NDEPs_NDEGs
fugu_GLEAN_10003977	fugu_GLEAN_10003977	-0.0755732	-0.37344	NDEPs_NDEGs
fugu_GLEAN_10013340	fugu_GLEAN_10013340	0.0977146	0.43807	NDEPs_NDEGs
fugu_GLEAN_10013083	fugu_GLEAN_10013083	0.0586518	-0.28626	NDEPs_NDEGs
fugu_GLEAN_10016281	fugu_GLEAN_10016281	0.0508416	-0.55284	NDEPs_NDEGs
fugu_GLEAN_10007110	fugu_GLEAN_10007110	0.0159143	0.37864	NDEPs_NDEGs
fugu_GLEAN_10010796	fugu_GLEAN_10010796	0.0179305	-0.02446	NDEPs_NDEGs
fugu_GLEAN_10018518	fugu_GLEAN_10018518	-0.0190432	-0.52644	NDEPs_NDEGs
fugu_GLEAN_10008380	fugu_GLEAN_10008380	-0.0431285	0.38269	NDEPs_NDEGs
fugu_GLEAN_10012949	fugu_GLEAN_10012949	0.0385191	0.21241	NDEPs_NDEGs
fugu_GLEAN_10013881	fugu_GLEAN_10013881	0.0181029	1.015	NDEPs_NDEGs
fugu_GLEAN_10012919	fugu_GLEAN_10012919	-0.00873304	0.34339	NDEPs_NDEGs
fugu_GLEAN_10003160	fugu_GLEAN_10003160	-0.0810582	0.7225	NDEPs_NDEGs
fugu_GLEAN_10013536	fugu_GLEAN_10013536	-0.358325	-0.41981	NDEPs_NDEGs
fugu_GLEAN_10009974	fugu_GLEAN_10009974	0.190112	0.16987	NDEPs_NDEGs
fugu_GLEAN_10001843	fugu_GLEAN_10001843	-0.053922	0.44648	NDEPs_NDEGs
fugu_GLEAN_10018905	fugu_GLEAN_10018905	0.155726	1.3705	NDEPs_NDEGs
fugu_GLEAN_10009755	fugu_GLEAN_10009755	0.149572	-0.58839	NDEPs_NDEGs
fugu_GLEAN_10003444	fugu_GLEAN_10003444	0.0416986	0.41355	NDEPs_NDEGs
fugu_GLEAN_10017025	fugu_GLEAN_10017025	0.0420756	0.87015	NDEPs_NDEGs
fugu_GLEAN_10002987	fugu_GLEAN_10002987	-0.162632	-0.0055	NDEPs_NDEGs
fugu_GLEAN_10014141	fugu_GLEAN_10014141	0.0531711	0.23939	NDEPs_NDEGs
fugu_GLEAN_10002240	fugu_GLEAN_10002240	0.0202028	0.44689	NDEPs_NDEGs
fugu_GLEAN_10002001	fugu_GLEAN_10002001	0.143433	-0.4145	NDEPs_NDEGs
fugu_GLEAN_10015965	fugu_GLEAN_10015965	0.08088	0.0041533	NDEPs_NDEGs
fugu_GLEAN_10003003	fugu_GLEAN_10003003	0.0621024	0.52526	NDEPs_NDEGs
fugu_GLEAN_10010691	fugu_GLEAN_10010691	0.150094	0.52246	NDEPs_NDEGs
fugu_GLEAN_10019198	fugu_GLEAN_10019198	-0.0445905	0.6007	NDEPs_NDEGs
fugu_GLEAN_10004358	fugu_GLEAN_10004358	-0.0579638	0.33946	NDEPs_NDEGs
fugu_GLEAN_10008315	fugu_GLEAN_10008315	0.0839744	0.56519	NDEPs_NDEGs
fugu_GLEAN_10009326	fugu_GLEAN_10009326	0.0766891	-0.3725	NDEPs_NDEGs
fugu_GLEAN_10007293	fugu_GLEAN_10007293	0.0468039	-0.056676	NDEPs_NDEGs
fugu_GLEAN_10003540	fugu_GLEAN_10003540	0.0117489	0.48838	NDEPs_NDEGs
fugu_GLEAN_10019243	fugu_GLEAN_10019243	-0.0210517	-0.084664	NDEPs_NDEGs
fugu_GLEAN_10011883	fugu_GLEAN_10011883	-0.08084	0.35299	NDEPs_NDEGs
fugu_GLEAN_10016909	fugu_GLEAN_10016909	-0.117853	-0.15502	NDEPs_NDEGs
fugu_GLEAN_10018598	fugu_GLEAN_10018598	0.110037	-0.37383	NDEPs_NDEGs
fugu_GLEAN_10006193	fugu_GLEAN_10006193	-0.608657	0.20075	NDEPs_NDEGs
fugu_GLEAN_10010464	fugu_GLEAN_10010464	-0.00300104	-0.65205	NDEPs_NDEGs
fugu_GLEAN_10001923	fugu_GLEAN_10001923	-0.0972719	0.0597	NDEPs_NDEGs
fugu_GLEAN_10011104	fugu_GLEAN_10011104	0.0234768	0.23701	NDEPs_NDEGs
fugu_GLEAN_10015508	fugu_GLEAN_10015508	-0.0695382	0.39323	NDEPs_NDEGs
fugu_GLEAN_10008644	fugu_GLEAN_10008644	-0.0372319	0.15106	NDEPs_NDEGs
fugu_GLEAN_10010944	fugu_GLEAN_10010944	0.0704402	0.58971	NDEPs_NDEGs
fugu_GLEAN_10007048	fugu_GLEAN_10007048	0.138552	0.9678	NDEPs_NDEGs
fugu_GLEAN_10001587	fugu_GLEAN_10001587	0.064538	-0.054369	NDEPs_NDEGs
fugu_GLEAN_10011572	fugu_GLEAN_10011572	0.120236	-0.019366	NDEPs_NDEGs
fugu_GLEAN_10007259	fugu_GLEAN_10007259	0.0331178	0.12103	NDEPs_NDEGs
fugu_GLEAN_10011439	fugu_GLEAN_10011439	0.0662242	0.31414	NDEPs_NDEGs
fugu_GLEAN_10001240	fugu_GLEAN_10001240	0.0811092	0.53497	NDEPs_NDEGs
fugu_GLEAN_10015336	fugu_GLEAN_10015336	-0.183458	-0.43289	NDEPs_NDEGs
fugu_GLEAN_10002425	fugu_GLEAN_10002425	-0.0249011	-0.20754	NDEPs_NDEGs
fugu_GLEAN_10010964	fugu_GLEAN_10010964	-0.0691961	0.46431	NDEPs_NDEGs
fugu_GLEAN_10012841	fugu_GLEAN_10012841	0.12923	-0.36055	NDEPs_NDEGs
fugu_GLEAN_10013765	fugu_GLEAN_10013765	0.0600432	0.53167	NDEPs_NDEGs
fugu_GLEAN_10010034	fugu_GLEAN_10010034	-0.0392185	0.56123	NDEPs_NDEGs
fugu_GLEAN_10018706	fugu_GLEAN_10018706	-0.241093	0.1169	NDEPs_NDEGs
fugu_GLEAN_10006642	fugu_GLEAN_10006642	0.00316037	0.21442	NDEPs_NDEGs
fugu_GLEAN_10003720	fugu_GLEAN_10003720	-0.0212611	-0.91675	NDEPs_NDEGs
fugu_GLEAN_10013587	fugu_GLEAN_10013587	-0.0568018	0.053539	NDEPs_NDEGs
fugu_GLEAN_10000822	fugu_GLEAN_10000822	-0.0228051	0.72966	NDEPs_NDEGs
fugu_GLEAN_10006389	fugu_GLEAN_10006389	0.073387	0.34311	NDEPs_NDEGs
fugu_GLEAN_10013109	fugu_GLEAN_10013109	-0.181172	0.32644	NDEPs_NDEGs
fugu_GLEAN_10014496	fugu_GLEAN_10014496	0.057801	0.22203	NDEPs_NDEGs
fugu_GLEAN_10001627	fugu_GLEAN_10001627	0.0857238	0.45978	NDEPs_NDEGs
fugu_GLEAN_10017930	fugu_GLEAN_10017930	0.0300224	-0.41643	NDEPs_NDEGs
fugu_GLEAN_10006527	fugu_GLEAN_10006527	0.0697544	1.4185	NDEPs_NDEGs
fugu_GLEAN_10015958	fugu_GLEAN_10015958	-0.0298104	-0.20588	NDEPs_NDEGs
fugu_GLEAN_10019522	fugu_GLEAN_10019522	-0.0303349	0.14704	NDEPs_NDEGs
fugu_GLEAN_10005598	fugu_GLEAN_10005598	0.115519	-0.29166	NDEPs_NDEGs
fugu_GLEAN_10012207	fugu_GLEAN_10012207	0.109966	0.47482	NDEPs_NDEGs
fugu_GLEAN_10007456	fugu_GLEAN_10007456	-0.0111779	0.0073268	NDEPs_NDEGs
fugu_GLEAN_10005952	fugu_GLEAN_10005952	-0.188695	-0.4505	NDEPs_NDEGs
fugu_GLEAN_10017214	fugu_GLEAN_10017214	0.0620084	0.45266	NDEPs_NDEGs
fugu_GLEAN_10010060	fugu_GLEAN_10010060	0.113714	0.59215	NDEPs_NDEGs
fugu_GLEAN_10004708	fugu_GLEAN_10004708	0.0300196	-0.85921	NDEPs_NDEGs
fugu_GLEAN_10014169	fugu_GLEAN_10014169	-0.00886658	-0.058793	NDEPs_NDEGs
fugu_GLEAN_10019808	fugu_GLEAN_10019808	-0.143943	-0.03644	NDEPs_NDEGs
fugu_GLEAN_10001226	fugu_GLEAN_10001226	0.0524604	0.26814	NDEPs_NDEGs
fugu_GLEAN_10007803	fugu_GLEAN_10007803	0.0122583	0.26836	NDEPs_NDEGs
fugu_GLEAN_10008956	fugu_GLEAN_10008956	0.172219	-0.53476	NDEPs_NDEGs
fugu_GLEAN_10013515	fugu_GLEAN_10013515	-0.0556093	0.46871	NDEPs_NDEGs
fugu_GLEAN_10003231	fugu_GLEAN_10003231	0.0243055	0.39271	NDEPs_NDEGs
fugu_GLEAN_10002599	fugu_GLEAN_10002599	0.0840398	0.57182	NDEPs_NDEGs
fugu_GLEAN_10004080	fugu_GLEAN_10004080	0.0441185	0.2825	NDEPs_NDEGs
fugu_GLEAN_10007811	fugu_GLEAN_10007811	0.116459	0.44674	NDEPs_NDEGs
fugu_GLEAN_10018696	fugu_GLEAN_10018696	0.170904	-0.35245	NDEPs_NDEGs
fugu_GLEAN_10004298	fugu_GLEAN_10004298	0.163913	-0.18484	NDEPs_NDEGs
fugu_GLEAN_10011065	fugu_GLEAN_10011065	0.037617	-0.28238	NDEPs_NDEGs
fugu_GLEAN_10016843	fugu_GLEAN_10016843	-0.0675155	-0.4088	NDEPs_NDEGs
fugu_GLEAN_10003212	fugu_GLEAN_10003212	-0.0195111	0.17467	NDEPs_NDEGs
fugu_GLEAN_10004076	fugu_GLEAN_10004076	0.0384235	0.56202	NDEPs_NDEGs
fugu_GLEAN_10017912	fugu_GLEAN_10017912	0.0548318	1.0241	NDEPs_NDEGs
fugu_GLEAN_10018550	fugu_GLEAN_10018550	0.0473848	0.29442	NDEPs_NDEGs
fugu_GLEAN_10003248	fugu_GLEAN_10003248	0.0395357	-0.027488	NDEPs_NDEGs
fugu_GLEAN_10018123	fugu_GLEAN_10018123	0.0653752	-0.75696	NDEPs_NDEGs
fugu_GLEAN_10014193	fugu_GLEAN_10014193	-0.015208	0.45834	NDEPs_NDEGs
fugu_GLEAN_10009183	fugu_GLEAN_10009183	-0.139082	-0.013556	NDEPs_NDEGs
fugu_GLEAN_10013896	fugu_GLEAN_10013896	0.0863531	0.55191	NDEPs_NDEGs
fugu_GLEAN_10012661	fugu_GLEAN_10012661	0.138442	0.25081	NDEPs_NDEGs
fugu_GLEAN_10005395	fugu_GLEAN_10005395	0.118891	0.38126	NDEPs_NDEGs
fugu_GLEAN_10016857	fugu_GLEAN_10016857	-0.00570993	0.56001	NDEPs_NDEGs
fugu_GLEAN_10009704	fugu_GLEAN_10009704	0.0682168	0.04313	NDEPs_NDEGs
fugu_GLEAN_10010080	fugu_GLEAN_10010080	0.0958758	0.21708	NDEPs_NDEGs
fugu_GLEAN_10007701	fugu_GLEAN_10007701	0.091402	0.19818	NDEPs_NDEGs
fugu_GLEAN_10015657	fugu_GLEAN_10015657	0.121303	-2.7226	NDEPs_NDEGs
fugu_GLEAN_10006454	fugu_GLEAN_10006454	0.139454	0.42607	NDEPs_NDEGs
fugu_GLEAN_10006607	fugu_GLEAN_10006607	-0.0442661	0.061222	NDEPs_NDEGs
fugu_GLEAN_10010391	fugu_GLEAN_10010391	5.91493e-05	-0.0064411	NDEPs_NDEGs
fugu_GLEAN_10012622	fugu_GLEAN_10012622	-0.0281	0.41945	NDEPs_NDEGs
fugu_GLEAN_10012457	fugu_GLEAN_10012457	-0.080959	0.59539	NDEPs_NDEGs
fugu_GLEAN_10011820	fugu_GLEAN_10011820	0.158775	0.80043	NDEPs_NDEGs
fugu_GLEAN_10009673	fugu_GLEAN_10009673	0.0719123	-0.035563	NDEPs_NDEGs
fugu_GLEAN_10011300	fugu_GLEAN_10011300	0.000651951	-0.34691	NDEPs_NDEGs
fugu_GLEAN_10006993	fugu_GLEAN_10006993	0.121145	0.64572	NDEPs_NDEGs
fugu_GLEAN_10000125	fugu_GLEAN_10000125	0.0622903	0.75029	NDEPs_NDEGs
fugu_GLEAN_10001973	fugu_GLEAN_10001973	0.0479948	0.06054	NDEPs_NDEGs
fugu_GLEAN_10018838	fugu_GLEAN_10018838	-0.00703294	0.24184	NDEPs_NDEGs
fugu_GLEAN_10016513	fugu_GLEAN_10016513	-0.0689358	0.33004	NDEPs_NDEGs
fugu_GLEAN_10003047	fugu_GLEAN_10003047	-0.137707	-0.56793	NDEPs_NDEGs
fugu_GLEAN_10019171	fugu_GLEAN_10019171	0.12349	0.38002	NDEPs_NDEGs
fugu_GLEAN_10019448	fugu_GLEAN_10019448	0.0798362	-0.25338	NDEPs_NDEGs
fugu_GLEAN_10010907	fugu_GLEAN_10010907	0.0698506	-1.0222	NDEPs_NDEGs
fugu_GLEAN_10001501	fugu_GLEAN_10001501	-0.0919357	-0.20167	NDEPs_NDEGs
fugu_GLEAN_10004472	fugu_GLEAN_10004472	0.0816914	0.41092	NDEPs_NDEGs
fugu_GLEAN_10003318	fugu_GLEAN_10003318	0.0155504	0.5181	NDEPs_NDEGs
fugu_GLEAN_10006513	fugu_GLEAN_10006513	0.0168158	0.075927	NDEPs_NDEGs
fugu_GLEAN_10010208	fugu_GLEAN_10010208	0.0638646	0.17544	NDEPs_NDEGs
fugu_GLEAN_10014132	fugu_GLEAN_10014132	-0.151668	-0.18363	NDEPs_NDEGs
fugu_GLEAN_10003375	fugu_GLEAN_10003375	-0.0238036	0.10117	NDEPs_NDEGs
fugu_GLEAN_10010773	fugu_GLEAN_10010773	0.0631647	0.16066	NDEPs_NDEGs
fugu_GLEAN_10000899	fugu_GLEAN_10000899	0.0700815	0.42854	NDEPs_NDEGs
fugu_GLEAN_10012383	fugu_GLEAN_10012383	0.0467327	0.47656	NDEPs_NDEGs
fugu_GLEAN_10017013	fugu_GLEAN_10017013	0.095306	0.014818	NDEPs_NDEGs
fugu_GLEAN_10009680	fugu_GLEAN_10009680	-0.0190666	-0.39242	NDEPs_NDEGs
fugu_GLEAN_10007698	fugu_GLEAN_10007698	0.0932451	0.032808	NDEPs_NDEGs
fugu_GLEAN_10009679	fugu_GLEAN_10009679	0.0832488	-0.07047	NDEPs_NDEGs
fugu_GLEAN_10004427	fugu_GLEAN_10004427	0.0630625	-1.2605	NDEPs_NDEGs
fugu_GLEAN_10010899	fugu_GLEAN_10010899	-0.0189467	0.22471	NDEPs_NDEGs
fugu_GLEAN_10007826	fugu_GLEAN_10007826	-0.151192	-0.56523	NDEPs_NDEGs
fugu_GLEAN_10016315	fugu_GLEAN_10016315	0.138271	0.4581	NDEPs_NDEGs
fugu_GLEAN_10000214	fugu_GLEAN_10000214	0.106778	0.33372	NDEPs_NDEGs
fugu_GLEAN_10011436	fugu_GLEAN_10011436	-0.00428105	0.13372	NDEPs_NDEGs
fugu_GLEAN_10004417	fugu_GLEAN_10004417	-0.0768736	-0.42319	NDEPs_NDEGs
fugu_GLEAN_10006468	fugu_GLEAN_10006468	-0.0754182	-0.28806	NDEPs_NDEGs
fugu_GLEAN_10000475	fugu_GLEAN_10000475	-0.0161356	0.47995	NDEPs_NDEGs
fugu_GLEAN_10005213	fugu_GLEAN_10005213	-0.0844378	-0.36587	NDEPs_NDEGs
fugu_GLEAN_10006307	fugu_GLEAN_10006307	0.219309	-0.19544	NDEPs_NDEGs
fugu_GLEAN_10016739	fugu_GLEAN_10016739	0.056528	-0.32954	NDEPs_NDEGs
fugu_GLEAN_10014186	fugu_GLEAN_10014186	-0.051151	0.53016	NDEPs_NDEGs
fugu_GLEAN_10007773	fugu_GLEAN_10007773	-0.107489	0.41104	NDEPs_NDEGs
fugu_GLEAN_10009116	fugu_GLEAN_10009116	0.00314165	0.34208	NDEPs_NDEGs
fugu_GLEAN_10018873	fugu_GLEAN_10018873	0.0202654	-0.17142	NDEPs_NDEGs
fugu_GLEAN_10005841	fugu_GLEAN_10005841	0.107053	-0.44157	NDEPs_NDEGs
fugu_GLEAN_10014367	fugu_GLEAN_10014367	0.00567018	-0.072357	NDEPs_NDEGs
fugu_GLEAN_10010579	fugu_GLEAN_10010579	-0.0530416	-0.56926	NDEPs_NDEGs
fugu_GLEAN_10004177	fugu_GLEAN_10004177	0.103906	0.41489	NDEPs_NDEGs
fugu_GLEAN_10006369	fugu_GLEAN_10006369	0.0238756	-0.67698	NDEPs_NDEGs
fugu_GLEAN_10000076	fugu_GLEAN_10000076	0.000134164	1.4277	NDEPs_NDEGs
fugu_GLEAN_10006387	fugu_GLEAN_10006387	0.0598965	0.27214	NDEPs_NDEGs
fugu_GLEAN_10013907	fugu_GLEAN_10013907	0.0392985	0.116	NDEPs_NDEGs
fugu_GLEAN_10016638	fugu_GLEAN_10016638	-0.0302582	0.41218	NDEPs_NDEGs
fugu_GLEAN_10019751	fugu_GLEAN_10019751	-0.00659808	-0.82212	NDEPs_NDEGs
fugu_GLEAN_10009966	fugu_GLEAN_10009966	0.147554	0.46459	NDEPs_NDEGs
fugu_GLEAN_10002079	fugu_GLEAN_10002079	0.0476431	-0.50605	NDEPs_NDEGs
fugu_GLEAN_10002528	fugu_GLEAN_10002528	-0.0505936	0.049772	NDEPs_NDEGs
fugu_GLEAN_10012421	fugu_GLEAN_10012421	0.0790374	-0.0043734	NDEPs_NDEGs
fugu_GLEAN_10006102	fugu_GLEAN_10006102	-0.0351105	-0.53936	NDEPs_NDEGs
fugu_GLEAN_10010569	fugu_GLEAN_10010569	-0.269258	-0.68897	NDEPs_NDEGs
fugu_GLEAN_10004534	fugu_GLEAN_10004534	0.343761	0.33207	NDEPs_NDEGs
fugu_GLEAN_10016108	fugu_GLEAN_10016108	0.0775288	0.27888	NDEPs_NDEGs
fugu_GLEAN_10013161	fugu_GLEAN_10013161	-0.0246295	0.42054	NDEPs_NDEGs
fugu_GLEAN_10008560	fugu_GLEAN_10008560	0.0012546	0.57408	NDEPs_NDEGs
fugu_GLEAN_10018952	fugu_GLEAN_10018952	-0.25204	-1.6321	NDEPs_NDEGs
fugu_GLEAN_10015951	fugu_GLEAN_10015951	0.0257347	0.063055	NDEPs_NDEGs
fugu_GLEAN_10006401	fugu_GLEAN_10006401	0.0255037	-0.15313	NDEPs_NDEGs
fugu_GLEAN_10000627	fugu_GLEAN_10000627	-0.0108537	0.56288	NDEPs_NDEGs
fugu_GLEAN_10017213	fugu_GLEAN_10017213	0.0548818	-0.29283	NDEPs_NDEGs
fugu_GLEAN_10017799	fugu_GLEAN_10017799	-0.00681115	0.49873	NDEPs_NDEGs
fugu_GLEAN_10001853	fugu_GLEAN_10001853	-0.0755306	0.22477	NDEPs_NDEGs
fugu_GLEAN_10013330	fugu_GLEAN_10013330	0.147196	-0.18201	NDEPs_NDEGs
fugu_GLEAN_10013731	fugu_GLEAN_10013731	0.0828361	-0.60527	NDEPs_NDEGs
fugu_GLEAN_10010619	fugu_GLEAN_10010619	0.0915157	0.31386	NDEPs_NDEGs
fugu_GLEAN_10015570	fugu_GLEAN_10015570	0.0566945	0.31804	NDEPs_NDEGs
fugu_GLEAN_10019905	fugu_GLEAN_10019905	0.00537699	-0.59879	NDEPs_NDEGs
fugu_GLEAN_10010090	fugu_GLEAN_10010090	-0.24638	0.44558	NDEPs_NDEGs
fugu_GLEAN_10018737	fugu_GLEAN_10018737	-0.0627099	0.9877	NDEPs_NDEGs
fugu_GLEAN_10005875	fugu_GLEAN_10005875	0.0754067	-0.21669	NDEPs_NDEGs
fugu_GLEAN_10018851	fugu_GLEAN_10018851	-0.105861	0.22383	NDEPs_NDEGs
fugu_GLEAN_10000554	fugu_GLEAN_10000554	-0.0766834	0.51011	NDEPs_NDEGs
fugu_GLEAN_10002633	fugu_GLEAN_10002633	0.0972858	0.040647	NDEPs_NDEGs
fugu_GLEAN_10004279	fugu_GLEAN_10004279	0.0907965	0.020322	NDEPs_NDEGs
fugu_GLEAN_10001342	fugu_GLEAN_10001342	0.046438	0.29957	NDEPs_NDEGs
fugu_GLEAN_10007802	fugu_GLEAN_10007802	0.0836396	0.26839	NDEPs_NDEGs
fugu_GLEAN_10008536	fugu_GLEAN_10008536	0.0987874	-0.56538	NDEPs_NDEGs
fugu_GLEAN_10012063	fugu_GLEAN_10012063	-0.0384567	0.73948	NDEPs_NDEGs
fugu_GLEAN_10012926	fugu_GLEAN_10012926	-0.0587269	0.35478	NDEPs_NDEGs
fugu_GLEAN_10017091	fugu_GLEAN_10017091	0.121122	0.46549	NDEPs_NDEGs
fugu_GLEAN_10010426	fugu_GLEAN_10010426	0.0928339	-0.32686	NDEPs_NDEGs
fugu_GLEAN_10014402	fugu_GLEAN_10014402	0.0260677	0.13454	NDEPs_NDEGs
fugu_GLEAN_10004585	fugu_GLEAN_10004585	0.00777246	0.14385	NDEPs_NDEGs
fugu_GLEAN_10008483	fugu_GLEAN_10008483	-0.0468525	-0.1502	NDEPs_NDEGs
fugu_GLEAN_10019222	fugu_GLEAN_10019222	-0.043689	0.17564	NDEPs_NDEGs
fugu_GLEAN_10002495	fugu_GLEAN_10002495	-0.077245	0.3026	NDEPs_NDEGs
fugu_GLEAN_10001965	fugu_GLEAN_10001965	0.0553498	-0.46074	NDEPs_NDEGs
fugu_GLEAN_10014910	fugu_GLEAN_10014910	-0.0828998	-0.31522	NDEPs_NDEGs
fugu_GLEAN_10002788	fugu_GLEAN_10002788	0.0228635	-0.3381	NDEPs_NDEGs
fugu_GLEAN_10003830	fugu_GLEAN_10003830	0.0429525	-0.40332	NDEPs_NDEGs
fugu_GLEAN_10013793	fugu_GLEAN_10013793	-0.168308	-0.088494	NDEPs_NDEGs
fugu_GLEAN_10002321	fugu_GLEAN_10002321	-0.0393919	-0.54129	NDEPs_NDEGs
fugu_GLEAN_10002043	fugu_GLEAN_10002043	-0.0181912	0.51465	NDEPs_NDEGs
fugu_GLEAN_10010715	fugu_GLEAN_10010715	0.0772991	0.50573	NDEPs_NDEGs
fugu_GLEAN_10005596	fugu_GLEAN_10005596	-0.01401	0.29767	NDEPs_NDEGs
fugu_GLEAN_10012960	fugu_GLEAN_10012960	-0.0423766	0.0034625	NDEPs_NDEGs
fugu_GLEAN_10013473	fugu_GLEAN_10013473	-0.0241938	0.17513	NDEPs_NDEGs
fugu_GLEAN_10012075	fugu_GLEAN_10012075	0.263144	-0.4145	NDEPs_NDEGs
fugu_GLEAN_10003741	fugu_GLEAN_10003741	-0.355978	0.13725	NDEPs_NDEGs
fugu_GLEAN_10014397	fugu_GLEAN_10014397	0.215823	1.374	NDEPs_NDEGs
fugu_GLEAN_10012039	fugu_GLEAN_10012039	-0.0503336	-0.22866	NDEPs_NDEGs
fugu_GLEAN_10016964	fugu_GLEAN_10016964	-0.200046	-0.15097	NDEPs_NDEGs
fugu_GLEAN_10019382	fugu_GLEAN_10019382	0.0393658	0.31063	NDEPs_NDEGs
fugu_GLEAN_10018796	fugu_GLEAN_10018796	-0.0520586	0.076537	NDEPs_NDEGs
fugu_GLEAN_10008392	fugu_GLEAN_10008392	0.0122726	0.15444	NDEPs_NDEGs
fugu_GLEAN_10009759	fugu_GLEAN_10009759	0.0202924	-0.15041	NDEPs_NDEGs
fugu_GLEAN_10010144	fugu_GLEAN_10010144	-0.0525598	0.27454	NDEPs_NDEGs
fugu_GLEAN_10000316	fugu_GLEAN_10000316	0.0670893	-0.12276	NDEPs_NDEGs
fugu_GLEAN_10019712	fugu_GLEAN_10019712	-0.087134	0.14953	NDEPs_NDEGs
fugu_GLEAN_10017166	fugu_GLEAN_10017166	-0.05468	-0.17183	NDEPs_NDEGs
fugu_GLEAN_10007159	fugu_GLEAN_10007159	0.10084	0.082235	NDEPs_NDEGs
fugu_GLEAN_10002060	fugu_GLEAN_10002060	-0.0268428	-0.10436	NDEPs_NDEGs
fugu_GLEAN_10004860	fugu_GLEAN_10004860	-0.103731	-0.0027581	NDEPs_NDEGs
fugu_GLEAN_10015700	fugu_GLEAN_10015700	-0.0134216	-0.087836	NDEPs_NDEGs
fugu_GLEAN_10013236	fugu_GLEAN_10013236	-0.0486226	-0.59505	NDEPs_NDEGs
fugu_GLEAN_10009227	fugu_GLEAN_10009227	-0.103358	-0.50385	NDEPs_NDEGs
fugu_GLEAN_10002719	fugu_GLEAN_10002719	-0.170699	0.11373	NDEPs_NDEGs
fugu_GLEAN_10013367	fugu_GLEAN_10013367	0.0329063	0.016534	NDEPs_NDEGs
fugu_GLEAN_10012280	fugu_GLEAN_10012280	-0.0515502	-0.47373	NDEPs_NDEGs
fugu_GLEAN_10015245	fugu_GLEAN_10015245	-0.0015084	0.67341	NDEPs_NDEGs
fugu_GLEAN_10019771	fugu_GLEAN_10019771	0.116599	0.47921	NDEPs_NDEGs
fugu_GLEAN_10000821	fugu_GLEAN_10000821	-0.106186	0.3224	NDEPs_NDEGs
fugu_GLEAN_10017714	fugu_GLEAN_10017714	0.149024	0.3805	NDEPs_NDEGs
fugu_GLEAN_10000139	fugu_GLEAN_10000139	-0.0199703	-0.44449	NDEPs_NDEGs
fugu_GLEAN_10018339	fugu_GLEAN_10018339	-0.0481869	-0.14296	NDEPs_NDEGs
fugu_GLEAN_10002306	fugu_GLEAN_10002306	-0.0614507	0.40519	NDEPs_NDEGs
fugu_GLEAN_10007712	fugu_GLEAN_10007712	-0.135874	0.19119	NDEPs_NDEGs
fugu_GLEAN_10010732	fugu_GLEAN_10010732	-0.0172564	-0.70065	NDEPs_NDEGs
fugu_GLEAN_10001125	fugu_GLEAN_10001125	0.0684218	0.36799	NDEPs_NDEGs
fugu_GLEAN_10004533	fugu_GLEAN_10004533	0.109623	-0.44219	NDEPs_NDEGs
fugu_GLEAN_10017021	fugu_GLEAN_10017021	-0.0789156	0.32037	NDEPs_NDEGs
fugu_GLEAN_10018537	fugu_GLEAN_10018537	-0.0974664	-0.678	NDEPs_NDEGs
fugu_GLEAN_10005059	fugu_GLEAN_10005059	-0.0785256	0.0083784	NDEPs_NDEGs
fugu_GLEAN_10015909	fugu_GLEAN_10015909	-0.0277058	0.87111	NDEPs_NDEGs
fugu_GLEAN_10001284	fugu_GLEAN_10001284	-0.206019	0.67342	NDEPs_NDEGs
fugu_GLEAN_10010568	fugu_GLEAN_10010568	-0.0110354	-0.32629	NDEPs_NDEGs
fugu_GLEAN_10015803	fugu_GLEAN_10015803	0.0957719	-0.19393	NDEPs_NDEGs
fugu_GLEAN_10005604	fugu_GLEAN_10005604	-0.0613228	-1.3141	NDEPs_NDEGs
fugu_GLEAN_10001216	fugu_GLEAN_10001216	0.0654882	0.40476	NDEPs_NDEGs
fugu_GLEAN_10016205	fugu_GLEAN_10016205	-0.0172667	-0.58269	NDEPs_NDEGs
fugu_GLEAN_10001298	fugu_GLEAN_10001298	-0.293928	-0.42006	NDEPs_NDEGs
fugu_GLEAN_10012441	fugu_GLEAN_10012441	-0.139312	-0.27236	NDEPs_NDEGs
fugu_GLEAN_10010234	fugu_GLEAN_10010234	0.0347003	0.2789	NDEPs_NDEGs
fugu_GLEAN_10010079	fugu_GLEAN_10010079	0.161009	0.28922	NDEPs_NDEGs
fugu_GLEAN_10005950	fugu_GLEAN_10005950	-0.0388049	-0.32175	NDEPs_NDEGs
fugu_GLEAN_10018625	fugu_GLEAN_10018625	-0.0271177	0.88637	NDEPs_NDEGs
fugu_GLEAN_10006110	fugu_GLEAN_10006110	-0.015555	-0.40326	NDEPs_NDEGs
fugu_GLEAN_10002314	fugu_GLEAN_10002314	0.189378	-0.83106	NDEPs_NDEGs
fugu_GLEAN_10013363	fugu_GLEAN_10013363	-0.0704998	0.56647	NDEPs_NDEGs
fugu_GLEAN_10000681	fugu_GLEAN_10000681	0.0599906	-0.014504	NDEPs_NDEGs
fugu_GLEAN_10011073	fugu_GLEAN_10011073	0.0604044	-0.92551	NDEPs_NDEGs
fugu_GLEAN_10016400	fugu_GLEAN_10016400	0.0937751	0.7354	NDEPs_NDEGs
fugu_GLEAN_10013756	fugu_GLEAN_10013756	0.00881529	0.28636	NDEPs_NDEGs
fugu_GLEAN_10005258	fugu_GLEAN_10005258	0.280592	-0.0064505	NDEPs_NDEGs
fugu_GLEAN_10000285	fugu_GLEAN_10000285	-0.00825124	0.46867	NDEPs_NDEGs
fugu_GLEAN_10015039	fugu_GLEAN_10015039	0.000517835	0.52423	NDEPs_NDEGs
fugu_GLEAN_10018379	fugu_GLEAN_10018379	-0.163914	0.37073	NDEPs_NDEGs
fugu_GLEAN_10012054	fugu_GLEAN_10012054	-0.010377	0.61641	NDEPs_NDEGs
fugu_GLEAN_10001962	fugu_GLEAN_10001962	0.0997719	0.059502	NDEPs_NDEGs
fugu_GLEAN_10002532	fugu_GLEAN_10002532	0.127578	0.40115	NDEPs_NDEGs
fugu_GLEAN_10012595	fugu_GLEAN_10012595	-0.0271353	-0.32704	NDEPs_NDEGs
fugu_GLEAN_10000384	fugu_GLEAN_10000384	0.0633525	-0.50916	NDEPs_NDEGs
fugu_GLEAN_10018589	fugu_GLEAN_10018589	-0.0601491	0.50614	NDEPs_NDEGs
fugu_GLEAN_10013522	fugu_GLEAN_10013522	0.124108	1.1106	NDEPs_NDEGs
fugu_GLEAN_10002652	fugu_GLEAN_10002652	0.160554	0.39141	NDEPs_NDEGs
fugu_GLEAN_10008303	fugu_GLEAN_10008303	0.060111	-0.62177	NDEPs_NDEGs
fugu_GLEAN_10016242	fugu_GLEAN_10016242	0.0462955	0.25493	NDEPs_NDEGs
fugu_GLEAN_10013857	fugu_GLEAN_10013857	-0.0780351	0.080716	NDEPs_NDEGs
fugu_GLEAN_10002229	fugu_GLEAN_10002229	-0.135607	-0.98661	NDEPs_NDEGs
fugu_GLEAN_10000149	fugu_GLEAN_10000149	-0.0452989	0.42535	NDEPs_NDEGs
fugu_GLEAN_10006460	fugu_GLEAN_10006460	-0.0371934	-0.23594	NDEPs_NDEGs
fugu_GLEAN_10002357	fugu_GLEAN_10002357	-0.057734	-0.39098	NDEPs_NDEGs
fugu_GLEAN_10016611	fugu_GLEAN_10016611	0.0337733	-0.24898	NDEPs_NDEGs
fugu_GLEAN_10013986	fugu_GLEAN_10013986	0.0181741	0.28381	NDEPs_NDEGs
fugu_GLEAN_10015072	fugu_GLEAN_10015072	-0.169808	-0.90174	NDEPs_NDEGs
fugu_GLEAN_10009219	fugu_GLEAN_10009219	-0.0120956	0.22724	NDEPs_NDEGs
fugu_GLEAN_10012391	fugu_GLEAN_10012391	0.301588	0.95545	NDEPs_NDEGs
fugu_GLEAN_10004171	fugu_GLEAN_10004171	-0.125647	-0.28463	NDEPs_NDEGs
fugu_GLEAN_10019721	fugu_GLEAN_10019721	-0.260731	0.045502	NDEPs_NDEGs
fugu_GLEAN_10005704	fugu_GLEAN_10005704	0.125133	0.41098	NDEPs_NDEGs
fugu_GLEAN_10001840	fugu_GLEAN_10001840	-0.0810231	-0.2183	NDEPs_NDEGs
fugu_GLEAN_10011224	fugu_GLEAN_10011224	0.101532	-0.11321	NDEPs_NDEGs
fugu_GLEAN_10002359	fugu_GLEAN_10002359	0.086565	-0.38275	NDEPs_NDEGs
fugu_GLEAN_10008275	fugu_GLEAN_10008275	-0.138005	-0.27667	NDEPs_NDEGs
fugu_GLEAN_10005336	fugu_GLEAN_10005336	-0.373479	0.2689	NDEPs_NDEGs
fugu_GLEAN_10011645	fugu_GLEAN_10011645	-0.0854339	0.21034	NDEPs_NDEGs
fugu_GLEAN_10002728	fugu_GLEAN_10002728	0.157811	0.31218	NDEPs_NDEGs
fugu_GLEAN_10016785	fugu_GLEAN_10016785	-0.0886888	0.091905	NDEPs_NDEGs
fugu_GLEAN_10009976	fugu_GLEAN_10009976	-0.231459	-0.3924	NDEPs_NDEGs
fugu_GLEAN_10019507	fugu_GLEAN_10019507	0.0306172	0.03673	NDEPs_NDEGs
fugu_GLEAN_10018872	fugu_GLEAN_10018872	0.00990178	-0.15513	NDEPs_NDEGs
fugu_GLEAN_10001912	fugu_GLEAN_10001912	-0.310484	0.069764	NDEPs_NDEGs
fugu_GLEAN_10016491	fugu_GLEAN_10016491	-0.0262418	0.012304	NDEPs_NDEGs
fugu_GLEAN_10017512	fugu_GLEAN_10017512	-0.0923632	-0.047072	NDEPs_NDEGs
fugu_GLEAN_10014128	fugu_GLEAN_10014128	-0.050244	-0.18577	NDEPs_NDEGs
fugu_GLEAN_10006586	fugu_GLEAN_10006586	0.053185	-0.33426	NDEPs_NDEGs
fugu_GLEAN_10006347	fugu_GLEAN_10006347	-0.0320154	-0.83644	NDEPs_NDEGs
fugu_GLEAN_10016352	fugu_GLEAN_10016352	-0.139806	-0.50542	NDEPs_NDEGs
fugu_GLEAN_10015524	fugu_GLEAN_10015524	-0.215468	0.49136	NDEPs_NDEGs
fugu_GLEAN_10015503	fugu_GLEAN_10015503	0.028811	0.50489	NDEPs_NDEGs
fugu_GLEAN_10013037	fugu_GLEAN_10013037	0.0534019	0.35616	NDEPs_NDEGs
fugu_GLEAN_10005565	fugu_GLEAN_10005565	0.159775	0.33598	NDEPs_NDEGs
fugu_GLEAN_10019078	fugu_GLEAN_10019078	0.406483	-0.035992	NDEPs_NDEGs
fugu_GLEAN_10012690	fugu_GLEAN_10012690	-0.0263843	0.11849	NDEPs_NDEGs
fugu_GLEAN_10013546	fugu_GLEAN_10013546	0.195374	0.15011	NDEPs_NDEGs
fugu_GLEAN_10003700	fugu_GLEAN_10003700	-0.0230675	0.47202	NDEPs_NDEGs
fugu_GLEAN_10013216	fugu_GLEAN_10013216	-0.0235645	-0.097507	NDEPs_NDEGs
fugu_GLEAN_10006517	fugu_GLEAN_10006517	0.0346707	-0.32503	NDEPs_NDEGs
fugu_GLEAN_10016267	fugu_GLEAN_10016267	0.121541	0.55478	NDEPs_NDEGs
fugu_GLEAN_10001566	fugu_GLEAN_10001566	-0.00493958	0.050782	NDEPs_NDEGs
fugu_GLEAN_10016640	fugu_GLEAN_10016640	-0.0361545	0.62469	NDEPs_NDEGs
fugu_GLEAN_10012340	fugu_GLEAN_10012340	0.10789	0.52691	NDEPs_NDEGs
fugu_GLEAN_10002616	fugu_GLEAN_10002616	0.0978049	0.0075265	NDEPs_NDEGs
fugu_GLEAN_10007842	fugu_GLEAN_10007842	-0.134175	-0.26431	NDEPs_NDEGs
fugu_GLEAN_10019049	fugu_GLEAN_10019049	0.121604	-0.24482	NDEPs_NDEGs
fugu_GLEAN_10014766	fugu_GLEAN_10014766	-0.0048093	-0.2013	NDEPs_NDEGs
fugu_GLEAN_10011830	fugu_GLEAN_10011830	0.0334914	0.21873	NDEPs_NDEGs
fugu_GLEAN_10013964	fugu_GLEAN_10013964	0.0767055	-0.068173	NDEPs_NDEGs
fugu_GLEAN_10006469	fugu_GLEAN_10006469	-0.0361604	0.4421	NDEPs_NDEGs
fugu_GLEAN_10010620	fugu_GLEAN_10010620	-0.0235146	0.21562	NDEPs_NDEGs
fugu_GLEAN_10010081	fugu_GLEAN_10010081	0.075267	0.16601	NDEPs_NDEGs
fugu_GLEAN_10012501	fugu_GLEAN_10012501	-0.287262	0.14209	NDEPs_NDEGs
fugu_GLEAN_10019096	fugu_GLEAN_10019096	0.114893	-0.47436	NDEPs_NDEGs
fugu_GLEAN_10006879	fugu_GLEAN_10006879	-0.108096	-0.57746	NDEPs_NDEGs
fugu_GLEAN_10008847	fugu_GLEAN_10008847	0.129378	0.34926	NDEPs_NDEGs
fugu_GLEAN_10010415	fugu_GLEAN_10010415	0.11	-0.92259	NDEPs_NDEGs
fugu_GLEAN_10016779	fugu_GLEAN_10016779	0.124197	0.57547	NDEPs_NDEGs
fugu_GLEAN_10002328	fugu_GLEAN_10002328	0.105717	0.48659	NDEPs_NDEGs
fugu_GLEAN_10001350	fugu_GLEAN_10001350	0.0789759	-0.13093	NDEPs_NDEGs
fugu_GLEAN_10007617	fugu_GLEAN_10007617	-0.0320169	-0.60833	NDEPs_NDEGs
fugu_GLEAN_10019886	fugu_GLEAN_10019886	-0.0296867	0.12346	NDEPs_NDEGs
fugu_GLEAN_10006268	fugu_GLEAN_10006268	0.10366	-0.087844	NDEPs_NDEGs
fugu_GLEAN_10004819	fugu_GLEAN_10004819	-0.194414	0.51026	NDEPs_NDEGs
fugu_GLEAN_10000418	fugu_GLEAN_10000418	0.334641	0.3944	NDEPs_NDEGs
fugu_GLEAN_10005623	fugu_GLEAN_10005623	-0.117498	-0.044801	NDEPs_NDEGs
fugu_GLEAN_10000289	fugu_GLEAN_10000289	-0.0962089	0.17061	NDEPs_NDEGs
fugu_GLEAN_10011173	fugu_GLEAN_10011173	0.205227	1.2487	NDEPs_NDEGs
fugu_GLEAN_10006208	fugu_GLEAN_10006208	-0.0568963	0.21401	NDEPs_NDEGs
fugu_GLEAN_10010233	fugu_GLEAN_10010233	-0.0287504	-0.1092	NDEPs_NDEGs
fugu_GLEAN_10011734	fugu_GLEAN_10011734	-0.188157	0.79346	NDEPs_NDEGs
fugu_GLEAN_10006644	fugu_GLEAN_10006644	0.307578	0.73325	NDEPs_NDEGs
fugu_GLEAN_10003312	fugu_GLEAN_10003312	-0.247404	-0.14559	NDEPs_NDEGs
fugu_GLEAN_10013703	fugu_GLEAN_10013703	0.213347	0.2715	NDEPs_NDEGs
fugu_GLEAN_10009273	fugu_GLEAN_10009273	-0.074827	0.23978	NDEPs_NDEGs
fugu_GLEAN_10006516	fugu_GLEAN_10006516	0.171668	0.11728	NDEPs_NDEGs
fugu_GLEAN_10001069	fugu_GLEAN_10001069	0.137101	0.135	NDEPs_NDEGs
fugu_GLEAN_10011626	fugu_GLEAN_10011626	-0.183051	-0.629	NDEPs_NDEGs
fugu_GLEAN_10001180	fugu_GLEAN_10001180	0.0396087	0.25687	NDEPs_NDEGs
fugu_GLEAN_10003504	fugu_GLEAN_10003504	0.130131	0.46615	NDEPs_NDEGs
fugu_GLEAN_10014738	fugu_GLEAN_10014738	-0.327765	-1.0027	NDEPs_NDEGs
fugu_GLEAN_10016564	fugu_GLEAN_10016564	-0.203259	-0.2729	NDEPs_NDEGs
fugu_GLEAN_10013062	fugu_GLEAN_10013062	0.0262278	0.9892	NDEPs_NDEGs
fugu_GLEAN_10012124	fugu_GLEAN_10012124	0.0451032	0.34961	NDEPs_NDEGs
fugu_GLEAN_10002760	fugu_GLEAN_10002760	-0.0716744	-0.58282	NDEPs_NDEGs
fugu_GLEAN_10009625	fugu_GLEAN_10009625	0.10929	0.31322	NDEPs_NDEGs
fugu_GLEAN_10010942	fugu_GLEAN_10010942	-0.159297	0.49959	NDEPs_NDEGs
fugu_GLEAN_10004468	fugu_GLEAN_10004468	-0.122003	-0.61178	NDEPs_NDEGs
fugu_GLEAN_10009257	fugu_GLEAN_10009257	0.0135895	0.56463	NDEPs_NDEGs
fugu_GLEAN_10019114	fugu_GLEAN_10019114	0.14202	-0.23909	NDEPs_NDEGs
fugu_GLEAN_10004163	fugu_GLEAN_10004163	0.0609646	-0.60052	NDEPs_NDEGs
fugu_GLEAN_10012554	fugu_GLEAN_10012554	-0.20911	0.56268	NDEPs_NDEGs
fugu_GLEAN_10010283	fugu_GLEAN_10010283	-0.0496914	0.4421	NDEPs_NDEGs
fugu_GLEAN_10002761	fugu_GLEAN_10002761	-0.104828	-0.78476	NDEPs_NDEGs
fugu_GLEAN_10016240	fugu_GLEAN_10016240	-0.108225	-0.17233	NDEPs_NDEGs
fugu_GLEAN_10002596	fugu_GLEAN_10002596	0.136256	-0.093741	NDEPs_NDEGs
fugu_GLEAN_10006569	fugu_GLEAN_10006569	-0.0528426	-0.0095538	NDEPs_NDEGs
fugu_GLEAN_10014383	fugu_GLEAN_10014383	0.0412542	0.35337	NDEPs_NDEGs
fugu_GLEAN_10008369	fugu_GLEAN_10008369	-0.0360909	0.33379	NDEPs_NDEGs
fugu_GLEAN_10006787	fugu_GLEAN_10006787	0.064509	-0.44725	NDEPs_NDEGs
fugu_GLEAN_10006139	fugu_GLEAN_10006139	-0.0714394	-0.15777	NDEPs_NDEGs
fugu_GLEAN_10006776	fugu_GLEAN_10006776	0.0596294	0.42757	NDEPs_NDEGs
fugu_GLEAN_10011151	fugu_GLEAN_10011151	0.0871179	0.25329	NDEPs_NDEGs
fugu_GLEAN_10018243	fugu_GLEAN_10018243	0.166271	0.25916	NDEPs_NDEGs
fugu_GLEAN_10010432	fugu_GLEAN_10010432	0.0979357	1.2234	NDEPs_NDEGs
fugu_GLEAN_10002336	fugu_GLEAN_10002336	0.109464	-0.19868	NDEPs_NDEGs
fugu_GLEAN_10001934	fugu_GLEAN_10001934	0.00866616	-0.045278	NDEPs_NDEGs
fugu_GLEAN_10010383	fugu_GLEAN_10010383	0.0893042	0.63754	NDEPs_NDEGs
fugu_GLEAN_10004238	fugu_GLEAN_10004238	0.0877833	0.087684	NDEPs_NDEGs
fugu_GLEAN_10009838	fugu_GLEAN_10009838	-0.0222512	0.2525	NDEPs_NDEGs
fugu_GLEAN_10005932	fugu_GLEAN_10005932	0.174681	0.39004	NDEPs_NDEGs
fugu_GLEAN_10011131	fugu_GLEAN_10011131	-0.215648	-0.021698	NDEPs_NDEGs
fugu_GLEAN_10003778	fugu_GLEAN_10003778	0.0915482	0.51273	NDEPs_NDEGs
fugu_GLEAN_10000755	fugu_GLEAN_10000755	-0.29852	0.55226	NDEPs_NDEGs
fugu_GLEAN_10013640	fugu_GLEAN_10013640	-0.190431	-0.16278	NDEPs_NDEGs
fugu_GLEAN_10009424	fugu_GLEAN_10009424	0.00793173	0.12018	NDEPs_NDEGs
fugu_GLEAN_10000454	fugu_GLEAN_10000454	0.119635	0.56408	NDEPs_NDEGs
fugu_GLEAN_10009737	fugu_GLEAN_10009737	-0.0680023	0.99112	NDEPs_NDEGs
fugu_GLEAN_10000308	fugu_GLEAN_10000308	0.0513693	-0.31205	NDEPs_NDEGs
fugu_GLEAN_10015601	fugu_GLEAN_10015601	0.0564476	0.38719	NDEPs_NDEGs
fugu_GLEAN_10010808	fugu_GLEAN_10010808	-0.0479304	0.66739	NDEPs_NDEGs
fugu_GLEAN_10004663	fugu_GLEAN_10004663	-0.112759	0.50777	NDEPs_NDEGs
fugu_GLEAN_10006173	fugu_GLEAN_10006173	-0.151458	-0.49862	NDEPs_NDEGs
fugu_GLEAN_10017430	fugu_GLEAN_10017430	-0.11247	0.11042	NDEPs_NDEGs
fugu_GLEAN_10004220	fugu_GLEAN_10004220	-0.0185609	0.25377	NDEPs_NDEGs
fugu_GLEAN_10003225	fugu_GLEAN_10003225	-0.117886	-0.010685	NDEPs_NDEGs
fugu_GLEAN_10009955	fugu_GLEAN_10009955	-0.0713909	-0.36992	NDEPs_NDEGs
fugu_GLEAN_10002095	fugu_GLEAN_10002095	0.0534867	-0.037055	NDEPs_NDEGs
fugu_GLEAN_10006940	fugu_GLEAN_10006940	0.103875	-0.043358	NDEPs_NDEGs
fugu_GLEAN_10014742	fugu_GLEAN_10014742	-0.0527827	0.44104	NDEPs_NDEGs
fugu_GLEAN_10008064	fugu_GLEAN_10008064	0.00913788	-0.86787	NDEPs_NDEGs
fugu_GLEAN_10002527	fugu_GLEAN_10002527	-0.232335	-0.62125	NDEPs_NDEGs
fugu_GLEAN_10009765	fugu_GLEAN_10009765	-0.0899044	-0.19723	NDEPs_NDEGs
fugu_GLEAN_10011126	fugu_GLEAN_10011126	-0.0925817	0.093126	NDEPs_NDEGs
fugu_GLEAN_10018914	fugu_GLEAN_10018914	0.073483	0.52695	NDEPs_NDEGs
fugu_GLEAN_10007915	fugu_GLEAN_10007915	0.0132436	-0.41343	NDEPs_NDEGs
fugu_GLEAN_10003888	fugu_GLEAN_10003888	0.0411995	0.20038	NDEPs_NDEGs
fugu_GLEAN_10018866	fugu_GLEAN_10018866	0.0672587	-0.34897	NDEPs_NDEGs
fugu_GLEAN_10016749	fugu_GLEAN_10016749	-0.261113	-0.92146	NDEPs_NDEGs
fugu_GLEAN_10012668	fugu_GLEAN_10012668	-0.0369684	-0.5264	NDEPs_NDEGs
fugu_GLEAN_10019013	fugu_GLEAN_10019013	0.05118	0.19352	NDEPs_NDEGs
fugu_GLEAN_10017949	fugu_GLEAN_10017949	0.116997	-0.40752	NDEPs_NDEGs
fugu_GLEAN_10000582	fugu_GLEAN_10000582	-0.158107	0.22125	NDEPs_NDEGs
fugu_GLEAN_10012091	fugu_GLEAN_10012091	0.0142082	-0.25806	NDEPs_NDEGs
fugu_GLEAN_10005576	fugu_GLEAN_10005576	-0.0255676	-0.61034	NDEPs_NDEGs
fugu_GLEAN_10007168	fugu_GLEAN_10007168	-0.02405	-0.20808	NDEPs_NDEGs
fugu_GLEAN_10006964	fugu_GLEAN_10006964	0.0323929	0.28607	NDEPs_NDEGs
fugu_GLEAN_10014304	fugu_GLEAN_10014304	-0.17234	0.019471	NDEPs_NDEGs
fugu_GLEAN_10004192	fugu_GLEAN_10004192	-0.110964	-0.22306	NDEPs_NDEGs
fugu_GLEAN_10006025	fugu_GLEAN_10006025	0.0117146	0.22449	NDEPs_NDEGs
fugu_GLEAN_10008317	fugu_GLEAN_10008317	-0.0633971	-0.20467	NDEPs_NDEGs
fugu_GLEAN_10007188	fugu_GLEAN_10007188	0.147006	-0.25125	NDEPs_NDEGs
fugu_GLEAN_10018097	fugu_GLEAN_10018097	0.0879421	0.50902	NDEPs_NDEGs
fugu_GLEAN_10003824	fugu_GLEAN_10003824	0.0161269	-0.66192	NDEPs_NDEGs
fugu_GLEAN_10005366	fugu_GLEAN_10005366	-0.140791	-0.25745	NDEPs_NDEGs
fugu_GLEAN_10006439	fugu_GLEAN_10006439	-0.110083	0.49392	NDEPs_NDEGs
fugu_GLEAN_10009643	fugu_GLEAN_10009643	0.0395076	-0.074337	NDEPs_NDEGs
fugu_GLEAN_10012826	fugu_GLEAN_10012826	0.0982161	-0.55737	NDEPs_NDEGs
fugu_GLEAN_10006778	fugu_GLEAN_10006778	-0.0831214	-0.16152	NDEPs_NDEGs
fugu_GLEAN_10013692	fugu_GLEAN_10013692	0.0155432	-0.6582	NDEPs_NDEGs
fugu_GLEAN_10007219	fugu_GLEAN_10007219	0.0830785	0.21719	NDEPs_NDEGs
fugu_GLEAN_10006813	fugu_GLEAN_10006813	-0.133768	-0.32939	NDEPs_NDEGs
fugu_GLEAN_10019009	fugu_GLEAN_10019009	0.188615	0.3535	NDEPs_NDEGs
fugu_GLEAN_10018652	fugu_GLEAN_10018652	0.156309	-0.13094	NDEPs_NDEGs
fugu_GLEAN_10012728	fugu_GLEAN_10012728	-0.0423275	0.44315	NDEPs_NDEGs
fugu_GLEAN_10000800	fugu_GLEAN_10000800	0.00723139	0.3087	NDEPs_NDEGs
fugu_GLEAN_10016052	fugu_GLEAN_10016052	-0.0155463	0.15945	NDEPs_NDEGs
fugu_GLEAN_10011563	fugu_GLEAN_10011563	-0.228422	-0.40328	NDEPs_NDEGs
fugu_GLEAN_10004557	fugu_GLEAN_10004557	-0.170548	0.40579	NDEPs_NDEGs
fugu_GLEAN_10013906	fugu_GLEAN_10013906	-0.128186	0.37202	NDEPs_NDEGs
fugu_GLEAN_10000169	fugu_GLEAN_10000169	0.106443	0.034208	NDEPs_NDEGs
fugu_GLEAN_10009578	fugu_GLEAN_10009578	-0.543324	-0.16097	NDEPs_NDEGs
fugu_GLEAN_10013540	fugu_GLEAN_10013540	-0.2823	-0.2587	NDEPs_NDEGs
fugu_GLEAN_10019649	fugu_GLEAN_10019649	-0.0812825	-0.49659	NDEPs_NDEGs
fugu_GLEAN_10007089	fugu_GLEAN_10007089	-0.148294	-0.41681	NDEPs_NDEGs
fugu_GLEAN_10018262	fugu_GLEAN_10018262	-0.0040944	0.26856	NDEPs_NDEGs
fugu_GLEAN_10018045	fugu_GLEAN_10018045	-0.113071	0.019632	NDEPs_NDEGs
fugu_GLEAN_10008616	fugu_GLEAN_10008616	0.118034	-0.5483	NDEPs_NDEGs
fugu_GLEAN_10018318	fugu_GLEAN_10018318	0.0397547	0.69129	NDEPs_NDEGs
fugu_GLEAN_10014167	fugu_GLEAN_10014167	-0.168635	0.32007	NDEPs_NDEGs
fugu_GLEAN_10003895	fugu_GLEAN_10003895	-0.281183	-0.22614	NDEPs_NDEGs
fugu_GLEAN_10016206	fugu_GLEAN_10016206	0.0261556	-2.6012	NDEPs_NDEGs
fugu_GLEAN_10007290	fugu_GLEAN_10007290	0.103966	-0.55241	NDEPs_NDEGs
fugu_GLEAN_10005152	fugu_GLEAN_10005152	0.222392	-0.38981	NDEPs_NDEGs
fugu_GLEAN_10011926	fugu_GLEAN_10011926	-0.113798	-0.20274	NDEPs_NDEGs
fugu_GLEAN_10005339	fugu_GLEAN_10005339	0.151099	-0.048221	NDEPs_NDEGs
fugu_GLEAN_10005176	fugu_GLEAN_10005176	0.0408952	0.064085	NDEPs_NDEGs
fugu_GLEAN_10012548	fugu_GLEAN_10012548	-0.0949603	-0.77665	NDEPs_NDEGs
fugu_GLEAN_10011420	fugu_GLEAN_10011420	0.104319	0.52587	NDEPs_NDEGs
fugu_GLEAN_10013791	fugu_GLEAN_10013791	-0.0407284	0.6266	NDEPs_NDEGs
fugu_GLEAN_10009905	fugu_GLEAN_10009905	-0.0490613	1.1271	NDEPs_NDEGs
fugu_GLEAN_10018546	fugu_GLEAN_10018546	-0.354084	0.46555	NDEPs_NDEGs
fugu_GLEAN_10012849	fugu_GLEAN_10012849	-0.238032	0.32548	NDEPs_NDEGs
fugu_GLEAN_10001295	fugu_GLEAN_10001295	-0.19269	-0.13435	NDEPs_NDEGs
fugu_GLEAN_10006877	fugu_GLEAN_10006877	-0.0486942	-0.71244	NDEPs_NDEGs
fugu_GLEAN_10018951	fugu_GLEAN_10018951	-0.374606	-2.3635	NDEPs_NDEGs
fugu_GLEAN_10015799	fugu_GLEAN_10015799	0.13237	0.052033	NDEPs_NDEGs
fugu_GLEAN_10003856	fugu_GLEAN_10003856	0.128305	-0.36507	NDEPs_NDEGs
fugu_GLEAN_10010601	fugu_GLEAN_10010601	-0.127931	-1.8151	NDEPs_NDEGs
fugu_GLEAN_10008663	fugu_GLEAN_10008663	0.0894412	0.37152	NDEPs_NDEGs
fugu_GLEAN_10013929	fugu_GLEAN_10013929	-0.699525	-0.041904	NDEPs_NDEGs
fugu_GLEAN_10017525	fugu_GLEAN_10017525	0.0653421	0.29104	NDEPs_NDEGs
fugu_GLEAN_10017175	fugu_GLEAN_10017175	-0.0790025	0.19176	NDEPs_NDEGs
fugu_GLEAN_10014378	fugu_GLEAN_10014378	0.0105106	-0.28502	NDEPs_NDEGs
fugu_GLEAN_10000933	fugu_GLEAN_10000933	-0.0333377	0.27744	NDEPs_NDEGs
fugu_GLEAN_10008305	fugu_GLEAN_10008305	-0.218566	0.34043	NDEPs_NDEGs
fugu_GLEAN_10013445	fugu_GLEAN_10013445	-0.0108712	0.40981	NDEPs_NDEGs
fugu_GLEAN_10003490	fugu_GLEAN_10003490	-0.29581	-1.1851	NDEPs_NDEGs
fugu_GLEAN_10001808	fugu_GLEAN_10001808	-0.0862562	-0.74693	NDEPs_NDEGs
fugu_GLEAN_10004115	fugu_GLEAN_10004115	0.0615218	0.26926	NDEPs_NDEGs
fugu_GLEAN_10003919	fugu_GLEAN_10003919	-0.285332	-0.70694	NDEPs_NDEGs
fugu_GLEAN_10001887	fugu_GLEAN_10001887	0.163047	-0.68736	NDEPs_NDEGs
fugu_GLEAN_10009425	fugu_GLEAN_10009425	0.040567	0.32885	NDEPs_NDEGs
fugu_GLEAN_10018831	fugu_GLEAN_10018831	0.22783	-0.11773	NDEPs_NDEGs
fugu_GLEAN_10008538	fugu_GLEAN_10008538	0.0125115	0.196	NDEPs_NDEGs
fugu_GLEAN_10006174	fugu_GLEAN_10006174	-0.244675	0.17459	NDEPs_NDEGs
fugu_GLEAN_10007007	fugu_GLEAN_10007007	-0.241221	0.40429	NDEPs_NDEGs
fugu_GLEAN_10017203	fugu_GLEAN_10017203	-0.0768341	-0.16274	NDEPs_NDEGs
fugu_GLEAN_10019538	fugu_GLEAN_10019538	-0.297598	0.29155	NDEPs_NDEGs
fugu_GLEAN_10019783	fugu_GLEAN_10019783	0.076741	0.093839	NDEPs_NDEGs
fugu_GLEAN_10002898	fugu_GLEAN_10002898	0.10847	-0.52089	NDEPs_NDEGs
fugu_GLEAN_10005928	fugu_GLEAN_10005928	-0.0565332	0.052231	NDEPs_NDEGs
fugu_GLEAN_10004502	fugu_GLEAN_10004502	0.124147	0.56358	NDEPs_NDEGs
fugu_GLEAN_10012002	fugu_GLEAN_10012002	-0.307353	0.20596	NDEPs_NDEGs
fugu_GLEAN_10005470	fugu_GLEAN_10005470	-0.271367	0.57244	NDEPs_NDEGs
fugu_GLEAN_10000317	fugu_GLEAN_10000317	0.153471	0.42937	NDEPs_NDEGs
fugu_GLEAN_10004164	fugu_GLEAN_10004164	-0.0516952	-0.76396	NDEPs_NDEGs
fugu_GLEAN_10002217	fugu_GLEAN_10002217	0.0277726	0.31212	NDEPs_NDEGs
fugu_GLEAN_10012541	fugu_GLEAN_10012541	0.0748945	0.52579	NDEPs_NDEGs
fugu_GLEAN_10004710	fugu_GLEAN_10004710	-0.135184	0.0099999	NDEPs_NDEGs
fugu_GLEAN_10001625	fugu_GLEAN_10001625	0.139617	0.59158	NDEPs_NDEGs
fugu_GLEAN_10001499	fugu_GLEAN_10001499	-0.0835478	-0.099136	NDEPs_NDEGs
fugu_GLEAN_10005005	fugu_GLEAN_10005005	-0.0295395	0.58959	NDEPs_NDEGs
fugu_GLEAN_10000213	fugu_GLEAN_10000213	0.124569	-0.25421	NDEPs_NDEGs
fugu_GLEAN_10004229	fugu_GLEAN_10004229	0.065018	0.3614	NDEPs_NDEGs
fugu_GLEAN_10004259	fugu_GLEAN_10004259	-0.336896	-0.54796	NDEPs_NDEGs
fugu_GLEAN_10000932	fugu_GLEAN_10000932	-0.0200318	0.089998	NDEPs_NDEGs
fugu_GLEAN_10010396	fugu_GLEAN_10010396	-0.0963385	-0.64458	NDEPs_NDEGs
fugu_GLEAN_10013025	fugu_GLEAN_10013025	-0.0397597	0.2981	NDEPs_NDEGs
fugu_GLEAN_10002851	fugu_GLEAN_10002851	0.113687	2.4252	NDEPs_NDEGs
fugu_GLEAN_10005551	fugu_GLEAN_10005551	0.0641558	0.27152	NDEPs_NDEGs
fugu_GLEAN_10017061	fugu_GLEAN_10017061	-0.102081	0.032562	NDEPs_NDEGs
fugu_GLEAN_10014442	fugu_GLEAN_10014442	-0.0422993	-0.17545	NDEPs_NDEGs
fugu_GLEAN_10009579	fugu_GLEAN_10009579	0.0969783	0.023603	NDEPs_NDEGs
fugu_GLEAN_10002663	fugu_GLEAN_10002663	0.0609342	0.38359	NDEPs_NDEGs
fugu_GLEAN_10017620	fugu_GLEAN_10017620	-0.0100617	-0.38826	NDEPs_NDEGs
fugu_GLEAN_10003116	fugu_GLEAN_10003116	0.191143	0.30195	NDEPs_NDEGs
fugu_GLEAN_10015628	fugu_GLEAN_10015628	-0.606975	0.65245	NDEPs_NDEGs
fugu_GLEAN_10013400	fugu_GLEAN_10013400	-0.518829	0.53891	NDEPs_NDEGs
fugu_GLEAN_10007361	fugu_GLEAN_10007361	-0.150971	-0.63731	NDEPs_NDEGs
fugu_GLEAN_10018029	fugu_GLEAN_10018029	-0.0501767	-0.063786	NDEPs_NDEGs
fugu_GLEAN_10006962	fugu_GLEAN_10006962	-0.062291	-0.034739	NDEPs_NDEGs
fugu_GLEAN_10004335	fugu_GLEAN_10004335	-0.051308	0.40982	NDEPs_NDEGs
fugu_GLEAN_10003285	fugu_GLEAN_10003285	-0.136609	-0.07789	NDEPs_NDEGs
fugu_GLEAN_10016347	fugu_GLEAN_10016347	0.315114	-0.070014	NDEPs_NDEGs
fugu_GLEAN_10016149	fugu_GLEAN_10016149	-0.148401	-0.063316	NDEPs_NDEGs
fugu_GLEAN_10000864	fugu_GLEAN_10000864	-0.144771	-0.45322	NDEPs_NDEGs
fugu_GLEAN_10002579	fugu_GLEAN_10002579	0.0983508	-0.0062444	NDEPs_NDEGs
fugu_GLEAN_10004361	fugu_GLEAN_10004361	0.0996238	0.18213	NDEPs_NDEGs
fugu_GLEAN_10006637	fugu_GLEAN_10006637	0.192788	0.27227	NDEPs_NDEGs
fugu_GLEAN_10000570	fugu_GLEAN_10000570	0.0962484	0.22158	NDEPs_NDEGs
fugu_GLEAN_10007245	fugu_GLEAN_10007245	-0.280391	-0.036137	NDEPs_NDEGs
fugu_GLEAN_10018128	fugu_GLEAN_10018128	-0.288035	0.29948	NDEPs_NDEGs
fugu_GLEAN_10008024	fugu_GLEAN_10008024	-0.088405	0.52294	NDEPs_NDEGs
fugu_GLEAN_10001699	fugu_GLEAN_10001699	-0.164249	-0.52341	NDEPs_NDEGs
fugu_GLEAN_10011100	fugu_GLEAN_10011100	0.0985651	-0.028952	NDEPs_NDEGs
fugu_GLEAN_10000861	fugu_GLEAN_10000861	-0.0371756	-0.46564	NDEPs_NDEGs
fugu_GLEAN_10018046	fugu_GLEAN_10018046	-0.0602047	0.036776	NDEPs_NDEGs
fugu_GLEAN_10019713	fugu_GLEAN_10019713	-0.367574	0.30822	NDEPs_NDEGs
fugu_GLEAN_10012385	fugu_GLEAN_10012385	-0.0311646	0.22121	NDEPs_NDEGs
fugu_GLEAN_10019075	fugu_GLEAN_10019075	-0.200944	-0.47036	NDEPs_NDEGs
fugu_GLEAN_10003771	fugu_GLEAN_10003771	0.152107	0.38377	NDEPs_NDEGs
fugu_GLEAN_10017245	fugu_GLEAN_10017245	-0.084909	0.39766	NDEPs_NDEGs
fugu_GLEAN_10007651	fugu_GLEAN_10007651	-0.0590214	0.55146	NDEPs_NDEGs
fugu_GLEAN_10011145	fugu_GLEAN_10011145	-0.0402595	-0.60973	NDEPs_NDEGs
fugu_GLEAN_10001277	fugu_GLEAN_10001277	-0.0140086	0.48378	NDEPs_NDEGs
fugu_GLEAN_10007489	fugu_GLEAN_10007489	0.0934615	0.61747	NDEPs_NDEGs
fugu_GLEAN_10009645	fugu_GLEAN_10009645	-0.002459	-0.41298	NDEPs_NDEGs
fugu_GLEAN_10007821	fugu_GLEAN_10007821	0.0748685	0.15172	NDEPs_NDEGs
fugu_GLEAN_10010072	fugu_GLEAN_10010072	0.0247565	0.28428	NDEPs_NDEGs
fugu_GLEAN_10000766	fugu_GLEAN_10000766	-0.156442	-0.3238	NDEPs_NDEGs
fugu_GLEAN_10012609	fugu_GLEAN_10012609	-0.87737	-0.030182	NDEPs_NDEGs
fugu_GLEAN_10004509	fugu_GLEAN_10004509	-0.0967997	-0.63924	NDEPs_NDEGs
fugu_GLEAN_10019111	fugu_GLEAN_10019111	0.106376	0.35703	NDEPs_NDEGs
fugu_GLEAN_10019565	fugu_GLEAN_10019565	-0.0744319	0.39301	NDEPs_NDEGs
fugu_GLEAN_10018799	fugu_GLEAN_10018799	0.180499	-0.19054	NDEPs_NDEGs
fugu_GLEAN_10018289	fugu_GLEAN_10018289	0.0129991	0.31705	NDEPs_NDEGs
fugu_GLEAN_10007148	fugu_GLEAN_10007148	-0.327046	-0.52301	NDEPs_NDEGs
fugu_GLEAN_10005307	fugu_GLEAN_10005307	-0.0178829	0.88144	NDEPs_NDEGs
fugu_GLEAN_10002593	fugu_GLEAN_10002593	0.0805772	0.44278	NDEPs_NDEGs
fugu_GLEAN_10005654	fugu_GLEAN_10005654	-0.281051	-0.32881	NDEPs_NDEGs
fugu_GLEAN_10008148	fugu_GLEAN_10008148	0.125671	0.2463	NDEPs_NDEGs
fugu_GLEAN_10017172	fugu_GLEAN_10017172	0.0427942	-0.50867	NDEPs_NDEGs
fugu_GLEAN_10018364	fugu_GLEAN_10018364	0.252996	-0.16217	NDEPs_NDEGs
fugu_GLEAN_10007295	fugu_GLEAN_10007295	0.0862661	-0.017615	NDEPs_NDEGs
fugu_GLEAN_10011650	fugu_GLEAN_10011650	0.0497186	-0.51979	NDEPs_NDEGs
fugu_GLEAN_10008481	fugu_GLEAN_10008481	-0.143363	0.47316	NDEPs_NDEGs
fugu_GLEAN_10006875	fugu_GLEAN_10006875	0.049614	-0.17581	NDEPs_NDEGs
fugu_GLEAN_10019830	fugu_GLEAN_10019830	0.0270748	-0.20492	NDEPs_NDEGs
fugu_GLEAN_10013121	fugu_GLEAN_10013121	-0.0882685	-0.37299	NDEPs_NDEGs
fugu_GLEAN_10019839	fugu_GLEAN_10019839	0.0210874	0.23164	NDEPs_NDEGs
fugu_GLEAN_10015070	fugu_GLEAN_10015070	0.105891	-0.14759	NDEPs_NDEGs
fugu_GLEAN_10000666	fugu_GLEAN_10000666	-0.0852947	0.0029612	NDEPs_NDEGs
fugu_GLEAN_10013240	fugu_GLEAN_10013240	0.126271	-0.6092	NDEPs_NDEGs
fugu_GLEAN_10013551	fugu_GLEAN_10013551	0.00751272	0.58607	NDEPs_NDEGs
fugu_GLEAN_10009511	fugu_GLEAN_10009511	-0.269248	0.005787	NDEPs_NDEGs
fugu_GLEAN_10004610	fugu_GLEAN_10004610	0.0333448	0.53301	NDEPs_NDEGs
fugu_GLEAN_10005391	fugu_GLEAN_10005391	-0.170829	0.50696	NDEPs_NDEGs
fugu_GLEAN_10005634	fugu_GLEAN_10005634	-0.0903958	0.085082	NDEPs_NDEGs
fugu_GLEAN_10000805	fugu_GLEAN_10000805	0.022105	0.36569	NDEPs_NDEGs
fugu_GLEAN_10018808	fugu_GLEAN_10018808	-0.0938329	0.92458	NDEPs_NDEGs
fugu_GLEAN_10007573	fugu_GLEAN_10007573	-0.0197407	0.063611	NDEPs_NDEGs
fugu_GLEAN_10005445	fugu_GLEAN_10005445	-0.00683434	-0.16976	NDEPs_NDEGs
fugu_GLEAN_10011561	fugu_GLEAN_10011561	0.268303	-0.42525	NDEPs_NDEGs
fugu_GLEAN_10017079	fugu_GLEAN_10017079	-0.329502	-0.74905	NDEPs_NDEGs
fugu_GLEAN_10009748	fugu_GLEAN_10009748	0.0461935	-0.37064	NDEPs_NDEGs
fugu_GLEAN_10000513	fugu_GLEAN_10000513	0.131161	-0.04944	NDEPs_NDEGs
fugu_GLEAN_10004667	fugu_GLEAN_10004667	-0.0409733	0.10492	NDEPs_NDEGs
fugu_GLEAN_10014860	fugu_GLEAN_10014860	-0.183143	0.35426	NDEPs_NDEGs
fugu_GLEAN_10007329	fugu_GLEAN_10007329	0.0984788	0.35485	NDEPs_NDEGs
fugu_GLEAN_10004951	fugu_GLEAN_10004951	0.259395	0.21246	NDEPs_NDEGs
fugu_GLEAN_10005905	fugu_GLEAN_10005905	-0.037072	-0.13946	NDEPs_NDEGs
fugu_GLEAN_10009837	fugu_GLEAN_10009837	0.101194	0.54274	NDEPs_NDEGs
fugu_GLEAN_10005869	fugu_GLEAN_10005869	-0.250732	0.53251	NDEPs_NDEGs
fugu_GLEAN_10014926	fugu_GLEAN_10014926	-0.164184	-0.55693	NDEPs_NDEGs
fugu_GLEAN_10018764	fugu_GLEAN_10018764	0.240231	0.17291	NDEPs_NDEGs
fugu_GLEAN_10005957	fugu_GLEAN_10005957	0.135199	0.16889	NDEPs_NDEGs
fugu_GLEAN_10013319	fugu_GLEAN_10013319	0.0988952	0.35851	NDEPs_NDEGs
fugu_GLEAN_10012277	fugu_GLEAN_10012277	0.184565	0.34239	NDEPs_NDEGs
fugu_GLEAN_10014426	fugu_GLEAN_10014426	-0.0903329	0.59297	NDEPs_NDEGs
fugu_GLEAN_10004435	fugu_GLEAN_10004435	0.116059	-0.054644	NDEPs_NDEGs
fugu_GLEAN_10006087	fugu_GLEAN_10006087	-0.035421	0.11168	NDEPs_NDEGs
fugu_GLEAN_10007777	fugu_GLEAN_10007777	0.0675878	0.64082	NDEPs_NDEGs
fugu_GLEAN_10016746	fugu_GLEAN_10016746	0.0981015	-1.0862	NDEPs_NDEGs
fugu_GLEAN_10008912	fugu_GLEAN_10008912	-0.0410386	-0.31118	NDEPs_NDEGs
fugu_GLEAN_10018968	fugu_GLEAN_10018968	-0.199028	-0.46314	NDEPs_NDEGs
fugu_GLEAN_10001519	fugu_GLEAN_10001519	-0.0696124	0.35168	NDEPs_NDEGs
fugu_GLEAN_10007043	fugu_GLEAN_10007043	-0.176663	-0.32288	NDEPs_NDEGs
fugu_GLEAN_10015548	fugu_GLEAN_10015548	-0.0421404	0.15514	NDEPs_NDEGs
fugu_GLEAN_10001425	fugu_GLEAN_10001425	0.0589703	-0.28749	NDEPs_NDEGs
fugu_GLEAN_10007797	fugu_GLEAN_10007797	-0.230396	0.28451	NDEPs_NDEGs
fugu_GLEAN_10015457	fugu_GLEAN_10015457	0.207895	0.11749	NDEPs_NDEGs
fugu_GLEAN_10002525	fugu_GLEAN_10002525	-0.136677	-0.39971	NDEPs_NDEGs
fugu_GLEAN_10016969	fugu_GLEAN_10016969	0.0216304	0.52725	NDEPs_NDEGs
fugu_GLEAN_10005947	fugu_GLEAN_10005947	-0.159409	0.21677	NDEPs_NDEGs
fugu_GLEAN_10009736	fugu_GLEAN_10009736	-0.119894	-0.43016	NDEPs_NDEGs
fugu_GLEAN_10009310	fugu_GLEAN_10009310	-0.0829686	0.32211	NDEPs_NDEGs
fugu_GLEAN_10013663	fugu_GLEAN_10013663	0.0506396	-0.21275	NDEPs_NDEGs
fugu_GLEAN_10003878	fugu_GLEAN_10003878	-0.197668	-0.50499	NDEPs_NDEGs
fugu_GLEAN_10015443	fugu_GLEAN_10015443	-0.312748	0.32546	NDEPs_NDEGs
fugu_GLEAN_10009657	fugu_GLEAN_10009657	-0.0500871	0.53724	NDEPs_NDEGs
fugu_GLEAN_10001523	fugu_GLEAN_10001523	0.128994	0.089145	NDEPs_NDEGs
fugu_GLEAN_10011569	fugu_GLEAN_10011569	-0.184421	-0.3202	NDEPs_NDEGs
fugu_GLEAN_10007695	fugu_GLEAN_10007695	-0.00275385	1.1566	NDEPs_NDEGs
fugu_GLEAN_10010813	fugu_GLEAN_10010813	-0.0619024	-0.57425	NDEPs_NDEGs
fugu_GLEAN_10012233	fugu_GLEAN_10012233	-0.0954596	0.0038097	NDEPs_NDEGs
fugu_GLEAN_10000364	fugu_GLEAN_10000364	-0.478505	-1.8577	NDEPs_NDEGs
fugu_GLEAN_10017497	fugu_GLEAN_10017497	-0.162199	0.094968	NDEPs_NDEGs
fugu_GLEAN_10009953	fugu_GLEAN_10009953	-0.0149645	-0.46099	NDEPs_NDEGs
fugu_GLEAN_10008132	fugu_GLEAN_10008132	0.189685	0.27067	NDEPs_NDEGs
fugu_GLEAN_10019775	fugu_GLEAN_10019775	0.0107698	0.33484	NDEPs_NDEGs
fugu_GLEAN_10016124	fugu_GLEAN_10016124	0.459495	1.627	NDEPs_NDEGs
fugu_GLEAN_10015738	fugu_GLEAN_10015738	0.122585	0.017832	NDEPs_NDEGs
fugu_GLEAN_10006719	fugu_GLEAN_10006719	0.118495	-0.25169	NDEPs_NDEGs
fugu_GLEAN_10005342	fugu_GLEAN_10005342	-0.0261257	0.4253	NDEPs_NDEGs
fugu_GLEAN_10018874	fugu_GLEAN_10018874	-0.0541976	0.29446	NDEPs_NDEGs
fugu_GLEAN_10002656	fugu_GLEAN_10002656	0.0278618	-0.47393	NDEPs_NDEGs
fugu_GLEAN_10018285	fugu_GLEAN_10018285	-0.12897	-0.044595	NDEPs_NDEGs
fugu_GLEAN_10016758	fugu_GLEAN_10016758	-0.183038	-0.41427	NDEPs_NDEGs
fugu_GLEAN_10006101	fugu_GLEAN_10006101	0.0336746	0.13351	NDEPs_NDEGs
fugu_GLEAN_10003335	fugu_GLEAN_10003335	0.123926	0.57702	NDEPs_NDEGs
fugu_GLEAN_10001986	fugu_GLEAN_10001986	0.0654537	0.41652	NDEPs_NDEGs
fugu_GLEAN_10002275	fugu_GLEAN_10002275	-0.766092	-0.040526	NDEPs_NDEGs
fugu_GLEAN_10017987	fugu_GLEAN_10017987	-0.165619	-0.50549	NDEPs_NDEGs
fugu_GLEAN_10000265	fugu_GLEAN_10000265	-0.10013	-0.34482	NDEPs_NDEGs
fugu_GLEAN_10002281	fugu_GLEAN_10002281	0.147506	0.37367	NDEPs_NDEGs
fugu_GLEAN_10003956	fugu_GLEAN_10003956	0.0547165	0.64929	NDEPs_NDEGs
fugu_GLEAN_10008393	fugu_GLEAN_10008393	-0.194249	0.28897	NDEPs_NDEGs
fugu_GLEAN_10001373	fugu_GLEAN_10001373	-0.164558	0.4333	NDEPs_NDEGs
fugu_GLEAN_10015383	fugu_GLEAN_10015383	-0.235606	-0.054076	NDEPs_NDEGs
fugu_GLEAN_10014525	fugu_GLEAN_10014525	-0.0687103	0.14845	NDEPs_NDEGs
fugu_GLEAN_10015618	fugu_GLEAN_10015618	-0.320922	-0.22599	NDEPs_NDEGs
fugu_GLEAN_10016694	fugu_GLEAN_10016694	-0.369319	0.63676	NDEPs_NDEGs
fugu_GLEAN_10002954	fugu_GLEAN_10002954	-0.0386567	0.61275	NDEPs_NDEGs
fugu_GLEAN_10015745	fugu_GLEAN_10015745	-0.0146293	0.1671	NDEPs_NDEGs
fugu_GLEAN_10010274	fugu_GLEAN_10010274	-0.147884	0.40895	NDEPs_NDEGs
fugu_GLEAN_10000670	fugu_GLEAN_10000670	-0.0415508	-0.15305	NDEPs_NDEGs
fugu_GLEAN_10011568	fugu_GLEAN_10011568	0.0268298	0.32491	NDEPs_NDEGs
fugu_GLEAN_10011630	fugu_GLEAN_10011630	0.00276012	-0.057497	NDEPs_NDEGs
fugu_GLEAN_10002309	fugu_GLEAN_10002309	0.00222004	-0.69091	NDEPs_NDEGs
fugu_GLEAN_10010561	fugu_GLEAN_10010561	-0.058796	-0.80608	NDEPs_NDEGs
fugu_GLEAN_10012110	fugu_GLEAN_10012110	0.11397	0.47532	NDEPs_NDEGs
fugu_GLEAN_10013468	fugu_GLEAN_10013468	-0.0764933	0.59303	NDEPs_NDEGs
fugu_GLEAN_10002720	fugu_GLEAN_10002720	0.0474281	0.43792	NDEPs_NDEGs
fugu_GLEAN_10007378	fugu_GLEAN_10007378	-0.243513	0.16977	NDEPs_NDEGs
fugu_GLEAN_10015772	fugu_GLEAN_10015772	0.0596848	-0.51987	NDEPs_NDEGs
fugu_GLEAN_10011819	fugu_GLEAN_10011819	-0.320567	0.51993	NDEPs_NDEGs
fugu_GLEAN_10011349	fugu_GLEAN_10011349	-0.0261786	0.031673	NDEPs_NDEGs
fugu_GLEAN_10018336	fugu_GLEAN_10018336	0.0912097	-0.23464	NDEPs_NDEGs
fugu_GLEAN_10008669	fugu_GLEAN_10008669	0.101092	-0.9444	NDEPs_NDEGs
fugu_GLEAN_10013237	fugu_GLEAN_10013237	0.0476375	0.57023	NDEPs_NDEGs
fugu_GLEAN_10010207	fugu_GLEAN_10010207	-0.104218	-0.23272	NDEPs_NDEGs
fugu_GLEAN_10004122	fugu_GLEAN_10004122	0.168399	0.8357	NDEPs_NDEGs
fugu_GLEAN_10000559	fugu_GLEAN_10000559	0.0156289	0.76063	NDEPs_NDEGs
fugu_GLEAN_10014268	fugu_GLEAN_10014268	-0.294512	-0.33058	NDEPs_NDEGs
fugu_GLEAN_10005823	fugu_GLEAN_10005823	0.0385064	0.18741	NDEPs_NDEGs
fugu_GLEAN_10014045	fugu_GLEAN_10014045	-0.131735	-0.24443	NDEPs_NDEGs
fugu_GLEAN_10013160	fugu_GLEAN_10013160	0.0540483	0.55225	NDEPs_NDEGs
fugu_GLEAN_10010760	fugu_GLEAN_10010760	-0.0605733	0.59381	NDEPs_NDEGs
fugu_GLEAN_10017664	fugu_GLEAN_10017664	-0.0908767	0.10547	NDEPs_NDEGs
fugu_GLEAN_10010446	fugu_GLEAN_10010446	-0.24248	-0.99164	NDEPs_NDEGs
fugu_GLEAN_10013690	fugu_GLEAN_10013690	-0.581098	0.50238	NDEPs_NDEGs
fugu_GLEAN_10011342	fugu_GLEAN_10011342	-0.132127	0.60935	NDEPs_NDEGs
fugu_GLEAN_10010388	fugu_GLEAN_10010388	-0.244533	0.059212	NDEPs_NDEGs
fugu_GLEAN_10015025	fugu_GLEAN_10015025	0.0862906	-0.40594	NDEPs_NDEGs
fugu_GLEAN_10017274	fugu_GLEAN_10017274	-0.0708892	-0.17012	NDEPs_NDEGs
fugu_GLEAN_10011862	fugu_GLEAN_10011862	-0.0465157	0.022106	NDEPs_NDEGs
fugu_GLEAN_10016721	fugu_GLEAN_10016721	-0.00360402	-0.12723	NDEPs_NDEGs
fugu_GLEAN_10005054	fugu_GLEAN_10005054	0.0503122	0.43932	NDEPs_NDEGs
fugu_GLEAN_10001928	fugu_GLEAN_10001928	0.0269431	-0.48293	NDEPs_NDEGs
fugu_GLEAN_10011270	fugu_GLEAN_10011270	-0.238754	-0.086329	NDEPs_NDEGs
fugu_GLEAN_10002989	fugu_GLEAN_10002989	-0.140954	-0.5948	NDEPs_NDEGs
fugu_GLEAN_10012596	fugu_GLEAN_10012596	-0.262294	-0.32328	NDEPs_NDEGs
fugu_GLEAN_10014477	fugu_GLEAN_10014477	0.0807641	0.44076	NDEPs_NDEGs
fugu_GLEAN_10009256	fugu_GLEAN_10009256	0.101131	0.28197	NDEPs_NDEGs
fugu_GLEAN_10008415	fugu_GLEAN_10008415	-0.305717	-0.13985	NDEPs_NDEGs
fugu_GLEAN_10008047	fugu_GLEAN_10008047	-0.0146234	0.081103	NDEPs_NDEGs
fugu_GLEAN_10000395	fugu_GLEAN_10000395	0.0597955	0.17768	NDEPs_NDEGs
fugu_GLEAN_10017631	fugu_GLEAN_10017631	0.0585922	-0.23684	NDEPs_NDEGs
fugu_GLEAN_10013940	fugu_GLEAN_10013940	-0.131228	0.15441	NDEPs_NDEGs
fugu_GLEAN_10013715	fugu_GLEAN_10013715	-0.019786	0.58651	NDEPs_NDEGs
fugu_GLEAN_10000623	fugu_GLEAN_10000623	-0.0549902	-0.67435	NDEPs_NDEGs
fugu_GLEAN_10001289	fugu_GLEAN_10001289	0.0110963	0.36464	NDEPs_NDEGs
fugu_GLEAN_10017314	fugu_GLEAN_10017314	0.0642855	-0.3503	NDEPs_NDEGs
fugu_GLEAN_10009633	fugu_GLEAN_10009633	-0.0597806	0.14399	NDEPs_NDEGs
fugu_GLEAN_10018743	fugu_GLEAN_10018743	-0.182064	0.38953	NDEPs_NDEGs
fugu_GLEAN_10014567	fugu_GLEAN_10014567	-0.0669033	-0.22062	NDEPs_NDEGs
fugu_GLEAN_10008641	fugu_GLEAN_10008641	-0.22719	-0.095264	NDEPs_NDEGs
fugu_GLEAN_10017702	fugu_GLEAN_10017702	0.245505	-1.2853	NDEPs_NDEGs
fugu_GLEAN_10015939	fugu_GLEAN_10015939	0.0251238	0.46705	NDEPs_NDEGs
fugu_GLEAN_10000609	fugu_GLEAN_10000609	-0.113352	-0.056589	NDEPs_NDEGs
fugu_GLEAN_10010861	fugu_GLEAN_10010861	-0.0354609	-0.51106	NDEPs_NDEGs
fugu_GLEAN_10003942	fugu_GLEAN_10003942	0.128958	0.24846	NDEPs_NDEGs
fugu_GLEAN_10014986	fugu_GLEAN_10014986	-0.0640319	0.20485	NDEPs_NDEGs
fugu_GLEAN_10007379	fugu_GLEAN_10007379	0.195777	0.22562	NDEPs_NDEGs
fugu_GLEAN_10001720	fugu_GLEAN_10001720	-0.0578466	-0.13196	NDEPs_NDEGs
fugu_GLEAN_10001721	fugu_GLEAN_10001721	-0.235825	0.46282	NDEPs_NDEGs
fugu_GLEAN_10019094	fugu_GLEAN_10019094	-0.246219	0.2075	NDEPs_NDEGs
fugu_GLEAN_10006777	fugu_GLEAN_10006777	-0.13483	0.23715	NDEPs_NDEGs
fugu_GLEAN_10002096	fugu_GLEAN_10002096	-0.128716	0.15091	NDEPs_NDEGs
fugu_GLEAN_10004686	fugu_GLEAN_10004686	-0.118331	-0.56168	NDEPs_NDEGs
fugu_GLEAN_10016373	fugu_GLEAN_10016373	0.0935778	1.0906	NDEPs_NDEGs
fugu_GLEAN_10016122	fugu_GLEAN_10016122	-0.107561	-0.51436	NDEPs_NDEGs
fugu_GLEAN_10019298	fugu_GLEAN_10019298	0.35834	-0.16426	NDEPs_NDEGs
fugu_GLEAN_10000106	fugu_GLEAN_10000106	-0.120352	0.51788	NDEPs_NDEGs
fugu_GLEAN_10010451	fugu_GLEAN_10010451	0.0882651	0.35386	NDEPs_NDEGs
fugu_GLEAN_10000491	fugu_GLEAN_10000491	0.107664	-0.091955	NDEPs_NDEGs
fugu_GLEAN_10010058	fugu_GLEAN_10010058	0.22032	0.0042156	NDEPs_NDEGs
fugu_GLEAN_10006116	fugu_GLEAN_10006116	-0.0882793	0.51582	NDEPs_NDEGs
fugu_GLEAN_10000478	fugu_GLEAN_10000478	-0.107321	0.085001	NDEPs_NDEGs
fugu_GLEAN_10018907	fugu_GLEAN_10018907	-0.175102	0.30265	NDEPs_NDEGs
fugu_GLEAN_10002981	fugu_GLEAN_10002981	-0.0657296	0.29452	NDEPs_NDEGs
fugu_GLEAN_10007707	fugu_GLEAN_10007707	-0.00622421	-0.53705	NDEPs_NDEGs
fugu_GLEAN_10001385	fugu_GLEAN_10001385	-0.0471625	0.057911	NDEPs_NDEGs
fugu_GLEAN_10002241	fugu_GLEAN_10002241	0.122873	0.59303	NDEPs_NDEGs
fugu_GLEAN_10000246	fugu_GLEAN_10000246	0.00280044	-0.48847	NDEPs_NDEGs
fugu_GLEAN_10012852	fugu_GLEAN_10012852	-0.0336212	0.15453	NDEPs_NDEGs
fugu_GLEAN_10010316	fugu_GLEAN_10010316	-0.180235	0.45951	NDEPs_NDEGs
fugu_GLEAN_10003595	fugu_GLEAN_10003595	-0.169242	-0.24699	NDEPs_NDEGs
fugu_GLEAN_10006944	fugu_GLEAN_10006944	0.0785279	-0.18638	NDEPs_NDEGs
fugu_GLEAN_10016705	fugu_GLEAN_10016705	0.150938	0.47652	NDEPs_NDEGs
fugu_GLEAN_10017800	fugu_GLEAN_10017800	0.0695001	0.52598	NDEPs_NDEGs
fugu_GLEAN_10011890	fugu_GLEAN_10011890	-0.0886321	-0.68624	NDEPs_NDEGs
fugu_GLEAN_10007925	fugu_GLEAN_10007925	-0.00693001	-0.71486	NDEPs_NDEGs
fugu_GLEAN_10007866	fugu_GLEAN_10007866	0.189492	-0.47372	NDEPs_NDEGs
fugu_GLEAN_10008685	fugu_GLEAN_10008685	-0.129694	-0.28459	NDEPs_NDEGs
fugu_GLEAN_10014185	fugu_GLEAN_10014185	-0.0493435	0.46922	NDEPs_NDEGs
fugu_GLEAN_10009502	fugu_GLEAN_10009502	-0.0821711	0.048544	NDEPs_NDEGs
fugu_GLEAN_10010879	fugu_GLEAN_10010879	-0.0289064	0.053377	NDEPs_NDEGs
fugu_GLEAN_10018579	fugu_GLEAN_10018579	0.253706	0.44843	NDEPs_NDEGs
fugu_GLEAN_10014445	fugu_GLEAN_10014445	-0.223116	-0.59243	NDEPs_NDEGs
fugu_GLEAN_10006155	fugu_GLEAN_10006155	-0.151368	0.52031	NDEPs_NDEGs
fugu_GLEAN_10005401	fugu_GLEAN_10005401	-0.0863787	-0.35078	NDEPs_NDEGs
fugu_GLEAN_10011460	fugu_GLEAN_10011460	-0.104158	-0.16005	NDEPs_NDEGs
fugu_GLEAN_10006929	fugu_GLEAN_10006929	0.383792	-0.41923	NDEPs_NDEGs
fugu_GLEAN_10003056	fugu_GLEAN_10003056	-0.190824	-0.59591	NDEPs_NDEGs
fugu_GLEAN_10015797	fugu_GLEAN_10015797	-0.00590983	-0.20865	NDEPs_NDEGs
fugu_GLEAN_10006002	fugu_GLEAN_10006002	-0.0659214	-0.083755	NDEPs_NDEGs
fugu_GLEAN_10008208	fugu_GLEAN_10008208	0.126847	-0.29205	NDEPs_NDEGs
fugu_GLEAN_10005525	fugu_GLEAN_10005525	-0.0768919	0.28344	NDEPs_NDEGs
fugu_GLEAN_10004451	fugu_GLEAN_10004451	0.0127331	-0.10234	NDEPs_NDEGs
fugu_GLEAN_10008723	fugu_GLEAN_10008723	-0.150129	-0.26863	NDEPs_NDEGs
fugu_GLEAN_10006772	fugu_GLEAN_10006772	-0.258097	0.0034011	NDEPs_NDEGs
fugu_GLEAN_10000587	fugu_GLEAN_10000587	0.0364217	-0.39514	NDEPs_NDEGs
fugu_GLEAN_10009433	fugu_GLEAN_10009433	-0.149999	0.57405	NDEPs_NDEGs
fugu_GLEAN_10005309	fugu_GLEAN_10005309	-0.307219	1.6867	NDEPs_NDEGs
fugu_GLEAN_10001159	fugu_GLEAN_10001159	-0.144492	0.31515	NDEPs_NDEGs
fugu_GLEAN_10016454	fugu_GLEAN_10016454	-0.077694	-0.30989	NDEPs_NDEGs
fugu_GLEAN_10014368	fugu_GLEAN_10014368	-0.204301	0.15222	NDEPs_NDEGs
fugu_GLEAN_10010102	fugu_GLEAN_10010102	-0.0312575	-0.54012	NDEPs_NDEGs
fugu_GLEAN_10007005	fugu_GLEAN_10007005	0.0466727	-0.093017	NDEPs_NDEGs
fugu_GLEAN_10007044	fugu_GLEAN_10007044	0.0247821	-0.22206	NDEPs_NDEGs
fugu_GLEAN_10014513	fugu_GLEAN_10014513	0.00761892	0.29383	NDEPs_NDEGs
fugu_GLEAN_10018629	fugu_GLEAN_10018629	-0.227515	-0.053515	NDEPs_NDEGs
fugu_GLEAN_10018858	fugu_GLEAN_10018858	-0.0785103	0.53231	NDEPs_NDEGs
fugu_GLEAN_10017156	fugu_GLEAN_10017156	-0.28234	-0.32473	NDEPs_NDEGs
fugu_GLEAN_10017138	fugu_GLEAN_10017138	-0.278855	-0.12417	NDEPs_NDEGs
fugu_GLEAN_10000556	fugu_GLEAN_10000556	-0.280112	-0.35702	NDEPs_NDEGs
fugu_GLEAN_10004870	fugu_GLEAN_10004870	-0.32087	0.43002	NDEPs_NDEGs
fugu_GLEAN_10000951	fugu_GLEAN_10000951	0.00926977	1.1929	NDEPs_NDEGs
fugu_GLEAN_10018605	fugu_GLEAN_10018605	0.034227	-0.52648	NDEPs_NDEGs
fugu_GLEAN_10018650	fugu_GLEAN_10018650	0.0850548	0.89678	NDEPs_NDEGs
fugu_GLEAN_10015324	fugu_GLEAN_10015324	-0.247976	1.6878	NDEPs_NDEGs
fugu_GLEAN_10003070	fugu_GLEAN_10003070	-0.170793	0.59831	NDEPs_NDEGs
fugu_GLEAN_10001306	fugu_GLEAN_10001306	0.0902573	0.2296	NDEPs_NDEGs
fugu_GLEAN_10015918	fugu_GLEAN_10015918	-0.226574	0.68267	NDEPs_NDEGs
fugu_GLEAN_10003382	fugu_GLEAN_10003382	-0.590397	-2.1034	NDEPs_NDEGs
fugu_GLEAN_10004493	fugu_GLEAN_10004493	-0.423623	-0.17012	NDEPs_NDEGs
fugu_GLEAN_10013887	fugu_GLEAN_10013887	0.136442	0.0038533	NDEPs_NDEGs
fugu_GLEAN_10018806	fugu_GLEAN_10018806	-0.117839	0.07687	NDEPs_NDEGs
fugu_GLEAN_10005412	fugu_GLEAN_10005412	-0.284168	-0.0080647	NDEPs_NDEGs
fugu_GLEAN_10003982	fugu_GLEAN_10003982	-0.078256	0.35812	NDEPs_NDEGs
fugu_GLEAN_10004000	fugu_GLEAN_10004000	-0.2152	-0.021544	NDEPs_NDEGs
fugu_GLEAN_10000219	fugu_GLEAN_10000219	0.141574	0.57609	NDEPs_NDEGs
fugu_GLEAN_10018514	fugu_GLEAN_10018514	0.0699427	-0.87928	NDEPs_NDEGs
fugu_GLEAN_10013397	fugu_GLEAN_10013397	-0.05812	0.57634	NDEPs_NDEGs
fugu_GLEAN_10011718	fugu_GLEAN_10011718	-0.0385752	0.0013443	NDEPs_NDEGs
fugu_GLEAN_10009099	fugu_GLEAN_10009099	0.00875793	0.019014	NDEPs_NDEGs
fugu_GLEAN_10010995	fugu_GLEAN_10010995	-0.140037	-0.32344	NDEPs_NDEGs
fugu_GLEAN_10014831	fugu_GLEAN_10014831	0.26284	0.18091	NDEPs_NDEGs
fugu_GLEAN_10006958	fugu_GLEAN_10006958	-0.026208	-0.018209	NDEPs_NDEGs
fugu_GLEAN_10015887	fugu_GLEAN_10015887	-0.738816	0.56452	NDEPs_NDEGs
fugu_GLEAN_10009752	fugu_GLEAN_10009752	-0.230975	0.61402	NDEPs_NDEGs
fugu_GLEAN_10005196	fugu_GLEAN_10005196	-0.308253	0.3256	NDEPs_NDEGs
fugu_GLEAN_10014165	fugu_GLEAN_10014165	-0.589698	-0.58534	NDEPs_NDEGs
fugu_GLEAN_10006363	fugu_GLEAN_10006363	-0.394312	1.0704	NDEPs_NDEGs
fugu_GLEAN_10002711	fugu_GLEAN_10002711	-0.114646	2.294	NDEPs_NDEGs
fugu_GLEAN_10008147	fugu_GLEAN_10008147	-0.21155	0.14178	NDEPs_NDEGs
fugu_GLEAN_10017521	fugu_GLEAN_10017521	-0.0711105	-0.11329	NDEPs_NDEGs
fugu_GLEAN_10015964	fugu_GLEAN_10015964	-0.0679812	0.026517	NDEPs_NDEGs
fugu_GLEAN_10006415	fugu_GLEAN_10006415	-0.0501215	-0.34486	NDEPs_NDEGs
fugu_GLEAN_10007069	fugu_GLEAN_10007069	-0.165926	0.62692	NDEPs_NDEGs
fugu_GLEAN_10006071	fugu_GLEAN_10006071	-0.117174	0.14254	NDEPs_NDEGs
fugu_GLEAN_10013294	fugu_GLEAN_10013294	0.0641144	0.52845	NDEPs_NDEGs
fugu_GLEAN_10018922	fugu_GLEAN_10018922	-0.282318	-0.031853	NDEPs_NDEGs
fugu_GLEAN_10018060	fugu_GLEAN_10018060	-0.111865	-0.32278	NDEPs_NDEGs
fugu_GLEAN_10016520	fugu_GLEAN_10016520	-0.231925	-0.61545	NDEPs_NDEGs
fugu_GLEAN_10002434	fugu_GLEAN_10002434	0.0296013	0.20268	NDEPs_NDEGs
fugu_GLEAN_10014959	fugu_GLEAN_10014959	-0.27481	-0.54932	NDEPs_NDEGs
fugu_GLEAN_10011571	fugu_GLEAN_10011571	-0.0346878	0.018845	NDEPs_NDEGs
fugu_GLEAN_10001605	fugu_GLEAN_10001605	-0.325689	0.43638	NDEPs_NDEGs
fugu_GLEAN_10005036	fugu_GLEAN_10005036	0.0648787	-0.4198	NDEPs_NDEGs
fugu_GLEAN_10013521	fugu_GLEAN_10013521	-0.689606	-0.47864	NDEPs_NDEGs
fugu_GLEAN_10017913	fugu_GLEAN_10017913	-0.0303231	0.71433	NDEPs_NDEGs
fugu_GLEAN_10002022	fugu_GLEAN_10002022	-0.313558	-0.37261	NDEPs_NDEGs
fugu_GLEAN_10007912	fugu_GLEAN_10007912	-0.160402	0.57793	NDEPs_NDEGs
fugu_GLEAN_10003044	fugu_GLEAN_10003044	0.113694	-0.43656	NDEPs_NDEGs
fugu_GLEAN_10006668	fugu_GLEAN_10006668	0.257835	0.27104	NDEPs_NDEGs
fugu_GLEAN_10010372	fugu_GLEAN_10010372	0.000886985	-0.75032	NDEPs_NDEGs
fugu_GLEAN_10011707	fugu_GLEAN_10011707	-0.0475412	0.2882	NDEPs_NDEGs
fugu_GLEAN_10005367	fugu_GLEAN_10005367	0.1409	0.078854	NDEPs_NDEGs
fugu_GLEAN_10008748	fugu_GLEAN_10008748	-0.214071	-0.18529	NDEPs_NDEGs
fugu_GLEAN_10017710	fugu_GLEAN_10017710	-0.012343	-0.095457	NDEPs_NDEGs
fugu_GLEAN_10008345	fugu_GLEAN_10008345	-0.232115	0.53071	NDEPs_NDEGs
fugu_GLEAN_10009637	fugu_GLEAN_10009637	-0.0741783	-0.40539	NDEPs_NDEGs
fugu_GLEAN_10002850	fugu_GLEAN_10002850	-0.0533215	0.77345	NDEPs_NDEGs
fugu_GLEAN_10019026	fugu_GLEAN_10019026	0.0210163	0.16471	NDEPs_NDEGs
fugu_GLEAN_10000990	fugu_GLEAN_10000990	0.146475	-1.0007	NDEPs_NDEGs
fugu_GLEAN_10004064	fugu_GLEAN_10004064	-0.408321	-0.51965	NDEPs_NDEGs
fugu_GLEAN_10008091	fugu_GLEAN_10008091	-0.242272	0.12748	NDEPs_NDEGs
fugu_GLEAN_10000614	fugu_GLEAN_10000614	-0.38523	-0.16857	NDEPs_NDEGs
fugu_GLEAN_10011298	fugu_GLEAN_10011298	-0.34754	-0.69845	NDEPs_NDEGs
fugu_GLEAN_10005460	fugu_GLEAN_10005460	0.0704168	1.8988	NDEPs_NDEGs
fugu_GLEAN_10017409	fugu_GLEAN_10017409	-0.817028	-0.21725	NDEPs_NDEGs
fugu_GLEAN_10016176	fugu_GLEAN_10016176	0.321875	-0.050842	NDEPs_NDEGs
fugu_GLEAN_10007510	fugu_GLEAN_10007510	-0.415919	0.4714	NDEPs_NDEGs
fugu_GLEAN_10002637	fugu_GLEAN_10002637	-0.118909	-0.45058	NDEPs_NDEGs
fugu_GLEAN_10008466	fugu_GLEAN_10008466	-0.0638479	0.32589	NDEPs_NDEGs
fugu_GLEAN_10014711	fugu_GLEAN_10014711	-0.291765	0.56271	NDEPs_NDEGs
fugu_GLEAN_10005930	fugu_GLEAN_10005930	0.0639681	0.42954	NDEPs_NDEGs
fugu_GLEAN_10006372	fugu_GLEAN_10006372	0.492897	1.5447	NDEPs_NDEGs
fugu_GLEAN_10014735	fugu_GLEAN_10014735	-0.169425	0.44096	NDEPs_NDEGs
fugu_GLEAN_10002704	fugu_GLEAN_10002704	-0.114549	0.028842	NDEPs_NDEGs
fugu_GLEAN_10013969	fugu_GLEAN_10013969	0.16964	-0.061245	NDEPs_NDEGs
fugu_GLEAN_10006281	fugu_GLEAN_10006281	-0.167395	-0.69316	NDEPs_NDEGs
fugu_GLEAN_10013872	fugu_GLEAN_10013872	-0.0263755	0.17532	NDEPs_NDEGs
fugu_GLEAN_10011289	fugu_GLEAN_10011289	0.0711531	-0.04314	NDEPs_NDEGs
fugu_GLEAN_10001851	fugu_GLEAN_10001851	-0.0982198	0.46824	NDEPs_NDEGs
fugu_GLEAN_10006849	fugu_GLEAN_10006849	-0.0830083	-0.23647	NDEPs_NDEGs
fugu_GLEAN_10002973	fugu_GLEAN_10002973	0.0519818	0.07078	NDEPs_NDEGs
fugu_GLEAN_10007579	fugu_GLEAN_10007579	-0.192637	0.63561	NDEPs_NDEGs
fugu_GLEAN_10013764	fugu_GLEAN_10013764	-0.0506683	0.20231	NDEPs_NDEGs
fugu_GLEAN_10010659	fugu_GLEAN_10010659	-0.0218381	0.46354	NDEPs_NDEGs
fugu_GLEAN_10008051	fugu_GLEAN_10008051	-0.0428015	-0.2994	NDEPs_NDEGs
fugu_GLEAN_10004394	fugu_GLEAN_10004394	-0.239735	-0.58878	NDEPs_NDEGs
fugu_GLEAN_10018409	fugu_GLEAN_10018409	0.042458	0.22266	NDEPs_NDEGs
fugu_GLEAN_10005432	fugu_GLEAN_10005432	0.20312	1.1546	NDEPs_NDEGs
fugu_GLEAN_10012507	fugu_GLEAN_10012507	-0.314358	-0.86355	NDEPs_NDEGs
fugu_GLEAN_10001070	fugu_GLEAN_10001070	-0.500534	-0.05809	NDEPs_NDEGs
fugu_GLEAN_10016613	fugu_GLEAN_10016613	0.0400157	-0.24382	NDEPs_NDEGs
fugu_GLEAN_10015600	fugu_GLEAN_10015600	-0.440244	-0.10695	NDEPs_NDEGs
fugu_GLEAN_10010230	fugu_GLEAN_10010230	-0.452228	-0.61155	NDEPs_NDEGs
fugu_GLEAN_10001806	fugu_GLEAN_10001806	0.0290952	-0.32435	NDEPs_NDEGs
fugu_GLEAN_10019151	fugu_GLEAN_10019151	-0.0975219	0.52022	NDEPs_NDEGs
fugu_GLEAN_10004400	fugu_GLEAN_10004400	-0.131813	-0.30751	NDEPs_NDEGs
fugu_GLEAN_10006583	fugu_GLEAN_10006583	-0.0180597	0.51019	NDEPs_NDEGs
fugu_GLEAN_10016363	fugu_GLEAN_10016363	0.0084037	0.24477	NDEPs_NDEGs
fugu_GLEAN_10019452	fugu_GLEAN_10019452	0.321903	4.0288	NDEPs_NDEGs
fugu_GLEAN_10011261	fugu_GLEAN_10011261	0.140667	0.39677	NDEPs_NDEGs
fugu_GLEAN_10000309	fugu_GLEAN_10000309	-0.398193	-0.44281	NDEPs_NDEGs
fugu_GLEAN_10006006	fugu_GLEAN_10006006	-0.138459	0.33298	NDEPs_NDEGs
fugu_GLEAN_10004741	fugu_GLEAN_10004741	0.00359216	0.24294	NDEPs_NDEGs
fugu_GLEAN_10001139	fugu_GLEAN_10001139	-0.402897	-0.13603	NDEPs_NDEGs
fugu_GLEAN_10018251	fugu_GLEAN_10018251	-0.271729	0.25478	NDEPs_NDEGs
fugu_GLEAN_10001344	fugu_GLEAN_10001344	-0.22163	-0.33871	NDEPs_NDEGs
fugu_GLEAN_10019297	fugu_GLEAN_10019297	-0.127255	0.96487	NDEPs_NDEGs
fugu_GLEAN_10019690	fugu_GLEAN_10019690	0.15623	-0.22118	NDEPs_NDEGs
fugu_GLEAN_10015173	fugu_GLEAN_10015173	-0.0520197	0.02522	NDEPs_NDEGs
fugu_GLEAN_10006337	fugu_GLEAN_10006337	-0.0508072	-0.57869	NDEPs_NDEGs
fugu_GLEAN_10014451	fugu_GLEAN_10014451	-0.0747495	0.42345	NDEPs_NDEGs
fugu_GLEAN_10008981	fugu_GLEAN_10008981	0.0100594	0.45106	NDEPs_NDEGs
fugu_GLEAN_10012275	fugu_GLEAN_10012275	-0.0599205	0.48792	NDEPs_NDEGs
fugu_GLEAN_10006677	fugu_GLEAN_10006677	0.141179	0.47542	NDEPs_NDEGs
fugu_GLEAN_10015491	fugu_GLEAN_10015491	-0.0858749	-0.2167	NDEPs_NDEGs
fugu_GLEAN_10014470	fugu_GLEAN_10014470	-0.0815054	0.40037	NDEPs_NDEGs
fugu_GLEAN_10019072	fugu_GLEAN_10019072	-0.200848	-0.2285	NDEPs_NDEGs
fugu_GLEAN_10013493	fugu_GLEAN_10013493	-0.040123	0.40746	NDEPs_NDEGs
fugu_GLEAN_10009041	fugu_GLEAN_10009041	-0.563118	0.47442	NDEPs_NDEGs
fugu_GLEAN_10014685	fugu_GLEAN_10014685	-0.650666	0.45075	NDEPs_NDEGs
fugu_GLEAN_10000210	fugu_GLEAN_10000210	0.0151964	0.018316	NDEPs_NDEGs
fugu_GLEAN_10001524	fugu_GLEAN_10001524	-0.0579893	-1.9777	NDEPs_NDEGs
fugu_GLEAN_10014773	fugu_GLEAN_10014773	0.284993	-0.45118	NDEPs_NDEGs
fugu_GLEAN_10018438	fugu_GLEAN_10018438	-0.0941193	-0.12532	NDEPs_NDEGs
fugu_GLEAN_10003156	fugu_GLEAN_10003156	-0.0781478	0.32908	NDEPs_NDEGs
fugu_GLEAN_10018821	fugu_GLEAN_10018821	-0.912725	-0.36375	NDEPs_NDEGs
fugu_GLEAN_10006096	fugu_GLEAN_10006096	0.0778774	0.091813	NDEPs_NDEGs
fugu_GLEAN_10010789	fugu_GLEAN_10010789	0.0100809	0.65367	NDEPs_NDEGs
fugu_GLEAN_10007196	fugu_GLEAN_10007196	-0.0167528	0.42799	NDEPs_NDEGs
fugu_GLEAN_10002948	fugu_GLEAN_10002948	-0.083155	-0.83096	NDEPs_NDEGs
fugu_GLEAN_10012289	fugu_GLEAN_10012289	0.00835206	0.99792	NDEPs_NDEGs
fugu_GLEAN_10013091	fugu_GLEAN_10013091	0.132375	-0.0083171	NDEPs_NDEGs
fugu_GLEAN_10004073	fugu_GLEAN_10004073	-0.342541	0.5085	NDEPs_NDEGs
fugu_GLEAN_10003401	fugu_GLEAN_10003401	-0.206202	-0.77097	NDEPs_NDEGs
fugu_GLEAN_10015304	fugu_GLEAN_10015304	-0.333522	-0.22632	NDEPs_NDEGs
fugu_GLEAN_10008079	fugu_GLEAN_10008079	-0.21276	0.23045	NDEPs_NDEGs
fugu_GLEAN_10007191	fugu_GLEAN_10007191	-0.133282	0.35008	NDEPs_NDEGs
fugu_GLEAN_10001513	fugu_GLEAN_10001513	-0.30055	-0.28999	NDEPs_NDEGs
fugu_GLEAN_10002452	fugu_GLEAN_10002452	0.235869	0.54288	NDEPs_NDEGs
fugu_GLEAN_10019409	fugu_GLEAN_10019409	-0.383371	0.18876	NDEPs_NDEGs
fugu_GLEAN_10000976	fugu_GLEAN_10000976	0.0104748	-0.64948	NDEPs_NDEGs
fugu_GLEAN_10003294	fugu_GLEAN_10003294	0.00417776	-0.19736	NDEPs_NDEGs
fugu_GLEAN_10003938	fugu_GLEAN_10003938	-0.0883805	0.167	NDEPs_NDEGs
fugu_GLEAN_10016436	fugu_GLEAN_10016436	-0.0698864	0.30925	NDEPs_NDEGs
fugu_GLEAN_10013571	fugu_GLEAN_10013571	-0.525308	0.47981	NDEPs_NDEGs
fugu_GLEAN_10003530	fugu_GLEAN_10003530	0.05205	0.12522	NDEPs_NDEGs
fugu_GLEAN_10009800	fugu_GLEAN_10009800	0.182622	-0.41124	NDEPs_NDEGs
fugu_GLEAN_10018979	fugu_GLEAN_10018979	0.059214	0.048392	NDEPs_NDEGs
fugu_GLEAN_10008729	fugu_GLEAN_10008729	-0.00763181	0.30562	NDEPs_NDEGs
fugu_GLEAN_10003180	fugu_GLEAN_10003180	-0.100444	1.9498	NDEPs_NDEGs
fugu_GLEAN_10003703	fugu_GLEAN_10003703	0.0413047	-0.13477	NDEPs_NDEGs
fugu_GLEAN_10005894	fugu_GLEAN_10005894	0.220144	0.65437	NDEPs_NDEGs
fugu_GLEAN_10004015	fugu_GLEAN_10004015	-0.124063	-0.51439	NDEPs_NDEGs
fugu_GLEAN_10005882	fugu_GLEAN_10005882	-0.0279088	-0.39521	NDEPs_NDEGs
fugu_GLEAN_10009022	fugu_GLEAN_10009022	-0.2332	-0.86169	NDEPs_NDEGs
fugu_GLEAN_10002771	fugu_GLEAN_10002771	-0.0776803	-0.78672	NDEPs_NDEGs
fugu_GLEAN_10005773	fugu_GLEAN_10005773	-0.216994	-0.30081	NDEPs_NDEGs
fugu_GLEAN_10002384	fugu_GLEAN_10002384	-0.0338235	-0.4563	NDEPs_NDEGs
fugu_GLEAN_10016979	fugu_GLEAN_10016979	-0.0882915	-0.13945	NDEPs_NDEGs
fugu_GLEAN_10002535	fugu_GLEAN_10002535	-0.495219	-0.13386	NDEPs_NDEGs
fugu_GLEAN_10010518	fugu_GLEAN_10010518	0.0191269	0.61099	NDEPs_NDEGs
fugu_GLEAN_10003751	fugu_GLEAN_10003751	0.106742	0.56061	NDEPs_NDEGs
fugu_GLEAN_10016662	fugu_GLEAN_10016662	-0.11788	0.54893	NDEPs_NDEGs
fugu_GLEAN_10002905	fugu_GLEAN_10002905	0.0532351	-0.31034	NDEPs_NDEGs
fugu_GLEAN_10007442	fugu_GLEAN_10007442	-0.0957155	0.77797	NDEPs_NDEGs
fugu_GLEAN_10002820	fugu_GLEAN_10002820	-0.0360761	-1.1091	NDEPs_NDEGs
fugu_GLEAN_10011696	fugu_GLEAN_10011696	0.0748109	0.42355	NDEPs_NDEGs
fugu_GLEAN_10005624	fugu_GLEAN_10005624	-0.208689	-0.079892	NDEPs_NDEGs
fugu_GLEAN_10008033	fugu_GLEAN_10008033	-0.150875	0.23849	NDEPs_NDEGs
fugu_GLEAN_10010530	fugu_GLEAN_10010530	0.115732	0.37066	NDEPs_NDEGs
fugu_GLEAN_10001895	fugu_GLEAN_10001895	-0.350914	-0.34344	NDEPs_NDEGs
fugu_GLEAN_10008941	fugu_GLEAN_10008941	-0.182999	-0.16246	NDEPs_NDEGs
fugu_GLEAN_10018519	fugu_GLEAN_10018519	-0.0085255	0.34581	NDEPs_NDEGs
fugu_GLEAN_10016488	fugu_GLEAN_10016488	-0.0784601	-0.52721	NDEPs_NDEGs
fugu_GLEAN_10003369	fugu_GLEAN_10003369	0.0243041	0.16489	NDEPs_NDEGs
fugu_GLEAN_10013398	fugu_GLEAN_10013398	0.00592451	0.13384	NDEPs_NDEGs
fugu_GLEAN_10011545	fugu_GLEAN_10011545	-0.0509851	0.58999	NDEPs_NDEGs
fugu_GLEAN_10011071	fugu_GLEAN_10011071	-0.113551	-0.82605	NDEPs_NDEGs
fugu_GLEAN_10010010	fugu_GLEAN_10010010	0.0364696	-0.53931	NDEPs_NDEGs
fugu_GLEAN_10003371	fugu_GLEAN_10003371	0.075972	-0.60094	NDEPs_NDEGs
fugu_GLEAN_10010640	fugu_GLEAN_10010640	-0.32389	-0.045348	NDEPs_NDEGs
fugu_GLEAN_10017781	fugu_GLEAN_10017781	0.0608636	0.037512	NDEPs_NDEGs
fugu_GLEAN_10015483	fugu_GLEAN_10015483	0.102955	0.14075	NDEPs_NDEGs
fugu_GLEAN_10012390	fugu_GLEAN_10012390	0.279805	1.2549	NDEPs_NDEGs
fugu_GLEAN_10010771	fugu_GLEAN_10010771	-0.0276661	0.16689	NDEPs_NDEGs
fugu_GLEAN_10000102	fugu_GLEAN_10000102	0.0236414	-0.44988	NDEPs_NDEGs
fugu_GLEAN_10010070	fugu_GLEAN_10010070	-0.906245	-0.39496	NDEPs_NDEGs
fugu_GLEAN_10005643	fugu_GLEAN_10005643	0.112898	-0.1746	NDEPs_NDEGs
fugu_GLEAN_10008335	fugu_GLEAN_10008335	0.121314	-0.21156	NDEPs_NDEGs
fugu_GLEAN_10005060	fugu_GLEAN_10005060	-0.083022	0.24515	NDEPs_NDEGs
fugu_GLEAN_10014652	fugu_GLEAN_10014652	0.203031	0.69689	NDEPs_NDEGs
fugu_GLEAN_10010166	fugu_GLEAN_10010166	0.0833278	0.44732	NDEPs_NDEGs
fugu_GLEAN_10005424	fugu_GLEAN_10005424	-0.214331	0.36772	NDEPs_NDEGs
fugu_GLEAN_10019717	fugu_GLEAN_10019717	-0.234033	0.20528	NDEPs_NDEGs
fugu_GLEAN_10014995	fugu_GLEAN_10014995	-0.029728	-1.0709	NDEPs_NDEGs
fugu_GLEAN_10007531	fugu_GLEAN_10007531	0.107932	-0.20454	NDEPs_NDEGs
fugu_GLEAN_10006466	fugu_GLEAN_10006466	0.0494217	0.031894	NDEPs_NDEGs
fugu_GLEAN_10018216	fugu_GLEAN_10018216	-0.186044	0.6649	NDEPs_NDEGs
fugu_GLEAN_10014006	fugu_GLEAN_10014006	0.224121	0.53681	NDEPs_NDEGs
fugu_GLEAN_10010557	fugu_GLEAN_10010557	-0.114932	-0.36362	NDEPs_NDEGs
fugu_GLEAN_10002601	fugu_GLEAN_10002601	-0.497164	0.27157	NDEPs_NDEGs
fugu_GLEAN_10007749	fugu_GLEAN_10007749	-0.25298	0.31989	NDEPs_NDEGs
fugu_GLEAN_10004071	fugu_GLEAN_10004071	-0.00481943	-0.51159	NDEPs_NDEGs
fugu_GLEAN_10006956	fugu_GLEAN_10006956	0.0171466	0.2299	NDEPs_NDEGs
fugu_GLEAN_10017144	fugu_GLEAN_10017144	0.0936143	-0.091169	NDEPs_NDEGs
fugu_GLEAN_10006833	fugu_GLEAN_10006833	-0.29239	0.036036	NDEPs_NDEGs
fugu_GLEAN_10002762	fugu_GLEAN_10002762	-0.10052	0.55155	NDEPs_NDEGs
fugu_GLEAN_10017460	fugu_GLEAN_10017460	0.0326397	0.12638	NDEPs_NDEGs
fugu_GLEAN_10000689	fugu_GLEAN_10000689	-0.363032	0.13979	NDEPs_NDEGs
fugu_GLEAN_10015385	fugu_GLEAN_10015385	-0.0383633	0.15465	NDEPs_NDEGs
fugu_GLEAN_10016631	fugu_GLEAN_10016631	0.0929516	0.3869	NDEPs_NDEGs
fugu_GLEAN_10016374	fugu_GLEAN_10016374	0.115659	-1.328	NDEPs_NDEGs
fugu_GLEAN_10007241	fugu_GLEAN_10007241	-0.114583	0.10939	NDEPs_NDEGs
fugu_GLEAN_10014520	fugu_GLEAN_10014520	-0.0988809	-0.10649	NDEPs_NDEGs
fugu_GLEAN_10010639	fugu_GLEAN_10010639	-0.201506	-0.59362	NDEPs_NDEGs
fugu_GLEAN_10012087	fugu_GLEAN_10012087	-0.00918452	0.090201	NDEPs_NDEGs
fugu_GLEAN_10007221	fugu_GLEAN_10007221	-0.348524	0.48846	NDEPs_NDEGs
fugu_GLEAN_10008253	fugu_GLEAN_10008253	0.38664	0.19031	NDEPs_NDEGs
fugu_GLEAN_10001189	fugu_GLEAN_10001189	0.00791739	0.098323	NDEPs_NDEGs
fugu_GLEAN_10012584	fugu_GLEAN_10012584	0.297511	-0.29823	NDEPs_NDEGs
fugu_GLEAN_10015351	fugu_GLEAN_10015351	-0.362074	0.65027	NDEPs_NDEGs
fugu_GLEAN_10016927	fugu_GLEAN_10016927	0.0479166	0.34353	NDEPs_NDEGs
fugu_GLEAN_10019355	fugu_GLEAN_10019355	0.0999092	0.32146	NDEPs_NDEGs
fugu_GLEAN_10004217	fugu_GLEAN_10004217	-0.469785	-0.2545	NDEPs_NDEGs
fugu_GLEAN_10019447	fugu_GLEAN_10019447	0.0766083	0.2304	NDEPs_NDEGs
fugu_GLEAN_10006804	fugu_GLEAN_10006804	-0.264003	0.18228	NDEPs_NDEGs
fugu_GLEAN_10014983	fugu_GLEAN_10014983	-0.188011	-0.58949	NDEPs_NDEGs
fugu_GLEAN_10016172	fugu_GLEAN_10016172	0.0272631	-0.55209	NDEPs_NDEGs
fugu_GLEAN_10003438	fugu_GLEAN_10003438	-0.267561	0.10439	NDEPs_NDEGs
fugu_GLEAN_10013419	fugu_GLEAN_10013419	0.0456429	-1.0329	NDEPs_NDEGs
fugu_GLEAN_10009254	fugu_GLEAN_10009254	-0.211824	0.17968	NDEPs_NDEGs
fugu_GLEAN_10010722	fugu_GLEAN_10010722	0.107668	-0.04444	NDEPs_NDEGs
fugu_GLEAN_10017176	fugu_GLEAN_10017176	0.0994582	0.68891	NDEPs_NDEGs
fugu_GLEAN_10007394	fugu_GLEAN_10007394	-0.0332521	0.0092644	NDEPs_NDEGs
fugu_GLEAN_10014519	fugu_GLEAN_10014519	-0.0926509	0.21878	NDEPs_NDEGs
fugu_GLEAN_10017803	fugu_GLEAN_10017803	-0.13232	0.0072587	NDEPs_NDEGs
fugu_GLEAN_10002496	fugu_GLEAN_10002496	0.163755	-0.29185	NDEPs_NDEGs
fugu_GLEAN_10009343	fugu_GLEAN_10009343	0.182207	0.15695	NDEPs_NDEGs
fugu_GLEAN_10012143	fugu_GLEAN_10012143	-0.257839	0.52923	NDEPs_NDEGs
fugu_GLEAN_10009342	fugu_GLEAN_10009342	-0.0634107	-0.42407	NDEPs_NDEGs
fugu_GLEAN_10000823	fugu_GLEAN_10000823	0.163077	0.33145	NDEPs_NDEGs
fugu_GLEAN_10014901	fugu_GLEAN_10014901	0.0143039	0.25143	NDEPs_NDEGs
fugu_GLEAN_10005468	fugu_GLEAN_10005468	0.0296932	0.075066	NDEPs_NDEGs
fugu_GLEAN_10012309	fugu_GLEAN_10012309	0.0239678	0.29282	NDEPs_NDEGs
fugu_GLEAN_10017693	fugu_GLEAN_10017693	0.344889	-0.11201	NDEPs_NDEGs
fugu_GLEAN_10001274	fugu_GLEAN_10001274	-0.103544	-0.72556	NDEPs_NDEGs
fugu_GLEAN_10005548	fugu_GLEAN_10005548	0.000698095	-0.22644	NDEPs_NDEGs
fugu_GLEAN_10018685	fugu_GLEAN_10018685	0.0944199	-0.47119	NDEPs_NDEGs
fugu_GLEAN_10007041	fugu_GLEAN_10007041	-0.182049	-0.58436	NDEPs_NDEGs
fugu_GLEAN_10006295	fugu_GLEAN_10006295	0.00552934	0.7892	NDEPs_NDEGs
fugu_GLEAN_10002597	fugu_GLEAN_10002597	-0.0969293	0.009027	NDEPs_NDEGs
fugu_GLEAN_10002196	fugu_GLEAN_10002196	0.0835388	3.749	NDEPs_NDEGs
fugu_GLEAN_10015952	fugu_GLEAN_10015952	0.102559	0.10114	NDEPs_NDEGs
fugu_GLEAN_10001374	fugu_GLEAN_10001374	-0.128489	0.26183	NDEPs_NDEGs
fugu_GLEAN_10002451	fugu_GLEAN_10002451	-0.247513	-0.35625	NDEPs_NDEGs
fugu_GLEAN_10009448	fugu_GLEAN_10009448	0.149088	-0.053822	NDEPs_NDEGs
fugu_GLEAN_10008948	fugu_GLEAN_10008948	-0.0745808	-0.39963	NDEPs_NDEGs
fugu_GLEAN_10012001	fugu_GLEAN_10012001	-0.231722	0.18313	NDEPs_NDEGs
fugu_GLEAN_10005327	fugu_GLEAN_10005327	-0.03855	-0.35736	NDEPs_NDEGs
fugu_GLEAN_10008198	fugu_GLEAN_10008198	-0.615079	3.4007	NDEPs_NDEGs
fugu_GLEAN_10009144	fugu_GLEAN_10009144	-0.175556	-0.61766	NDEPs_NDEGs
fugu_GLEAN_10017869	fugu_GLEAN_10017869	-0.339714	-0.74647	NDEPs_NDEGs
fugu_GLEAN_10001935	fugu_GLEAN_10001935	-0.329731	0.71355	NDEPs_NDEGs
fugu_GLEAN_10014474	fugu_GLEAN_10014474	-0.163168	-0.57221	NDEPs_NDEGs
fugu_GLEAN_10005382	fugu_GLEAN_10005382	-0.133255	-0.064901	NDEPs_NDEGs
fugu_GLEAN_10000259	fugu_GLEAN_10000259	0.154855	-0.78833	NDEPs_NDEGs
fugu_GLEAN_10001520	fugu_GLEAN_10001520	0.050145	0.5288	NDEPs_NDEGs
fugu_GLEAN_10018219	fugu_GLEAN_10018219	-0.0746629	0.044133	NDEPs_NDEGs
fugu_GLEAN_10006540	fugu_GLEAN_10006540	0.264389	-1.6183	NDEPs_NDEGs
fugu_GLEAN_10019796	fugu_GLEAN_10019796	-0.0805684	-0.026542	NDEPs_NDEGs
fugu_GLEAN_10010609	fugu_GLEAN_10010609	0.0713137	0.32325	NDEPs_NDEGs
fugu_GLEAN_10013402	fugu_GLEAN_10013402	-0.0836227	0.56354	NDEPs_NDEGs
fugu_GLEAN_10001224	fugu_GLEAN_10001224	-0.113433	-0.60833	NDEPs_NDEGs
fugu_GLEAN_10010454	fugu_GLEAN_10010454	0.197444	-0.32041	NDEPs_NDEGs
fugu_GLEAN_10007609	fugu_GLEAN_10007609	0.139797	-0.098089	NDEPs_NDEGs
fugu_GLEAN_10013544	fugu_GLEAN_10013544	0.121846	0.12029	NDEPs_NDEGs
fugu_GLEAN_10016011	fugu_GLEAN_10016011	0.0449984	-0.16034	NDEPs_NDEGs
fugu_GLEAN_10013554	fugu_GLEAN_10013554	-0.123744	1.2355	NDEPs_NDEGs
fugu_GLEAN_10008463	fugu_GLEAN_10008463	0.0352734	-0.092601	NDEPs_NDEGs
fugu_GLEAN_10004112	fugu_GLEAN_10004112	-0.03598	-0.092475	NDEPs_NDEGs
fugu_GLEAN_10002035	fugu_GLEAN_10002035	-0.102952	-0.67686	NDEPs_NDEGs
fugu_GLEAN_10013477	fugu_GLEAN_10013477	-0.28286	0.70557	NDEPs_NDEGs
fugu_GLEAN_10015225	fugu_GLEAN_10015225	-0.0069706	-0.089773	NDEPs_NDEGs
fugu_GLEAN_10008656	fugu_GLEAN_10008656	-0.0303791	0.98144	NDEPs_NDEGs
fugu_GLEAN_10005356	fugu_GLEAN_10005356	-0.0694171	-1.5008	NDEPs_NDEGs
fugu_GLEAN_10002698	fugu_GLEAN_10002698	0.118502	0.64698	NDEPs_NDEGs
fugu_GLEAN_10004875	fugu_GLEAN_10004875	-0.124341	0.44238	NDEPs_NDEGs
fugu_GLEAN_10002753	fugu_GLEAN_10002753	0.175887	0.33682	NDEPs_NDEGs
fugu_GLEAN_10012373	fugu_GLEAN_10012373	-0.0861	0.0062573	NDEPs_NDEGs
fugu_GLEAN_10014875	fugu_GLEAN_10014875	-0.108548	-0.0021827	NDEPs_NDEGs
fugu_GLEAN_10004779	fugu_GLEAN_10004779	0.166542	0.026125	NDEPs_NDEGs
fugu_GLEAN_10004912	fugu_GLEAN_10004912	-0.131609	0.5665	NDEPs_NDEGs
fugu_GLEAN_10013826	fugu_GLEAN_10013826	0.193962	0.3823	NDEPs_NDEGs
fugu_GLEAN_10013252	fugu_GLEAN_10013252	-0.0593672	0.20001	NDEPs_NDEGs
fugu_GLEAN_10006099	fugu_GLEAN_10006099	-0.377175	-0.29584	NDEPs_NDEGs
fugu_GLEAN_10014521	fugu_GLEAN_10014521	0.25738	0.60891	NDEPs_NDEGs
fugu_GLEAN_10012514	fugu_GLEAN_10012514	-0.344991	-0.54271	NDEPs_NDEGs
fugu_GLEAN_10016077	fugu_GLEAN_10016077	0.284563	-0.29744	NDEPs_NDEGs
fugu_GLEAN_10006865	fugu_GLEAN_10006865	-0.120824	0.26435	NDEPs_NDEGs
fugu_GLEAN_10004012	fugu_GLEAN_10004012	-0.398269	0.089014	NDEPs_NDEGs
fugu_GLEAN_10018883	fugu_GLEAN_10018883	-0.169732	0.48885	NDEPs_NDEGs
fugu_GLEAN_10000626	fugu_GLEAN_10000626	-0.0994357	0.60463	NDEPs_NDEGs
fugu_GLEAN_10019921	fugu_GLEAN_10019921	-0.0241233	-0.12423	NDEPs_NDEGs
fugu_GLEAN_10011323	fugu_GLEAN_10011323	-0.288912	-0.070592	NDEPs_NDEGs
fugu_GLEAN_10016211	fugu_GLEAN_10016211	0.0716144	0.5828	NDEPs_NDEGs
fugu_GLEAN_10010975	fugu_GLEAN_10010975	0.105746	0.3681	NDEPs_NDEGs
fugu_GLEAN_10012543	fugu_GLEAN_10012543	-0.221228	-0.83935	NDEPs_NDEGs
fugu_GLEAN_10011344	fugu_GLEAN_10011344	-0.00399892	-0.46303	NDEPs_NDEGs
fugu_GLEAN_10002042	fugu_GLEAN_10002042	0.197313	0.61471	NDEPs_NDEGs
fugu_GLEAN_10001480	fugu_GLEAN_10001480	0.125213	-0.84005	NDEPs_NDEGs
fugu_GLEAN_10015832	fugu_GLEAN_10015832	-0.0249187	0.40038	NDEPs_NDEGs
fugu_GLEAN_10005198	fugu_GLEAN_10005198	0.0879421	0.15962	NDEPs_NDEGs
fugu_GLEAN_10004539	fugu_GLEAN_10004539	0.0377168	0.51275	NDEPs_NDEGs
fugu_GLEAN_10001404	fugu_GLEAN_10001404	-0.124534	-0.1328	NDEPs_NDEGs
fugu_GLEAN_10006894	fugu_GLEAN_10006894	0.0177053	0.38009	NDEPs_NDEGs
fugu_GLEAN_10010763	fugu_GLEAN_10010763	-0.226064	-0.66864	NDEPs_NDEGs
fugu_GLEAN_10001034	fugu_GLEAN_10001034	0.181458	0.2939	NDEPs_NDEGs
fugu_GLEAN_10005481	fugu_GLEAN_10005481	-0.0405562	0.2734	NDEPs_NDEGs
fugu_GLEAN_10003133	fugu_GLEAN_10003133	0.0784964	0.35201	NDEPs_NDEGs
fugu_GLEAN_10016201	fugu_GLEAN_10016201	-0.84134	-0.60466	NDEPs_NDEGs
fugu_GLEAN_10008639	fugu_GLEAN_10008639	0.0856055	-0.02258	NDEPs_NDEGs
fugu_GLEAN_10009826	fugu_GLEAN_10009826	0.143374	-0.069515	NDEPs_NDEGs
fugu_GLEAN_10009641	fugu_GLEAN_10009641	-0.217113	0.28992	NDEPs_NDEGs
fugu_GLEAN_10012526	fugu_GLEAN_10012526	-0.172161	-0.44873	NDEPs_NDEGs
fugu_GLEAN_10009455	fugu_GLEAN_10009455	0.0520903	-0.50774	NDEPs_NDEGs
fugu_GLEAN_10001888	fugu_GLEAN_10001888	-0.131971	-0.36014	NDEPs_NDEGs
fugu_GLEAN_10006256	fugu_GLEAN_10006256	-0.00530298	0.15705	NDEPs_NDEGs
fugu_GLEAN_10000737	fugu_GLEAN_10000737	0.0248118	0.40953	NDEPs_NDEGs
fugu_GLEAN_10011132	fugu_GLEAN_10011132	-0.178171	-0.51275	NDEPs_NDEGs
fugu_GLEAN_10009703	fugu_GLEAN_10009703	0.0877127	0.41555	NDEPs_NDEGs
fugu_GLEAN_10000851	fugu_GLEAN_10000851	-0.300308	-0.52988	NDEPs_NDEGs
fugu_GLEAN_10006500	fugu_GLEAN_10006500	-0.0430914	-0.22355	NDEPs_NDEGs
fugu_GLEAN_10008458	fugu_GLEAN_10008458	-0.0746127	0.6273	NDEPs_NDEGs
fugu_GLEAN_10013782	fugu_GLEAN_10013782	-0.304776	0.33175	NDEPs_NDEGs
fugu_GLEAN_10006302	fugu_GLEAN_10006302	-0.542296	0.26102	NDEPs_NDEGs
fugu_GLEAN_10015469	fugu_GLEAN_10015469	-0.650728	0.06084	NDEPs_NDEGs
fugu_GLEAN_10012808	fugu_GLEAN_10012808	-0.0386701	-1.3922	NDEPs_NDEGs
fugu_GLEAN_10002377	fugu_GLEAN_10002377	-0.0296278	-0.012116	NDEPs_NDEGs
fugu_GLEAN_10004507	fugu_GLEAN_10004507	-0.0879526	0.25323	NDEPs_NDEGs
fugu_GLEAN_10004695	fugu_GLEAN_10004695	0.0394852	-0.82334	NDEPs_NDEGs
fugu_GLEAN_10000089	fugu_GLEAN_10000089	-0.503857	1.161	NDEPs_NDEGs
fugu_GLEAN_10008628	fugu_GLEAN_10008628	-0.237568	-0.27203	NDEPs_NDEGs
fugu_GLEAN_10003009	fugu_GLEAN_10003009	-1.12504	0.068666	NDEPs_NDEGs
fugu_GLEAN_10005108	fugu_GLEAN_10005108	-0.624764	0.80707	NDEPs_NDEGs
fugu_GLEAN_10001661	fugu_GLEAN_10001661	0.0307386	-0.1209	NDEPs_NDEGs
fugu_GLEAN_10012127	fugu_GLEAN_10012127	-0.0741479	0.73459	NDEPs_NDEGs
fugu_GLEAN_10007660	fugu_GLEAN_10007660	0.206718	-1.6555	NDEPs_NDEGs
fugu_GLEAN_10004410	fugu_GLEAN_10004410	-0.453391	-0.0070044	NDEPs_NDEGs
fugu_GLEAN_10005202	fugu_GLEAN_10005202	0.0402051	0.35263	NDEPs_NDEGs
fugu_GLEAN_10007796	fugu_GLEAN_10007796	-0.177485	0.41795	NDEPs_NDEGs
fugu_GLEAN_10001072	fugu_GLEAN_10001072	0.27833	-0.61114	NDEPs_NDEGs
fugu_GLEAN_10000608	fugu_GLEAN_10000608	-0.0260729	-0.27451	NDEPs_NDEGs
fugu_GLEAN_10018889	fugu_GLEAN_10018889	0.0297794	-0.28485	NDEPs_NDEGs
fugu_GLEAN_10012185	fugu_GLEAN_10012185	-0.5239	0.53289	NDEPs_NDEGs
fugu_GLEAN_10015291	fugu_GLEAN_10015291	-0.246846	0.22848	NDEPs_NDEGs
fugu_GLEAN_10007279	fugu_GLEAN_10007279	-0.0917174	0.3045	NDEPs_NDEGs
fugu_GLEAN_10008497	fugu_GLEAN_10008497	-0.342891	0.86102	NDEPs_NDEGs
fugu_GLEAN_10004172	fugu_GLEAN_10004172	-0.0423914	0.028615	NDEPs_NDEGs
fugu_GLEAN_10018982	fugu_GLEAN_10018982	-0.0499318	-0.28945	NDEPs_NDEGs
fugu_GLEAN_10004276	fugu_GLEAN_10004276	0.206909	0.28047	NDEPs_NDEGs
fugu_GLEAN_10002868	fugu_GLEAN_10002868	-0.0417052	0.6278	NDEPs_NDEGs
fugu_GLEAN_10017595	fugu_GLEAN_10017595	-0.000232293	-0.26322	NDEPs_NDEGs
fugu_GLEAN_10004377	fugu_GLEAN_10004377	-0.0463712	-0.040772	NDEPs_NDEGs
fugu_GLEAN_10005899	fugu_GLEAN_10005899	-0.162604	-0.11886	NDEPs_NDEGs
fugu_GLEAN_10016466	fugu_GLEAN_10016466	0.186314	0.35401	NDEPs_NDEGs
fugu_GLEAN_10013955	fugu_GLEAN_10013955	-0.284057	0.54244	NDEPs_NDEGs
fugu_GLEAN_10002611	fugu_GLEAN_10002611	-0.013943	-0.19142	NDEPs_NDEGs
fugu_GLEAN_10015733	fugu_GLEAN_10015733	-0.207185	-0.11068	NDEPs_NDEGs
fugu_GLEAN_10002872	fugu_GLEAN_10002872	-0.947734	0.35399	NDEPs_NDEGs
fugu_GLEAN_10004086	fugu_GLEAN_10004086	-0.0443137	-0.030943	NDEPs_NDEGs
fugu_GLEAN_10012827	fugu_GLEAN_10012827	0.138942	-0.28139	NDEPs_NDEGs
fugu_GLEAN_10012329	fugu_GLEAN_10012329	-0.169886	0.56102	NDEPs_NDEGs
fugu_GLEAN_10016175	fugu_GLEAN_10016175	-0.176119	0.058216	NDEPs_NDEGs
fugu_GLEAN_10017160	fugu_GLEAN_10017160	-0.0101547	0.4019	NDEPs_NDEGs
fugu_GLEAN_10019876	fugu_GLEAN_10019876	-0.236886	0.23081	NDEPs_NDEGs
fugu_GLEAN_10006921	fugu_GLEAN_10006921	0.0367931	0.17842	NDEPs_NDEGs
fugu_GLEAN_10005250	fugu_GLEAN_10005250	0.0529027	0.49328	NDEPs_NDEGs
fugu_GLEAN_10014668	fugu_GLEAN_10014668	-0.0502365	0.4118	NDEPs_NDEGs
fugu_GLEAN_10000993	fugu_GLEAN_10000993	-0.336364	0.016484	NDEPs_NDEGs
fugu_GLEAN_10004968	fugu_GLEAN_10004968	0.043868	0.26236	NDEPs_NDEGs
fugu_GLEAN_10014920	fugu_GLEAN_10014920	-0.113639	-0.57131	NDEPs_NDEGs
fugu_GLEAN_10006904	fugu_GLEAN_10006904	-0.45331	-0.2532	NDEPs_NDEGs
fugu_GLEAN_10011959	fugu_GLEAN_10011959	-0.00470218	0.453	NDEPs_NDEGs
fugu_GLEAN_10003082	fugu_GLEAN_10003082	-0.34123	-0.48938	NDEPs_NDEGs
fugu_GLEAN_10013849	fugu_GLEAN_10013849	0.0207319	0.18568	NDEPs_NDEGs
fugu_GLEAN_10007542	fugu_GLEAN_10007542	0.0121653	0.92388	NDEPs_NDEGs
fugu_GLEAN_10004082	fugu_GLEAN_10004082	-0.0149631	0.38711	NDEPs_NDEGs
fugu_GLEAN_10017571	fugu_GLEAN_10017571	-0.097911	0.51282	NDEPs_NDEGs
fugu_GLEAN_10006859	fugu_GLEAN_10006859	0.056406	-0.39906	NDEPs_NDEGs
fugu_GLEAN_10003616	fugu_GLEAN_10003616	0.147169	-0.48668	NDEPs_NDEGs
fugu_GLEAN_10000995	fugu_GLEAN_10000995	-0.0402744	0.50368	NDEPs_NDEGs
fugu_GLEAN_10006617	fugu_GLEAN_10006617	0.214	0.10477	NDEPs_NDEGs
fugu_GLEAN_10005534	fugu_GLEAN_10005534	0.133741	1.9993	NDEPs_NDEGs
fugu_GLEAN_10014113	fugu_GLEAN_10014113	-0.374185	-0.37114	NDEPs_NDEGs
fugu_GLEAN_10017068	fugu_GLEAN_10017068	-0.22392	-0.079756	NDEPs_NDEGs
fugu_GLEAN_10010505	fugu_GLEAN_10010505	0.0472717	-0.26564	NDEPs_NDEGs
fugu_GLEAN_10015490	fugu_GLEAN_10015490	-0.212113	-0.73333	NDEPs_NDEGs
fugu_GLEAN_10015506	fugu_GLEAN_10015506	-0.622561	-0.095762	NDEPs_NDEGs
fugu_GLEAN_10005397	fugu_GLEAN_10005397	-0.354013	0.37328	NDEPs_NDEGs
fugu_GLEAN_10017926	fugu_GLEAN_10017926	-0.349607	0.20313	NDEPs_NDEGs
fugu_GLEAN_10008105	fugu_GLEAN_10008105	0.0720482	-0.19482	NDEPs_NDEGs
fugu_GLEAN_10017100	fugu_GLEAN_10017100	0.0848426	-0.35452	NDEPs_NDEGs
fugu_GLEAN_10015327	fugu_GLEAN_10015327	0.119741	-0.20993	NDEPs_NDEGs
fugu_GLEAN_10016709	fugu_GLEAN_10016709	-0.226669	-0.38928	NDEPs_NDEGs
fugu_GLEAN_10015593	fugu_GLEAN_10015593	-0.461784	0.40063	NDEPs_NDEGs
fugu_GLEAN_10019364	fugu_GLEAN_10019364	0.120578	-0.29546	NDEPs_NDEGs
fugu_GLEAN_10011195	fugu_GLEAN_10011195	-0.0978739	0.86189	NDEPs_NDEGs
fugu_GLEAN_10004582	fugu_GLEAN_10004582	0.12736	-0.055281	NDEPs_NDEGs
fugu_GLEAN_10017179	fugu_GLEAN_10017179	-0.129314	-0.88273	NDEPs_NDEGs
fugu_GLEAN_10001090	fugu_GLEAN_10001090	0.0753327	-0.6143	NDEPs_NDEGs
fugu_GLEAN_10001394	fugu_GLEAN_10001394	0.0200861	-0.72731	NDEPs_NDEGs
fugu_GLEAN_10006599	fugu_GLEAN_10006599	-1.54707	-0.11796	NDEPs_NDEGs
fugu_GLEAN_10003714	fugu_GLEAN_10003714	-0.108469	0.46246	NDEPs_NDEGs
fugu_GLEAN_10014503	fugu_GLEAN_10014503	-0.231967	-0.26076	NDEPs_NDEGs
fugu_GLEAN_10015237	fugu_GLEAN_10015237	-0.23597	0.086521	NDEPs_NDEGs
fugu_GLEAN_10017161	fugu_GLEAN_10017161	-0.116074	0.65135	NDEPs_NDEGs
fugu_GLEAN_10013670	fugu_GLEAN_10013670	0.514849	0.68607	NDEPs_NDEGs
fugu_GLEAN_10009817	fugu_GLEAN_10009817	-0.792637	-0.6818	NDEPs_NDEGs
fugu_GLEAN_10018487	fugu_GLEAN_10018487	-0.153949	0.50716	NDEPs_NDEGs
fugu_GLEAN_10016058	fugu_GLEAN_10016058	-0.231551	-0.036236	NDEPs_NDEGs
fugu_GLEAN_10000672	fugu_GLEAN_10000672	-0.414355	0.42908	NDEPs_NDEGs
fugu_GLEAN_10018398	fugu_GLEAN_10018398	0.224858	-0.41944	NDEPs_NDEGs
fugu_GLEAN_10002299	fugu_GLEAN_10002299	-0.115546	-1.2964	NDEPs_NDEGs
fugu_GLEAN_10003380	fugu_GLEAN_10003380	-0.303865	0.50975	NDEPs_NDEGs
fugu_GLEAN_10008043	fugu_GLEAN_10008043	-0.308048	-0.12229	NDEPs_NDEGs
fugu_GLEAN_10016426	fugu_GLEAN_10016426	-0.0316659	0.45486	NDEPs_NDEGs
fugu_GLEAN_10009524	fugu_GLEAN_10009524	0.115137	-0.64797	NDEPs_NDEGs
fugu_GLEAN_10010661	fugu_GLEAN_10010661	0.217784	0.36174	NDEPs_NDEGs
fugu_GLEAN_10015714	fugu_GLEAN_10015714	-0.0307121	-0.21883	NDEPs_NDEGs
fugu_GLEAN_10016266	fugu_GLEAN_10016266	-0.139117	-0.039739	NDEPs_NDEGs
fugu_GLEAN_10012164	fugu_GLEAN_10012164	-0.0188765	0.63528	NDEPs_NDEGs
fugu_GLEAN_10018305	fugu_GLEAN_10018305	-0.179564	-0.38246	NDEPs_NDEGs
fugu_GLEAN_10006901	fugu_GLEAN_10006901	0.0871016	0.79477	NDEPs_NDEGs
fugu_GLEAN_10009790	fugu_GLEAN_10009790	0.112595	0.057596	NDEPs_NDEGs
fugu_GLEAN_10016797	fugu_GLEAN_10016797	-0.0293186	-0.3659	NDEPs_NDEGs
fugu_GLEAN_10006327	fugu_GLEAN_10006327	-0.269436	-0.79179	NDEPs_NDEGs
fugu_GLEAN_10002843	fugu_GLEAN_10002843	-0.334895	2.209	NDEPs_NDEGs
fugu_GLEAN_10014838	fugu_GLEAN_10014838	-0.340991	0.47442	NDEPs_NDEGs
fugu_GLEAN_10019682	fugu_GLEAN_10019682	-0.103141	-0.18621	NDEPs_NDEGs
fugu_GLEAN_10013317	fugu_GLEAN_10013317	0.0348383	-0.53948	NDEPs_NDEGs
fugu_GLEAN_10000079	fugu_GLEAN_10000079	-0.0574112	0.30515	NDEPs_NDEGs
fugu_GLEAN_10015048	fugu_GLEAN_10015048	0.150747	-0.59822	NDEPs_NDEGs
fugu_GLEAN_10011311	fugu_GLEAN_10011311	-0.154326	-0.0024971	NDEPs_NDEGs
fugu_GLEAN_10010571	fugu_GLEAN_10010571	0.312494	-0.35865	NDEPs_NDEGs
fugu_GLEAN_10010851	fugu_GLEAN_10010851	-0.019052	-0.24295	NDEPs_NDEGs
fugu_GLEAN_10008057	fugu_GLEAN_10008057	-1.32352	-0.36927	NDEPs_NDEGs
fugu_GLEAN_10012759	fugu_GLEAN_10012759	-0.190293	-0.47039	NDEPs_NDEGs
fugu_GLEAN_10014209	fugu_GLEAN_10014209	-0.129824	-0.17272	NDEPs_NDEGs
fugu_GLEAN_10008934	fugu_GLEAN_10008934	-0.0647756	0.47325	NDEPs_NDEGs
fugu_GLEAN_10003061	fugu_GLEAN_10003061	-0.440633	0.67568	NDEPs_NDEGs
fugu_GLEAN_10008311	fugu_GLEAN_10008311	0.000552446	0.29448	NDEPs_NDEGs
fugu_GLEAN_10018934	fugu_GLEAN_10018934	0.120909	-0.77016	NDEPs_NDEGs
fugu_GLEAN_10010770	fugu_GLEAN_10010770	-0.51854	0.090478	NDEPs_NDEGs
fugu_GLEAN_10002104	fugu_GLEAN_10002104	-0.0376375	-0.32375	NDEPs_NDEGs
fugu_GLEAN_10015098	fugu_GLEAN_10015098	-0.439332	0.92401	NDEPs_NDEGs
fugu_GLEAN_10017209	fugu_GLEAN_10017209	-0.0904757	0.38739	NDEPs_NDEGs
fugu_GLEAN_10000703	fugu_GLEAN_10000703	-0.106723	0.11802	NDEPs_NDEGs
fugu_GLEAN_10010586	fugu_GLEAN_10010586	0.0163836	-0.11739	NDEPs_NDEGs
fugu_GLEAN_10016398	fugu_GLEAN_10016398	-0.0288372	0.35968	NDEPs_NDEGs
fugu_GLEAN_10004508	fugu_GLEAN_10004508	-0.142648	0.12194	NDEPs_NDEGs
fugu_GLEAN_10018542	fugu_GLEAN_10018542	-0.16073	0.0011262	NDEPs_NDEGs
fugu_GLEAN_10015389	fugu_GLEAN_10015389	-0.313179	-0.016847	NDEPs_NDEGs
fugu_GLEAN_10018919	fugu_GLEAN_10018919	-0.0963724	-0.62464	NDEPs_NDEGs
fugu_GLEAN_10000375	fugu_GLEAN_10000375	-0.354785	-0.026512	NDEPs_NDEGs
fugu_GLEAN_10013449	fugu_GLEAN_10013449	0.546172	0.17156	NDEPs_NDEGs
fugu_GLEAN_10009491	fugu_GLEAN_10009491	-0.267607	0.71303	NDEPs_NDEGs
fugu_GLEAN_10006427	fugu_GLEAN_10006427	-0.38308	0.1662	NDEPs_NDEGs
fugu_GLEAN_10004398	fugu_GLEAN_10004398	0.0574309	0.23651	NDEPs_NDEGs
fugu_GLEAN_10010966	fugu_GLEAN_10010966	0.181806	-0.4286	NDEPs_NDEGs
fugu_GLEAN_10016954	fugu_GLEAN_10016954	0.300962	-0.20174	NDEPs_NDEGs
fugu_GLEAN_10007398	fugu_GLEAN_10007398	-0.305166	-0.20976	NDEPs_NDEGs
fugu_GLEAN_10000911	fugu_GLEAN_10000911	0.121839	-0.3717	NDEPs_NDEGs
fugu_GLEAN_10016121	fugu_GLEAN_10016121	-0.103564	0.33116	NDEPs_NDEGs
fugu_GLEAN_10016642	fugu_GLEAN_10016642	0.0257843	-0.56489	NDEPs_NDEGs
fugu_GLEAN_10001606	fugu_GLEAN_10001606	0.126773	0.27318	NDEPs_NDEGs
fugu_GLEAN_10009991	fugu_GLEAN_10009991	0.0127231	0.078186	NDEPs_NDEGs
fugu_GLEAN_10000263	fugu_GLEAN_10000263	0.12506	-1.0916	NDEPs_NDEGs
fugu_GLEAN_10001195	fugu_GLEAN_10001195	-0.619488	0.69369	NDEPs_NDEGs
fugu_GLEAN_10002167	fugu_GLEAN_10002167	-0.00833685	0.33673	NDEPs_NDEGs
fugu_GLEAN_10013648	fugu_GLEAN_10013648	0.00502049	0.55268	NDEPs_NDEGs
fugu_GLEAN_10004483	fugu_GLEAN_10004483	-0.151022	0.58094	NDEPs_NDEGs
fugu_GLEAN_10005916	fugu_GLEAN_10005916	-0.181524	0.2953	NDEPs_NDEGs
fugu_GLEAN_10001147	fugu_GLEAN_10001147	-0.0228256	0.7001	NDEPs_NDEGs
fugu_GLEAN_10000353	fugu_GLEAN_10000353	0.020456	-0.19	NDEPs_NDEGs
fugu_GLEAN_10002252	fugu_GLEAN_10002252	0.132728	0.25581	NDEPs_NDEGs
fugu_GLEAN_10009402	fugu_GLEAN_10009402	-0.0385841	-0.37125	NDEPs_NDEGs
fugu_GLEAN_10008659	fugu_GLEAN_10008659	-0.0164069	-0.4713	NDEPs_NDEGs
fugu_GLEAN_10004190	fugu_GLEAN_10004190	-0.336289	0.19613	NDEPs_NDEGs
fugu_GLEAN_10010003	fugu_GLEAN_10010003	0.0315801	-0.20943	NDEPs_NDEGs
fugu_GLEAN_10017544	fugu_GLEAN_10017544	-0.207376	-0.19579	NDEPs_NDEGs
fugu_GLEAN_10019589	fugu_GLEAN_10019589	0.0950616	-1.031	NDEPs_NDEGs
fugu_GLEAN_10006052	fugu_GLEAN_10006052	-0.44729	-0.67064	NDEPs_NDEGs
fugu_GLEAN_10014586	fugu_GLEAN_10014586	0.0174274	-0.33296	NDEPs_NDEGs
fugu_GLEAN_10008140	fugu_GLEAN_10008140	-0.1079	-0.6379	NDEPs_NDEGs
fugu_GLEAN_10013082	fugu_GLEAN_10013082	-0.210519	-0.20353	NDEPs_NDEGs
fugu_GLEAN_10018271	fugu_GLEAN_10018271	-0.302006	0.54492	NDEPs_NDEGs
fugu_GLEAN_10004381	fugu_GLEAN_10004381	-0.72834	0.1312	NDEPs_NDEGs
fugu_GLEAN_10010322	fugu_GLEAN_10010322	-0.0171426	0.1544	NDEPs_NDEGs
fugu_GLEAN_10013039	fugu_GLEAN_10013039	-0.212782	-0.16128	NDEPs_NDEGs
fugu_GLEAN_10009588	fugu_GLEAN_10009588	-0.0768599	0.4435	NDEPs_NDEGs
fugu_GLEAN_10005860	fugu_GLEAN_10005860	-0.07672	-0.33946	NDEPs_NDEGs
fugu_GLEAN_10013512	fugu_GLEAN_10013512	0.195029	1.2036	NDEPs_NDEGs
fugu_GLEAN_10015907	fugu_GLEAN_10015907	-0.129368	0.19508	NDEPs_NDEGs
fugu_GLEAN_10007892	fugu_GLEAN_10007892	-0.19834	-0.04883	NDEPs_NDEGs
fugu_GLEAN_10011566	fugu_GLEAN_10011566	-0.335697	0.68262	NDEPs_NDEGs
fugu_GLEAN_10000843	fugu_GLEAN_10000843	0.0332954	0.13619	NDEPs_NDEGs
fugu_GLEAN_10003480	fugu_GLEAN_10003480	-0.0349095	-1.0857	NDEPs_NDEGs
fugu_GLEAN_10006806	fugu_GLEAN_10006806	-0.3942	-0.65163	NDEPs_NDEGs
fugu_GLEAN_10012600	fugu_GLEAN_10012600	-0.271017	0.12986	NDEPs_NDEGs
fugu_GLEAN_10002172	fugu_GLEAN_10002172	0.0632682	0.7627	NDEPs_NDEGs
fugu_GLEAN_10010757	fugu_GLEAN_10010757	-0.246671	0.13697	NDEPs_NDEGs
fugu_GLEAN_10011622	fugu_GLEAN_10011622	0.0339875	-0.45239	NDEPs_NDEGs
fugu_GLEAN_10011728	fugu_GLEAN_10011728	-0.123707	-0.50802	NDEPs_NDEGs
fugu_GLEAN_10019666	fugu_GLEAN_10019666	-0.138702	0.1776	NDEPs_NDEGs
fugu_GLEAN_10004814	fugu_GLEAN_10004814	0.145363	-0.41744	NDEPs_NDEGs
fugu_GLEAN_10004119	fugu_GLEAN_10004119	0.0745232	2.4013	NDEPs_NDEGs
fugu_GLEAN_10010401	fugu_GLEAN_10010401	0.114551	0.54655	NDEPs_NDEGs
fugu_GLEAN_10003470	fugu_GLEAN_10003470	0.0883329	-2.833	NDEPs_NDEGs
fugu_GLEAN_10016079	fugu_GLEAN_10016079	-0.199701	0.051911	NDEPs_NDEGs
fugu_GLEAN_10001639	fugu_GLEAN_10001639	-0.403128	0.32834	NDEPs_NDEGs
fugu_GLEAN_10019225	fugu_GLEAN_10019225	0.208421	-0.60159	NDEPs_NDEGs
fugu_GLEAN_10000789	fugu_GLEAN_10000789	0.0126645	0.076237	NDEPs_NDEGs
fugu_GLEAN_10004467	fugu_GLEAN_10004467	0.00441222	-0.2287	NDEPs_NDEGs
fugu_GLEAN_10005887	fugu_GLEAN_10005887	0.266886	0.32272	NDEPs_NDEGs
fugu_GLEAN_10013381	fugu_GLEAN_10013381	0.1508	0.53079	NDEPs_NDEGs
fugu_GLEAN_10006065	fugu_GLEAN_10006065	-1.49178	0.66476	NDEPs_NDEGs
fugu_GLEAN_10018442	fugu_GLEAN_10018442	-0.223082	-0.26258	NDEPs_NDEGs
fugu_GLEAN_10008396	fugu_GLEAN_10008396	-0.00983076	-0.40696	NDEPs_NDEGs
fugu_GLEAN_10016433	fugu_GLEAN_10016433	0.0865175	-0.6934	NDEPs_NDEGs
fugu_GLEAN_10016177	fugu_GLEAN_10016177	-0.436916	0.8106	NDEPs_NDEGs
fugu_GLEAN_10011722	fugu_GLEAN_10011722	0.00912355	-0.60392	NDEPs_NDEGs
fugu_GLEAN_10008636	fugu_GLEAN_10008636	0.15002	0.47151	NDEPs_NDEGs
fugu_GLEAN_10016299	fugu_GLEAN_10016299	-0.347793	-3.2707	NDEPs_NDEGs
fugu_GLEAN_10005335	fugu_GLEAN_10005335	0.00166103	0.7158	NDEPs_NDEGs
fugu_GLEAN_10006149	fugu_GLEAN_10006149	0.290599	0.18256	NDEPs_NDEGs
fugu_GLEAN_10019880	fugu_GLEAN_10019880	-0.456965	-0.66376	NDEPs_NDEGs
fugu_GLEAN_10015920	fugu_GLEAN_10015920	-0.205111	0.4547	NDEPs_NDEGs
fugu_GLEAN_10003223	fugu_GLEAN_10003223	-0.153766	0.019399	NDEPs_NDEGs
fugu_GLEAN_10004737	fugu_GLEAN_10004737	-0.00827301	0.61845	NDEPs_NDEGs
fugu_GLEAN_10009015	fugu_GLEAN_10009015	-0.0241673	-0.67763	NDEPs_NDEGs
fugu_GLEAN_10019224	fugu_GLEAN_10019224	0.262372	-2.0338	NDEPs_NDEGs
fugu_GLEAN_10002037	fugu_GLEAN_10002037	-0.856609	1.7847	NDEPs_NDEGs
fugu_GLEAN_10003612	fugu_GLEAN_10003612	-0.323418	0.6064	NDEPs_NDEGs
fugu_GLEAN_10010334	fugu_GLEAN_10010334	-0.0689524	0.45512	NDEPs_NDEGs
fugu_GLEAN_10010156	fugu_GLEAN_10010156	-0.0775494	-0.77655	NDEPs_NDEGs
fugu_GLEAN_10014569	fugu_GLEAN_10014569	-0.323837	1.0856	NDEPs_NDEGs
fugu_GLEAN_10008739	fugu_GLEAN_10008739	0.116619	0.19742	NDEPs_NDEGs
fugu_GLEAN_10011375	fugu_GLEAN_10011375	-0.218756	-0.43958	NDEPs_NDEGs
fugu_GLEAN_10014833	fugu_GLEAN_10014833	-0.00921501	0.45505	NDEPs_NDEGs
fugu_GLEAN_10001333	fugu_GLEAN_10001333	-0.304505	-0.57014	NDEPs_NDEGs
fugu_GLEAN_10009547	fugu_GLEAN_10009547	0.0267477	0.29041	NDEPs_NDEGs
fugu_GLEAN_10014234	fugu_GLEAN_10014234	-0.0809422	0.21665	NDEPs_NDEGs
fugu_GLEAN_10003439	fugu_GLEAN_10003439	-0.302119	0.26665	NDEPs_NDEGs
fugu_GLEAN_10013915	fugu_GLEAN_10013915	-0.0938298	0.28336	NDEPs_NDEGs
fugu_GLEAN_10008413	fugu_GLEAN_10008413	-0.421272	-1.2381	NDEPs_NDEGs
fugu_GLEAN_10014188	fugu_GLEAN_10014188	0.0431289	0.77884	NDEPs_NDEGs
fugu_GLEAN_10000571	fugu_GLEAN_10000571	-0.085855	0.38314	NDEPs_NDEGs
fugu_GLEAN_10013163	fugu_GLEAN_10013163	0.209836	-0.27478	NDEPs_NDEGs
fugu_GLEAN_10015043	fugu_GLEAN_10015043	-0.00986707	-0.056018	NDEPs_NDEGs
fugu_GLEAN_10014053	fugu_GLEAN_10014053	-0.224351	-0.40309	NDEPs_NDEGs
fugu_GLEAN_10016485	fugu_GLEAN_10016485	0.0797815	-0.10721	NDEPs_NDEGs
fugu_GLEAN_10002990	fugu_GLEAN_10002990	0.0329288	-0.61255	NDEPs_NDEGs
fugu_GLEAN_10013972	fugu_GLEAN_10013972	0.541348	-0.65528	NDEPs_NDEGs
fugu_GLEAN_10005522	fugu_GLEAN_10005522	-0.366708	1.8296	NDEPs_NDEGs
fugu_GLEAN_10011893	fugu_GLEAN_10011893	-0.694482	1.597	NDEPs_NDEGs
fugu_GLEAN_10010017	fugu_GLEAN_10010017	0.168132	-0.24472	NDEPs_NDEGs
fugu_GLEAN_10016170	fugu_GLEAN_10016170	-0.00466455	0.28694	NDEPs_NDEGs
fugu_GLEAN_10008747	fugu_GLEAN_10008747	-0.410434	-1.2413	NDEPs_NDEGs
fugu_GLEAN_10009182	fugu_GLEAN_10009182	-0.0392274	0.89148	NDEPs_NDEGs
fugu_GLEAN_10015778	fugu_GLEAN_10015778	0.00919523	0.37562	NDEPs_NDEGs
fugu_GLEAN_10015159	fugu_GLEAN_10015159	-0.137269	-0.1814	NDEPs_NDEGs
fugu_GLEAN_10001932	fugu_GLEAN_10001932	-0.273606	-0.12945	NDEPs_NDEGs
fugu_GLEAN_10013604	fugu_GLEAN_10013604	-0.31726	-0.26281	NDEPs_NDEGs
fugu_GLEAN_10018017	fugu_GLEAN_10018017	-0.254296	-0.086201	NDEPs_NDEGs
fugu_GLEAN_10009274	fugu_GLEAN_10009274	0.095622	0.50147	NDEPs_NDEGs
fugu_GLEAN_10012370	fugu_GLEAN_10012370	-0.115837	-0.58902	NDEPs_NDEGs
fugu_GLEAN_10009768	fugu_GLEAN_10009768	-0.0957356	-0.29808	NDEPs_NDEGs
fugu_GLEAN_10011166	fugu_GLEAN_10011166	0.707315	-0.67491	NDEPs_NDEGs
fugu_GLEAN_10006313	fugu_GLEAN_10006313	0.00481345	-0.006486	NDEPs_NDEGs
fugu_GLEAN_10011758	fugu_GLEAN_10011758	0.0783393	0.75439	NDEPs_NDEGs
fugu_GLEAN_10007641	fugu_GLEAN_10007641	-0.0340377	0.4889	NDEPs_NDEGs
fugu_GLEAN_10000987	fugu_GLEAN_10000987	-0.315826	-0.88225	NDEPs_NDEGs
fugu_GLEAN_10000268	fugu_GLEAN_10000268	-1.35766	-0.037045	NDEPs_NDEGs
fugu_GLEAN_10018274	fugu_GLEAN_10018274	-0.207215	0.41736	NDEPs_NDEGs
fugu_GLEAN_10006892	fugu_GLEAN_10006892	-0.418024	-0.30346	NDEPs_NDEGs
fugu_GLEAN_10012303	fugu_GLEAN_10012303	-0.178481	-0.85054	NDEPs_NDEGs
fugu_GLEAN_10012760	fugu_GLEAN_10012760	-0.331265	-0.47808	NDEPs_NDEGs
fugu_GLEAN_10010748	fugu_GLEAN_10010748	-0.350837	0.75637	NDEPs_NDEGs
fugu_GLEAN_10017822	fugu_GLEAN_10017822	0.0696472	0.65745	NDEPs_NDEGs
fugu_GLEAN_10007054	fugu_GLEAN_10007054	-0.139434	-0.087044	NDEPs_NDEGs
fugu_GLEAN_10004303	fugu_GLEAN_10004303	0.226007	0.29649	NDEPs_NDEGs
fugu_GLEAN_10009983	fugu_GLEAN_10009983	0.0799385	0.57953	NDEPs_NDEGs
fugu_GLEAN_10013346	fugu_GLEAN_10013346	-0.0804707	-0.28159	NDEPs_NDEGs
fugu_GLEAN_10016563	fugu_GLEAN_10016563	-0.112869	-0.68309	NDEPs_NDEGs
fugu_GLEAN_10002349	fugu_GLEAN_10002349	-0.0949156	-0.98629	NDEPs_NDEGs
fugu_GLEAN_10000103	fugu_GLEAN_10000103	-0.176138	-0.48469	NDEPs_NDEGs
fugu_GLEAN_10014351	fugu_GLEAN_10014351	-0.0967936	0.051724	NDEPs_NDEGs
fugu_GLEAN_10011678	fugu_GLEAN_10011678	0.0183194	-1.3438	NDEPs_NDEGs
fugu_GLEAN_10013869	fugu_GLEAN_10013869	0.0803698	0.65692	NDEPs_NDEGs
fugu_GLEAN_10004634	fugu_GLEAN_10004634	0.187808	0.53655	NDEPs_NDEGs
fugu_GLEAN_10007608	fugu_GLEAN_10007608	-0.212362	0.45202	NDEPs_NDEGs
fugu_GLEAN_10014808	fugu_GLEAN_10014808	0.105058	0.30762	NDEPs_NDEGs
fugu_GLEAN_10008707	fugu_GLEAN_10008707	0.088109	0.19951	NDEPs_NDEGs
fugu_GLEAN_10014886	fugu_GLEAN_10014886	0.166147	-0.36557	NDEPs_NDEGs
fugu_GLEAN_10010501	fugu_GLEAN_10010501	-0.859653	-0.26818	NDEPs_NDEGs
fugu_GLEAN_10014354	fugu_GLEAN_10014354	-0.254659	0.22855	NDEPs_NDEGs
fugu_GLEAN_10001456	fugu_GLEAN_10001456	0.102736	-0.051454	NDEPs_NDEGs
fugu_GLEAN_10019442	fugu_GLEAN_10019442	-0.102493	-0.70714	NDEPs_NDEGs
fugu_GLEAN_10012381	fugu_GLEAN_10012381	0.0435223	-0.31758	NDEPs_NDEGs
fugu_GLEAN_10014037	fugu_GLEAN_10014037	-0.00762021	-0.2531	NDEPs_NDEGs
fugu_GLEAN_10003932	fugu_GLEAN_10003932	-0.33009	0.56385	NDEPs_NDEGs
fugu_GLEAN_10014871	fugu_GLEAN_10014871	0.122975	0.20961	NDEPs_NDEGs
fugu_GLEAN_10004807	fugu_GLEAN_10004807	0.0619628	-0.47322	NDEPs_NDEGs
fugu_GLEAN_10018596	fugu_GLEAN_10018596	-0.0244373	-0.82989	NDEPs_NDEGs
fugu_GLEAN_10007616	fugu_GLEAN_10007616	0.0194941	-0.18154	NDEPs_NDEGs
fugu_GLEAN_10016957	fugu_GLEAN_10016957	-0.0397152	0.20274	NDEPs_NDEGs
fugu_GLEAN_10016852	fugu_GLEAN_10016852	-0.234387	-0.3241	NDEPs_NDEGs
fugu_GLEAN_10012628	fugu_GLEAN_10012628	0.100143	0.73857	NDEPs_NDEGs
fugu_GLEAN_10014579	fugu_GLEAN_10014579	-0.336531	-0.19254	NDEPs_NDEGs
fugu_GLEAN_10006749	fugu_GLEAN_10006749	-0.773504	-0.53057	NDEPs_NDEGs
fugu_GLEAN_10016530	fugu_GLEAN_10016530	-0.180672	-0.63657	NDEPs_NDEGs
fugu_GLEAN_10014243	fugu_GLEAN_10014243	-0.453202	0.31713	NDEPs_NDEGs
fugu_GLEAN_10001604	fugu_GLEAN_10001604	0.000963399	0.53027	NDEPs_NDEGs
fugu_GLEAN_10016213	fugu_GLEAN_10016213	-0.0584624	0.074798	NDEPs_NDEGs
fugu_GLEAN_10007548	fugu_GLEAN_10007548	0.201267	-0.34474	NDEPs_NDEGs
fugu_GLEAN_10001502	fugu_GLEAN_10001502	0.0351833	-0.28822	NDEPs_NDEGs
fugu_GLEAN_10017973	fugu_GLEAN_10017973	-0.321867	10.097	NDEPs_NDEGs
fugu_GLEAN_10000765	fugu_GLEAN_10000765	-0.209266	-0.39822	NDEPs_NDEGs
fugu_GLEAN_10014806	fugu_GLEAN_10014806	-0.265091	0.12143	NDEPs_NDEGs
fugu_GLEAN_10010742	fugu_GLEAN_10010742	-0.00701989	-0.41787	NDEPs_NDEGs
fugu_GLEAN_10004085	fugu_GLEAN_10004085	-0.028206	-0.040552	NDEPs_NDEGs
fugu_GLEAN_10003832	fugu_GLEAN_10003832	0.102088	0.68822	NDEPs_NDEGs
fugu_GLEAN_10010662	fugu_GLEAN_10010662	-0.00188828	-0.481	NDEPs_NDEGs
fugu_GLEAN_10002230	fugu_GLEAN_10002230	-0.164852	0.129	NDEPs_NDEGs
fugu_GLEAN_10012873	fugu_GLEAN_10012873	-0.0263329	-0.37641	NDEPs_NDEGs
fugu_GLEAN_10019571	fugu_GLEAN_10019571	-0.352894	-0.45522	NDEPs_NDEGs
fugu_GLEAN_10005517	fugu_GLEAN_10005517	0.00849119	0.53081	NDEPs_NDEGs
fugu_GLEAN_10010092	fugu_GLEAN_10010092	-0.0201342	1.0279	NDEPs_NDEGs
fugu_GLEAN_10000093	fugu_GLEAN_10000093	0.425643	0.098591	NDEPs_NDEGs
fugu_GLEAN_10009581	fugu_GLEAN_10009581	-0.298575	-0.76586	NDEPs_NDEGs
fugu_GLEAN_10018499	fugu_GLEAN_10018499	-0.278515	-0.040181	NDEPs_NDEGs
fugu_GLEAN_10007198	fugu_GLEAN_10007198	-0.125516	-0.48883	NDEPs_NDEGs
fugu_GLEAN_10009698	fugu_GLEAN_10009698	0.0161083	0.57766	NDEPs_NDEGs
fugu_GLEAN_10002473	fugu_GLEAN_10002473	-0.040304	1.4457	NDEPs_NDEGs
fugu_GLEAN_10000414	fugu_GLEAN_10000414	-0.308805	-0.23587	NDEPs_NDEGs
fugu_GLEAN_10003440	fugu_GLEAN_10003440	-0.0609299	1.4071	NDEPs_NDEGs
fugu_GLEAN_10018122	fugu_GLEAN_10018122	0.398859	0.31639	NDEPs_NDEGs
fugu_GLEAN_10007252	fugu_GLEAN_10007252	0.243149	-0.40201	NDEPs_NDEGs
fugu_GLEAN_10002603	fugu_GLEAN_10002603	-0.0684773	-0.62335	NDEPs_NDEGs
fugu_GLEAN_10014832	fugu_GLEAN_10014832	-0.289933	0.1793	NDEPs_NDEGs
fugu_GLEAN_10002620	fugu_GLEAN_10002620	-0.106312	-0.21829	NDEPs_NDEGs
fugu_GLEAN_10001695	fugu_GLEAN_10001695	-0.151425	-0.60489	NDEPs_NDEGs
fugu_GLEAN_10017422	fugu_GLEAN_10017422	-0.543045	-0.32793	NDEPs_NDEGs
fugu_GLEAN_10015845	fugu_GLEAN_10015845	-0.23244	-0.37506	NDEPs_NDEGs
fugu_GLEAN_10004272	fugu_GLEAN_10004272	0.766972	0.44144	NDEPs_NDEGs
fugu_GLEAN_10001314	fugu_GLEAN_10001314	-0.0696124	-0.65133	NDEPs_NDEGs
fugu_GLEAN_10012148	fugu_GLEAN_10012148	0.109554	-0.51704	NDEPs_NDEGs
fugu_GLEAN_10015086	fugu_GLEAN_10015086	-0.124857	-1.1167	NDEPs_NDEGs
fugu_GLEAN_10015505	fugu_GLEAN_10015505	-0.0127228	0.79694	NDEPs_NDEGs
fugu_GLEAN_10004247	fugu_GLEAN_10004247	0.148743	0.18313	NDEPs_NDEGs
fugu_GLEAN_10012983	fugu_GLEAN_10012983	-0.157106	-4.4122	NDEPs_NDEGs
fugu_GLEAN_10013446	fugu_GLEAN_10013446	0.101057	0.62646	NDEPs_NDEGs
fugu_GLEAN_10009687	fugu_GLEAN_10009687	0.0421862	-0.39083	NDEPs_NDEGs
fugu_GLEAN_10005678	fugu_GLEAN_10005678	0.0499276	-0.29367	NDEPs_NDEGs
fugu_GLEAN_10001930	fugu_GLEAN_10001930	-0.212773	-0.38843	NDEPs_NDEGs

## Sheet: DEPs-DEGs-SameTrend
Protein	Gene	Protein_log2(foldchange)	Gene_log2(foldchange)	Type	Trend
fugu_GLEAN_10018431	fugu_GLEAN_10018431	0.537287	1.74688	DEPs_DEGs	Up
fugu_GLEAN_10019205	fugu_GLEAN_10019205	0.44829	1.3327	DEPs_DEGs	Up
fugu_GLEAN_10011234	fugu_GLEAN_10011234	0.428577	1.82034	DEPs_DEGs	Up
fugu_GLEAN_10001645	fugu_GLEAN_10001645	0.418421	1.3296	DEPs_DEGs	Up
fugu_GLEAN_10017999	fugu_GLEAN_10017999	0.416181	1.99107	DEPs_DEGs	Up
fugu_GLEAN_10012450	fugu_GLEAN_10012450	0.369449	2.2271	DEPs_DEGs	Up
fugu_GLEAN_10012348	fugu_GLEAN_10012348	0.337415	1.72732	DEPs_DEGs	Up
fugu_GLEAN_10017345	fugu_GLEAN_10017345	0.336309	2.0127	DEPs_DEGs	Up
fugu_GLEAN_10004055	fugu_GLEAN_10004055	0.330471	1.2977	DEPs_DEGs	Up
fugu_GLEAN_10003379	fugu_GLEAN_10003379	0.324868	2.1001	DEPs_DEGs	Up
fugu_GLEAN_10003949	fugu_GLEAN_10003949	0.320628	1.74871	DEPs_DEGs	Up
fugu_GLEAN_10019504	fugu_GLEAN_10019504	0.297905	1.70117	DEPs_DEGs	Up
fugu_GLEAN_10019430	fugu_GLEAN_10019430	0.294726	2.2093	DEPs_DEGs	Up
fugu_GLEAN_10012813	fugu_GLEAN_10012813	0.292688	1.85235	DEPs_DEGs	Up
fugu_GLEAN_10008296	fugu_GLEAN_10008296	0.277465	1.72898	DEPs_DEGs	Up
fugu_GLEAN_10017730	fugu_GLEAN_10017730	0.274939	1.96722	DEPs_DEGs	Up
fugu_GLEAN_10004903	fugu_GLEAN_10004903	0.269117	2.8776	DEPs_DEGs	Up
fugu_GLEAN_10017835	fugu_GLEAN_10017835	0.263103	1.1217	DEPs_DEGs	Up
fugu_GLEAN_10007070	fugu_GLEAN_10007070	-0.264514	-1.3187	DEPs_DEGs	Down
fugu_GLEAN_10013318	fugu_GLEAN_10013318	-0.296253	-1.5895	DEPs_DEGs	Down
fugu_GLEAN_10000959	fugu_GLEAN_10000959	-0.319047	-1.7617	DEPs_DEGs	Down
fugu_GLEAN_10000603	fugu_GLEAN_10000603	-0.322534	-1.5031	DEPs_DEGs	Down
fugu_GLEAN_10006202	fugu_GLEAN_10006202	-0.336568	-2.0022	DEPs_DEGs	Down
fugu_GLEAN_10017127	fugu_GLEAN_10017127	-0.34367	-1.3273	DEPs_DEGs	Down
fugu_GLEAN_10006133	fugu_GLEAN_10006133	-0.348109	-1.91086	DEPs_DEGs	Down
fugu_GLEAN_10006380	fugu_GLEAN_10006380	-0.360018	-1.4431	DEPs_DEGs	Down
fugu_GLEAN_10012231	fugu_GLEAN_10012231	-0.376472	-2.3291	DEPs_DEGs	Down
fugu_GLEAN_10013734	fugu_GLEAN_10013734	-0.381201	-1.1511	DEPs_DEGs	Down
fugu_GLEAN_10001891	fugu_GLEAN_10001891	-0.395177	-1.1984	DEPs_DEGs	Down
fugu_GLEAN_10017794	fugu_GLEAN_10017794	-0.421939	-1.89959	DEPs_DEGs	Down
fugu_GLEAN_10012872	fugu_GLEAN_10012872	-0.489318	-1.5204	DEPs_DEGs	Down
fugu_GLEAN_10008541	fugu_GLEAN_10008541	-0.49104	-1.94997	DEPs_DEGs	Down
fugu_GLEAN_10004393	fugu_GLEAN_10004393	-0.578086	-1.6612	DEPs_DEGs	Down
fugu_GLEAN_10010178	fugu_GLEAN_10010178	-0.616138	-2.3695	DEPs_DEGs	Down
fugu_GLEAN_10011464	fugu_GLEAN_10011464	-0.64173	-2.5968	DEPs_DEGs	Down
fugu_GLEAN_10003292	fugu_GLEAN_10003292	-1.53732	-1.6136	DEPs_DEGs	Down

## Sheet: DEPs-DEGs-OppositeTrend
Protein	Gene	Protein_log2(foldchange)	Gene_log2(foldchange)	Type	Trend
fugu_GLEAN_10017523	fugu_GLEAN_10017523	0.702472	-1.90119	DEPs_DEGs	Opposite
fugu_GLEAN_10014864	fugu_GLEAN_10014864	0.484959	-1.3748	DEPs_DEGs	Opposite
fugu_GLEAN_10017805	fugu_GLEAN_10017805	0.353357	-1.5362	DEPs_DEGs	Opposite
fugu_GLEAN_10017174	fugu_GLEAN_10017174	0.274665	-1.96013	DEPs_DEGs	Opposite
fugu_GLEAN_10001032	fugu_GLEAN_10001032	-0.284295	1.86961	DEPs_DEGs	Opposite
fugu_GLEAN_10015670	fugu_GLEAN_10015670	-0.284871	1.9499	DEPs_DEGs	Opposite
fugu_GLEAN_10015938	fugu_GLEAN_10015938	-0.305874	1.95792	DEPs_DEGs	Opposite
fugu_GLEAN_10011103	fugu_GLEAN_10011103	-0.313484	1.76064	DEPs_DEGs	Opposite
fugu_GLEAN_10017627	fugu_GLEAN_10017627	-0.343374	1.2405	DEPs_DEGs	Opposite
fugu_GLEAN_10015465	fugu_GLEAN_10015465	-0.357871	1.73781	DEPs_DEGs	Opposite
fugu_GLEAN_10012931	fugu_GLEAN_10012931	-0.379359	1.4116	DEPs_DEGs	Opposite
fugu_GLEAN_10012564	fugu_GLEAN_10012564	-0.410572	1.7909	DEPs_DEGs	Opposite
fugu_GLEAN_10015973	fugu_GLEAN_10015973	-0.415228	1.4938	DEPs_DEGs	Opposite
fugu_GLEAN_10006905	fugu_GLEAN_10006905	-0.420243	1.469	DEPs_DEGs	Opposite
fugu_GLEAN_10001315	fugu_GLEAN_10001315	-0.461404	1.86614	DEPs_DEGs	Opposite
fugu_GLEAN_10002904	fugu_GLEAN_10002904	-0.596721	1.80856	DEPs_DEGs	Opposite
fugu_GLEAN_10006753	fugu_GLEAN_10006753	-0.621943	1.075	DEPs_DEGs	Opposite
fugu_GLEAN_10014416	fugu_GLEAN_10014416	-0.662013	1.1888	DEPs_DEGs	Opposite
fugu_GLEAN_10011531	fugu_GLEAN_10011531	-1.64018	1.0223	DEPs_DEGs	Opposite
