# Supplementary material for: Integrated application of multi-omics provides insights into cold stress responses in pufferfish Takifugu fasciatus
Source: BMC Genomics. 2019 Jul 8;20:563. doi: 10.1186/s12864-019-5915-7 (PMC6615287; doi:10.1186/s12864-019-5915-7)
Supplement: Supplementary file 10 — Table S8. The list of SNPs. (XLSX 19240 kb) [file 12864_2019_5915_MOESM10_ESM.xlsx]

## Sheet: SNPs
#CHROM	POS	REF	ALT	G1	G2	G3	Ga	Gb	Gc	GeneId	Gene Name	Description
scaffold393	2024	G	A	./.:0	./.:0	1/1:0	./.:0	0/1:0	./.:0	--	--	--
scaffold393	7377	T	C	0/1:0	1/1:0	./.:0	./.:0	./.:0	./.:0	--	--	--
scaffold393	9762	G	A	0/0:0	0/1:0	0/0:0	0/0:0	0/0:0	0/1:0	--	--	--
scaffold393	9994	A	G	./.:0	0/1:0	0/0:0	0/1:0	0/0:0	0/1:0	--	--	--
scaffold393	10680	A	C	0/1:4	0/1:0	0/1:2	0/1:0	0/1:2	0/1:12	fugu_GLEAN_10000194	--	sp|Q96GQ7|DDX27_HUMAN Probable ATP-dependent RNA helicase DDX27 OS=Homo sapiens GN=DDX27 PE=1 SV=2//0
scaffold393	12780	G	A	0/0:0	./.:0	0/0:0	0/1:0	0/1:0	0/0:0	fugu_GLEAN_10000194	--	sp|Q96GQ7|DDX27_HUMAN Probable ATP-dependent RNA helicase DDX27 OS=Homo sapiens GN=DDX27 PE=1 SV=2//0
scaffold393	16045	C	G	0/0:0	0/1:0	0/1:8	0/0:0	0/0:0	0/0:0	--	--	--
scaffold393	16946	C	G	0/1:9	0/0:0	0/0:0	0/1:0	0/0:0	0/0:0	fugu_GLEAN_10000195	--	sp|O88943|KCNQ2_RAT Potassium voltage-gated channel subfamily KQT member 2 OS=Rattus norvegicus GN=Kcnq2 PE=1 SV=1//4.45673e-39
scaffold393	18537	G	A	0/1:3	0/1:3	0/0:0	0/1:0	0/1:0	0/1:0	--	--	--
scaffold393	20904	C	T	0/1:0	./.:0	1/1:0	./.:0	./.:0	./.:0	--	--	--
scaffold393	28447	G	C	0/1:0	0/1:5	0/0:0	0/0:0	0/0:0	0/1:9	fugu_GLEAN_10000195	--	sp|O88943|KCNQ2_RAT Potassium voltage-gated channel subfamily KQT member 2 OS=Rattus norvegicus GN=Kcnq2 PE=1 SV=1//4.45673e-39
scaffold393	29273	A	G	1/1:0	1/1:0	1/1:0	./.:0	1/1:0	./.:0	--	--	--
scaffold393	30651	C	A	0/1:9	0/0:0	0/0:0	0/1:8	0/0:6	0/0:0	fugu_GLEAN_10000196	--	sp|P10619|PPGB_HUMAN Lysosomal protective protein OS=Homo sapiens GN=CTSA PE=1 SV=2//0
scaffold393	32383	T	C	./.:0	1/1:0	1/1:0	0/1:4	0/1:3	0/1:0	--	--	--
scaffold393	32401	T	C	0/0:0	0/0:0	0/0:0	0/1:0	0/0:0	0/0:0	--	--	--
scaffold393	32408	T	C	0/0:0	0/0:0	0/1:0	0/0:0	0/0:0	0/1:5	--	--	--
scaffold393	32409	T	C	0/0:0	0/0:0	0/0:0	0/1:0	0/1:0	0/1:0	--	--	--
scaffold393	32411	T	C	0/0:0	0/1:0	0/1:0	0/1:8	0/1:0	0/1:0	--	--	--
scaffold393	32635	A	C	./.:0	0/1:0	./.:0	0/1:4	1/1:0	0/1:0	--	--	--
scaffold393	32847	T	C	./.:0	0/0:0	./.:0	1/1:0	0/1:0	0/1:0	--	--	--
scaffold393	32867	T	C	0/1:0	0/1:0	./.:0	1/1:0	0/1:0	1/1:0	--	--	--
scaffold393	32871	T	C	0/0:0	0/1:0	./.:0	0/1:0	0/1:0	0/1:0	--	--	--
scaffold393	33265	C	T	0/0:0	0/0:0	./.:0	0/0:0	0/0:0	0/1:0	--	--	--
scaffold393	49812	A	G	0/0:0	0/1:0	0/0:0	0/0:0	0/0:0	0/0:0	--	--	--
scaffold393	50259	C	A	0/1:0	1/1:0	1/1:0	0/0:0	1/1:0	0/1:0	--	--	--
scaffold393	50492	T	G	1/1:0	0/1:0	1/1:0	0/1:0	1/1:0	./.:0	--	--	--
scaffold393	50646	A	G	1/1:0	0/1:0	1/1:0	0/1:0	./.:0	./.:0	--	--	--
scaffold393	50818	T	C	0/1:0	0/1:0	0/0:0	0/1:0	0/1:0	0/0:0	--	--	--
scaffold393	50878	C	T	0/0:0	0/0:0	0/1:0	0/1:0	./.:0	./.:0	--	--	--
scaffold393	51008	A	C	0/1:0	0/1:0	./.:0	0/1:0	./.:0	1/1:0	--	--	--
scaffold393	51119	G	A	0/1:0	0/0:0	0/1:0	0/1:4	0/1:0	0/0:0	--	--	--
scaffold393	63423	C	G	0/1:3	0/0:0	0/0:0	0/1:7	0/0:0	0/0:3	--	--	--
scaffold393	63448	C	T	0/1:13	0/0:14	0/0:0	0/1:7	0/0:0	0/1:2	--	--	--
scaffold393	63508	C	T	0/0:2	0/1:2	0/0:0	0/0:0	0/0:0	0/1:7	fugu_GLEAN_10000200	--	sp|P52435|RPB11_HUMAN DNA-directed RNA polymerase II subunit RPB11-a OS=Homo sapiens GN=POLR2J PE=1 SV=1//1.12863e-80
scaffold393	63726	G	A	0/0:0	0/0:0	0/0:0	0/1:0	0/0:0	0/0:0	fugu_GLEAN_10000201	--	sp|Q9H147|TDIF1_HUMAN Deoxynucleotidyltransferase terminal-interacting protein 1 OS=Homo sapiens GN=DNTTIP1 PE=1 SV=2//5.52072e-36
scaffold393	64207	C	T	0/1:0	0/1:2	0/1:0	0/0:0	0/1:0	0/1:0	--	--	--
scaffold393	64255	T	C	0/0:0	0/0:0	0/0:0	0/1:0	0/1:3	0/0:0	--	--	--
scaffold393	64316	C	A	0/1:0	0/1:0	0/1:0	1/1:0	0/1:3	0/0:0	--	--	--
scaffold393	64409	G	C	0/0:0	0/1:3	0/1:0	0/0:0	0/1:4	0/0:0	--	--	--
scaffold393	64430	G	C	0/1:3	0/0:0	0/0:0	0/0:3	0/1:15	0/1:0	fugu_GLEAN_10000201	--	sp|Q9H147|TDIF1_HUMAN Deoxynucleotidyltransferase terminal-interacting protein 1 OS=Homo sapiens GN=DNTTIP1 PE=1 SV=2//5.52072e-36
scaffold393	64584	G	T	0/1:2	0/1:2	0/1:3	0/1:0	0/1:0	0/1:0	--	--	--
scaffold393	64740	T	C	0/1:0	0/1:0	0/1:0	0/0:0	0/1:0	1/1:0	--	--	--
scaffold393	64741	T	C	0/1:0	0/0:0	0/1:0	0/0:0	0/0:0	0/0:0	--	--	--
scaffold393	65472	T	C	0/0:0	0/1:0	0/0:0	0/0:0	0/1:0	0/0:0	--	--	--
scaffold393	65483	T	C	0/1:7	0/1:0	0/1:0	0/1:0	1/1:0	0/1:0	--	--	--
scaffold393	65609	G	A	0/1:4	0/1:1	0/1:1	0/1:2	0/1:13	0/1:0	fugu_GLEAN_10000201	--	sp|Q9H147|TDIF1_HUMAN Deoxynucleotidyltransferase terminal-interacting protein 1 OS=Homo sapiens GN=DNTTIP1 PE=1 SV=2//5.52072e-36
scaffold393	66487	A	C	./.:0	0/1:0	./.:0	0/0:0	0/1:0	0/0:0	--	--	--
scaffold393	66759	T	C	0/1:0	./.:0	./.:0	0/0:0	0/0:0	0/1:0	--	--	--
scaffold393	66814	G	A	1/1:0	./.:0	1/1:0	0/1:0	0/1:0	1/1:0	--	--	--
scaffold393	66970	A	G	0/0:0	0/0:0	0/0:0	0/0:0	0/0:0	0/1:0	--	--	--
scaffold393	67112	A	G	0/1:0	0/1:0	1/1:0	0/1:6	1/1:0	0/1:2	--	--	--
scaffold393	68743	C	G	1/1:0	1/1:0	./.:0	0/1:0	1/1:0	1/1:0	--	--	--
scaffold393	68802	A	T	0/1:0	0/1:7	0/0:0	0/1:0	0/1:0	0/1:0	--	--	--
scaffold745	113	C	G	./.:0	./.:0	./.:0	./.:0	1/1:0	./.:0	--	--	--
scaffold745	191	C	G	./.:0	./.:0	./.:0	./.:0	1/1:0	./.:0	--	--	--
scaffold129	88	C	T	1/1:0	./.:0	./.:0	./.:0	1/1:0	./.:0	--	--	--
scaffold129	118	T	C	1/1:0	./.:0	./.:0	./.:0	1/1:0	./.:0	--	--	--
scaffold129	233	A	G	1/1:0	./.:0	./.:0	./.:0	1/1:0	./.:0	--	--	--
scaffold129	657	C	A	1/1:0	1/1:0	1/1:0	1/1:0	./.:0	1/1:0	--	--	--
scaffold129	725	C	T	0/0:0	0/0:0	0/1:0	0/0:0	0/1:0	0/1:0	--	--	--
scaffold129	746	G	C	./.:0	0/1:0	0/0:0	0/1:0	0/0:0	0/0:0	--	--	--
scaffold129	806	T	C	0/1:0	0/0:0	1/1:0	0/0:0	0/0:0	0/1:0	--	--	--
scaffold129	834	A	C	0/0:0	0/0:0	0/0:0	0/0:0	0/1:0	0/0:0	--	--	--
scaffold129	944	T	C	0/1:0	0/1:0	./.:0	0/0:0	0/0:0	0/0:0	--	--	--
scaffold129	1012	A	T	0/1:0	0/1:0	./.:0	./.:0	0/1:0	0/1:0	--	--	--
scaffold129	1044	T	C	1/1:0	1/1:0	./.:0	./.:0	1/1:0	./.:0	--	--	--
scaffold129	5223	C	A	1/1:0	1/1:0	0/1:0	1/1:0	1/1:0	1/1:0	fugu_GLEAN_10002514	--	sp|P52943|CRIP2_HUMAN Cysteine-rich protein 2 OS=Homo sapiens GN=CRIP2 PE=1 SV=1//2.85612e-20
scaffold129	6147	T	C	1/1:0	1/1:0	0/1:0	1/1:0	0/1:0	./.:0	fugu_GLEAN_10002514	--	sp|P52943|CRIP2_HUMAN Cysteine-rich protein 2 OS=Homo sapiens GN=CRIP2 PE=1 SV=1//2.85612e-20
scaffold129	7270	A	G	1/1:0	1/1:0	0/1:0	1/1:0	./.:0	1/1:0	fugu_GLEAN_10002514	--	sp|P52943|CRIP2_HUMAN Cysteine-rich protein 2 OS=Homo sapiens GN=CRIP2 PE=1 SV=1//2.85612e-20
scaffold129	8236	C	G	./.:0	1/1:0	0/0:0	0/0:0	./.:0	0/0:0	--	--	--
scaffold129	8291	C	A	0/1:0	0/1:0	0/0:0	0/1:0	0/0:0	0/1:0	--	--	--
scaffold129	8309	G	A	0/1:0	0/1:0	0/0:0	0/1:0	0/1:0	0/1:0	--	--	--
scaffold129	8362	T	C	0/1:0	0/1:0	0/0:0	0/0:0	0/1:0	0/1:0	--	--	--
scaffold129	8595	T	C	0/1:0	1/1:0	0/1:10	0/1:0	0/1:6	0/1:0	fugu_GLEAN_10002515	--	-//-
scaffold129	8697	C	G	0/0:0	0/0:0	0/0:0	0/1:0	0/0:0	0/0:0	fugu_GLEAN_10002515	--	-//-
scaffold129	8725	C	G	0/0:0	0/0:0	0/1:8	0/1:0	0/1:0	0/0:0	fugu_GLEAN_10002515	--	-//-
scaffold129	8765	C	T	0/1:6	0/1:0	0/0:0	0/0:0	0/1:2	0/1:2	fugu_GLEAN_10002515	--	-//-
scaffold129	8823	C	G	0/0:0	0/0:0	0/1:0	0/0:0	0/1:0	./.:0	--	--	--
scaffold129	8872	T	G	1/1:0	1/1:0	0/0:0	1/1:0	0/1:0	./.:0	--	--	--
scaffold129	9077	C	T	0/1:0	1/1:0	0/0:0	./.:0	0/0:0	1/1:0	--	--	--
scaffold129	9078	G	T	0/1:0	0/1:0	0/0:0	./.:0	0/0:0	0/0:0	--	--	--
scaffold129	9146	G	T	0/0:0	0/0:0	0/0:0	./.:0	0/0:0	0/1:0	--	--	--
scaffold129	9154	A	T	0/0:0	0/0:0	0/0:0	./.:0	0/0:0	0/1:0	--	--	--
scaffold129	9161	T	A	1/1:0	1/1:0	1/1:0	./.:0	1/1:0	0/1:0	--	--	--
scaffold129	9383	A	T	0/1:0	1/1:0	0/0:0	0/1:0	0/1:0	0/1:0	fugu_GLEAN_10002515	--	-//-
scaffold129	9392	T	G	0/1:3	1/1:0	0/1:0	0/1:0	0/1:2	0/1:3	fugu_GLEAN_10002515	--	-//-
scaffold129	9461	C	T	0/0:0	0/0:0	0/1:3	0/0:0	0/1:0	0/0:0	fugu_GLEAN_10002515	--	-//-
scaffold129	9465	T	C	0/1:2	0/0:0	0/0:0	0/1:0	0/0:0	0/1:3	fugu_GLEAN_10002515	--	-//-
scaffold129	9474	G	A	0/1:2	0/1:4	0/1:2	0/1:0	0/1:0	0/1:0	fugu_GLEAN_10002515	--	-//-
scaffold129	9866	C	A	1/1:0	1/1:0	1/1:0	1/1:0	1/1:0	1/1:0	--	--	--
scaffold129	9923	C	T	1/1:0	0/1:7	1/1:0	0/1:10	1/1:0	1/1:0	--	--	--
scaffold129	9947	G	A	0/1:10	0/1:0	0/0:0	0/0:0	0/1:0	0/1:3	--	--	--
scaffold129	10061	G	A	0/0:0	0/1:0	0/0:0	0/1:0	0/1:3	0/0:0	--	--	--
scaffold129	10283	G	C	0/0:0	0/0:0	0/1:2	0/0:0	0/1:0	0/0:0	--	--	--
scaffold129	10386	G	C	0/0:0	0/1:0	0/1:3	0/1:0	0/1:0	0/0:0	--	--	--
scaffold129	10392	A	G	0/0:0	0/1:0	0/1:3	0/1:0	0/1:0	0/0:0	--	--	--
scaffold129	10464	A	C	0/0:0	0/1:0	0/0:0	0/0:0	0/0:0	0/0:0	--	--	--
scaffold129	10518	A	T	0/0:0	0/1:0	0/0:0	0/1:0	0/0:0	0/0:0	--	--	--
scaffold129	10638	T	C	0/0:0	0/0:0	0/0:0	0/1:0	0/0:0	0/0:0	--	--	--
scaffold129	10796	C	A	0/1:6	0/0:0	0/0:0	0/1:0	0/0:0	0/0:0	--	--	--
scaffold129	11918	A	G	0/1:3	0/1:0	0/1:0	0/1:0	0/1:4	0/1:3	fugu_GLEAN_10002516	--	-//-
scaffold129	11984	A	C	0/1:7	0/1:2	0/1:2	0/0:0	0/1:3	0/1:13	fugu_GLEAN_10002516	--	-//-
scaffold129	12064	C	T	0/0:0	0/1:0	0/0:0	0/0:0	0/0:0	0/0:0	fugu_GLEAN_10002516	--	-//-
scaffold129	12072	T	A	1/1:0	0/1:0	0/1:3	1/1:0	0/1:0	1/1:0	fugu_GLEAN_10002516	--	-//-
scaffold129	12073	T	A	1/1:0	0/1:0	0/1:3	1/1:0	0/1:0	1/1:0	fugu_GLEAN_10002516	--	-//-
scaffold129	12077	G	A	1/1:0	0/0:0	0/1:3	1/1:0	0/1:0	1/1:0	fugu_GLEAN_10002516	--	-//-
scaffold129	12084	G	A	0/1:4	0/0:0	0/0:0	0/1:0	0/1:0	0/0:0	fugu_GLEAN_10002516	--	-//-
scaffold129	12117	T	A	1/1:0	1/1:0	0/1:0	1/1:0	0/1:0	1/1:0	fugu_GLEAN_10002516	--	-//-
scaffold129	12124	C	T	0/0:0	0/0:0	0/1:0	0/0:0	0/1:0	0/0:0	fugu_GLEAN_10002516	--	-//-
scaffold129	12311	A	T	0/0:0	0/1:0	0/0:0	0/1:0	0/0:0	0/0:0	fugu_GLEAN_10002516	--	-//-
scaffold129	12313	C	T	0/0:0	0/1:0	0/0:0	0/1:0	0/0:0	0/0:0	fugu_GLEAN_10002516	--	-//-
scaffold129	12459	G	A	0/0:0	1/1:0	0/1:0	0/1:0	1/1:0	0/1:0	fugu_GLEAN_10002516	--	-//-
scaffold129	12484	C	A	0/0:0	0/1:0	0/0:0	0/1:0	0/0:0	0/1:0	fugu_GLEAN_10002516	--	-//-
scaffold129	12538	G	T	0/1:0	0/1:0	0/0:0	0/1:7	0/1:0	0/0:0	fugu_GLEAN_10002516	--	-//-
scaffold129	12613	A	G	0/0:0	0/1:0	0/1:0	0/1:3	0/1:0	0/1:6	--	--	--
scaffold129	12887	C	T	0/1:3	0/1:0	0/1:0	0/1:3	0/1:0	0/1:0	--	--	--
scaffold129	13373	A	G	0/0:0	0/1:0	0/0:0	0/1:3	0/1:0	0/0:0	--	--	--
scaffold129	13530	G	T	1/1:0	1/1:0	1/1:0	./.:0	1/1:0	./.:0	--	--	--
scaffold129	13534	G	A	1/1:0	1/1:0	1/1:0	./.:0	1/1:0	./.:0	--	--	--
scaffold129	13561	C	T	0/0:0	0/1:0	0/1:0	0/0:0	0/0:0	./.:0	--	--	--
scaffold129	13644	C	G	1/1:0	0/0:0	0/1:0	1/1:0	1/1:0	./.:0	--	--	--
scaffold129	13696	A	G	1/1:0	1/1:0	1/1:0	./.:0	1/1:0	./.:0	--	--	--
scaffold129	13795	C	T	1/1:0	1/1:0	1/1:0	./.:0	./.:0	./.:0	--	--	--
scaffold129	13806	A	G	1/1:0	1/1:0	1/1:0	./.:0	./.:0	./.:0	--	--	--
scaffold129	13944	C	T	1/1:0	1/1:0	0/1:0	1/1:0	./.:0	./.:0	--	--	--
scaffold129	14161	T	C	0/0:0	0/0:0	1/1:0	./.:0	0/1:0	0/1:0	--	--	--
scaffold129	14187	A	G	1/1:0	1/1:0	1/1:0	./.:0	1/1:0	1/1:0	--	--	--
scaffold129	14308	G	T	1/1:0	1/1:0	1/1:0	1/1:0	1/1:0	1/1:0	--	--	--
scaffold129	14451	C	T	0/0:0	0/0:0	0/1:0	0/0:0	0/0:0	0/0:0	--	--	--
scaffold129	14536	G	A	0/0:0	0/0:0	0/1:0	0/1:0	0/1:0	./.:0	--	--	--
scaffold129	14554	A	C	1/1:0	./.:0	1/1:0	1/1:0	0/1:0	./.:0	--	--	--
scaffold129	14864	T	C	0/1:0	0/0:0	0/1:0	0/1:0	0/0:0	0/1:0	--	--	--
scaffold129	14875	T	C	0/0:0	0/0:0	0/0:0	0/1:4	0/0:0	0/0:0	--	--	--
scaffold129	14951	G	A	0/0:0	0/0:0	0/0:0	0/1:0	0/0:0	0/0:0	--	--	--
scaffold129	14981	T	C	0/1:0	0/0:0	0/1:10	0/1:0	0/1:4	0/1:0	--	--	--
scaffold129	15146	G	A	./.:0	./.:0	0/1:0	1/1:0	0/1:0	1/1:0	--	--	--
scaffold129	16027	C	T	./.:0	./.:0	./.:0	1/1:0	./.:0	1/1:0	--	--	--
scaffold129	16101	A	G	./.:0	./.:0	./.:0	1/1:0	1/1:0	./.:0	--	--	--
scaffold129	17257	G	A	./.:0	./.:0	1/1:0	./.:0	1/1:0	./.:0	--	--	--
scaffold129	17848	C	A	./.:0	1/1:0	./.:0	./.:0	1/1:0	./.:0	--	--	--
scaffold129	18309	A	C	1/1:0	1/1:0	1/1:0	1/1:0	1/1:0	1/1:0	fugu_GLEAN_10002517	--	sp|Q96Q07|BTBD9_HUMAN BTB/POZ domain-containing protein 9 OS=Homo sapiens GN=BTBD9 PE=2 SV=2//0
scaffold129	18872	G	C	0/1:0	0/0:0	0/1:0	0/1:0	0/1:3	0/0:0	fugu_GLEAN_10002517	--	sp|Q96Q07|BTBD9_HUMAN BTB/POZ domain-containing protein 9 OS=Homo sapiens GN=BTBD9 PE=2 SV=2//0
scaffold129	19083	A	G	0/0:0	0/0:0	0/0:0	1/1:0	0/0:0	./.:0	--	--	--
scaffold129	19167	T	C	0/0:0	0/0:0	0/0:0	0/0:0	0/0:0	0/1:0	fugu_GLEAN_10002517	--	sp|Q96Q07|BTBD9_HUMAN BTB/POZ domain-containing protein 9 OS=Homo sapiens GN=BTBD9 PE=2 SV=2//0
scaffold129	19390	T	C	./.:0	./.:0	./.:0	1/1:0	./.:0	1/1:0	--	--	--
scaffold129	19742	T	C	0/1:4	0/1:0	0/1:6	0/1:5	0/1:2	0/1:2	fugu_GLEAN_10002517	--	sp|Q96Q07|BTBD9_HUMAN BTB/POZ domain-containing protein 9 OS=Homo sapiens GN=BTBD9 PE=2 SV=2//0
scaffold129	20391	C	T	./.:0	0/1:0	0/1:0	0/1:0	./.:0	./.:0	--	--	--
scaffold129	20946	T	C	1/1:0	1/1:0	./.:0	0/1:0	0/1:0	0/1:0	--	--	--
scaffold129	21945	G	C	0/0:0	0/1:3	0/0:0	0/0:0	0/1:0	0/1:3	fugu_GLEAN_10002517	--	sp|Q96Q07|BTBD9_HUMAN BTB/POZ domain-containing protein 9 OS=Homo sapiens GN=BTBD9 PE=2 SV=2//0
scaffold129	22157	T	C	1/1:0	1/1:0	1/1:0	0/1:0	0/1:0	0/1:0	--	--	--
scaffold129	22160	A	C	0/0:0	0/0:0	0/1:0	0/0:0	0/1:6	0/0:0	--	--	--
scaffold129	22279	C	T	0/1:3	0/0:0	0/0:0	0/0:0	0/1:3	0/1:0	--	--	--
scaffold129	22283	A	G	1/1:0	1/1:0	1/1:0	1/1:0	1/1:0	1/1:0	--	--	--
scaffold129	22487	A	G	0/1:0	0/1:0	0/1:4	0/0:0	0/0:0	0/1:0	--	--	--
scaffold129	22620	T	C	0/0:0	0/0:0	0/0:0	0/0:0	0/0:0	0/1:4	--	--	--
scaffold129	22910	G	T	1/1:0	1/1:0	1/1:0	1/1:0	1/1:0	1/1:0	--	--	--
scaffold129	22924	T	C	1/1:0	1/1:0	1/1:0	1/1:0	1/1:0	1/1:0	--	--	--
scaffold129	23734	G	A	0/1:0	0/0:0	0/0:0	0/0:0	0/0:0	0/1:0	--	--	--
scaffold129	23742	A	G	0/1:0	0/0:0	0/0:0	0/0:0	0/0:0	0/1:0	--	--	--
scaffold129	25153	G	A	0/1:3	./.:0	0/0:0	0/0:0	0/0:0	0/1:0	--	--	--
scaffold129	25254	C	T	0/0:0	0/0:0	0/1:0	0/1:0	0/0:0	./.:0	--	--	--
scaffold129	25339	A	G	0/0:0	0/0:0	0/0:0	0/1:0	0/0:0	./.:0	--	--	--
scaffold129	25394	G	T	./.:0	0/0:0	0/1:0	0/1:0	./.:0	./.:0	--	--	--
scaffold129	25403	C	T	./.:0	0/1:0	0/0:0	0/1:0	./.:0	./.:0	--	--	--
scaffold129	25534	T	C	./.:0	0/1:0	0/1:0	0/1:0	0/0:0	0/0:0	--	--	--
scaffold129	25600	C	G	./.:0	1/1:0	1/1:0	0/1:0	1/1:0	./.:0	--	--	--
scaffold129	25759	A	G	0/0:0	0/0:0	0/1:0	0/1:0	./.:0	0/0:0	--	--	--
scaffold129	25782	C	A	1/1:0	1/1:0	1/1:0	1/1:0	1/1:0	1/1:0	--	--	--
scaffold129	25896	C	T	0/0:0	0/0:0	0/1:0	0/0:0	0/1:0	0/0:0	--	--	--
scaffold129	25983	T	C	0/0:0	0/0:0	./.:0	0/1:0	0/0:0	0/0:0	--	--	--
scaffold129	26092	T	C	0/0:0	0/0:0	./.:0	0/1:0	0/1:0	0/1:0	--	--	--
scaffold129	26148	A	C	1/1:0	1/1:0	1/1:0	1/1:0	1/1:0	1/1:0	--	--	--
scaffold129	26228	C	T	0/0:0	0/0:0	0/0:0	0/1:0	0/1:0	0/1:0	--	--	--
scaffold129	26340	A	G	1/1:0	0/1:4	0/1:0	1/1:0	0/1:0	1/1:0	--	--	--
scaffold129	26472	T	G	0/1:0	0/1:0	0/1:0	1/1:0	1/1:0	1/1:0	--	--	--
scaffold129	26654	G	A	1/1:0	1/1:0	0/1:0	./.:0	1/1:0	1/1:0	--	--	--
scaffold129	26714	C	G	./.:0	0/1:0	1/1:0	./.:0	0/1:0	0/0:0	--	--	--
scaffold129	26869	T	A	0/0:0	0/0:0	0/0:0	0/1:0	0/0:0	0/0:0	--	--	--
scaffold129	26977	C	T	0/1:0	0/0:0	0/0:0	0/0:0	0/0:0	0/1:0	--	--	--
scaffold129	26981	G	A	1/1:0	0/1:0	0/0:0	0/1:0	0/0:0	1/1:0	--	--	--
scaffold129	27095	T	C	0/0:0	1/1:0	0/1:0	0/1:0	0/1:0	0/1:0	--	--	--
scaffold129	27110	G	A	0/0:0	0/1:3	0/0:0	0/0:0	0/0:0	0/0:0	--	--	--
scaffold129	27523	C	G	1/1:0	1/1:0	1/1:0	1/1:0	1/1:0	1/1:0	--	--	--
scaffold129	27525	T	C	1/1:0	1/1:0	1/1:0	1/1:0	1/1:0	1/1:0	--	--	--
scaffold129	27714	C	T	1/1:0	0/1:0	./.:0	0/1:0	1/1:0	1/1:0	--	--	--
scaffold129	27715	T	C	1/1:0	1/1:0	./.:0	1/1:0	1/1:0	./.:0	--	--	--
scaffold129	27773	G	A	0/1:0	0/0:0	./.:0	0/1:0	0/0:0	0/0:0	--	--	--
scaffold129	27789	A	G	0/1:0	0/1:0	1/1:0	0/0:0	./.:0	1/1:0	--	--	--
scaffold129	27904	T	G	0/1:0	1/1:0	1/1:0	1/1:0	1/1:0	0/1:0	--	--	--
scaffold129	27984	T	A	0/0:0	0/1:0	0/0:0	0/0:0	0/0:0	0/0:0	--	--	--
scaffold129	28013	A	C	0/0:0	0/1:0	0/0:0	0/0:0	./.:0	0/1:0	--	--	--
scaffold129	28174	G	A	1/1:0	0/1:0	1/1:0	0/1:0	0/1:0	0/1:0	--	--	--
scaffold129	28216	C	A	1/1:0	0/1:0	1/1:0	0/1:0	0/1:0	0/1:0	--	--	--
scaffold129	28407	A	G	0/1:0	1/1:0	0/1:0	0/1:0	0/1:0	1/1:0	--	--	--
scaffold129	28522	C	T	1/1:0	1/1:0	1/1:0	1/1:0	1/1:0	1/1:0	--	--	--
scaffold129	28552	A	G	1/1:0	0/1:0	0/1:0	0/1:0	0/1:0	0/1:0	--	--	--
scaffold129	28864	G	A	0/0:0	0/0:0	0/0:0	0/1:4	0/0:0	0/0:0	--	--	--
scaffold129	28884	T	G	0/1:0	1/1:0	0/0:0	0/1:3	0/0:0	0/1:0	--	--	--
scaffold129	29519	A	C	1/1:0	1/1:0	1/1:0	1/1:0	1/1:0	1/1:0	--	--	--
scaffold129	29590	C	T	0/1:0	0/1:0	0/1:0	0/1:0	0/1:0	1/1:0	--	--	--
scaffold129	29672	G	T	0/0:6	0/0:0	0/1:0	0/0:0	0/1:6	0/0:0	fugu_GLEAN_10002518	--	sp|Q66J85|ZFAN3_XENLA AN1-type zinc finger protein 3 homolog OS=Xenopus laevis GN=zfand3 PE=2 SV=1//1.55393e-47
scaffold129	29863	A	G	1/1:0	1/1:0	./.:0	1/1:0	1/1:0	1/1:0	--	--	--
scaffold129	29892	C	T	1/1:0	1/1:0	0/1:0	0/1:0	0/1:0	./.:0	--	--	--
scaffold129	29915	A	C	1/1:0	1/1:0	1/1:0	1/1:0	0/1:0	./.:0	--	--	--
scaffold129	30431	C	T	0/1:0	0/0:0	0/0:0	0/0:0	0/0:0	0/0:0	--	--	--
scaffold129	30440	C	T	0/1:0	0/0:0	0/0:0	0/0:0	0/0:0	0/0:0	--	--	--
scaffold129	30521	C	T	1/1:0	1/1:0	1/1:0	1/1:0	1/1:0	1/1:0	--	--	--
scaffold129	30636	T	C	1/1:0	1/1:0	1/1:0	1/1:0	1/1:0	1/1:0	--	--	--
scaffold129	30649	A	G	0/1:4	0/0:0	0/1:0	0/1:6	0/1:0	0/1:2	--	--	--
scaffold129	30664	C	T	0/0:0	0/0:0	0/0:0	0/1:2	0/0:0	0/0:3	--	--	--
scaffold129	30670	G	A	0/1:2	1/1:0	0/1:3	0/1:0	1/1:0	0/1:0	--	--	--
scaffold129	30707	G	A	1/1:0	1/1:0	1/1:0	1/1:0	1/1:0	1/1:0	--	--	--
scaffold129	31028	T	C	0/1:5	0/0:0	0/1:5	0/1:0	0/1:5	0/1:4	--	--	--
scaffold129	31082	G	C	0/1:3	0/0:0	0/1:2	0/1:0	0/1:1	0/0:0	--	--	--
scaffold129	31372	G	A	0/0:0	0/0:0	0/1:7	0/0:0	0/0:0	0/0:0	--	--	--
scaffold129	31379	G	A	1/1:0	1/1:0	1/1:0	1/1:0	1/1:0	1/1:0	--	--	--
scaffold129	31425	C	T	0/1:0	0/0:0	0/1:0	0/1:8	0/0:0	0/0:0	--	--	--
scaffold129	31449	G	A	0/0:0	0/0:0	0/0:0	0/1:8	0/1:1	0/0:0	--	--	--
scaffold129	31455	G	A	0/0:0	0/0:0	0/1:1	0/0:0	0/1:7	0/0:0	--	--	--
scaffold129	31885	G	A	0/0:0	0/0:3	0/0:0	0/1:3	0/1:3	0/0:0	--	--	--
scaffold129	31940	A	T	0/0:0	0/0:0	0/1:0	0/0:0	0/0:0	0/0:0	--	--	--
scaffold129	32064	A	G	1/1:0	1/1:0	1/1:0	0/1:0	0/1:0	1/1:0	--	--	--
scaffold129	32373	C	A	1/1:0	0/1:0	./.:0	./.:0	./.:0	./.:0	--	--	--
scaffold129	32395	G	A	1/1:0	0/1:0	./.:0	./.:0	./.:0	./.:0	--	--	--
scaffold129	120326	A	G	0/1:2	0/1:0	0/0:0	0/1:0	0/1:0	0/1:0	fugu_GLEAN_10002519	--	sp|Q96FL9|GLT14_HUMAN Polypeptide N-acetylgalactosaminyltransferase 14 OS=Homo sapiens GN=GALNT14 PE=1 SV=1//0
scaffold129	120429	A	T	1/1:0	1/1:0	./.:0	./.:0	./.:0	./.:0	--	--	--
scaffold129	120839	C	T	0/1:3	0/1:0	0/1:0	0/1:2	0/0:0	0/1:0	fugu_GLEAN_10002519	--	sp|Q96FL9|GLT14_HUMAN Polypeptide N-acetylgalactosaminyltransferase 14 OS=Homo sapiens GN=GALNT14 PE=1 SV=1//0
scaffold129	120867	C	T	0/0:0	0/1:0	0/0:0	0/0:0	0/0:0	0/0:0	fugu_GLEAN_10002519	--	sp|Q96FL9|GLT14_HUMAN Polypeptide N-acetylgalactosaminyltransferase 14 OS=Homo sapiens GN=GALNT14 PE=1 SV=1//0
scaffold129	120975	A	G	0/1:0	1/1:0	1/1:0	0/1:5	1/1:0	1/1:0	fugu_GLEAN_10002519	--	sp|Q96FL9|GLT14_HUMAN Polypeptide N-acetylgalactosaminyltransferase 14 OS=Homo sapiens GN=GALNT14 PE=1 SV=1//0
scaffold129	120996	A	G	0/1:0	0/1:0	0/1:2	0/1:6	0/1:0	0/1:3	fugu_GLEAN_10002519	--	sp|Q96FL9|GLT14_HUMAN Polypeptide N-acetylgalactosaminyltransferase 14 OS=Homo sapiens GN=GALNT14 PE=1 SV=1//0
scaffold129	121104	A	G	./.:0	./.:0	./.:0	1/1:0	./.:0	./.:0	--	--	--
scaffold129	121275	G	A	0/1:0	0/1:0	0/1:0	0/1:9	0/1:0	1/1:0	fugu_GLEAN_10002519	--	sp|Q96FL9|GLT14_HUMAN Polypeptide N-acetylgalactosaminyltransferase 14 OS=Homo sapiens GN=GALNT14 PE=1 SV=1//0
scaffold129	121347	G	A	1/1:0	1/1:0	1/1:0	1/1:0	1/1:0	1/1:0	--	--	--
scaffold129	121564	C	T	0/1:7	0/1:0	0/1:0	0/1:0	0/1:11	0/1:2	--	--	--
scaffold129	121684	A	T	./.:0	1/1:0	./.:0	0/1:0	1/1:0	1/1:0	--	--	--
scaffold129	121765	G	A	0/0:0	0/0:0	0/0:0	0/1:0	0/0:0	0/0:0	fugu_GLEAN_10002519	--	sp|Q96FL9|GLT14_HUMAN Polypeptide N-acetylgalactosaminyltransferase 14 OS=Homo sapiens GN=GALNT14 PE=1 SV=1//0
scaffold129	122016	C	T	1/1:0	1/1:0	1/1:0	1/1:0	1/1:0	1/1:0	--	--	--
scaffold129	122215	C	G	0/1:10	0/1:3	0/1:0	0/1:0	0/1:0	0/1:0	--	--	--
scaffold129	122349	T	C	1/1:0	1/1:0	1/1:0	1/1:0	1/1:0	1/1:0	--	--	--
scaffold129	122487	C	T	./.:0	1/1:0	./.:0	./.:0	1/1:0	./.:0	--	--	--
scaffold129	122935	A	T	1/1:0	./.:0	0/1:0	1/1:0	./.:0	0/1:0	--	--	--
scaffold129	123028	C	T	1/1:0	1/1:0	1/1:0	1/1:0	1/1:0	1/1:0	--	--	--
scaffold129	123063	T	G	0/1:4	0/0:0	1/1:0	1/1:0	0/1:0	1/1:0	--	--	--
scaffold129	123335	C	T	0/1:0	0/1:3	0/0:0	0/0:0	0/1:7	0/1:4	--	--	--
scaffold129	123451	C	T	1/1:0	1/1:0	1/1:0	1/1:0	1/1:0	1/1:0	--	--	--
scaffold129	123561	C	T	1/1:0	1/1:0	0/1:0	./.:0	0/1:0	1/1:0	--	--	--
scaffold129	123730	C	T	0/0:0	0/0:0	0/1:0	0/1:0	0/1:0	0/1:3	--	--	--
scaffold129	123735	A	G	0/1:2	1/1:0	0/1:0	1/1:0	1/1:0	0/1:0	--	--	--
scaffold129	123758	T	G	0/1:5	1/1:0	0/0:0	0/0:0	0/1:0	0/1:0	--	--	--
scaffold129	123805	T	G	1/1:0	1/1:0	1/1:0	1/1:0	1/1:0	1/1:0	--	--	--
scaffold129	123842	T	C	1/1:0	1/1:0	0/1:0	1/1:0	0/1:0	1/1:0	--	--	--
scaffold129	123870	C	T	0/1:3	0/1:0	0/1:0	0/1:0	0/0:0	0/1:12	--	--	--
scaffold129	123923	G	A	0/1:3	0/1:0	0/0:0	0/1:0	0/0:0	0/1:8	--	--	--
scaffold129	124071	A	C	0/1:0	0/0:0	0/0:0	0/1:0	0/0:0	0/0:0	--	--	--
scaffold129	124101	T	G	0/1:0	0/1:0	1/1:0	1/1:0	0/1:0	1/1:0	--	--	--
scaffold129	124125	A	G	0/1:0	0/1:0	1/1:0	0/1:4	0/1:0	0/1:4	--	--	--
scaffold129	124407	A	G	1/1:0	0/1:0	0/1:0	0/1:0	0/1:0	1/1:0	--	--	--
scaffold129	124623	C	T	0/1:0	0/1:0	0/0:0	0/0:0	./.:0	0/1:2	fugu_GLEAN_10002520	--	sp|Q86V25|VASH2_HUMAN Vasohibin-2 OS=Homo sapiens GN=VASH2 PE=1 SV=2//5.01406e-119
scaffold129	124693	C	T	1/1:0	./.:0	./.:0	1/1:0	./.:0	1/1:0	--	--	--
scaffold129	125285	G	T	0/1:0	./.:0	1/1:0	1/1:0	./.:0	./.:0	--	--	--
scaffold129	125287	A	C	0/1:0	./.:0	1/1:0	1/1:0	./.:0	./.:0	--	--	--
scaffold129	128064	A	G	0/1:3	1/1:0	1/1:0	1/1:0	0/1:0	0/1:0	fugu_GLEAN_10002520	--	sp|Q86V25|VASH2_HUMAN Vasohibin-2 OS=Homo sapiens GN=VASH2 PE=1 SV=2//5.01406e-119
scaffold129	128364	G	T	1/1:0	1/1:0	./.:0	1/1:0	1/1:0	./.:0	--	--	--
scaffold129	128472	T	A	./.:0	1/1:0	1/1:0	1/1:0	./.:0	1/1:0	--	--	--
scaffold129	128935	T	G	./.:0	./.:0	./.:0	1/1:0	1/1:0	1/1:0	--	--	--
scaffold129	129012	A	G	./.:0	./.:0	./.:0	0/1:0	1/1:0	1/1:0	--	--	--
scaffold129	129666	T	G	./.:0	1/1:0	./.:0	0/1:0	./.:0	1/1:0	--	--	--
scaffold129	129878	A	C	./.:0	1/1:0	1/1:0	1/1:0	./.:0	./.:0	--	--	--
scaffold129	130687	C	T	./.:0	1/1:0	./.:0	1/1:0	./.:0	./.:0	--	--	--
scaffold129	132415	A	G	1/1:0	./.:0	./.:0	1/1:0	./.:0	./.:0	--	--	--
scaffold129	132535	G	A	1/1:0	./.:0	./.:0	1/1:0	./.:0	./.:0	--	--	--
scaffold129	134862	A	G	0/0:0	0/0:0	0/0:0	0/1:4	0/1:0	0/0:0	fugu_GLEAN_10002520	--	sp|Q86V25|VASH2_HUMAN Vasohibin-2 OS=Homo sapiens GN=VASH2 PE=1 SV=2//5.01406e-119
scaffold129	135978	A	G	./.:0	1/1:0	1/1:0	1/1:0	./.:0	./.:0	--	--	--
scaffold129	135984	A	G	./.:0	1/1:0	./.:0	1/1:0	./.:0	./.:0	--	--	--
scaffold129	136036	G	A	1/1:0	1/1:0	./.:0	1/1:0	1/1:0	./.:0	--	--	--
scaffold129	136129	T	G	1/1:0	1/1:0	1/1:0	1/1:0	1/1:0	./.:0	--	--	--
scaffold129	136436	G	T	1/1:0	1/1:0	1/1:0	1/1:0	./.:0	0/1:4	--	--	--
scaffold129	136536	A	G	0/1:4	0/0:0	0/0:0	0/0:0	0/0:0	0/1:0	--	--	--
scaffold129	143527	A	G	1/1:0	1/1:0	./.:0	./.:0	./.:0	./.:0	--	--	--
scaffold129	144058	C	T	1/1:0	1/1:0	1/1:0	./.:0	./.:0	./.:0	fugu_GLEAN_10002521	--	sp|Q9EP66|HCAR2_MOUSE Hydroxycarboxylic acid receptor 2 OS=Mus musculus GN=Hcar2 PE=2 SV=1//7.41965e-34
scaffold129	151930	G	T	1/1:0	1/1:0	./.:0	./.:0	./.:0	./.:0	--	--	--
scaffold129	152008	C	T	1/1:0	1/1:0	./.:0	./.:0	./.:0	./.:0	--	--	--
scaffold129	166017	C	T	0/1:0	0/1:0	0/0:0	0/0:0	./.:0	0/1:0	fugu_GLEAN_10002525	--	sp|P11717|MPRI_HUMAN Cation-independent mannose-6-phosphate receptor OS=Homo sapiens GN=IGF2R PE=1 SV=3//0
scaffold129	166299	G	C	1/1:0	1/1:0	./.:0	0/1:0	./.:0	./.:0	--	--	--
scaffold129	167146	A	G	1/1:0	1/1:0	1/1:0	0/1:6	0/1:0	1/1:0	fugu_GLEAN_10002525	--	sp|P11717|MPRI_HUMAN Cation-independent mannose-6-phosphate receptor OS=Homo sapiens GN=IGF2R PE=1 SV=3//0
scaffold129	167181	G	A	0/1:1	0/0:0	0/0:0	0/0:0	0/0:0	0/1:0	fugu_GLEAN_10002525	--	sp|P11717|MPRI_HUMAN Cation-independent mannose-6-phosphate receptor OS=Homo sapiens GN=IGF2R PE=1 SV=3//0
scaffold129	167250	A	T	1/1:0	1/1:0	1/1:0	1/1:0	1/1:0	1/1:0	fugu_GLEAN_10002525	--	sp|P11717|MPRI_HUMAN Cation-independent mannose-6-phosphate receptor OS=Homo sapiens GN=IGF2R PE=1 SV=3//0
scaffold129	168109	A	T	./.:0	./.:0	./.:0	./.:0	./.:0	1/1:0	--	--	--
scaffold129	169069	T	C	./.:0	1/1:0	./.:0	./.:0	1/1:0	1/1:0	--	--	--
scaffold129	169154	G	A	1/1:0	1/1:0	1/1:0	1/1:0	1/1:0	1/1:0	fugu_GLEAN_10002525	--	sp|P11717|MPRI_HUMAN Cation-independent mannose-6-phosphate receptor OS=Homo sapiens GN=IGF2R PE=1 SV=3//0
scaffold129	169178	G	A	0/1:0	0/1:2	0/0:0	0/1:2	0/0:0	0/1:5	fugu_GLEAN_10002525	--	sp|P11717|MPRI_HUMAN Cation-independent mannose-6-phosphate receptor OS=Homo sapiens GN=IGF2R PE=1 SV=3//0
scaffold129	169200	A	T	0/1:0	0/1:12	0/0:0	0/0:0	0/0:0	0/1:17	fugu_GLEAN_10002525	--	sp|P11717|MPRI_HUMAN Cation-independent mannose-6-phosphate receptor OS=Homo sapiens GN=IGF2R PE=1 SV=3//0
scaffold129	170037	G	A	0/0:0	0/0:0	0/0:0	0/1:3	0/0:0	0/0:0	fugu_GLEAN_10002525	--	sp|P11717|MPRI_HUMAN Cation-independent mannose-6-phosphate receptor OS=Homo sapiens GN=IGF2R PE=1 SV=3//0
scaffold129	170516	G	T	1/1:0	1/1:0	1/1:0	1/1:0	1/1:0	1/1:0	fugu_GLEAN_10002525	--	sp|P11717|MPRI_HUMAN Cation-independent mannose-6-phosphate receptor OS=Homo sapiens GN=IGF2R PE=1 SV=3//0
scaffold129	171169	G	A	0/1:4	0/1:0	0/1:0	0/1:0	0/1:0	1/1:0	fugu_GLEAN_10002525	--	sp|P11717|MPRI_HUMAN Cation-independent mannose-6-phosphate receptor OS=Homo sapiens GN=IGF2R PE=1 SV=3//0
scaffold129	171176	T	A	0/1:4	0/1:0	0/1:0	0/1:0	1/1:0	1/1:0	fugu_GLEAN_10002525	--	sp|P11717|MPRI_HUMAN Cation-independent mannose-6-phosphate receptor OS=Homo sapiens GN=IGF2R PE=1 SV=3//0
scaffold129	171247	G	A	0/1:0	1/1:0	0/0:0	1/1:0	1/1:0	./.:0	fugu_GLEAN_10002525	--	sp|P11717|MPRI_HUMAN Cation-independent mannose-6-phosphate receptor OS=Homo sapiens GN=IGF2R PE=1 SV=3//0
scaffold129	171273	A	C	0/1:3	1/1:0	0/1:0	1/1:0	1/1:0	./.:0	fugu_GLEAN_10002525	--	sp|P11717|MPRI_HUMAN Cation-independent mannose-6-phosphate receptor OS=Homo sapiens GN=IGF2R PE=1 SV=3//0
scaffold129	171313	A	G	0/1:3	0/0:0	1/1:0	0/0:0	0/0:0	1/1:0	fugu_GLEAN_10002525	--	sp|P11717|MPRI_HUMAN Cation-independent mannose-6-phosphate receptor OS=Homo sapiens GN=IGF2R PE=1 SV=3//0
scaffold129	171319	T	A	0/1:0	0/0:0	0/0:0	0/0:0	0/0:0	0/1:0	fugu_GLEAN_10002525	--	sp|P11717|MPRI_HUMAN Cation-independent mannose-6-phosphate receptor OS=Homo sapiens GN=IGF2R PE=1 SV=3//0
scaffold129	171336	A	T	0/1:0	0/1:5	0/1:0	0/0:0	0/1:0	0/1:0	fugu_GLEAN_10002525	--	sp|P11717|MPRI_HUMAN Cation-independent mannose-6-phosphate receptor OS=Homo sapiens GN=IGF2R PE=1 SV=3//0
scaffold129	172037	C	T	0/0:3	0/0:0	0/0:0	0/0:0	0/0:0	0/1:0	fugu_GLEAN_10002525	--	sp|P11717|MPRI_HUMAN Cation-independent mannose-6-phosphate receptor OS=Homo sapiens GN=IGF2R PE=1 SV=3//0
scaffold129	172559	A	T	0/1:5	1/1:0	0/0:0	0/1:2	0/1:0	0/1:2	fugu_GLEAN_10002525	--	sp|P11717|MPRI_HUMAN Cation-independent mannose-6-phosphate receptor OS=Homo sapiens GN=IGF2R PE=1 SV=3//0
scaffold129	172567	G	T	1/1:0	1/1:0	1/1:0	1/1:0	1/1:0	1/1:0	fugu_GLEAN_10002525	--	sp|P11717|MPRI_HUMAN Cation-independent mannose-6-phosphate receptor OS=Homo sapiens GN=IGF2R PE=1 SV=3//0
scaffold129	172846	T	C	0/0:0	0/0:0	0/0:0	0/1:0	0/0:0	0/0:0	fugu_GLEAN_10002525	--	sp|P11717|MPRI_HUMAN Cation-independent mannose-6-phosphate receptor OS=Homo sapiens GN=IGF2R PE=1 SV=3//0
scaffold129	172919	C	G	1/1:0	1/1:0	1/1:0	1/1:0	1/1:0	1/1:0	fugu_GLEAN_10002525	--	sp|P11717|MPRI_HUMAN Cation-independent mannose-6-phosphate receptor OS=Homo sapiens GN=IGF2R PE=1 SV=3//0
scaffold129	173283	C	A	1/1:0	1/1:0	1/1:0	1/1:0	1/1:0	1/1:0	fugu_GLEAN_10002525	--	sp|P11717|MPRI_HUMAN Cation-independent mannose-6-phosphate receptor OS=Homo sapiens GN=IGF2R PE=1 SV=3//0
scaffold129	173351	C	G	1/1:0	1/1:0	1/1:0	1/1:0	1/1:0	1/1:0	fugu_GLEAN_10002525	--	sp|P11717|MPRI_HUMAN Cation-independent mannose-6-phosphate receptor OS=Homo sapiens GN=IGF2R PE=1 SV=3//0
scaffold129	173395	A	G	0/1:0	0/1:3	0/0:0	0/1:3	0/0:0	0/1:0	fugu_GLEAN_10002525	--	sp|P11717|MPRI_HUMAN Cation-independent mannose-6-phosphate receptor OS=Homo sapiens GN=IGF2R PE=1 SV=3//0
scaffold129	173803	A	C	0/0:0	0/0:0	0/0:0	0/0:0	0/0:0	0/1:2	fugu_GLEAN_10002525	--	sp|P11717|MPRI_HUMAN Cation-independent mannose-6-phosphate receptor OS=Homo sapiens GN=IGF2R PE=1 SV=3//0
scaffold129	173846	G	A	0/0:0	0/0:0	0/0:0	0/1:6	0/0:0	0/0:0	fugu_GLEAN_10002525	--	sp|P11717|MPRI_HUMAN Cation-independent mannose-6-phosphate receptor OS=Homo sapiens GN=IGF2R PE=1 SV=3//0
scaffold129	173851	C	T	0/1:2	0/1:4	0/0:0	0/0:0	0/0:0	0/1:2	fugu_GLEAN_10002525	--	sp|P11717|MPRI_HUMAN Cation-independent mannose-6-phosphate receptor OS=Homo sapiens GN=IGF2R PE=1 SV=3//0
scaffold129	174027	G	A	0/1:0	0/1:5	0/0:0	0/1:3	0/1:3	0/1:0	fugu_GLEAN_10002525	--	sp|P11717|MPRI_HUMAN Cation-independent mannose-6-phosphate receptor OS=Homo sapiens GN=IGF2R PE=1 SV=3//0
scaffold129	174302	T	C	1/1:0	1/1:0	1/1:0	1/1:0	1/1:0	1/1:0	fugu_GLEAN_10002525	--	sp|P11717|MPRI_HUMAN Cation-independent mannose-6-phosphate receptor OS=Homo sapiens GN=IGF2R PE=1 SV=3//0
scaffold129	174648	A	G	./.:0	./.:0	./.:0	1/1:0	1/1:0	1/1:0	--	--	--
scaffold129	174752	G	C	1/1:0	1/1:0	1/1:0	1/1:0	1/1:0	1/1:0	fugu_GLEAN_10002525	--	sp|P11717|MPRI_HUMAN Cation-independent mannose-6-phosphate receptor OS=Homo sapiens GN=IGF2R PE=1 SV=3//0
scaffold129	174756	A	T	0/1:2	0/1:0	0/0:0	0/0:0	0/1:0	0/1:0	fugu_GLEAN_10002525	--	sp|P11717|MPRI_HUMAN Cation-independent mannose-6-phosphate receptor OS=Homo sapiens GN=IGF2R PE=1 SV=3//0
scaffold129	174757	A	C	0/1:2	0/1:0	0/0:0	0/0:0	0/1:0	0/1:0	fugu_GLEAN_10002525	--	sp|P11717|MPRI_HUMAN Cation-independent mannose-6-phosphate receptor OS=Homo sapiens GN=IGF2R PE=1 SV=3//0
scaffold129	175048	T	C	1/1:0	1/1:0	1/1:0	1/1:0	./.:0	./.:0	--	--	--
scaffold129	175220	C	T	0/1:1	1/1:0	0/0:0	0/1:11	0/1:4	0/1:0	fugu_GLEAN_10002525	--	sp|P11717|MPRI_HUMAN Cation-independent mannose-6-phosphate receptor OS=Homo sapiens GN=IGF2R PE=1 SV=3//0
scaffold129	175750	C	T	0/1:0	0/0:0	0/1:10	0/1:3	0/1:6	0/1:3	fugu_GLEAN_10002525	--	sp|P11717|MPRI_HUMAN Cation-independent mannose-6-phosphate receptor OS=Homo sapiens GN=IGF2R PE=1 SV=3//0
scaffold129	175819	C	T	0/1:2	0/0:0	0/1:2	0/1:0	0/1:0	0/1:0	fugu_GLEAN_10002525	--	sp|P11717|MPRI_HUMAN Cation-independent mannose-6-phosphate receptor OS=Homo sapiens GN=IGF2R PE=1 SV=3//0
scaffold129	175998	A	G	./.:0	./.:0	1/1:0	./.:0	./.:0	1/1:0	--	--	--
scaffold129	176070	C	T	0/1:0	0/0:0	0/1:7	0/1:0	0/0:0	0/1:3	fugu_GLEAN_10002525	--	sp|P11717|MPRI_HUMAN Cation-independent mannose-6-phosphate receptor OS=Homo sapiens GN=IGF2R PE=1 SV=3//0
scaffold129	176088	G	A	0/1:6	1/1:0	0/1:10	0/1:0	1/1:0	0/1:0	fugu_GLEAN_10002525	--	sp|P11717|MPRI_HUMAN Cation-independent mannose-6-phosphate receptor OS=Homo sapiens GN=IGF2R PE=1 SV=3//0
scaffold129	176611	G	A	0/0:0	0/0:0	0/1:2	0/1:7	0/1:0	0/1:3	fugu_GLEAN_10002525	--	sp|P11717|MPRI_HUMAN Cation-independent mannose-6-phosphate receptor OS=Homo sapiens GN=IGF2R PE=1 SV=3//0
scaffold129	176641	T	C	1/1:0	1/1:0	0/1:4	0/1:2	0/1:0	0/1:10	fugu_GLEAN_10002525	--	sp|P11717|MPRI_HUMAN Cation-independent mannose-6-phosphate receptor OS=Homo sapiens GN=IGF2R PE=1 SV=3//0
scaffold129	176686	T	G	0/1:0	0/1:6	0/1:3	0/1:3	0/1:0	0/0:0	fugu_GLEAN_10002525	--	sp|P11717|MPRI_HUMAN Cation-independent mannose-6-phosphate receptor OS=Homo sapiens GN=IGF2R PE=1 SV=3//0
scaffold129	176903	A	T	0/1:5	0/0:0	0/1:10	0/1:0	0/1:0	0/1:0	fugu_GLEAN_10002525	--	sp|P11717|MPRI_HUMAN Cation-independent mannose-6-phosphate receptor OS=Homo sapiens GN=IGF2R PE=1 SV=3//0
scaffold129	176910	T	C	0/1:2	1/1:0	0/1:10	0/1:5	0/1:0	0/1:0	fugu_GLEAN_10002525	--	sp|P11717|MPRI_HUMAN Cation-independent mannose-6-phosphate receptor OS=Homo sapiens GN=IGF2R PE=1 SV=3//0
scaffold129	177043	C	T	./.:0	0/0:0	./.:0	0/1:0	0/0:0	./.:0	--	--	--
scaffold129	177349	G	A	0/0:0	0/0:0	0/1:4	0/0:0	0/0:0	0/0:0	fugu_GLEAN_10002525	--	sp|P11717|MPRI_HUMAN Cation-independent mannose-6-phosphate receptor OS=Homo sapiens GN=IGF2R PE=1 SV=3//0
scaffold129	177434	C	T	0/0:0	0/0:0	0/0:0	0/1:0	0/0:0	0/0:0	fugu_GLEAN_10002525	--	sp|P11717|MPRI_HUMAN Cation-independent mannose-6-phosphate receptor OS=Homo sapiens GN=IGF2R PE=1 SV=3//0
scaffold129	177688	G	A	0/0:0	0/0:0	0/1:7	0/0:0	0/1:11	0/0:0	fugu_GLEAN_10002525	--	sp|P11717|MPRI_HUMAN Cation-independent mannose-6-phosphate receptor OS=Homo sapiens GN=IGF2R PE=1 SV=3//0
scaffold129	178110	A	G	1/1:0	1/1:0	1/1:0	1/1:0	1/1:0	1/1:0	fugu_GLEAN_10002525	--	sp|P11717|MPRI_HUMAN Cation-independent mannose-6-phosphate receptor OS=Homo sapiens GN=IGF2R PE=1 SV=3//0
scaffold129	178175	A	G	1/1:0	1/1:0	1/1:0	1/1:0	1/1:0	1/1:0	fugu_GLEAN_10002525	--	sp|P11717|MPRI_HUMAN Cation-independent mannose-6-phosphate receptor OS=Homo sapiens GN=IGF2R PE=1 SV=3//0
scaffold129	178799	G	A	0/1:4	1/1:0	0/0:0	0/1:2	0/1:2	0/1:2	fugu_GLEAN_10002525	--	sp|P11717|MPRI_HUMAN Cation-independent mannose-6-phosphate receptor OS=Homo sapiens GN=IGF2R PE=1 SV=3//0
scaffold129	178840	G	C	1/1:3	1/1:0	0/1:3	1/1:10	0/1:3	0/1:0	fugu_GLEAN_10002525	--	sp|P11717|MPRI_HUMAN Cation-independent mannose-6-phosphate receptor OS=Homo sapiens GN=IGF2R PE=1 SV=3//0
scaffold129	178902	G	C	1/1:0	1/1:2	1/1:0	0/1:2	0/1:5	1/1:0	fugu_GLEAN_10002525	--	sp|P11717|MPRI_HUMAN Cation-independent mannose-6-phosphate receptor OS=Homo sapiens GN=IGF2R PE=1 SV=3//0
scaffold129	179029	A	T	0/0:0	0/1:14	0/0:0	0/0:0	0/0:0	0/0:0	fugu_GLEAN_10002525	--	sp|P11717|MPRI_HUMAN Cation-independent mannose-6-phosphate receptor OS=Homo sapiens GN=IGF2R PE=1 SV=3//0
scaffold129	179284	A	G	1/1:0	1/1:0	1/1:0	1/1:0	1/1:0	1/1:0	fugu_GLEAN_10002525	--	sp|P11717|MPRI_HUMAN Cation-independent mannose-6-phosphate receptor OS=Homo sapiens GN=IGF2R PE=1 SV=3//0
scaffold129	179338	C	T	0/1:0	0/1:0	0/0:0	0/1:0	0/1:0	0/1:5	fugu_GLEAN_10002525	--	sp|P11717|MPRI_HUMAN Cation-independent mannose-6-phosphate receptor OS=Homo sapiens GN=IGF2R PE=1 SV=3//0
scaffold129	179371	T	A	0/1:4	0/1:1	0/0:0	0/1:2	0/1:0	0/1:0	fugu_GLEAN_10002525	--	sp|P11717|MPRI_HUMAN Cation-independent mannose-6-phosphate receptor OS=Homo sapiens GN=IGF2R PE=1 SV=3//0
scaffold129	179560	G	A	0/1:0	0/0:0	0/0:0	0/1:0	0/0:0	0/1:6	fugu_GLEAN_10002525	--	sp|P11717|MPRI_HUMAN Cation-independent mannose-6-phosphate receptor OS=Homo sapiens GN=IGF2R PE=1 SV=3//0
scaffold129	179843	A	G	1/1:0	1/1:0	1/1:0	1/1:0	1/1:0	1/1:0	fugu_GLEAN_10002525	--	sp|P11717|MPRI_HUMAN Cation-independent mannose-6-phosphate receptor OS=Homo sapiens GN=IGF2R PE=1 SV=3//0
scaffold129	179848	C	T	0/1:1	0/0:0	0/1:1	0/1:0	0/1:4	0/1:0	fugu_GLEAN_10002525	--	sp|P11717|MPRI_HUMAN Cation-independent mannose-6-phosphate receptor OS=Homo sapiens GN=IGF2R PE=1 SV=3//0
scaffold129	180455	C	T	0/0:0	0/0:0	0/0:0	0/1:17	0/0:0	0/0:0	fugu_GLEAN_10002525	--	sp|P11717|MPRI_HUMAN Cation-independent mannose-6-phosphate receptor OS=Homo sapiens GN=IGF2R PE=1 SV=3//0
scaffold129	180524	G	A	0/1:2	0/1:0	0/1:3	0/1:13	1/1:0	0/1:0	fugu_GLEAN_10002525	--	sp|P11717|MPRI_HUMAN Cation-independent mannose-6-phosphate receptor OS=Homo sapiens GN=IGF2R PE=1 SV=3//0
scaffold129	181551	C	T	0/0:0	0/0:0	0/0:0	0/0:4	0/0:0	0/1:0	--	--	--
scaffold129	182058	G	A	0/1:4	0/1:23	0/1:0	0/1:0	0/1:4	0/1:6	fugu_GLEAN_10002525	--	sp|P11717|MPRI_HUMAN Cation-independent mannose-6-phosphate receptor OS=Homo sapiens GN=IGF2R PE=1 SV=3//0
scaffold129	182423	C	A	0/1:0	./.:0	./.:0	1/1:0	./.:0	1/1:0	--	--	--
scaffold129	182455	G	A	0/1:13	0/0:0	0/1:6	0/1:2	0/1:11	0/1:11	fugu_GLEAN_10002525	--	sp|P11717|MPRI_HUMAN Cation-independent mannose-6-phosphate receptor OS=Homo sapiens GN=IGF2R PE=1 SV=3//0
scaffold129	182477	G	A	0/0:3	0/1:1	0/1:8	0/1:1	0/1:1	0/0:0	fugu_GLEAN_10002525	--	sp|P11717|MPRI_HUMAN Cation-independent mannose-6-phosphate receptor OS=Homo sapiens GN=IGF2R PE=1 SV=3//0
scaffold129	182700	C	T	1/1:0	1/1:0	1/1:0	1/1:0	1/1:0	1/1:0	fugu_GLEAN_10002525	--	sp|P11717|MPRI_HUMAN Cation-independent mannose-6-phosphate receptor OS=Homo sapiens GN=IGF2R PE=1 SV=3//0
scaffold129	182759	C	T	0/0:3	0/0:0	0/1:0	0/0:0	0/0:0	0/0:0	fugu_GLEAN_10002525	--	sp|P11717|MPRI_HUMAN Cation-independent mannose-6-phosphate receptor OS=Homo sapiens GN=IGF2R PE=1 SV=3//0
scaffold129	183319	C	G	1/1:0	1/1:0	1/1:0	1/1:0	1/1:0	1/1:0	fugu_GLEAN_10002525	--	sp|P11717|MPRI_HUMAN Cation-independent mannose-6-phosphate receptor OS=Homo sapiens GN=IGF2R PE=1 SV=3//0
scaffold129	183370	C	T	0/0:0	0/1:8	0/0:0	0/1:0	0/0:6	0/0:0	fugu_GLEAN_10002525	--	sp|P11717|MPRI_HUMAN Cation-independent mannose-6-phosphate receptor OS=Homo sapiens GN=IGF2R PE=1 SV=3//0
scaffold129	183503	T	C	./.:0	0/1:0	./.:0	./.:0	0/1:0	0/1:0	--	--	--
scaffold129	183667	G	A	0/0:2	0/1:6	0/0:0	0/1:8	0/1:1	0/0:0	fugu_GLEAN_10002525	--	sp|P11717|MPRI_HUMAN Cation-independent mannose-6-phosphate receptor OS=Homo sapiens GN=IGF2R PE=1 SV=3//0
scaffold129	183852	T	C	1/1:0	1/1:0	1/1:0	1/1:0	1/1:0	1/1:0	--	--	--
scaffold129	184085	G	A	0/1:0	1/1:0	0/1:1	0/1:0	0/1:0	0/1:7	--	--	--
scaffold129	184096	C	A	0/0:4	0/1:7	0/1:0	0/1:6	0/1:13	0/0:0	--	--	--
scaffold129	184227	C	T	1/1:0	1/1:0	1/1:0	1/1:0	1/1:0	1/1:0	--	--	--
scaffold129	184244	C	T	0/0:0	0/0:3	0/0:0	0/1:2	0/0:0	0/0:0	--	--	--
scaffold129	184370	G	C	1/1:0	1/1:0	1/1:0	1/1:0	1/1:0	1/1:0	--	--	--
scaffold129	184449	C	T	1/1:0	1/1:0	1/1:0	1/1:0	1/1:0	1/1:0	--	--	--
scaffold129	184463	C	T	1/1:0	1/1:0	1/1:0	1/1:0	1/1:0	1/1:0	--	--	--
scaffold129	184706	G	A	0/0:0	0/1:3	0/0:0	0/0:0	0/0:0	0/0:0	--	--	--
scaffold129	184784	C	T	1/1:0	1/1:0	1/1:0	1/1:0	1/1:0	1/1:0	--	--	--
scaffold129	184798	G	A	0/0:0	0/0:0	0/0:0	1/1:0	0/0:0	0/0:0	--	--	--
scaffold129	184802	C	T	0/1:3	1/1:0	1/1:0	0/0:0	1/1:0	0/1:0	--	--	--
scaffold129	184823	A	T	0/1:0	1/1:0	1/1:0	1/1:0	1/1:0	0/1:0	--	--	--
scaffold129	184867	A	T	1/1:0	1/1:0	1/1:0	1/1:0	1/1:0	1/1:0	--	--	--
scaffold129	185298	G	A	1/1:0	1/1:0	1/1:0	1/1:0	1/1:0	1/1:0	--	--	--
scaffold129	185340	G	A	1/1:0	1/1:0	1/1:0	1/1:0	1/1:0	1/1:0	--	--	--
scaffold129	185346	A	C	1/1:0	1/1:0	1/1:0	1/1:0	1/1:0	1/1:0	--	--	--
scaffold129	185425	T	C	1/1:0	1/1:0	1/1:0	1/1:0	1/1:0	1/1:0	--	--	--
scaffold129	185505	T	G	1/1:0	1/1:0	1/1:0	1/1:0	1/1:0	1/1:0	--	--	--
scaffold129	185509	C	T	1/1:0	1/1:0	1/1:0	1/1:0	1/1:0	1/1:0	--	--	--
scaffold129	185577	T	C	1/1:0	1/1:0	1/1:0	1/1:0	1/1:0	1/1:0	--	--	--
scaffold129	187878	T	C	1/1:0	./.:0	./.:0	./.:0	1/1:0	./.:0	fugu_GLEAN_10002526	--	sp|O02713|S22A2_PIG Solute carrier family 22 member 2 OS=Sus scrofa GN=SLC22A2 PE=2 SV=1//0
scaffold129	190283	T	G	1/1:0	./.:0	./.:0	./.:0	1/1:0	./.:0	fugu_GLEAN_10002526	--	sp|O02713|S22A2_PIG Solute carrier family 22 member 2 OS=Sus scrofa GN=SLC22A2 PE=2 SV=1//0
scaffold129	190288	A	C	1/1:0	./.:0	./.:0	./.:0	1/1:0	./.:0	fugu_GLEAN_10002526	--	sp|O02713|S22A2_PIG Solute carrier family 22 member 2 OS=Sus scrofa GN=SLC22A2 PE=2 SV=1//0
scaffold129	191983	C	T	./.:0	./.:0	./.:0	./.:0	0/1:0	./.:0	--	--	--
scaffold129	192031	C	G	./.:0	./.:0	./.:0	./.:0	0/1:0	./.:0	--	--	--
scaffold129	192129	G	A	./.:0	./.:0	./.:0	./.:0	1/1:0	1/1:0	--	--	--
scaffold129	192277	C	T	./.:0	./.:0	./.:0	./.:0	0/1:0	1/1:0	--	--	--
scaffold129	192734	G	A	0/1:0	0/0:0	1/1:0	0/1:0	0/0:0	0/0:0	--	--	--
scaffold129	192940	T	C	0/0:0	0/0:0	0/0:0	1/1:0	0/1:0	0/0:0	--	--	--
scaffold129	192942	G	A	1/1:0	1/1:0	1/1:0	0/0:0	0/1:0	1/1:0	--	--	--
scaffold129	193138	G	T	1/1:0	1/1:0	1/1:0	1/1:0	1/1:0	1/1:0	--	--	--
scaffold129	193157	G	A	0/1:0	0/1:3	0/0:0	0/0:0	0/0:0	0/1:0	--	--	--
scaffold129	193235	C	T	0/1:4	0/1:8	1/1:0	0/1:0	0/1:0	0/1:4	fugu_GLEAN_10002527	--	sp|O02713|S22A2_PIG Solute carrier family 22 member 2 OS=Sus scrofa GN=SLC22A2 PE=2 SV=1//1.036e-167
scaffold129	193325	G	A	0/1:0	0/1:10	0/1:2	0/0:0	0/1:0	0/1:3	fugu_GLEAN_10002527	--	sp|O02713|S22A2_PIG Solute carrier family 22 member 2 OS=Sus scrofa GN=SLC22A2 PE=2 SV=1//1.036e-167
scaffold129	193456	G	C	0/1:2	0/1:11	0/0:0	0/0:0	0/0:0	0/1:3	fugu_GLEAN_10002527	--	sp|O02713|S22A2_PIG Solute carrier family 22 member 2 OS=Sus scrofa GN=SLC22A2 PE=2 SV=1//1.036e-167
scaffold129	195255	G	A	./.:0	./.:0	./.:0	1/1:0	1/1:0	./.:0	--	--	--
scaffold129	195979	C	T	1/1:0	1/1:0	1/1:0	1/1:0	1/1:0	1/1:0	fugu_GLEAN_10002527	--	sp|O02713|S22A2_PIG Solute carrier family 22 member 2 OS=Sus scrofa GN=SLC22A2 PE=2 SV=1//1.036e-167
scaffold129	196293	G	A	0/1:0	0/0:0	./.:0	0/1:0	0/0:0	0/0:0	fugu_GLEAN_10002527	--	sp|O02713|S22A2_PIG Solute carrier family 22 member 2 OS=Sus scrofa GN=SLC22A2 PE=2 SV=1//1.036e-167
scaffold129	196500	A	G	1/1:0	1/1:0	1/1:0	1/1:0	1/1:0	1/1:0	fugu_GLEAN_10002527	--	sp|O02713|S22A2_PIG Solute carrier family 22 member 2 OS=Sus scrofa GN=SLC22A2 PE=2 SV=1//1.036e-167
scaffold129	196832	T	A	./.:0	1/1:0	1/1:0	./.:0	1/1:0	./.:0	--	--	--
scaffold129	197055	C	T	0/1:2	0/1:1	0/1:6	1/1:0	0/1:3	0/1:0	fugu_GLEAN_10002527	--	sp|O02713|S22A2_PIG Solute carrier family 22 member 2 OS=Sus scrofa GN=SLC22A2 PE=2 SV=1//1.036e-167
scaffold129	197059	G	A	0/1:4	0/1:1	0/1:3	0/0:0	0/1:3	0/1:2	fugu_GLEAN_10002527	--	sp|O02713|S22A2_PIG Solute carrier family 22 member 2 OS=Sus scrofa GN=SLC22A2 PE=2 SV=1//1.036e-167
scaffold129	197215	T	C	0/1:0	1/1:0	0/1:0	0/1:0	0/1:0	0/1:0	--	--	--
scaffold129	197226	G	A	0/1:0	1/1:0	0/1:0	1/1:0	0/1:0	0/1:0	--	--	--
scaffold129	197254	C	T	0/0:0	0/1:16	0/0:0	0/1:0	0/0:0	0/0:0	--	--	--
scaffold129	197306	C	T	0/1:10	1/1:0	0/1:0	1/1:0	0/1:4	0/1:0	--	--	--
scaffold129	197504	G	C	1/1:0	1/1:0	1/1:0	1/1:0	1/1:0	1/1:0	--	--	--
scaffold129	197512	T	C	0/0:0	0/1:0	0/0:0	0/1:0	0/1:3	0/0:0	--	--	--
scaffold129	197711	A	T	0/1:7	0/1:0	0/1:0	0/1:0	0/1:0	0/1:0	--	--	--
scaffold129	197725	C	A	0/0:0	0/0:0	0/1:0	0/0:0	0/1:0	0/0:0	--	--	--
scaffold129	197729	A	T	0/1:0	0/0:0	0/0:0	0/1:0	0/0:0	0/0:0	--	--	--
scaffold129	197730	T	A	0/1:0	0/0:0	0/0:0	0/1:0	0/0:0	0/0:0	--	--	--
scaffold129	198325	G	A	0/0:0	0/1:0	0/0:0	0/0:0	0/0:0	0/0:0	--	--	--
scaffold129	198329	C	T	0/0:0	0/0:0	0/0:0	0/1:0	0/1:0	0/0:0	--	--	--
scaffold129	198562	A	G	0/1:0	0/1:0	0/1:4	0/1:0	0/1:5	0/1:5	--	--	--
scaffold129	198689	C	T	1/1:0	1/1:0	1/1:0	1/1:0	1/1:0	1/1:0	--	--	--
scaffold129	199060	G	A	0/0:3	0/0:0	0/1:7	0/0:0	0/1:9	0/0:0	--	--	--
scaffold129	199111	C	T	0/0:8	0/0:0	0/0:0	0/1:3	0/0:4	0/1:3	--	--	--
scaffold129	199115	C	T	0/1:0	0/0:0	0/0:0	0/0:0	0/0:0	0/1:5	--	--	--
scaffold129	199191	C	T	0/1:1	0/1:0	0/1:7	0/1:2	0/1:1	0/1:0	--	--	--
scaffold129	200015	G	A	0/0:0	0/0:0	0/1:2	0/0:0	0/1:1	0/0:0	--	--	--
scaffold129	200662	T	C	1/1:0	1/1:0	1/1:0	./.:0	1/1:0	./.:0	--	--	--
scaffold129	200680	C	T	1/1:0	1/1:0	1/1:0	./.:0	1/1:0	./.:0	--	--	--
scaffold129	200737	T	A	0/1:0	0/1:0	0/1:0	./.:0	0/1:0	0/0:0	--	--	--
scaffold129	200895	A	G	1/1:0	1/1:0	1/1:0	./.:0	1/1:0	1/1:0	--	--	--
scaffold129	200947	A	T	0/1:0	0/0:0	0/0:0	./.:0	0/0:0	0/1:0	--	--	--
scaffold129	201728	C	T	1/1:0	1/1:0	0/1:0	1/1:0	0/1:3	0/1:3	--	--	--
scaffold129	202245	A	T	0/1:0	0/0:0	0/0:0	0/1:0	0/1:2	0/1:7	--	--	--
scaffold129	202373	T	C	0/1:4	0/1:2	0/1:3	0/1:0	0/1:0	0/1:0	--	--	--
scaffold129	202529	C	T	0/1:0	0/0:0	0/0:0	0/1:0	0/0:0	0/1:0	--	--	--
scaffold129	202985	G	A	1/1:0	1/1:0	1/1:0	1/1:0	1/1:0	1/1:0	--	--	--
scaffold129	203975	T	C	1/1:0	1/1:0	1/1:0	1/1:0	1/1:0	1/1:0	--	--	--
scaffold129	204070	G	A	0/1:0	0/1:0	0/0:0	./.:0	./.:0	0/1:0	--	--	--
scaffold129	204220	T	C	1/1:0	1/1:0	1/1:0	1/1:0	1/1:0	1/1:0	--	--	--
scaffold129	204232	C	T	0/1:0	0/1:0	0/1:0	0/1:0	0/1:12	0/1:0	--	--	--
scaffold129	204262	T	C	0/0:0	0/1:4	0/0:0	0/1:0	0/1:27	0/0:0	--	--	--
scaffold129	204785	G	C	0/0:0	0/0:5	0/0:0	0/1:0	0/0:0	0/0:0	--	--	--
scaffold129	204803	T	A	0/0:0	0/0:0	0/0:0	0/1:0	0/0:0	0/0:0	--	--	--
scaffold129	204805	A	G	0/0:0	0/0:0	0/0:0	0/1:0	0/0:0	0/0:0	--	--	--
scaffold129	204998	C	T	0/0:0	0/1:1	0/0:0	0/0:0	0/0:0	0/0:0	--	--	--
scaffold129	205022	G	T	1/1:0	1/1:0	1/1:0	1/1:0	1/1:0	1/1:0	--	--	--
scaffold129	205432	C	T	./.:0	./.:0	0/0:0	0/1:0	1/1:0	./.:0	--	--	--
scaffold129	205514	C	A	0/1:0	0/0:0	0/0:0	0/0:0	0/0:0	0/1:0	--	--	--
scaffold129	244394	A	G	1/1:0	./.:0	./.:0	./.:0	./.:0	./.:0	fugu_GLEAN_10002530	--	sp|Q5RJA1|RFX6_DANRE DNA-binding protein RFX6 OS=Danio rerio GN=rfx6 PE=2 SV=2//0
scaffold129	245045	C	T	0/1:0	1/1:0	./.:0	./.:0	./.:0	./.:0	fugu_GLEAN_10002530	--	sp|Q5RJA1|RFX6_DANRE DNA-binding protein RFX6 OS=Danio rerio GN=rfx6 PE=2 SV=2//0
scaffold129	281123	G	A	0/1:0	0/0:0	0/1:0	./.:0	./.:0	0/1:0	--	--	--
scaffold129	281360	T	A	0/1:5	0/1:15	0/1:0	0/0:0	0/0:0	0/1:0	--	--	--
scaffold129	281403	A	C	0/1:4	0/1:6	0/1:0	0/0:0	0/0:0	0/1:0	--	--	--
scaffold129	281884	G	C	1/1:0	1/1:0	1/1:0	1/1:0	1/1:0	1/1:0	fugu_GLEAN_10002531	--	sp|Q2KJY2|KI26B_HUMAN Kinesin-like protein KIF26B OS=Homo sapiens GN=KIF26B PE=2 SV=1//2.12658e-08
scaffold129	282239	G	A	0/1:0	0/0:0	0/1:8	0/0:0	0/0:0	0/0:0	fugu_GLEAN_10002531	--	sp|Q2KJY2|KI26B_HUMAN Kinesin-like protein KIF26B OS=Homo sapiens GN=KIF26B PE=2 SV=1//2.12658e-08
scaffold129	282243	C	T	0/1:0	0/0:0	0/0:0	0/0:0	0/0:0	0/0:0	fugu_GLEAN_10002531	--	sp|Q2KJY2|KI26B_HUMAN Kinesin-like protein KIF26B OS=Homo sapiens GN=KIF26B PE=2 SV=1//2.12658e-08
scaffold129	282384	C	T	0/1:0	0/0:0	0/1:0	./.:0	./.:0	./.:0	--	--	--
scaffold129	282387	C	A	0/1:0	0/0:0	0/1:0	./.:0	./.:0	./.:0	--	--	--
scaffold129	282409	G	A	0/1:0	0/1:0	0/1:0	./.:0	./.:0	./.:0	--	--	--
scaffold129	282736	A	G	0/1:2	0/1:0	0/1:12	./.:0	./.:0	./.:0	--	--	--
scaffold129	282762	C	T	0/1:0	0/0:0	0/1:7	0/1:0	./.:0	./.:0	--	--	--
scaffold129	282934	A	G	0/1:8	0/0:0	0/1:3	0/0:0	./.:0	0/1:0	--	--	--
scaffold129	282939	A	G	0/1:4	0/0:0	0/1:6	0/0:0	./.:0	0/1:0	--	--	--
scaffold129	282991	G	A	0/1:3	0/1:0	0/0:0	0/0:0	./.:0	0/0:0	--	--	--
scaffold129	283070	A	G	0/1:0	1/1:0	0/1:0	1/1:0	./.:0	1/1:0	fugu_GLEAN_10002531	--	sp|Q2KJY2|KI26B_HUMAN Kinesin-like protein KIF26B OS=Homo sapiens GN=KIF26B PE=2 SV=1//2.12658e-08
scaffold129	283176	G	C	1/1:0	1/1:0	1/1:0	1/1:0	./.:0	1/1:0	fugu_GLEAN_10002531	--	sp|Q2KJY2|KI26B_HUMAN Kinesin-like protein KIF26B OS=Homo sapiens GN=KIF26B PE=2 SV=1//2.12658e-08
scaffold129	283278	A	C	0/1:0	0/0:0	0/1:0	./.:0	./.:0	0/0:0	--	--	--
scaffold129	283333	A	G	1/1:0	1/1:0	1/1:0	./.:0	./.:0	1/1:0	--	--	--
scaffold129	283441	A	G	0/0:0	0/1:0	0/1:0	./.:0	./.:0	0/0:0	fugu_GLEAN_10002531	--	sp|Q2KJY2|KI26B_HUMAN Kinesin-like protein KIF26B OS=Homo sapiens GN=KIF26B PE=2 SV=1//2.12658e-08
scaffold129	283543	G	T	0/1:3	0/1:0	0/1:0	./.:0	./.:0	./.:0	--	--	--
scaffold129	283595	C	G	1/1:0	1/1:0	0/1:3	./.:0	./.:0	./.:0	--	--	--
scaffold129	284128	A	G	0/1:0	0/1:0	1/1:0	./.:0	./.:0	./.:0	--	--	--
scaffold129	284144	A	G	0/1:0	0/1:0	1/1:0	./.:0	./.:0	./.:0	--	--	--
scaffold129	284204	A	G	0/1:0	0/1:0	0/0:0	./.:0	./.:0	./.:0	--	--	--
scaffold129	284283	C	G	1/1:0	1/1:0	./.:0	./.:0	./.:0	./.:0	--	--	--
scaffold129	284319	A	T	1/1:0	1/1:0	./.:0	./.:0	./.:0	./.:0	--	--	--
scaffold129	284406	G	T	0/1:0	0/1:0	1/1:0	./.:0	./.:0	./.:0	--	--	--
scaffold129	284412	A	G	0/1:0	0/1:0	1/1:0	./.:0	./.:0	./.:0	--	--	--
scaffold129	284418	A	T	0/1:0	0/1:0	0/0:0	./.:0	./.:0	./.:0	--	--	--
scaffold129	284469	T	C	1/1:0	1/1:0	1/1:0	./.:0	./.:0	./.:0	--	--	--
scaffold129	284480	A	G	0/1:0	0/0:0	0/1:4	./.:0	./.:0	./.:0	--	--	--
scaffold129	284537	G	A	0/1:0	0/1:0	1/1:0	./.:0	./.:0	./.:0	--	--	--
scaffold129	284634	C	T	0/1:0	0/0:0	0/0:0	./.:0	./.:0	./.:0	--	--	--
scaffold129	284867	G	T	0/0:0	0/1:0	0/0:0	0/0:0	./.:0	0/0:0	fugu_GLEAN_10002531	--	sp|Q2KJY2|KI26B_HUMAN Kinesin-like protein KIF26B OS=Homo sapiens GN=KIF26B PE=2 SV=1//2.12658e-08
scaffold129	284876	G	A	0/1:3	0/0:0	0/1:0	0/0:0	./.:0	0/0:0	fugu_GLEAN_10002531	--	sp|Q2KJY2|KI26B_HUMAN Kinesin-like protein KIF26B OS=Homo sapiens GN=KIF26B PE=2 SV=1//2.12658e-08
scaffold129	284966	A	G	0/1:0	0/0:0	./.:0	./.:0	./.:0	0/1:0	--	--	--
scaffold129	285151	T	A	1/1:0	1/1:0	./.:0	./.:0	./.:0	1/1:0	--	--	--
scaffold129	285195	C	T	0/1:0	0/0:0	0/0:0	./.:0	./.:0	0/1:0	--	--	--
scaffold129	285196	G	A	0/1:0	0/1:0	0/1:0	./.:0	./.:0	0/0:0	--	--	--
scaffold129	286578	C	T	0/0:0	0/0:0	0/0:0	0/1:0	./.:0	0/0:0	fugu_GLEAN_10002531	--	sp|Q2KJY2|KI26B_HUMAN Kinesin-like protein KIF26B OS=Homo sapiens GN=KIF26B PE=2 SV=1//2.12658e-08
scaffold129	286741	C	G	0/1:0	1/1:0	0/1:4	./.:0	0/1:0	./.:0	fugu_GLEAN_10002531	--	sp|Q2KJY2|KI26B_HUMAN Kinesin-like protein KIF26B OS=Homo sapiens GN=KIF26B PE=2 SV=1//2.12658e-08
scaffold129	287212	T	C	1/1:0	./.:0	0/0:0	./.:0	./.:0	./.:0	--	--	--
scaffold129	287262	T	C	1/1:0	./.:0	0/0:0	./.:0	./.:0	./.:0	--	--	--
scaffold129	287312	A	T	1/1:0	./.:0	1/1:0	./.:0	./.:0	./.:0	--	--	--
scaffold129	287360	T	A	1/1:0	./.:0	0/1:0	./.:0	./.:0	./.:0	--	--	--
scaffold129	305651	C	T	0/0:0	0/0:0	0/0:0	0/1:0	0/1:0	0/1:0	--	--	--
scaffold129	305731	G	A	1/1:0	1/1:0	0/1:0	1/1:0	1/1:0	1/1:0	--	--	--
scaffold129	305759	T	G	1/1:0	1/1:0	0/0:0	0/1:3	1/1:0	0/1:0	--	--	--
scaffold129	305761	C	T	1/1:0	1/1:0	0/0:0	0/1:3	1/1:0	0/1:0	--	--	--
scaffold129	305780	A	G	1/1:0	1/1:0	1/1:0	1/1:0	1/1:0	1/1:0	--	--	--
scaffold129	306469	A	G	0/1:5	0/1:4	0/1:0	0/1:10	0/1:0	0/1:9	--	--	--
scaffold129	306623	G	A	0/1:6	0/0:0	0/0:0	0/0:0	0/0:0	0/1:0	--	--	--
scaffold129	306651	C	T	0/1:0	0/1:0	0/1:11	0/1:8	0/1:0	0/1:2	--	--	--
scaffold129	306667	A	T	0/1:5	0/1:0	0/1:0	0/1:6	0/1:0	0/1:6	--	--	--
scaffold129	306779	T	C	0/0:0	0/0:0	0/1:0	0/0:0	0/0:0	0/0:0	--	--	--
scaffold129	306808	G	A	0/0:0	0/1:3	0/0:0	0/1:3	0/1:0	0/0:0	--	--	--
scaffold129	307064	A	G	0/1:0	0/1:0	0/0:0	0/1:0	0/1:0	0/1:3	--	--	--
scaffold129	307158	C	T	0/0:0	0/1:2	0/0:0	0/1:0	0/1:0	0/1:0	--	--	--
scaffold129	307313	C	T	0/0:0	0/0:0	0/0:0	0/0:0	0/0:0	0/1:0	--	--	--
scaffold129	307347	G	T	0/0:0	0/1:0	0/1:0	0/1:6	0/1:2	0/1:16	--	--	--
scaffold129	308595	C	T	1/1:0	1/1:0	1/1:0	./.:0	1/1:0	1/1:0	--	--	--
scaffold129	308685	G	T	0/1:2	0/1:0	0/1:4	0/1:0	0/1:0	0/1:0	--	--	--
scaffold129	308897	A	G	0/1:2	0/0:0	0/1:2	0/0:0	0/0:0	0/0:0	--	--	--
scaffold129	308914	A	G	0/0:0	0/0:0	0/1:4	0/1:6	0/1:13	0/0:0	--	--	--
scaffold129	309070	G	T	0/1:0	0/1:2	1/1:0	0/1:5	0/1:2	0/1:6	--	--	--
scaffold129	309265	A	G	1/1:0	1/1:0	1/1:0	1/1:0	1/1:0	1/1:0	--	--	--
scaffold129	309279	A	C	0/0:0	0/1:0	0/0:0	0/0:0	0/0:0	0/0:0	--	--	--
scaffold129	309336	A	G	1/1:0	1/1:0	1/1:0	1/1:0	1/1:0	1/1:0	fugu_GLEAN_10002532	--	sp|Q00839|HNRPU_HUMAN Heterogeneous nuclear ribonucleoprotein U OS=Homo sapiens GN=HNRNPU PE=1 SV=6//7.67349e-10
scaffold129	311198	G	T	0/1:0	1/1:0	0/1:0	0/0:0	0/1:0	0/1:0	--	--	--
scaffold129	311238	T	G	0/1:0	0/1:0	0/0:0	0/0:0	0/0:0	0/0:0	--	--	--
scaffold129	311835	C	T	0/0:0	0/1:0	0/1:0	0/1:0	0/1:10	0/1:0	fugu_GLEAN_10002532	--	sp|Q00839|HNRPU_HUMAN Heterogeneous nuclear ribonucleoprotein U OS=Homo sapiens GN=HNRNPU PE=1 SV=6//7.67349e-10
scaffold129	312127	T	A	1/1:0	1/1:0	1/1:0	1/1:0	0/1:9	1/1:0	fugu_GLEAN_10002532	--	sp|Q00839|HNRPU_HUMAN Heterogeneous nuclear ribonucleoprotein U OS=Homo sapiens GN=HNRNPU PE=1 SV=6//7.67349e-10
scaffold129	312139	G	C	1/1:0	1/1:0	1/1:0	1/1:0	0/1:2	1/1:0	fugu_GLEAN_10002532	--	sp|Q00839|HNRPU_HUMAN Heterogeneous nuclear ribonucleoprotein U OS=Homo sapiens GN=HNRNPU PE=1 SV=6//7.67349e-10
scaffold129	312336	A	T	1/1:0	./.:0	./.:0	1/1:0	1/1:0	./.:0	fugu_GLEAN_10002532	--	sp|Q00839|HNRPU_HUMAN Heterogeneous nuclear ribonucleoprotein U OS=Homo sapiens GN=HNRNPU PE=1 SV=6//7.67349e-10
scaffold129	312519	G	A	0/0:0	0/0:0	./.:0	0/0:0	0/0:0	0/1:0	--	--	--
scaffold129	312531	A	T	1/1:0	1/1:0	./.:0	1/1:0	0/1:0	0/1:0	--	--	--
scaffold129	312801	C	T	0/0:0	0/0:2	0/0:0	0/0:0	0/0:0	0/1:1	--	--	--
scaffold129	313105	A	T	1/1:0	1/1:0	0/1:3	1/1:0	0/1:1	1/1:0	--	--	--
scaffold129	313293	C	G	0/1:0	0/0:0	0/0:0	0/0:0	0/0:0	0/0:0	--	--	--
scaffold129	313343	T	A	0/1:7	0/1:0	0/1:0	1/1:0	0/0:0	0/0:0	--	--	--
scaffold129	313408	C	T	1/1:0	1/1:0	1/1:0	1/1:0	1/1:0	1/1:0	--	--	--
scaffold129	313441	C	G	1/1:0	1/1:0	1/1:0	1/1:0	1/1:0	1/1:0	--	--	--
scaffold129	313454	T	C	1/1:0	1/1:0	1/1:0	1/1:0	1/1:0	1/1:0	--	--	--
scaffold129	323621	A	G	0/0:0	0/0:0	0/0:0	0/1:0	0/0:0	0/0:0	--	--	--
scaffold129	323936	G	A	1/1:0	./.:0	./.:0	./.:0	./.:0	./.:0	fugu_GLEAN_10002534	--	sp|Q5VT25|MRCKA_HUMAN Serine/threonine-protein kinase MRCK alpha OS=Homo sapiens GN=CDC42BPA PE=1 SV=1//4.21923e-20
scaffold129	360882	T	A	1/1:0	./.:0	./.:0	./.:0	./.:0	1/1:0	--	--	--
scaffold129	365944	G	A	0/0:0	0/0:0	0/0:0	0/0:0	0/0:0	0/1:0	fugu_GLEAN_10002535	--	sp|O54874|MRCKA_RAT Serine/threonine-protein kinase MRCK alpha OS=Rattus norvegicus GN=Cdc42bpa PE=1 SV=1//0
scaffold129	365962	C	T	0/0:0	0/0:0	0/1:0	0/0:0	0/0:0	0/0:0	fugu_GLEAN_10002535	--	sp|O54874|MRCKA_RAT Serine/threonine-protein kinase MRCK alpha OS=Rattus norvegicus GN=Cdc42bpa PE=1 SV=1//0
scaffold129	366699	T	C	0/0:0	0/0:0	0/1:0	0/0:0	0/0:0	0/0:0	fugu_GLEAN_10002535	--	sp|O54874|MRCKA_RAT Serine/threonine-protein kinase MRCK alpha OS=Rattus norvegicus GN=Cdc42bpa PE=1 SV=1//0
scaffold129	367770	G	A	1/1:0	1/1:0	0/1:4	0/1:0	0/1:0	0/1:0	fugu_GLEAN_10002535	--	sp|O54874|MRCKA_RAT Serine/threonine-protein kinase MRCK alpha OS=Rattus norvegicus GN=Cdc42bpa PE=1 SV=1//0
scaffold129	368469	C	T	1/1:0	0/1:0	0/1:3	0/1:0	0/1:0	1/1:0	fugu_GLEAN_10002535	--	sp|O54874|MRCKA_RAT Serine/threonine-protein kinase MRCK alpha OS=Rattus norvegicus GN=Cdc42bpa PE=1 SV=1//0
scaffold129	368634	A	T	0/0:0	0/0:0	0/0:0	0/1:3	0/0:0	0/0:0	fugu_GLEAN_10002535	--	sp|O54874|MRCKA_RAT Serine/threonine-protein kinase MRCK alpha OS=Rattus norvegicus GN=Cdc42bpa PE=1 SV=1//0
scaffold129	368729	A	T	0/0:0	0/0:0	0/0:0	0/0:0	0/1:4	0/0:0	fugu_GLEAN_10002535	--	sp|O54874|MRCKA_RAT Serine/threonine-protein kinase MRCK alpha OS=Rattus norvegicus GN=Cdc42bpa PE=1 SV=1//0
scaffold129	369148	G	A	0/1:0	1/1:0	0/1:0	0/1:0	0/1:0	1/1:0	fugu_GLEAN_10002535	--	sp|O54874|MRCKA_RAT Serine/threonine-protein kinase MRCK alpha OS=Rattus norvegicus GN=Cdc42bpa PE=1 SV=1//0
scaffold129	369485	G	A	0/1:0	0/0:0	0/1:0	0/1:2	0/1:0	0/1:0	fugu_GLEAN_10002535	--	sp|O54874|MRCKA_RAT Serine/threonine-protein kinase MRCK alpha OS=Rattus norvegicus GN=Cdc42bpa PE=1 SV=1//0
scaffold129	369586	G	T	0/1:3	1/1:0	0/1:2	0/1:0	0/1:0	1/1:0	fugu_GLEAN_10002535	--	sp|O54874|MRCKA_RAT Serine/threonine-protein kinase MRCK alpha OS=Rattus norvegicus GN=Cdc42bpa PE=1 SV=1//0
scaffold129	369731	C	A	0/1:0	1/1:0	./.:0	./.:0	./.:0	./.:0	--	--	--
scaffold129	370738	A	G	./.:0	1/1:0	1/1:0	./.:0	./.:0	1/1:0	--	--	--
scaffold129	372555	G	C	1/1:0	1/1:0	0/1:21	1/1:0	0/1:0	1/1:0	fugu_GLEAN_10002535	--	sp|O54874|MRCKA_RAT Serine/threonine-protein kinase MRCK alpha OS=Rattus norvegicus GN=Cdc42bpa PE=1 SV=1//0
scaffold129	372633	C	A	1/1:15	1/1:0	0/1:5	0/1:2	0/1:0	1/1:0	fugu_GLEAN_10002535	--	sp|O54874|MRCKA_RAT Serine/threonine-protein kinase MRCK alpha OS=Rattus norvegicus GN=Cdc42bpa PE=1 SV=1//0
scaffold129	373076	A	G	1/1:0	./.:0	./.:0	1/1:0	./.:0	./.:0	--	--	--
scaffold129	373262	T	C	1/1:0	1/1:0	1/1:0	./.:0	./.:0	./.:0	--	--	--
scaffold129	373365	C	A	1/1:0	./.:0	1/1:0	./.:0	./.:0	./.:0	--	--	--
scaffold129	373401	A	G	1/1:0	./.:0	1/1:0	./.:0	./.:0	./.:0	--	--	--
scaffold129	373412	T	C	1/1:0	./.:0	1/1:0	./.:0	./.:0	./.:0	--	--	--
scaffold129	373731	A	C	./.:0	1/1:0	1/1:0	./.:0	./.:0	./.:0	--	--	--
scaffold129	373732	A	G	./.:0	1/1:0	1/1:0	./.:0	./.:0	./.:0	--	--	--
scaffold129	374087	T	C	1/1:0	./.:0	./.:0	./.:0	./.:0	./.:0	--	--	--
scaffold129	374246	C	T	1/1:0	0/1:0	./.:0	./.:0	./.:0	./.:0	--	--	--
scaffold129	374328	C	A	1/1:0	1/1:0	1/1:0	./.:0	./.:0	./.:0	--	--	--
scaffold129	374371	C	T	0/1:0	0/1:0	1/1:0	./.:0	./.:0	./.:0	--	--	--
scaffold129	374395	C	T	0/1:0	0/1:0	0/0:0	./.:0	./.:0	./.:0	--	--	--
scaffold129	374434	G	A	0/1:0	0/1:3	0/0:0	./.:0	./.:0	./.:0	--	--	--
scaffold129	374435	T	G	0/1:0	0/1:4	0/0:0	./.:0	./.:0	./.:0	--	--	--
scaffold129	374528	C	T	1/1:0	1/1:0	1/1:0	./.:0	./.:0	./.:0	--	--	--
scaffold129	374530	T	C	1/1:0	1/1:0	1/1:0	./.:0	./.:0	./.:0	--	--	--
scaffold129	374538	C	T	0/1:0	0/1:0	1/1:0	./.:0	./.:0	./.:0	--	--	--
scaffold129	375879	A	G	0/0:0	0/0:0	0/1:0	./.:0	./.:0	0/0:0	fugu_GLEAN_10002535	--	sp|O54874|MRCKA_RAT Serine/threonine-protein kinase MRCK alpha OS=Rattus norvegicus GN=Cdc42bpa PE=1 SV=1//0
scaffold129	376779	A	G	./.:0	./.:0	1/1:0	1/1:0	1/1:0	1/1:0	--	--	--
scaffold129	376790	T	C	./.:0	./.:0	1/1:0	./.:0	1/1:0	1/1:0	--	--	--
scaffold129	377159	T	C	1/1:0	1/1:0	1/1:0	1/1:0	1/1:0	1/1:0	fugu_GLEAN_10002535	--	sp|O54874|MRCKA_RAT Serine/threonine-protein kinase MRCK alpha OS=Rattus norvegicus GN=Cdc42bpa PE=1 SV=1//0
scaffold129	377692	A	C	./.:0	./.:0	./.:0	0/1:0	1/1:0	./.:0	--	--	--
scaffold129	379969	G	T	./.:0	./.:0	./.:0	1/1:0	./.:0	./.:0	--	--	--
scaffold129	379972	G	T	./.:0	./.:0	./.:0	1/1:0	./.:0	./.:0	--	--	--
scaffold129	379977	G	A	./.:0	./.:0	./.:0	1/1:0	./.:0	./.:0	--	--	--
scaffold129	380298	G	C	1/1:0	1/1:0	./.:0	./.:0	1/1:0	./.:0	fugu_GLEAN_10002535	--	sp|O54874|MRCKA_RAT Serine/threonine-protein kinase MRCK alpha OS=Rattus norvegicus GN=Cdc42bpa PE=1 SV=1//0
scaffold129	381129	A	G	1/1:0	1/1:0	1/1:0	1/1:0	1/1:0	1/1:0	--	--	--
scaffold129	381140	T	C	1/1:0	1/1:0	1/1:0	1/1:0	1/1:0	1/1:0	--	--	--
scaffold129	381146	T	C	0/1:0	0/0:0	0/0:0	0/1:0	0/0:0	0/0:0	--	--	--
scaffold129	383239	G	A	0/0:0	0/1:0	1/1:0	1/1:0	0/1:0	./.:0	--	--	--
scaffold129	383240	C	T	0/0:0	0/1:0	0/0:0	0/0:0	0/0:0	./.:0	--	--	--
scaffold129	383367	T	C	./.:0	1/1:0	1/1:0	./.:0	./.:0	./.:0	--	--	--
scaffold129	385064	G	A	1/1:0	1/1:0	1/1:0	./.:0	1/1:0	1/1:0	fugu_GLEAN_10002535	--	sp|O54874|MRCKA_RAT Serine/threonine-protein kinase MRCK alpha OS=Rattus norvegicus GN=Cdc42bpa PE=1 SV=1//0
scaffold129	385418	T	C	./.:0	./.:0	1/1:0	./.:0	1/1:0	1/1:0	--	--	--
scaffold129	385421	C	T	./.:0	./.:0	1/1:0	./.:0	1/1:0	1/1:0	--	--	--
scaffold129	385423	T	C	./.:0	./.:0	1/1:0	./.:0	1/1:0	1/1:0	--	--	--
scaffold129	385497	G	T	0/1:0	0/1:0	0/1:0	0/1:0	0/1:0	0/0:0	fugu_GLEAN_10002536	--	-//-
scaffold129	385597	G	A	1/1:0	1/1:0	1/1:0	1/1:0	1/1:0	1/1:0	fugu_GLEAN_10002536	--	-//-
scaffold129	385697	A	G	1/1:0	1/1:0	1/1:0	0/1:0	0/1:0	1/1:0	--	--	--
scaffold129	385719	T	C	./.:0	./.:0	1/1:0	0/1:0	1/1:0	./.:0	--	--	--
scaffold129	385783	A	T	0/1:0	0/1:0	0/1:0	0/0:0	0/1:0	0/1:3	--	--	--
scaffold129	385876	A	C	1/1:0	1/1:0	1/1:0	1/1:0	1/1:0	1/1:0	--	--	--
scaffold129	386049	T	A	0/0:0	0/0:0	0/1:0	0/0:0	0/1:0	0/0:0	--	--	--
scaffold129	386220	G	A	0/0:0	0/0:0	0/0:0	0/0:0	0/0:0	0/1:3	--	--	--
scaffold129	386337	C	G	0/1:0	0/1:0	0/1:0	0/0:0	0/1:4	0/1:0	--	--	--
scaffold129	386569	G	T	0/0:0	0/0:0	0/0:0	0/0:0	0/1:0	0/0:0	--	--	--
scaffold129	386859	G	A	./.:0	1/1:0	1/1:0	./.:0	./.:0	./.:0	--	--	--
scaffold129	386954	C	T	0/1:0	1/1:0	1/1:0	0/0:0	./.:0	./.:0	--	--	--
scaffold129	387052	G	C	0/1:0	0/0:0	0/0:0	1/1:0	0/0:0	0/1:0	fugu_GLEAN_10002536	--	-//-
scaffold129	387220	G	T	1/1:0	./.:0	./.:0	./.:0	./.:0	0/1:0	--	--	--
scaffold129	389650	G	C	1/1:0	1/1:0	./.:0	./.:0	./.:0	./.:0	fugu_GLEAN_10002537	--	sp|Q61086|FZD3_MOUSE Frizzled-3 OS=Mus musculus GN=Fzd3 PE=1 SV=1//0
scaffold129	389733	C	T	./.:0	1/1:0	./.:0	1/1:0	./.:0	./.:0	fugu_GLEAN_10002537	--	sp|Q61086|FZD3_MOUSE Frizzled-3 OS=Mus musculus GN=Fzd3 PE=1 SV=1//0
scaffold129	399440	C	A	1/1:0	1/1:0	1/1:0	1/1:0	1/1:0	1/1:0	fugu_GLEAN_10002537	--	sp|Q61086|FZD3_MOUSE Frizzled-3 OS=Mus musculus GN=Fzd3 PE=1 SV=1//0
scaffold129	399441	G	T	1/1:0	1/1:0	1/1:0	1/1:0	1/1:0	1/1:0	fugu_GLEAN_10002537	--	sp|Q61086|FZD3_MOUSE Frizzled-3 OS=Mus musculus GN=Fzd3 PE=1 SV=1//0
scaffold129	399584	G	T	1/1:0	1/1:0	1/1:0	1/1:0	1/1:0	1/1:0	--	--	--
scaffold129	399585	C	G	1/1:0	1/1:0	1/1:0	1/1:0	1/1:0	1/1:0	--	--	--
scaffold129	399711	G	A	1/1:0	1/1:0	1/1:0	1/1:0	./.:0	1/1:0	--	--	--
scaffold129	403033	C	T	0/0:0	0/1:0	0/1:0	0/1:0	0/1:4	0/0:0	--	--	--
scaffold129	403197	T	C	1/1:0	0/1:0	0/1:8	0/1:0	0/1:4	1/1:0	--	--	--
scaffold129	403379	T	G	0/1:0	0/1:0	1/1:0	1/1:0	1/1:0	1/1:0	--	--	--
scaffold129	403506	G	A	1/1:0	1/1:0	1/1:0	1/1:0	1/1:0	1/1:0	--	--	--
scaffold129	403524	C	T	1/1:0	1/1:0	1/1:0	1/1:0	1/1:0	1/1:0	--	--	--
scaffold129	403572	T	C	0/1:0	1/1:0	1/1:0	1/1:0	1/1:0	1/1:0	--	--	--
scaffold129	403631	G	C	./.:0	1/1:0	1/1:0	./.:0	1/1:0	1/1:0	--	--	--
scaffold129	404032	C	T	0/0:0	0/0:0	0/0:0	0/1:0	0/1:0	0/0:0	--	--	--
scaffold129	404083	C	T	0/0:0	0/0:0	0/0:0	0/1:2	0/0:0	0/0:0	--	--	--
scaffold129	404435	T	C	./.:0	./.:0	./.:0	./.:0	1/1:0	./.:0	--	--	--
scaffold129	404445	C	T	./.:0	./.:0	./.:0	./.:0	1/1:0	./.:0	--	--	--
scaffold129	404588	T	G	./.:0	./.:0	1/1:0	1/1:0	1/1:0	./.:0	--	--	--
scaffold129	404591	A	G	./.:0	./.:0	1/1:0	1/1:0	1/1:0	./.:0	--	--	--
scaffold129	404614	G	C	0/1:0	0/1:0	0/0:0	0/1:0	0/1:7	0/1:0	--	--	--
scaffold129	404895	A	G	0/0:0	0/0:0	0/1:0	0/0:0	0/0:0	0/0:0	--	--	--
scaffold129	405058	G	A	0/0:0	0/1:0	0/0:0	0/0:0	0/0:0	0/0:0	fugu_GLEAN_10002538	--	sp|Q5ZI04|FA49A_CHICK Protein FAM49A OS=Gallus gallus GN=FAM49A PE=2 SV=1//1.08686e-94
scaffold129	405091	G	A	0/0:0	0/0:0	0/0:0	0/1:0	0/1:0	0/0:0	fugu_GLEAN_10002538	--	sp|Q5ZI04|FA49A_CHICK Protein FAM49A OS=Gallus gallus GN=FAM49A PE=2 SV=1//1.08686e-94
scaffold129	405475	C	G	1/1:0	./.:0	./.:0	1/1:0	1/1:0	1/1:0	--	--	--
scaffold129	405658	C	T	0/1:3	0/0:0	0/0:0	0/0:0	0/0:0	0/0:7	fugu_GLEAN_10002538	--	sp|Q5ZI04|FA49A_CHICK Protein FAM49A OS=Gallus gallus GN=FAM49A PE=2 SV=1//1.08686e-94
scaffold129	406234	T	C	./.:0	./.:0	1/1:0	./.:0	1/1:0	./.:0	--	--	--
scaffold129	406249	G	A	./.:0	./.:0	./.:0	./.:0	1/1:0	./.:0	--	--	--
scaffold129	406254	C	G	./.:0	./.:0	./.:0	./.:0	1/1:0	./.:0	--	--	--
scaffold129	413579	A	G	1/1:0	./.:0	./.:0	./.:0	1/1:0	./.:0	--	--	--
scaffold129	413983	C	T	1/1:0	1/1:0	./.:0	./.:0	./.:0	./.:0	--	--	--
scaffold129	414050	A	T	1/1:0	1/1:0	0/1:0	./.:0	./.:0	./.:0	--	--	--
scaffold129	423980	G	A	0/0:0	0/0:0	0/1:0	0/1:0	0/1:0	0/1:0	--	--	--
scaffold129	482509	T	G	1/1:0	1/1:0	1/1:0	1/1:0	1/1:0	1/1:0	--	--	--
scaffold129	482523	C	A	0/0:0	0/1:0	0/1:3	0/0:0	0/1:0	1/1:0	--	--	--
scaffold129	482526	C	A	0/0:0	0/1:0	0/1:2	0/0:0	0/1:0	1/1:0	--	--	--
scaffold129	482676	G	A	0/1:9	0/1:9	0/1:22	0/1:84	0/1:12	1/1:0	--	--	--
scaffold129	482854	G	A	0/0:0	0/1:0	1/1:0	0/0:0	0/1:0	./.:0	--	--	--
scaffold129	482874	T	C	./.:0	1/1:0	./.:0	./.:0	1/1:0	./.:0	--	--	--
scaffold129	483341	A	G	./.:0	0/1:0	0/0:0	0/1:0	0/1:0	0/0:0	--	--	--
scaffold129	483551	C	A	0/0:0	0/1:13	0/0:0	1/1:0	0/1:0	0/1:0	--	--	--
scaffold129	494639	A	C	./.:0	1/1:0	./.:0	1/1:0	./.:0	1/1:0	--	--	--
scaffold129	494943	A	C	0/1:0	0/1:4	0/1:0	0/1:5	0/1:2	0/0:0	--	--	--
scaffold129	495400	C	T	0/0:0	1/1:0	0/0:0	0/0:0	0/0:0	0/1:0	--	--	--
scaffold129	495623	T	C	./.:0	0/0:0	0/0:0	0/1:0	0/1:0	0/0:0	--	--	--
scaffold129	495627	C	T	./.:0	0/0:0	0/1:0	0/0:0	0/0:0	0/0:0	--	--	--
scaffold129	495829	C	T	0/1:0	1/1:0	./.:0	0/1:0	1/1:0	0/1:0	--	--	--
scaffold129	495864	T	G	1/1:0	1/1:0	./.:0	1/1:0	1/1:0	./.:0	--	--	--
scaffold129	495870	G	C	1/1:0	1/1:0	./.:0	1/1:0	1/1:0	./.:0	--	--	--
scaffold129	495960	G	A	0/0:0	0/0:0	0/0:0	0/1:0	0/1:0	0/0:0	--	--	--
scaffold129	496012	G	A	./.:0	1/1:0	1/1:0	1/1:0	1/1:0	1/1:0	--	--	--
scaffold129	496402	T	G	1/1:0	1/1:0	1/1:0	1/1:0	1/1:0	1/1:0	--	--	--
scaffold129	496664	G	C	0/0:0	0/0:0	0/0:0	0/1:5	0/0:6	0/0:0	--	--	--
scaffold129	496796	T	C	0/1:2	0/1:0	0/1:2	0/0:0	0/1:3	0/1:1	--	--	--
scaffold129	496870	A	G	0/1:7	0/1:1	0/1:8	0/1:4	0/1:6	0/1:10	--	--	--
scaffold129	497485	C	A	0/0:0	0/1:0	0/0:0	0/1:0	0/0:0	./.:0	--	--	--
scaffold129	504052	C	T	0/1:0	./.:0	0/0:0	0/0:0	0/0:0	0/1:0	--	--	--
scaffold129	504250	C	T	1/1:0	./.:0	0/1:0	0/0:0	0/1:0	./.:0	--	--	--
scaffold129	504443	A	C	0/0:0	0/0:0	0/1:0	0/1:0	0/1:0	0/0:0	--	--	--
scaffold129	505349	T	G	./.:0	./.:0	1/1:0	./.:0	1/1:0	./.:0	--	--	--
scaffold129	505355	G	C	./.:0	./.:0	1/1:0	./.:0	1/1:0	./.:0	--	--	--
scaffold129	506390	G	T	1/1:0	1/1:0	1/1:0	1/1:0	1/1:0	1/1:0	--	--	--
scaffold129	506560	C	T	0/0:0	0/1:0	0/0:0	0/1:0	0/1:0	./.:0	--	--	--
scaffold129	506756	G	T	1/1:0	1/1:0	0/0:0	0/1:0	0/1:0	./.:0	--	--	--
scaffold129	509474	G	A	0/1:0	1/1:0	1/1:0	1/1:0	1/1:0	./.:0	fugu_GLEAN_10002543	--	sp|Q6DFF4|INT9_XENLA Integrator complex subunit 9 OS=Xenopus laevis GN=ints9 PE=2 SV=1//0
scaffold129	509582	C	T	0/1:0	1/1:0	0/1:0	1/1:0	0/1:0	./.:0	fugu_GLEAN_10002543	--	sp|Q6DFF4|INT9_XENLA Integrator complex subunit 9 OS=Xenopus laevis GN=ints9 PE=2 SV=1//0
scaffold129	509661	A	G	./.:0	1/1:0	./.:0	./.:0	1/1:0	./.:0	--	--	--
scaffold129	509676	G	T	./.:0	1/1:0	./.:0	./.:0	1/1:0	./.:0	--	--	--
scaffold129	509870	C	T	0/0:0	0/0:0	0/1:0	0/0:0	0/1:0	0/0:0	fugu_GLEAN_10002543	--	sp|Q6DFF4|INT9_XENLA Integrator complex subunit 9 OS=Xenopus laevis GN=ints9 PE=2 SV=1//0
scaffold129	510159	C	T	1/1:0	1/1:0	1/1:0	1/1:0	1/1:0	1/1:0	fugu_GLEAN_10002543	--	sp|Q6DFF4|INT9_XENLA Integrator complex subunit 9 OS=Xenopus laevis GN=ints9 PE=2 SV=1//0
scaffold129	510261	T	A	0/1:0	1/1:0	0/1:0	1/1:0	./.:0	./.:0	--	--	--
scaffold129	510542	A	G	1/1:0	1/1:0	1/1:0	./.:0	./.:0	./.:0	--	--	--
scaffold129	510545	A	G	1/1:0	1/1:0	0/1:0	./.:0	./.:0	./.:0	--	--	--
scaffold129	510603	G	C	0/1:0	1/1:0	0/1:0	./.:0	0/1:0	0/0:0	fugu_GLEAN_10002543	--	sp|Q6DFF4|INT9_XENLA Integrator complex subunit 9 OS=Xenopus laevis GN=ints9 PE=2 SV=1//0
scaffold129	510693	C	G	0/1:0	1/1:0	0/1:3	./.:0	1/1:0	0/1:0	fugu_GLEAN_10002543	--	sp|Q6DFF4|INT9_XENLA Integrator complex subunit 9 OS=Xenopus laevis GN=ints9 PE=2 SV=1//0
scaffold129	510732	A	G	0/1:0	1/1:0	1/1:0	./.:0	1/1:0	./.:0	--	--	--
scaffold129	511268	A	G	1/1:0	1/1:0	0/1:0	0/1:0	0/1:0	1/1:0	fugu_GLEAN_10002543	--	sp|Q6DFF4|INT9_XENLA Integrator complex subunit 9 OS=Xenopus laevis GN=ints9 PE=2 SV=1//0
scaffold129	511655	G	A	0/1:3	0/1:0	0/1:3	0/0:0	1/1:0	0/1:0	fugu_GLEAN_10002543	--	sp|Q6DFF4|INT9_XENLA Integrator complex subunit 9 OS=Xenopus laevis GN=ints9 PE=2 SV=1//0
scaffold129	512020	G	A	1/1:0	./.:0	1/1:0	./.:0	./.:0	./.:0	--	--	--
scaffold129	512757	T	C	./.:0	./.:0	./.:0	./.:0	./.:0	1/1:0	--	--	--
scaffold129	512779	A	T	1/1:0	./.:0	./.:0	./.:0	./.:0	0/1:0	--	--	--
scaffold129	512863	T	G	0/1:0	./.:0	./.:0	1/1:0	./.:0	1/1:0	--	--	--
scaffold129	512866	A	C	0/1:0	./.:0	./.:0	1/1:0	./.:0	1/1:0	--	--	--
scaffold129	512942	C	T	0/1:0	1/1:0	0/1:0	0/1:0	0/1:0	1/1:0	--	--	--
scaffold129	512978	T	C	0/0:0	0/0:0	0/1:0	0/0:0	0/1:0	0/0:0	--	--	--
scaffold129	513089	A	C	0/1:0	1/1:0	0/1:0	1/1:0	0/1:0	1/1:0	--	--	--
scaffold129	513097	T	C	0/1:0	1/1:0	0/0:0	0/1:0	./.:0	0/1:0	--	--	--
scaffold953	1825	A	C	0/0:0	0/0:0	0/0:0	./.:0	0/1:0	0/1:0	--	--	--
scaffold953	1869	T	G	0/0:0	0/1:0	0/1:3	./.:0	0/0:0	0/1:0	--	--	--
scaffold953	1882	C	T	1/1:0	1/1:0	1/1:0	./.:0	1/1:0	1/1:0	--	--	--
scaffold953	1917	C	T	0/1:4	0/1:0	0/1:3	./.:0	1/1:0	1/1:0	--	--	--
scaffold953	1954	A	G	./.:0	1/1:0	0/1:0	./.:0	./.:0	1/1:0	--	--	--
scaffold922	124	C	T	0/0:0	0/0:0	0/0:0	0/1:0	0/0:0	0/1:0	--	--	--
scaffold922	173	A	C	0/1:0	0/0:0	0/1:0	0/1:0	0/1:0	0/0:0	--	--	--
scaffold922	175	C	G	0/1:0	0/0:0	0/1:0	0/1:0	0/1:0	0/0:0	--	--	--
scaffold922	335	G	A	0/1:0	0/1:0	0/0:0	0/0:0	0/0:0	0/0:0	--	--	--
scaffold922	336	C	A	0/1:0	0/1:0	0/0:0	0/0:0	0/0:0	0/1:0	--	--	--
scaffold922	345	G	T	0/1:0	1/1:0	0/1:0	1/1:0	0/1:0	0/1:0	--	--	--
scaffold922	422	C	A	0/1:0	0/1:0	0/1:0	./.:0	0/1:0	0/0:0	--	--	--
scaffold922	430	G	A	0/1:0	0/1:0	./.:0	./.:0	0/0:0	0/0:0	--	--	--
scaffold922	530	C	G	0/1:0	0/1:0	./.:0	0/1:0	./.:0	0/1:0	--	--	--
scaffold922	535	G	T	0/1:0	0/1:0	./.:0	0/1:0	./.:0	0/1:0	--	--	--
scaffold922	542	A	T	1/1:0	1/1:0	./.:0	0/1:0	./.:0	0/1:0	--	--	--
scaffold922	564	A	C	./.:0	./.:0	./.:0	1/1:0	./.:0	./.:0	--	--	--
scaffold922	882	T	C	0/0:0	0/0:0	0/1:0	0/0:0	./.:0	0/1:0	--	--	--
scaffold922	6193	C	T	0/1:0	0/1:0	./.:0	0/1:0	./.:0	0/0:0	--	--	--
scaffold458	585	A	G	0/1:0	./.:0	0/1:0	./.:0	1/1:0	./.:0	--	--	--
scaffold458	2078	A	T	1/1:0	1/1:0	./.:0	0/1:0	./.:0	./.:0	--	--	--
scaffold458	2121	T	C	0/1:0	0/1:0	0/1:0	0/0:0	0/0:0	0/1:0	--	--	--
scaffold290	3225	G	C	0/1:0	./.:0	0/1:0	./.:0	0/1:0	./.:0	--	--	--
scaffold290	3291	A	G	1/1:0	./.:0	1/1:0	./.:0	./.:0	./.:0	--	--	--
scaffold290	31872	T	C	1/1:0	0/1:0	0/1:0	1/1:0	0/1:0	0/1:3	fugu_GLEAN_10001723	--	sp|Q04891|SOX13_MOUSE Transcription factor SOX-13 OS=Mus musculus GN=Sox13 PE=2 SV=4//1.16961e-108
scaffold290	31973	G	C	0/1:0	0/0:0	0/0:0	0/1:0	0/1:0	0/0:0	fugu_GLEAN_10001723	--	sp|Q04891|SOX13_MOUSE Transcription factor SOX-13 OS=Mus musculus GN=Sox13 PE=2 SV=4//1.16961e-108
scaffold290	37514	A	G	./.:0	1/1:0	1/1:0	./.:0	./.:0	./.:0	--	--	--
scaffold290	39005	A	G	0/0:0	./.:0	./.:0	./.:0	./.:0	1/1:0	--	--	--
scaffold290	39065	A	T	0/0:0	./.:0	./.:0	0/0:0	./.:0	1/1:0	--	--	--
scaffold290	39464	C	T	0/0:0	0/1:3	0/0:0	0/0:0	0/0:0	0/0:0	fugu_GLEAN_10001723	--	sp|Q04891|SOX13_MOUSE Transcription factor SOX-13 OS=Mus musculus GN=Sox13 PE=2 SV=4//1.16961e-108
scaffold290	39499	C	T	0/0:0	0/1:0	0/0:0	0/1:0	0/0:0	0/1:3	fugu_GLEAN_10001723	--	sp|Q04891|SOX13_MOUSE Transcription factor SOX-13 OS=Mus musculus GN=Sox13 PE=2 SV=4//1.16961e-108
scaffold290	39896	T	G	0/0:0	./.:0	0/1:0	0/1:0	0/0:0	0/0:0	--	--	--
scaffold290	39898	G	T	0/0:0	0/0:0	0/1:0	0/1:0	0/0:0	0/0:0	--	--	--
scaffold290	40196	G	C	0/1:0	0/0:0	0/0:0	0/1:0	0/0:0	0/1:3	--	--	--
scaffold290	40275	T	C	0/1:0	0/0:0	0/0:0	0/0:0	0/0:0	0/0:0	--	--	--
scaffold290	40319	T	C	0/0:0	0/0:0	0/0:0	0/0:0	0/0:0	0/1:0	--	--	--
scaffold290	40332	A	C	0/0:0	0/0:0	0/0:0	0/0:0	0/0:0	0/1:0	--	--	--
scaffold290	40818	C	T	0/1:0	0/0:0	0/1:0	0/0:0	0/1:0	0/0:0	--	--	--
scaffold290	41072	C	T	0/0:0	0/1:3	0/1:3	0/0:0	0/0:0	0/0:0	--	--	--
scaffold290	41187	G	C	0/1:0	0/0:0	0/0:0	0/1:0	0/1:0	0/1:0	--	--	--
scaffold290	41247	C	G	0/1:0	0/1:0	0/0:0	0/1:0	0/1:0	0/1:0	--	--	--
scaffold290	42042	C	A	0/0:0	0/1:0	0/0:0	0/0:0	0/0:0	0/1:0	--	--	--
scaffold290	42213	C	G	./.:0	0/1:0	0/1:0	./.:0	0/1:0	0/1:0	--	--	--
scaffold290	42265	T	G	./.:0	1/1:0	./.:0	./.:0	0/0:0	1/1:0	--	--	--
scaffold290	42573	A	G	1/1:0	0/1:0	1/1:0	1/1:0	1/1:0	1/1:0	--	--	--
scaffold290	43515	C	A	0/1:0	1/1:0	1/1:0	1/1:0	1/1:0	0/1:0	--	--	--
scaffold290	44171	A	T	0/1:0	./.:0	0/1:0	./.:0	0/1:0	0/0:0	--	--	--
scaffold290	46522	A	G	./.:0	./.:0	./.:0	./.:0	1/1:0	0/1:0	--	--	--
scaffold290	46892	G	A	0/1:0	0/0:0	0/1:4	0/1:0	0/1:0	0/1:0	fugu_GLEAN_10001724	--	sp|Q9HBU6|EKI1_HUMAN Ethanolamine kinase 1 OS=Homo sapiens GN=ETNK1 PE=1 SV=1//5.85423e-179
scaffold290	46943	G	T	0/1:0	0/0:0	0/1:0	0/1:0	0/0:0	0/0:0	fugu_GLEAN_10001724	--	sp|Q9HBU6|EKI1_HUMAN Ethanolamine kinase 1 OS=Homo sapiens GN=ETNK1 PE=1 SV=1//5.85423e-179
scaffold290	69197	C	T	0/1:0	0/0:0	0/0:0	0/0:0	0/0:4	0/0:9	--	--	--
scaffold290	69373	C	T	0/1:0	0/0:0	0/0:0	0/0:15	0/1:4	0/0:7	--	--	--
scaffold290	69536	G	A	1/1:0	1/1:0	0/1:2	1/1:0	0/1:8	1/1:0	--	--	--
scaffold290	69744	A	G	./.:0	1/1:0	0/0:0	1/1:0	0/0:2	1/1:0	--	--	--
scaffold290	70120	T	C	0/0:0	0/0:0	0/1:2	0/0:0	0/1:7	0/0:0	--	--	--
scaffold290	70929	A	T	0/0:0	0/1:0	0/1:0	0/0:0	0/1:3	0/1:0	--	--	--
scaffold290	71394	A	C	0/0:0	0/0:0	./.:0	0/1:0	0/0:0	0/0:0	--	--	--
scaffold290	71403	C	T	0/0:0	0/0:0	./.:0	0/1:4	0/0:0	0/0:0	--	--	--
scaffold290	71426	C	T	0/0:0	0/0:0	./.:0	0/1:4	0/0:0	0/0:0	--	--	--
scaffold290	71584	C	T	0/0:0	0/1:0	0/0:0	0/0:0	0/0:0	0/1:1	fugu_GLEAN_10001727	--	sp|Q8BJA2|S41A1_MOUSE Solute carrier family 41 member 1 OS=Mus musculus GN=Slc41a1 PE=2 SV=1//0
scaffold290	71588	C	T	0/1:6	0/1:0	0/1:0	0/1:3	0/1:9	0/1:0	fugu_GLEAN_10001727	--	sp|Q8BJA2|S41A1_MOUSE Solute carrier family 41 member 1 OS=Mus musculus GN=Slc41a1 PE=2 SV=1//0
scaffold290	71762	T	C	0/1:3	0/1:0	0/1:0	0/1:3	0/1:9	0/1:1	fugu_GLEAN_10001727	--	sp|Q8BJA2|S41A1_MOUSE Solute carrier family 41 member 1 OS=Mus musculus GN=Slc41a1 PE=2 SV=1//0
scaffold290	71810	G	A	0/0:0	0/0:0	0/1:0	0/1:1	0/1:7	0/0:0	fugu_GLEAN_10001727	--	sp|Q8BJA2|S41A1_MOUSE Solute carrier family 41 member 1 OS=Mus musculus GN=Slc41a1 PE=2 SV=1//0
scaffold290	71904	C	A	0/1:0	0/1:0	./.:0	0/1:3	1/1:0	0/1:0	--	--	--
scaffold290	71924	C	T	0/1:0	0/1:0	./.:0	1/1:0	1/1:0	0/1:0	--	--	--
scaffold290	71957	T	C	1/1:0	1/1:0	./.:0	0/1:0	1/1:0	1/1:0	--	--	--
scaffold290	72027	G	T	0/1:0	0/1:0	./.:0	0/1:0	1/1:0	0/1:10	--	--	--
scaffold290	72031	A	G	0/1:0	0/1:0	./.:0	0/1:0	1/1:0	0/1:10	--	--	--
scaffold290	72457	G	A	0/1:0	1/1:0	0/0:0	0/1:2	0/1:2	1/1:0	fugu_GLEAN_10001727	--	sp|Q8BJA2|S41A1_MOUSE Solute carrier family 41 member 1 OS=Mus musculus GN=Slc41a1 PE=2 SV=1//0
scaffold290	72569	T	G	./.:0	./.:0	./.:0	0/1:0	./.:0	./.:0	--	--	--
scaffold290	72598	G	T	./.:0	./.:0	./.:0	1/1:0	./.:0	./.:0	--	--	--
scaffold290	72672	G	T	./.:0	./.:0	./.:0	0/1:0	./.:0	1/1:0	--	--	--
scaffold290	72673	A	T	./.:0	./.:0	./.:0	0/1:0	./.:0	1/1:0	--	--	--
scaffold290	72710	G	T	./.:0	./.:0	./.:0	0/1:0	./.:0	0/0:0	--	--	--
scaffold290	72987	A	G	1/1:0	1/1:0	./.:0	1/1:0	0/1:0	1/1:0	--	--	--
scaffold290	73281	G	A	./.:0	0/1:0	./.:0	0/0:0	0/1:0	0/1:0	--	--	--
scaffold290	74012	C	G	./.:0	0/1:0	0/1:0	1/1:0	1/1:0	1/1:0	--	--	--
scaffold290	74527	C	G	0/1:0	0/1:0	./.:0	1/1:0	1/1:0	0/1:0	--	--	--
scaffold290	74593	C	T	0/0:0	0/1:0	./.:0	0/0:0	0/0:0	0/1:0	--	--	--
scaffold290	74714	A	G	0/1:0	0/0:0	./.:0	0/1:0	0/1:0	0/1:0	--	--	--
scaffold290	74716	T	C	0/1:0	0/0:0	./.:0	0/1:0	0/1:0	0/1:0	--	--	--
scaffold290	74720	G	A	0/1:0	0/0:0	./.:0	0/1:0	0/1:4	0/1:0	--	--	--
scaffold290	74878	G	A	0/1:0	0/0:0	0/0:0	0/0:0	0/0:0	0/1:0	--	--	--
scaffold290	75053	G	A	0/0:0	0/1:0	0/0:0	0/0:0	0/0:0	0/1:0	--	--	--
scaffold290	75126	C	T	0/0:0	0/0:0	0/0:0	0/1:0	0/1:0	0/0:0	--	--	--
scaffold290	75161	T	C	0/1:0	1/1:0	0/1:0	0/1:0	0/1:0	1/1:0	--	--	--
scaffold290	75555	G	C	1/1:0	./.:0	0/1:0	1/1:0	0/1:0	1/1:0	--	--	--
scaffold290	75565	G	A	1/1:0	./.:0	0/1:0	0/1:0	0/1:0	0/1:0	--	--	--
scaffold290	75629	C	A	1/1:0	./.:0	1/1:0	0/1:0	1/1:0	1/1:0	--	--	--
scaffold290	75637	T	C	0/0:0	./.:0	0/1:0	0/0:0	1/1:0	0/0:0	--	--	--
scaffold290	75789	C	G	1/1:0	./.:0	./.:0	1/1:0	./.:0	1/1:0	--	--	--
scaffold290	76035	T	C	./.:0	./.:0	0/1:0	0/1:0	0/1:0	0/1:0	--	--	--
scaffold290	76324	T	C	./.:0	0/1:0	0/0:0	0/1:0	0/0:0	./.:0	--	--	--
scaffold290	76788	C	G	./.:0	./.:0	./.:0	0/0:0	1/1:0	0/1:0	--	--	--
scaffold290	77116	G	A	0/0:0	0/0:0	0/1:4	0/0:0	0/1:0	0/0:0	fugu_GLEAN_10001727	--	sp|Q8BJA2|S41A1_MOUSE Solute carrier family 41 member 1 OS=Mus musculus GN=Slc41a1 PE=2 SV=1//0
scaffold290	77134	C	G	0/0:0	1/1:0	0/0:0	0/1:0	0/1:16	0/1:0	--	--	--
scaffold290	77243	C	T	1/1:0	0/1:0	1/1:0	0/1:12	1/1:0	0/1:2	--	--	--
scaffold290	77441	A	C	1/1:0	1/1:0	1/1:0	0/1:0	0/1:0	0/1:0	--	--	--
scaffold290	77699	T	G	1/1:0	./.:0	1/1:0	0/1:4	0/1:0	0/1:6	--	--	--
scaffold290	77700	C	A	0/1:0	./.:0	0/1:0	0/1:0	0/1:0	0/0:0	--	--	--
scaffold290	77722	C	T	1/1:0	0/1:0	1/1:0	0/1:8	1/1:0	0/1:0	--	--	--
scaffold290	77821	G	A	0/1:0	0/0:0	./.:0	0/1:4	0/1:2	0/1:0	--	--	--
scaffold290	77828	A	G	0/0:0	0/0:0	./.:0	0/1:0	0/0:0	0/1:3	--	--	--
scaffold290	77853	C	G	0/0:0	./.:0	./.:0	0/0:0	0/1:3	0/0:0	--	--	--
scaffold290	77899	T	C	0/0:0	0/1:0	./.:0	0/1:6	0/1:0	0/1:0	--	--	--
scaffold290	78011	C	T	0/1:0	0/0:0	./.:0	0/1:0	0/1:0	0/1:0	--	--	--
scaffold290	78257	T	C	0/1:0	0/0:0	0/1:0	0/1:0	0/1:0	0/1:0	--	--	--
scaffold290	78475	C	T	0/1:0	0/1:0	0/1:0	0/1:2	0/1:0	0/1:0	--	--	--
scaffold290	78544	G	A	0/1:0	0/0:0	0/0:0	0/0:0	0/1:3	0/0:0	--	--	--
scaffold290	78588	C	G	0/0:0	0/0:0	./.:0	0/0:0	0/0:0	0/1:0	--	--	--
scaffold290	78697	A	G	./.:0	0/1:0	1/1:0	1/1:0	0/1:0	1/1:0	--	--	--
scaffold290	78836	T	C	0/0:0	0/0:0	0/0:0	0/1:14	0/0:0	0/0:0	--	--	--
scaffold290	78993	C	A	0/1:0	0/1:0	0/0:0	0/1:5	0/1:0	0/1:3	--	--	--
scaffold290	79080	C	G	1/1:0	1/1:0	1/1:0	1/1:0	1/1:0	1/1:0	--	--	--
scaffold290	79097	A	G	0/1:0	0/0:0	1/1:0	0/1:2	0/1:0	0/1:3	--	--	--
scaffold290	79130	G	A	1/1:0	0/1:0	1/1:0	0/1:2	0/1:0	1/1:0	--	--	--
scaffold290	79254	C	T	0/0:0	0/0:0	0/1:0	0/0:0	0/1:0	0/0:0	--	--	--
scaffold290	79366	A	G	0/0:0	0/0:0	0/1:0	0/0:0	0/1:3	0/0:0	--	--	--
scaffold290	79504	C	T	0/0:0	0/1:0	0/0:0	0/0:0	0/1:0	0/0:0	--	--	--
scaffold290	79688	C	A	0/1:0	0/0:0	0/1:0	0/1:0	0/1:0	0/0:0	--	--	--
scaffold290	79690	G	T	0/1:0	0/0:0	0/1:0	0/1:0	0/1:0	0/0:0	--	--	--
scaffold290	79860	G	A	0/1:0	0/1:0	0/1:0	0/1:4	0/1:0	0/1:0	--	--	--
scaffold290	79867	A	G	0/1:0	0/0:0	0/1:0	0/1:4	0/1:0	0/1:6	--	--	--
scaffold290	79914	G	A	0/0:0	0/1:0	0/0:0	0/0:0	0/0:0	0/0:0	--	--	--
scaffold290	79939	C	G	0/1:0	0/0:0	0/0:0	0/1:3	0/0:0	0/1:0	--	--	--
scaffold290	80298	T	C	0/1:0	./.:0	0/0:0	1/1:0	0/1:0	1/1:0	--	--	--
scaffold290	80301	T	C	1/1:0	./.:0	0/1:0	1/1:0	0/1:0	1/1:0	--	--	--
scaffold290	80353	A	G	0/1:0	0/0:0	0/1:0	0/0:0	0/1:0	0/0:0	--	--	--
scaffold290	80421	T	C	1/1:0	1/1:0	1/1:0	1/1:0	1/1:0	./.:0	--	--	--
scaffold290	80587	G	A	0/0:0	./.:0	./.:0	0/1:3	0/1:0	0/1:0	--	--	--
scaffold290	80729	C	T	0/0:0	0/0:0	./.:0	0/1:0	0/1:6	0/0:0	--	--	--
scaffold290	80825	G	C	0/0:0	./.:0	./.:0	0/0:0	0/1:2	0/0:0	--	--	--
scaffold290	80866	C	T	0/0:0	./.:0	./.:0	0/0:0	0/0:0	0/1:0	--	--	--
scaffold290	80878	G	A	0/0:0	./.:0	./.:0	0/1:7	0/0:0	0/0:0	--	--	--
scaffold290	80903	G	A	0/1:0	./.:0	1/1:0	0/1:2	0/1:2	0/1:0	--	--	--
scaffold290	80922	T	C	./.:0	0/1:0	1/1:0	0/1:12	0/1:10	0/1:0	--	--	--
scaffold290	81056	T	G	0/0:0	0/0:0	0/0:0	0/0:0	0/1:8	0/0:0	--	--	--
scaffold290	81451	A	G	./.:0	1/1:0	0/1:0	0/1:0	0/1:0	0/1:0	--	--	--
scaffold290	81773	C	T	0/0:0	0/0:0	0/1:6	0/0:0	0/0:0	0/0:0	fugu_GLEAN_10001727	--	sp|Q8BJA2|S41A1_MOUSE Solute carrier family 41 member 1 OS=Mus musculus GN=Slc41a1 PE=2 SV=1//0
scaffold290	82002	G	T	0/1:2	0/1:0	0/0:0	0/1:4	0/1:0	0/1:0	--	--	--
scaffold290	82287	A	C	0/1:0	0/1:0	0/1:0	0/1:7	0/1:10	0/1:2	--	--	--
scaffold290	82432	A	G	0/0:0	./.:0	./.:0	0/0:0	0/0:0	0/1:0	--	--	--
scaffold290	82458	C	T	0/1:0	./.:0	./.:0	0/1:0	1/1:0	0/1:0	--	--	--
scaffold290	83382	T	A	0/1:0	./.:0	./.:0	0/0:0	0/0:0	0/1:0	--	--	--
scaffold290	129789	T	C	1/1:0	1/1:0	1/1:0	./.:0	./.:0	./.:0	--	--	--
scaffold290	129827	T	C	1/1:0	1/1:0	1/1:0	./.:0	./.:0	./.:0	--	--	--
scaffold290	129863	A	G	1/1:0	1/1:0	1/1:0	./.:0	./.:0	./.:0	--	--	--
scaffold290	130020	A	G	1/1:0	1/1:0	./.:0	./.:0	./.:0	./.:0	--	--	--
scaffold290	130121	G	C	0/1:0	0/0:0	0/1:0	./.:0	./.:0	./.:0	--	--	--
scaffold290	130368	G	A	0/0:0	0/1:0	0/0:0	./.:0	./.:0	./.:0	--	--	--
scaffold290	130470	C	A	1/1:0	0/1:0	0/1:3	1/1:0	./.:0	./.:0	--	--	--
scaffold290	131253	G	A	0/1:0	./.:0	0/1:0	./.:0	./.:0	./.:0	--	--	--
scaffold290	131259	G	T	0/1:0	./.:0	0/1:0	./.:0	./.:0	./.:0	--	--	--
scaffold290	131292	C	T	0/1:0	0/0:0	0/1:0	./.:0	./.:0	./.:0	--	--	--
scaffold290	131323	A	T	0/1:0	0/0:0	0/1:0	./.:0	./.:0	./.:0	--	--	--
scaffold290	131340	C	A	1/1:0	1/1:0	1/1:0	1/1:0	./.:0	./.:0	--	--	--
scaffold290	131399	A	G	0/1:0	0/0:0	0/1:0	0/0:0	0/0:0	./.:0	--	--	--
scaffold290	131434	A	G	0/1:0	1/1:0	1/1:0	1/1:0	0/1:0	./.:0	--	--	--
scaffold290	131518	G	C	0/1:0	0/1:0	0/1:4	1/1:0	0/1:0	1/1:0	--	--	--
scaffold290	131616	C	T	./.:0	0/1:0	0/0:0	./.:0	0/0:0	./.:0	--	--	--
scaffold290	132706	T	C	1/1:0	1/1:0	1/1:0	./.:0	./.:0	1/1:0	--	--	--
scaffold290	132711	T	A	1/1:0	0/1:0	./.:0	./.:0	./.:0	1/1:0	--	--	--
scaffold290	133796	C	A	1/1:0	0/1:0	1/1:0	./.:0	./.:0	./.:0	--	--	--
scaffold290	134155	T	C	1/1:0	0/1:0	1/1:0	./.:0	./.:0	./.:0	--	--	--
scaffold290	136885	C	A	0/1:0	1/1:0	./.:0	./.:0	./.:0	./.:0	--	--	--
scaffold290	136938	G	A	1/1:0	1/1:0	./.:0	./.:0	./.:0	./.:0	--	--	--
scaffold290	165284	T	A	1/1:0	./.:0	1/1:0	1/1:0	./.:0	./.:0	--	--	--
scaffold290	167895	G	C	1/1:0	1/1:0	./.:0	./.:0	./.:0	./.:0	--	--	--
scaffold290	168135	C	G	./.:0	1/1:0	1/1:0	./.:0	./.:0	./.:0	--	--	--
scaffold290	168138	C	A	./.:0	1/1:0	1/1:0	./.:0	./.:0	./.:0	--	--	--
scaffold290	169422	C	G	./.:0	1/1:0	./.:0	./.:0	0/1:0	./.:0	--	--	--
scaffold290	169477	A	C	./.:0	0/1:0	1/1:0	./.:0	1/1:0	./.:0	--	--	--
scaffold290	170589	T	C	./.:0	1/1:0	./.:0	./.:0	./.:0	./.:0	--	--	--
scaffold290	171656	C	T	1/1:0	./.:0	./.:0	./.:0	./.:0	./.:0	--	--	--
scaffold290	172257	C	T,A	./.:0	1/2:0	./.:0	./.:0	./.:0	1/2:0	fugu_GLEAN_10001732	--	sp|Q07002|CDK18_HUMAN Cyclin-dependent kinase 18 OS=Homo sapiens GN=CDK18 PE=1 SV=3//0
scaffold290	183834	C	T	./.:0	./.:0	1/1:0	./.:0	./.:0	./.:0	--	--	--
scaffold290	183868	C	A	./.:0	./.:0	1/1:0	./.:0	./.:0	./.:0	--	--	--
scaffold290	185668	A	T	0/1:0	0/1:0	0/1:0	./.:0	./.:0	./.:0	fugu_GLEAN_10001732	--	sp|Q07002|CDK18_HUMAN Cyclin-dependent kinase 18 OS=Homo sapiens GN=CDK18 PE=1 SV=3//0
scaffold290	186229	T	C	./.:0	1/1:0	1/1:0	./.:0	./.:0	./.:0	--	--	--
scaffold290	189067	T	C	0/0:0	./.:0	0/1:0	0/0:0	0/0:0	0/1:0	--	--	--
scaffold290	189131	T	C	./.:0	0/0:0	0/0:0	0/0:0	0/1:0	0/1:0	--	--	--
scaffold290	189528	A	T	0/1:0	0/1:0	0/1:0	0/1:0	./.:0	0/1:0	--	--	--
scaffold290	189733	A	G	./.:0	0/0:0	0/0:0	./.:0	./.:0	0/1:0	--	--	--
scaffold290	189913	C	G	1/1:0	1/1:0	1/1:0	./.:0	./.:0	./.:0	--	--	--
scaffold290	190192	T	C	1/1:0	1/1:0	1/1:0	./.:0	./.:0	./.:0	--	--	--
scaffold290	190495	G	A	./.:0	1/1:0	0/1:0	1/1:0	0/1:0	./.:0	--	--	--
scaffold290	191807	C	T	0/1:0	0/0:0	0/0:0	0/1:0	0/0:0	0/1:0	--	--	--
scaffold290	192438	C	T	./.:0	./.:0	./.:0	1/1:0	./.:0	1/1:0	--	--	--
scaffold290	192902	G	A	0/1:0	0/0:0	0/0:0	0/1:4	./.:0	0/1:0	--	--	--
scaffold290	192973	T	C	0/0:0	0/1:0	1/1:0	0/1:0	./.:0	0/0:0	--	--	--
scaffold290	193033	C	T	0/1:3	0/0:0	0/0:0	0/0:0	./.:0	0/0:0	--	--	--
scaffold290	193240	C	A	0/1:1	0/0:0	0/0:0	0/1:7	0/1:0	0/1:7	fugu_GLEAN_10001733	--	sp|A9JTG4|MFD4B_DANRE Major facilitator superfamily domain-containing protein 4-B OS=Danio rerio GN=mfsd4b PE=2 SV=1//1.28169e-142
scaffold290	193386	T	C	0/1:2	0/1:1	0/0:0	0/0:0	0/0:0	0/1:5	fugu_GLEAN_10001733	--	sp|A9JTG4|MFD4B_DANRE Major facilitator superfamily domain-containing protein 4-B OS=Danio rerio GN=mfsd4b PE=2 SV=1//1.28169e-142
scaffold290	193888	A	G	0/1:1	0/1:2	0/0:0	1/1:0	0/1:0	1/1:0	fugu_GLEAN_10001733	--	sp|A9JTG4|MFD4B_DANRE Major facilitator superfamily domain-containing protein 4-B OS=Danio rerio GN=mfsd4b PE=2 SV=1//1.28169e-142
scaffold290	193889	A	C	0/1:0	0/1:2	0/0:0	1/1:0	0/1:0	1/1:0	fugu_GLEAN_10001733	--	sp|A9JTG4|MFD4B_DANRE Major facilitator superfamily domain-containing protein 4-B OS=Danio rerio GN=mfsd4b PE=2 SV=1//1.28169e-142
scaffold290	194230	T	C	0/1:0	0/1:2	0/0:0	0/1:0	./.:0	0/1:2	--	--	--
scaffold290	194238	G	A	0/0:0	0/0:0	0/1:0	0/0:0	./.:0	0/0:0	--	--	--
scaffold290	194290	G	A	0/0:0	0/0:0	0/1:3	0/0:0	./.:0	0/0:0	--	--	--
scaffold290	194296	G	T	0/0:3	0/0:3	1/1:0	0/0:0	./.:0	0/0:0	--	--	--
scaffold290	194311	T	C	0/1:0	0/1:8	0/1:0	0/1:5	./.:0	0/1:0	--	--	--
scaffold290	194396	T	G	1/1:0	0/1:1	1/1:0	0/1:2	./.:0	1/1:0	--	--	--
scaffold290	194474	C	T	0/0:0	0/1:10	0/0:0	0/0:0	./.:0	0/1:12	--	--	--
scaffold290	194486	A	G	0/1:8	0/0:0	0/0:0	0/1:0	./.:0	0/1:10	--	--	--
scaffold290	194537	A	G	0/1:0	0/0:0	0/0:0	0/1:2	./.:0	0/1:0	--	--	--
scaffold290	194619	A	G	0/0:0	0/0:0	0/0:0	0/0:0	./.:0	0/1:3	--	--	--
scaffold290	194778	C	T	0/1:11	0/1:28	0/1:6	0/1:2	./.:0	1/1:0	--	--	--
scaffold290	194779	C	T	0/1:14	0/1:25	0/1:6	0/1:2	./.:0	1/1:0	--	--	--
scaffold290	194798	G	A	0/1:0	1/1:0	1/1:0	1/1:3	./.:0	1/1:0	--	--	--
scaffold290	194861	C	G	0/0:0	0/1:11	0/0:0	0/0:0	0/0:0	0/0:0	--	--	--
scaffold290	195927	G	A	0/0:0	0/0:0	0/0:4	0/1:0	0/0:0	0/0:0	--	--	--
scaffold290	196041	A	C	0/1:3	0/1:0	0/1:0	0/0:0	0/1:0	0/0:0	--	--	--
scaffold290	196061	C	T	1/1:0	1/1:0	1/1:0	1/1:0	1/1:0	1/1:0	--	--	--
scaffold290	196514	A	G	0/1:0	0/1:8	0/1:0	1/1:0	0/1:0	0/1:0	--	--	--
scaffold290	197119	C	T	0/1:4	0/0:0	0/1:0	0/0:0	0/0:0	./.:0	--	--	--
scaffold290	197217	C	T	0/0:0	0/1:9	0/0:0	./.:0	0/0:0	0/1:0	--	--	--
scaffold290	197418	G	A	1/1:0	1/1:0	1/1:0	./.:0	./.:0	1/1:0	--	--	--
scaffold290	197965	C	G	0/0:0	0/0:0	0/1:0	0/0:0	0/1:0	0/0:0	--	--	--
scaffold290	197966	A	T	0/0:0	0/0:0	0/1:0	0/0:0	0/1:0	0/0:0	--	--	--
scaffold290	197967	G	C	0/0:0	0/0:0	0/1:0	0/0:0	0/1:0	0/0:0	--	--	--
scaffold290	198005	C	T	0/1:0	0/1:4	0/1:0	0/0:0	0/1:0	0/0:0	--	--	--
scaffold290	198289	G	A	0/1:0	0/0:0	0/0:0	0/0:0	0/1:0	./.:0	--	--	--
scaffold290	198581	G	A	0/1:0	0/1:0	0/1:3	./.:0	./.:0	0/0:0	--	--	--
scaffold290	198644	T	C	0/1:0	0/1:0	0/1:4	./.:0	./.:0	0/0:0	--	--	--
scaffold290	199761	A	G	0/1:0	0/0:0	0/0:0	0/1:0	0/0:0	0/0:0	fugu_GLEAN_10001734	--	sp|P41158|ELK4_MOUSE ETS domain-containing protein Elk-4 OS=Mus musculus GN=Elk4 PE=2 SV=2//5.98014e-85
scaffold290	199843	G	C	1/1:0	1/1:0	1/1:0	1/1:0	./.:0	1/1:0	fugu_GLEAN_10001734	--	sp|P41158|ELK4_MOUSE ETS domain-containing protein Elk-4 OS=Mus musculus GN=Elk4 PE=2 SV=2//5.98014e-85
scaffold290	200094	T	C	0/1:0	0/0:0	0/0:0	0/1:0	0/0:0	0/0:0	fugu_GLEAN_10001734	--	sp|P41158|ELK4_MOUSE ETS domain-containing protein Elk-4 OS=Mus musculus GN=Elk4 PE=2 SV=2//5.98014e-85
scaffold290	200283	C	A	0/1:0	0/1:0	0/1:3	0/1:0	0/1:0	1/1:0	fugu_GLEAN_10001734	--	sp|P41158|ELK4_MOUSE ETS domain-containing protein Elk-4 OS=Mus musculus GN=Elk4 PE=2 SV=2//5.98014e-85
scaffold290	200284	C	A	0/0:6	0/1:0	0/0:0	0/0:0	0/0:0	0/0:0	fugu_GLEAN_10001734	--	sp|P41158|ELK4_MOUSE ETS domain-containing protein Elk-4 OS=Mus musculus GN=Elk4 PE=2 SV=2//5.98014e-85
scaffold290	200320	A	G	0/0:0	0/0:0	0/0:0	0/1:0	0/0:0	0/0:0	fugu_GLEAN_10001734	--	sp|P41158|ELK4_MOUSE ETS domain-containing protein Elk-4 OS=Mus musculus GN=Elk4 PE=2 SV=2//5.98014e-85
scaffold290	200353	C	T	0/1:2	0/1:3	0/0:0	0/1:0	0/0:0	0/0:0	fugu_GLEAN_10001734	--	sp|P41158|ELK4_MOUSE ETS domain-containing protein Elk-4 OS=Mus musculus GN=Elk4 PE=2 SV=2//5.98014e-85
scaffold290	200669	G	A	0/1:0	0/0:0	0/1:0	0/0:0	0/1:0	0/0:0	fugu_GLEAN_10001734	--	sp|P41158|ELK4_MOUSE ETS domain-containing protein Elk-4 OS=Mus musculus GN=Elk4 PE=2 SV=2//5.98014e-85
scaffold290	201088	C	T	0/0:0	0/1:0	0/0:0	./.:0	./.:0	0/1:0	fugu_GLEAN_10001734	--	sp|P41158|ELK4_MOUSE ETS domain-containing protein Elk-4 OS=Mus musculus GN=Elk4 PE=2 SV=2//5.98014e-85
scaffold290	201668	A	G	1/1:0	0/1:0	./.:0	./.:0	./.:0	./.:0	--	--	--
scaffold290	202701	A	G	1/1:0	1/1:0	./.:0	./.:0	./.:0	./.:0	--	--	--
scaffold290	205115	T	G	0/1:0	./.:0	0/1:0	./.:0	./.:0	0/0:0	--	--	--
scaffold290	205224	C	T	0/1:0	./.:0	0/1:0	./.:0	./.:0	0/0:0	--	--	--
scaffold290	206151	T	C	./.:0	./.:0	./.:0	./.:0	./.:0	1/1:0	--	--	--
scaffold290	206998	C	A	0/0:0	0/1:0	0/0:0	0/0:0	0/0:0	0/1:0	--	--	--
scaffold290	207816	G	A	0/0:0	0/0:0	0/0:0	0/1:0	0/0:0	0/1:0	--	--	--
scaffold290	208716	T	G	./.:0	1/1:0	1/1:0	1/1:0	1/1:0	1/1:0	--	--	--
scaffold290	208746	C	T	./.:0	0/1:0	0/0:0	0/0:0	0/1:0	0/1:0	--	--	--
scaffold290	208778	T	C	./.:0	1/1:0	1/1:0	1/1:0	1/1:0	1/1:0	--	--	--
scaffold290	209859	G	C	0/1:0	0/0:0	0/1:0	0/0:0	0/0:0	0/0:0	fugu_GLEAN_10001735	--	sp|Q9EPW2|KLF15_MOUSE Krueppel-like factor 15 OS=Mus musculus GN=Klf15 PE=1 SV=1//1.01145e-56
scaffold290	210158	T	A	0/1:0	0/0:0	0/1:0	0/0:0	0/0:0	0/0:0	fugu_GLEAN_10001735	--	sp|Q9EPW2|KLF15_MOUSE Krueppel-like factor 15 OS=Mus musculus GN=Klf15 PE=1 SV=1//1.01145e-56
scaffold290	210286	G	A	0/1:0	0/0:0	0/0:0	0/0:0	0/1:0	0/0:0	fugu_GLEAN_10001735	--	sp|Q9EPW2|KLF15_MOUSE Krueppel-like factor 15 OS=Mus musculus GN=Klf15 PE=1 SV=1//1.01145e-56
scaffold290	210512	C	T	0/1:0	0/1:0	1/1:0	0/1:4	0/1:0	0/0:0	fugu_GLEAN_10001735	--	sp|Q9EPW2|KLF15_MOUSE Krueppel-like factor 15 OS=Mus musculus GN=Klf15 PE=1 SV=1//1.01145e-56
scaffold290	210579	G	T	0/0:0	0/1:0	0/0:0	0/0:0	0/0:0	0/1:0	fugu_GLEAN_10001735	--	sp|Q9EPW2|KLF15_MOUSE Krueppel-like factor 15 OS=Mus musculus GN=Klf15 PE=1 SV=1//1.01145e-56
scaffold290	210671	A	G	0/1:3	0/1:0	0/1:4	0/0:0	0/0:0	0/1:0	fugu_GLEAN_10001735	--	sp|Q9EPW2|KLF15_MOUSE Krueppel-like factor 15 OS=Mus musculus GN=Klf15 PE=1 SV=1//1.01145e-56
scaffold290	215019	A	T	0/0:0	0/1:0	0/1:0	./.:0	0/0:0	0/0:0	--	--	--
scaffold290	215274	A	G	0/1:0	0/0:0	0/1:0	0/1:0	0/1:0	0/0:0	--	--	--
scaffold290	215400	C	G	0/1:0	1/1:0	0/1:0	./.:0	0/1:0	./.:0	--	--	--
scaffold290	215401	C	G	0/1:0	1/1:0	0/1:0	./.:0	0/1:0	./.:0	--	--	--
scaffold290	215497	C	T	0/1:0	1/1:0	0/0:0	0/0:0	0/0:0	./.:0	--	--	--
scaffold290	215513	A	T	0/1:0	0/0:0	0/1:0	./.:0	0/0:0	./.:0	--	--	--
scaffold290	215567	G	A	0/1:0	1/1:0	0/1:0	0/0:0	0/0:0	./.:0	--	--	--
scaffold290	215620	C	G	0/1:0	0/1:0	0/1:0	0/1:0	./.:0	./.:0	--	--	--
scaffold290	216469	A	G	0/0:0	0/0:0	0/0:0	0/1:0	0/0:0	0/0:0	--	--	--
scaffold290	216473	T	A	0/1:11	0/1:1	0/1:1	0/1:4	0/1:2	0/0:0	--	--	--
scaffold290	216474	T	C	0/0:0	0/0:0	0/0:0	0/1:0	0/0:0	0/0:0	--	--	--
scaffold290	216620	G	A	0/1:0	0/1:1	0/0:0	0/1:3	0/1:5	0/1:0	--	--	--
scaffold290	216714	G	A	0/1:3	0/1:0	1/1:0	1/1:0	1/1:0	1/1:0	--	--	--
scaffold290	216953	A	C	0/1:0	0/0:0	0/1:3	0/0:0	0/1:7	0/0:0	--	--	--
scaffold290	216954	C	A	0/1:0	0/0:0	0/1:2	0/0:0	0/1:7	0/0:0	--	--	--
scaffold290	217212	G	C	0/1:11	0/1:3	1/1:0	0/1:0	0/1:2	0/1:0	fugu_GLEAN_10001736	--	sp|Q9H1E3|NUCKS_HUMAN Nuclear ubiquitous casein and cyclin-dependent kinase substrate 1 OS=Homo sapiens GN=NUCKS1 PE=1 SV=1//5.06067e-06
scaffold290	217784	T	G	1/1:0	1/1:0	1/1:0	1/1:0	1/1:0	1/1:0	fugu_GLEAN_10001736	--	sp|Q9H1E3|NUCKS_HUMAN Nuclear ubiquitous casein and cyclin-dependent kinase substrate 1 OS=Homo sapiens GN=NUCKS1 PE=1 SV=1//5.06067e-06
scaffold290	217954	G	C	1/1:0	1/1:0	0/0:0	1/1:0	0/1:0	1/1:0	--	--	--
scaffold290	218001	C	T	0/1:0	1/1:0	0/0:0	0/0:0	0/0:0	./.:0	--	--	--
scaffold290	219162	C	A	1/1:0	1/1:0	./.:0	./.:0	./.:0	./.:0	--	--	--
scaffold290	219456	C	T	1/1:0	1/1:0	1/1:0	./.:0	0/1:0	./.:0	--	--	--
scaffold290	220045	C	T	./.:0	./.:0	0/1:0	1/1:0	1/1:0	./.:0	--	--	--
scaffold290	220996	A	G	./.:0	1/1:0	./.:0	1/1:0	./.:0	./.:0	--	--	--
scaffold290	330760	G	A	0/0:0	0/1:0	./.:0	0/1:0	0/0:0	0/1:0	--	--	--
scaffold290	330797	T	C	0/1:0	1/1:0	./.:0	1/1:0	0/1:0	1/1:0	--	--	--
scaffold290	331225	T	G	0/1:0	0/1:0	./.:0	0/1:0	./.:0	./.:0	fugu_GLEAN_10001739	--	sp|Q3V1T4|P3H1_MOUSE Prolyl 3-hydroxylase 1 OS=Mus musculus GN=Lepre1 PE=2 SV=2//0
scaffold290	331281	C	T	0/1:0	0/0:0	0/0:0	0/0:0	./.:0	./.:0	fugu_GLEAN_10001739	--	sp|Q3V1T4|P3H1_MOUSE Prolyl 3-hydroxylase 1 OS=Mus musculus GN=Lepre1 PE=2 SV=2//0
scaffold290	331765	G	T	0/0:0	0/1:0	0/0:0	./.:0	0/0:0	./.:0	fugu_GLEAN_10001739	--	sp|Q3V1T4|P3H1_MOUSE Prolyl 3-hydroxylase 1 OS=Mus musculus GN=Lepre1 PE=2 SV=2//0
scaffold290	331771	G	A	0/1:0	0/0:0	0/1:0	./.:0	0/1:0	./.:0	fugu_GLEAN_10001739	--	sp|Q3V1T4|P3H1_MOUSE Prolyl 3-hydroxylase 1 OS=Mus musculus GN=Lepre1 PE=2 SV=2//0
scaffold290	332072	A	G	0/1:0	1/1:0	0/1:0	0/0:0	1/1:0	./.:0	fugu_GLEAN_10001739	--	sp|Q3V1T4|P3H1_MOUSE Prolyl 3-hydroxylase 1 OS=Mus musculus GN=Lepre1 PE=2 SV=2//0
scaffold290	332459	A	G	0/0:0	0/0:0	0/0:0	0/1:0	0/0:0	./.:0	fugu_GLEAN_10001739	--	sp|Q3V1T4|P3H1_MOUSE Prolyl 3-hydroxylase 1 OS=Mus musculus GN=Lepre1 PE=2 SV=2//0
scaffold290	332488	A	C,T	0/1:0	1/2:0	0/1:0	1/1:0	1/1:0	./.:0	fugu_GLEAN_10001739	--	sp|Q3V1T4|P3H1_MOUSE Prolyl 3-hydroxylase 1 OS=Mus musculus GN=Lepre1 PE=2 SV=2//0
scaffold290	332549	A	G	0/0:0	0/1:0	0/1:0	./.:0	./.:0	./.:0	fugu_GLEAN_10001739	--	sp|Q3V1T4|P3H1_MOUSE Prolyl 3-hydroxylase 1 OS=Mus musculus GN=Lepre1 PE=2 SV=2//0
scaffold290	332568	G	C	0/1:0	0/0:0	0/0:0	./.:0	./.:0	./.:0	fugu_GLEAN_10001739	--	sp|Q3V1T4|P3H1_MOUSE Prolyl 3-hydroxylase 1 OS=Mus musculus GN=Lepre1 PE=2 SV=2//0
scaffold290	332896	G	A	0/0:0	0/1:0	0/0:0	0/0:0	./.:0	./.:0	fugu_GLEAN_10001739	--	sp|Q3V1T4|P3H1_MOUSE Prolyl 3-hydroxylase 1 OS=Mus musculus GN=Lepre1 PE=2 SV=2//0
scaffold290	332902	G	A	0/1:0	0/1:0	0/1:0	0/0:0	./.:0	./.:0	fugu_GLEAN_10001739	--	sp|Q3V1T4|P3H1_MOUSE Prolyl 3-hydroxylase 1 OS=Mus musculus GN=Lepre1 PE=2 SV=2//0
scaffold290	332950	C	G	0/1:0	0/1:0	0/1:0	1/1:0	./.:0	./.:0	fugu_GLEAN_10001739	--	sp|Q3V1T4|P3H1_MOUSE Prolyl 3-hydroxylase 1 OS=Mus musculus GN=Lepre1 PE=2 SV=2//0
scaffold290	333690	G	T	0/1:0	0/1:0	0/0:0	0/0:0	./.:0	./.:0	fugu_GLEAN_10001739	--	sp|Q3V1T4|P3H1_MOUSE Prolyl 3-hydroxylase 1 OS=Mus musculus GN=Lepre1 PE=2 SV=2//0
scaffold290	334182	C	T	0/0:0	0/1:3	0/0:0	0/1:0	0/0:0	0/0:0	fugu_GLEAN_10001739	--	sp|Q3V1T4|P3H1_MOUSE Prolyl 3-hydroxylase 1 OS=Mus musculus GN=Lepre1 PE=2 SV=2//0
scaffold290	334538	C	T	1/1:0	1/1:0	1/1:0	./.:0	./.:0	1/1:0	fugu_GLEAN_10001739	--	sp|Q3V1T4|P3H1_MOUSE Prolyl 3-hydroxylase 1 OS=Mus musculus GN=Lepre1 PE=2 SV=2//0
scaffold290	334605	T	A	0/1:0	1/1:0	0/0:0	0/1:0	./.:0	0/0:0	fugu_GLEAN_10001739	--	sp|Q3V1T4|P3H1_MOUSE Prolyl 3-hydroxylase 1 OS=Mus musculus GN=Lepre1 PE=2 SV=2//0
scaffold290	335621	G	A	0/1:0	1/1:0	1/1:0	./.:0	./.:0	./.:0	fugu_GLEAN_10001739	--	sp|Q3V1T4|P3H1_MOUSE Prolyl 3-hydroxylase 1 OS=Mus musculus GN=Lepre1 PE=2 SV=2//0
scaffold290	335630	G	A	0/1:0	1/1:0	1/1:0	0/1:0	./.:0	./.:0	fugu_GLEAN_10001739	--	sp|Q3V1T4|P3H1_MOUSE Prolyl 3-hydroxylase 1 OS=Mus musculus GN=Lepre1 PE=2 SV=2//0
scaffold290	335666	A	C	0/1:0	1/1:0	1/1:0	1/1:0	./.:0	./.:0	fugu_GLEAN_10001739	--	sp|Q3V1T4|P3H1_MOUSE Prolyl 3-hydroxylase 1 OS=Mus musculus GN=Lepre1 PE=2 SV=2//0
scaffold290	336920	G	A	0/1:0	0/1:0	1/1:0	0/1:3	0/1:2	0/1:0	fugu_GLEAN_10001740	--	sp|Q502G5|CA050_DANRE Uncharacterized protein C1orf50 homolog OS=Danio rerio GN=zgc:112255 PE=2 SV=1//3.3231e-110
scaffold290	337327	T	C	./.:0	./.:0	./.:0	0/0:0	0/1:0	0/1:0	--	--	--
scaffold290	337414	C	T	0/1:0	0/1:0	0/0:0	0/0:0	0/0:0	0/1:1	fugu_GLEAN_10001740	--	sp|Q502G5|CA050_DANRE Uncharacterized protein C1orf50 homolog OS=Danio rerio GN=zgc:112255 PE=2 SV=1//3.3231e-110
scaffold290	337462	A	G	./.:0	./.:0	1/1:0	0/1:0	1/1:0	0/1:4	--	--	--
scaffold290	337822	T	C,A	0/1:5	0/1:0	1/2:0	1/2:0	1/2:0	0/1:0	fugu_GLEAN_10001740	--	sp|Q502G5|CA050_DANRE Uncharacterized protein C1orf50 homolog OS=Danio rerio GN=zgc:112255 PE=2 SV=1//3.3231e-110
scaffold290	338010	C	T	1/1:0	./.:0	./.:0	./.:0	1/1:0	./.:0	--	--	--
scaffold290	338011	G	T	./.:0	./.:0	./.:0	./.:0	1/1:0	./.:0	--	--	--
scaffold290	338598	G	A	0/1:0	1/1:0	0/0:0	0/0:0	0/1:2	0/1:0	--	--	--
scaffold290	338634	A	C	0/0:0	0/0:0	0/0:0	0/1:3	0/1:3	0/1:0	--	--	--
scaffold290	338637	G	T	0/1:0	0/1:0	0/0:0	0/0:0	0/1:0	0/0:0	--	--	--
scaffold290	338739	T	A	1/1:0	1/1:0	0/1:0	./.:0	./.:0	./.:0	--	--	--
scaffold290	339155	C	T	1/1:0	0/1:0	1/1:0	./.:0	./.:0	./.:0	fugu_GLEAN_10001741	--	sp|F6S215|AP5B1_XENTR AP-5 complex subunit beta-1 OS=Xenopus tropicalis GN=ap5b1 PE=3 SV=1//2.90113e-128
scaffold290	339205	T	C	1/1:0	./.:0	1/1:0	./.:0	1/1:0	./.:0	fugu_GLEAN_10001741	--	sp|F6S215|AP5B1_XENTR AP-5 complex subunit beta-1 OS=Xenopus tropicalis GN=ap5b1 PE=3 SV=1//2.90113e-128
scaffold290	339208	G	T	1/1:0	./.:0	1/1:0	./.:0	1/1:0	./.:0	fugu_GLEAN_10001741	--	sp|F6S215|AP5B1_XENTR AP-5 complex subunit beta-1 OS=Xenopus tropicalis GN=ap5b1 PE=3 SV=1//2.90113e-128
scaffold290	339313	G	C	1/1:0	1/1:0	1/1:0	./.:0	0/1:0	./.:0	fugu_GLEAN_10001741	--	sp|F6S215|AP5B1_XENTR AP-5 complex subunit beta-1 OS=Xenopus tropicalis GN=ap5b1 PE=3 SV=1//2.90113e-128
scaffold290	339802	G	A	1/1:0	1/1:0	./.:0	1/1:0	1/1:0	./.:0	fugu_GLEAN_10001741	--	sp|F6S215|AP5B1_XENTR AP-5 complex subunit beta-1 OS=Xenopus tropicalis GN=ap5b1 PE=3 SV=1//2.90113e-128
scaffold290	340015	A	G	0/1:0	1/1:0	./.:0	1/1:0	0/1:0	./.:0	fugu_GLEAN_10001741	--	sp|F6S215|AP5B1_XENTR AP-5 complex subunit beta-1 OS=Xenopus tropicalis GN=ap5b1 PE=3 SV=1//2.90113e-128
scaffold290	340021	G	A	0/0:0	0/1:0	./.:0	0/1:0	0/0:0	./.:0	fugu_GLEAN_10001741	--	sp|F6S215|AP5B1_XENTR AP-5 complex subunit beta-1 OS=Xenopus tropicalis GN=ap5b1 PE=3 SV=1//2.90113e-128
scaffold290	345278	A	T	./.:0	1/1:0	./.:0	0/1:0	1/1:0	1/1:0	--	--	--
scaffold290	345285	G	A	./.:0	1/1:0	./.:0	0/0:0	1/1:0	1/1:0	--	--	--
scaffold290	345362	G	A	./.:0	0/0:0	./.:0	0/0:0	0/1:0	0/1:0	fugu_GLEAN_10001742	--	sp|Q502G5|CA050_DANRE Uncharacterized protein C1orf50 homolog OS=Danio rerio GN=zgc:112255 PE=2 SV=1//3.3231e-110
scaffold290	345410	T	A	./.:0	0/1:0	./.:0	0/0:0	0/0:0	0/1:0	--	--	--
scaffold290	345472	A	G	./.:0	0/1:0	0/0:0	0/0:0	0/0:0	0/1:0	--	--	--
scaffold290	345525	G	A	./.:0	0/0:0	0/0:0	0/0:0	0/1:0	0/0:0	--	--	--
scaffold290	345528	G	A	./.:0	0/1:0	0/0:0	0/0:0	0/0:0	0/1:3	--	--	--
scaffold290	345565	A	G	./.:0	0/0:0	0/0:0	0/0:0	0/0:0	0/1:0	--	--	--
scaffold290	345582	A	G	./.:0	./.:0	0/0:0	0/1:0	0/1:0	0/1:7	--	--	--
scaffold290	345586	G	C	./.:0	0/0:0	0/0:0	0/1:0	0/1:0	0/1:7	--	--	--
scaffold290	345612	G	A	./.:0	0/0:0	0/0:0	0/0:0	0/1:4	0/0:0	--	--	--
scaffold290	345620	C	T	./.:0	0/1:0	0/0:0	0/0:0	0/0:0	0/1:0	--	--	--
scaffold290	345625	T	A	./.:0	0/0:0	0/0:0	1/1:0	0/1:3	0/1:3	--	--	--
scaffold290	345709	C	A	./.:0	0/1:0	0/0:0	0/0:0	0/0:0	0/1:0	--	--	--
scaffold290	346232	C	T	./.:0	./.:0	./.:0	1/1:0	1/1:0	0/1:0	--	--	--
scaffold290	346571	T	C	1/1:0	./.:0	./.:0	./.:0	1/1:0	0/1:0	--	--	--
scaffold290	347756	G	A	1/1:0	0/1:0	0/1:0	1/1:0	./.:0	1/1:0	fugu_GLEAN_10001743	--	sp|F6S215|AP5B1_XENTR AP-5 complex subunit beta-1 OS=Xenopus tropicalis GN=ap5b1 PE=3 SV=1//0
scaffold290	347760	G	C	0/1:0	0/1:0	1/1:0	0/0:0	./.:0	0/1:0	fugu_GLEAN_10001743	--	sp|F6S215|AP5B1_XENTR AP-5 complex subunit beta-1 OS=Xenopus tropicalis GN=ap5b1 PE=3 SV=1//0
scaffold290	347853	C	A	0/1:0	0/1:0	0/0:0	0/1:0	0/0:0	0/1:0	fugu_GLEAN_10001743	--	sp|F6S215|AP5B1_XENTR AP-5 complex subunit beta-1 OS=Xenopus tropicalis GN=ap5b1 PE=3 SV=1//0
scaffold290	347866	T	C	0/1:7	0/1:0	0/0:0	0/1:0	0/0:0	0/1:0	fugu_GLEAN_10001743	--	sp|F6S215|AP5B1_XENTR AP-5 complex subunit beta-1 OS=Xenopus tropicalis GN=ap5b1 PE=3 SV=1//0
scaffold290	347883	G	T	0/1:7	0/0:0	0/1:0	0/0:0	0/1:0	0/1:0	fugu_GLEAN_10001743	--	sp|F6S215|AP5B1_XENTR AP-5 complex subunit beta-1 OS=Xenopus tropicalis GN=ap5b1 PE=3 SV=1//0
scaffold290	347940	T	C	0/0:0	1/1:0	0/1:0	0/0:0	./.:0	0/0:0	fugu_GLEAN_10001743	--	sp|F6S215|AP5B1_XENTR AP-5 complex subunit beta-1 OS=Xenopus tropicalis GN=ap5b1 PE=3 SV=1//0
scaffold290	348012	G	C	0/1:0	0/0:0	0/0:0	./.:0	0/0:0	./.:0	fugu_GLEAN_10001743	--	sp|F6S215|AP5B1_XENTR AP-5 complex subunit beta-1 OS=Xenopus tropicalis GN=ap5b1 PE=3 SV=1//0
scaffold290	348043	G	A	1/1:0	1/1:0	1/1:0	./.:0	1/1:0	./.:0	fugu_GLEAN_10001743	--	sp|F6S215|AP5B1_XENTR AP-5 complex subunit beta-1 OS=Xenopus tropicalis GN=ap5b1 PE=3 SV=1//0
scaffold290	349338	G	A	0/1:0	1/1:0	1/1:0	1/1:0	./.:0	./.:0	fugu_GLEAN_10001743	--	sp|F6S215|AP5B1_XENTR AP-5 complex subunit beta-1 OS=Xenopus tropicalis GN=ap5b1 PE=3 SV=1//0
scaffold290	349383	A	G	0/1:0	0/0:0	0/1:0	./.:0	./.:0	0/1:0	fugu_GLEAN_10001743	--	sp|F6S215|AP5B1_XENTR AP-5 complex subunit beta-1 OS=Xenopus tropicalis GN=ap5b1 PE=3 SV=1//0
scaffold290	349515	G	T	0/1:0	0/0:0	0/1:0	0/0:0	./.:0	0/0:0	fugu_GLEAN_10001743	--	sp|F6S215|AP5B1_XENTR AP-5 complex subunit beta-1 OS=Xenopus tropicalis GN=ap5b1 PE=3 SV=1//0
scaffold290	350501	C	G	./.:0	1/1:0	0/1:0	./.:0	./.:0	./.:0	--	--	--
scaffold290	353562	G	A	0/0:0	0/1:0	0/0:0	./.:0	0/0:0	0/0:0	fugu_GLEAN_10001744	--	sp|Q7ZW63|NUF2_DANRE Kinetochore protein Nuf2 OS=Danio rerio GN=nuf2 PE=2 SV=1//2.61316e-174
scaffold290	353718	A	G	1/1:0	1/1:0	1/1:0	./.:0	1/1:0	1/1:0	fugu_GLEAN_10001744	--	sp|Q7ZW63|NUF2_DANRE Kinetochore protein Nuf2 OS=Danio rerio GN=nuf2 PE=2 SV=1//2.61316e-174
scaffold290	353751	C	T	1/1:0	1/1:0	1/1:0	./.:0	1/1:0	1/1:0	fugu_GLEAN_10001744	--	sp|Q7ZW63|NUF2_DANRE Kinetochore protein Nuf2 OS=Danio rerio GN=nuf2 PE=2 SV=1//2.61316e-174
scaffold290	353758	A	G	0/1:0	0/1:0	1/1:0	./.:0	0/1:0	1/1:0	fugu_GLEAN_10001744	--	sp|Q7ZW63|NUF2_DANRE Kinetochore protein Nuf2 OS=Danio rerio GN=nuf2 PE=2 SV=1//2.61316e-174
scaffold290	353827	T	G	0/0:0	0/0:0	0/1:0	./.:0	0/0:0	./.:0	--	--	--
scaffold290	353837	C	T	./.:0	1/1:0	0/1:0	./.:0	1/1:0	./.:0	--	--	--
scaffold290	357364	G	A	1/1:0	./.:0	./.:0	./.:0	1/1:0	./.:0	fugu_GLEAN_10001745	--	sp|Q96MR6|CFA57_HUMAN Cilia- and flagella-associated protein 57 OS=Homo sapiens GN=CFAP57 PE=2 SV=3//0
scaffold290	357413	A	T	1/1:0	./.:0	./.:0	./.:0	1/1:0	./.:0	fugu_GLEAN_10001745	--	sp|Q96MR6|CFA57_HUMAN Cilia- and flagella-associated protein 57 OS=Homo sapiens GN=CFAP57 PE=2 SV=3//0
scaffold290	357439	C	T	1/1:0	./.:0	./.:0	./.:0	1/1:0	./.:0	fugu_GLEAN_10001745	--	sp|Q96MR6|CFA57_HUMAN Cilia- and flagella-associated protein 57 OS=Homo sapiens GN=CFAP57 PE=2 SV=3//0
scaffold74	29943	C	A	1/1:0	1/1:0	./.:0	./.:0	./.:0	./.:0	--	--	--
scaffold74	32426	A	G	./.:0	./.:0	1/1:0	./.:0	./.:0	0/1:0	--	--	--
scaffold74	32494	G	A	0/0:0	./.:0	0/0:0	./.:0	./.:0	0/1:0	--	--	--
scaffold74	32519	A	G	0/0:0	./.:0	0/0:0	./.:0	./.:0	0/1:0	--	--	--
scaffold74	32739	C	G	1/1:0	./.:0	./.:0	./.:0	./.:0	1/1:0	--	--	--
scaffold234	24934	C	A	./.:0	1/1:0	0/1:0	./.:0	./.:0	./.:0	--	--	--
scaffold234	24986	T	C	./.:0	1/1:0	1/1:0	./.:0	./.:0	./.:0	--	--	--
scaffold234	25019	G	A	./.:0	1/1:0	1/1:0	./.:0	./.:0	./.:0	--	--	--
scaffold234	54611	G	A	1/1:0	./.:0	1/1:0	./.:0	./.:0	./.:0	--	--	--
scaffold234	54619	C	T	1/1:0	./.:0	1/1:0	./.:0	./.:0	./.:0	--	--	--
scaffold234	54738	G	A	1/1:0	./.:0	1/1:0	./.:0	./.:0	./.:0	--	--	--
scaffold234	54751	T	G	1/1:0	./.:0	1/1:0	./.:0	./.:0	./.:0	--	--	--
scaffold234	54766	G	A	1/1:0	./.:0	1/1:0	./.:0	./.:0	./.:0	--	--	--
scaffold234	84971	A	T	./.:0	0/1:0	./.:0	./.:0	./.:0	1/1:0	fugu_GLEAN_10000616	--	sp|Q56A07|SCN2B_MOUSE Sodium channel subunit beta-2 OS=Mus musculus GN=Scn2b PE=1 SV=1//2.55854e-37
scaffold234	88472	T	C	1/1:0	./.:0	0/1:0	./.:0	./.:0	./.:0	--	--	--
scaffold234	88764	C	T	./.:0	1/1:0	1/1:0	1/1:0	./.:0	./.:0	--	--	--
scaffold234	102465	T	C	0/1:0	./.:0	0/0:0	0/0:0	0/0:0	0/0:0	--	--	--
scaffold234	102495	C	T	0/1:0	./.:0	0/0:0	0/0:0	0/0:0	0/0:0	--	--	--
scaffold234	102542	C	T	1/1:0	./.:0	./.:0	./.:0	./.:0	./.:0	--	--	--
scaffold234	130927	T	G	./.:0	1/1:0	./.:0	./.:0	./.:0	./.:0	--	--	--
scaffold234	131057	G	A	./.:0	0/1:0	0/0:0	./.:0	0/1:0	./.:0	--	--	--
scaffold234	131078	A	T	0/1:0	1/1:0	1/1:0	./.:0	1/1:0	./.:0	--	--	--
scaffold234	131288	A	G	0/0:0	1/1:0	0/0:0	0/0:0	./.:0	./.:0	--	--	--
scaffold234	131297	C	A	0/0:0	0/1:4	0/0:0	0/0:0	./.:0	./.:0	--	--	--
scaffold234	131335	G	A	0/0:0	0/1:0	0/0:0	0/0:0	./.:0	./.:0	--	--	--
scaffold234	137960	T	C	./.:0	1/1:0	0/1:0	1/1:0	./.:0	./.:0	--	--	--
scaffold234	147698	C	T	./.:0	./.:0	./.:0	1/1:0	1/1:0	./.:0	--	--	--
scaffold234	148061	C	G	1/1:0	./.:0	./.:0	./.:0	1/1:0	1/1:0	--	--	--
scaffold234	148171	T	G	1/1:0	./.:0	./.:0	./.:0	0/1:0	1/1:0	--	--	--
scaffold234	155598	T	G	./.:0	1/1:0	1/1:0	./.:0	1/1:0	./.:0	--	--	--
scaffold234	155637	A	G	./.:0	1/1:0	1/1:0	./.:0	1/1:0	1/1:0	--	--	--
scaffold234	155661	T	G	1/1:0	0/1:0	0/1:0	1/1:0	0/1:0	1/1:0	--	--	--
scaffold234	155667	C	T	0/0:0	0/1:0	0/1:0	0/0:0	0/1:0	0/0:0	--	--	--
scaffold234	155723	A	G	0/0:0	0/0:0	0/1:0	0/0:0	0/1:0	0/1:0	--	--	--
scaffold234	155751	A	C	0/1:0	0/0:0	0/0:0	0/0:0	0/0:0	0/0:0	--	--	--
scaffold234	155763	A	G	0/1:0	1/1:0	0/1:0	1/1:0	0/1:0	0/1:0	--	--	--
scaffold234	155839	G	C	0/1:3	0/1:3	0/1:3	0/1:0	0/1:0	1/1:0	--	--	--
scaffold234	155871	T	C	0/1:4	0/1:0	0/1:3	0/1:0	0/1:0	0/0:0	--	--	--
scaffold234	155921	T	G	0/0:0	0/0:0	0/0:0	0/1:0	0/1:0	0/0:0	--	--	--
scaffold234	155930	G	C	1/1:0	1/1:0	1/1:0	1/1:0	1/1:0	1/1:0	--	--	--
scaffold234	155960	A	T,C	1/2:0	1/2:0	1/1:0	0/1:0	0/1:0	1/2:0	--	--	--
scaffold234	156000	T	C	./.:0	./.:0	1/1:0	0/1:0	./.:0	1/1:0	--	--	--
scaffold9	12059	T	C	./.:0	./.:0	./.:0	./.:0	1/1:0	./.:0	--	--	--
scaffold9	27769	C	T	1/1:0	./.:0	./.:0	./.:0	1/1:0	./.:0	--	--	--
scaffold9	35693	G	A	./.:0	./.:0	./.:0	0/1:0	1/1:0	0/1:0	--	--	--
scaffold9	35967	C	T	./.:0	./.:0	./.:0	1/1:0	1/1:0	1/1:0	--	--	--
scaffold9	40628	C	T	./.:0	./.:0	./.:0	1/1:0	1/1:0	0/1:0	--	--	--
scaffold9	52119	C	A	./.:0	./.:0	./.:0	1/1:0	./.:0	1/1:0	--	--	--
scaffold9	89291	G	A	./.:0	./.:0	./.:0	1/1:0	1/1:0	./.:0	--	--	--
scaffold9	101299	A	C	./.:0	./.:0	1/1:0	./.:0	./.:0	1/1:0	--	--	--
scaffold9	125846	T	A	1/1:0	./.:0	./.:0	1/1:0	./.:0	./.:0	--	--	--
scaffold9	126182	C	A	1/1:0	./.:0	1/1:0	./.:0	1/1:0	1/1:0	--	--	--
scaffold9	127702	T	C	0/1:0	./.:0	./.:0	0/1:0	0/1:0	./.:0	--	--	--
scaffold9	128081	G	T	./.:0	1/1:0	./.:0	1/1:0	./.:0	./.:0	--	--	--
scaffold9	128341	T	C	./.:0	0/1:0	0/1:0	0/1:0	./.:0	./.:0	--	--	--
scaffold9	130527	C	T	./.:0	1/1:0	1/1:0	./.:0	1/1:0	./.:0	--	--	--
scaffold9	131383	G	A	./.:0	1/1:0	./.:0	./.:0	./.:0	1/1:0	--	--	--
scaffold9	131414	A	G	./.:0	1/1:0	./.:0	0/1:0	./.:0	1/1:0	--	--	--
scaffold9	132119	T	A	./.:0	0/0:0	./.:0	0/0:0	0/1:0	0/0:0	--	--	--
scaffold9	132543	C	G	./.:0	1/1:0	./.:0	./.:0	./.:0	./.:0	--	--	--
scaffold9	132552	G	A	./.:0	1/1:0	./.:0	./.:0	./.:0	./.:0	--	--	--
scaffold9	133069	A	C	./.:0	1/1:0	./.:0	./.:0	./.:0	1/1:0	--	--	--
scaffold9	133241	T	C	0/1:0	0/0:0	./.:0	0/0:0	0/1:0	./.:0	--	--	--
scaffold9	133421	G	T	1/1:0	1/1:0	1/1:0	1/1:0	1/1:0	1/1:0	--	--	--
scaffold9	133460	G	A	./.:0	1/1:0	1/1:0	1/1:0	1/1:0	1/1:0	--	--	--
scaffold9	133654	T	A	./.:0	1/1:0	./.:0	./.:0	0/1:0	1/1:0	--	--	--
scaffold9	135621	T	C	./.:0	./.:0	1/1:0	./.:0	./.:0	1/1:0	--	--	--
scaffold9	136223	T	C	0/1:0	./.:0	./.:0	1/1:0	1/1:0	./.:0	fugu_GLEAN_10015112	--	-//-
scaffold9	137559	A	G	1/1:0	0/1:0	./.:0	1/1:0	1/1:0	./.:0	--	--	--
scaffold9	137972	A	G	1/1:0	./.:0	1/1:0	./.:0	1/1:0	0/1:0	--	--	--
scaffold9	138214	A	G	1/1:0	./.:0	./.:0	1/1:0	0/1:0	./.:0	--	--	--
scaffold9	138388	G	C	1/1:0	1/1:0	0/1:0	1/1:0	0/1:0	./.:0	--	--	--
scaffold9	138820	A	G	0/1:0	0/0:0	0/0:0	0/0:0	./.:0	./.:0	--	--	--
scaffold9	139437	A	G	0/0:0	0/1:0	0/0:0	0/0:0	0/1:0	1/1:0	--	--	--
scaffold9	139532	A	G	0/1:0	1/1:0	0/1:0	0/1:0	1/1:0	1/1:0	--	--	--
scaffold9	139941	G	C	./.:0	1/1:0	0/1:0	1/1:0	./.:0	./.:0	--	--	--
scaffold9	140450	G	A	./.:0	0/1:0	0/0:0	0/1:0	0/1:0	./.:0	--	--	--
scaffold9	140836	T	C	1/1:0	1/1:0	./.:0	./.:0	./.:0	./.:0	--	--	--
scaffold9	141165	A	C	0/0:0	0/0:0	./.:0	0/0:0	0/1:0	0/1:0	--	--	--
scaffold9	141266	C	G	1/1:0	1/1:0	./.:0	1/1:0	1/1:0	./.:0	--	--	--
scaffold9	141280	T	A	0/1:0	1/1:0	./.:0	1/1:0	./.:0	./.:0	--	--	--
scaffold9	141315	A	G	0/1:0	./.:0	./.:0	1/1:0	1/1:0	./.:0	--	--	--
scaffold9	141883	G	T	0/1:0	1/1:0	1/1:0	0/1:0	0/1:0	0/1:0	--	--	--
scaffold9	142622	G	A	1/1:0	1/1:0	1/1:0	./.:0	./.:0	./.:0	--	--	--
scaffold9	143016	C	T	0/0:0	0/1:0	0/0:0	0/0:0	0/0:0	0/1:0	--	--	--
scaffold9	143632	G	A	0/1:3	0/0:0	0/1:0	0/0:0	0/1:2	0/1:0	--	--	--
scaffold9	144765	C	T	1/1:0	1/1:0	1/1:0	1/1:0	1/1:0	./.:0	--	--	--
scaffold9	144808	G	A	0/0:0	0/1:4	0/0:0	0/0:0	0/0:0	./.:0	--	--	--
scaffold9	145240	G	A	0/1:0	0/1:0	0/0:0	0/0:0	0/0:0	0/1:0	--	--	--
scaffold9	145320	T	C	0/1:0	1/1:0	1/1:0	1/1:0	0/1:0	1/1:0	--	--	--
scaffold9	145461	A	G	0/1:0	0/1:0	0/0:0	./.:0	0/0:0	./.:0	--	--	--
scaffold9	145779	T	C	1/1:0	1/1:0	1/1:0	./.:0	./.:0	1/1:0	--	--	--
scaffold9	145823	G	A	0/1:0	0/1:0	1/1:0	./.:0	./.:0	0/1:0	--	--	--
scaffold9	145831	A	T	0/1:0	0/1:0	0/0:0	./.:0	./.:0	0/0:0	--	--	--
scaffold9	145931	G	A	0/1:3	0/0:0	0/0:0	0/0:0	0/0:0	0/0:0	--	--	--
scaffold9	159900	T	A	./.:0	./.:0	./.:0	1/1:0	./.:0	1/1:0	--	--	--
scaffold9	161056	G	A	0/0:0	0/0:0	0/1:0	0/0:0	0/0:0	0/0:0	--	--	--
scaffold9	161065	G	A	0/0:0	0/0:0	0/0:0	0/0:0	0/1:14	0/1:7	--	--	--
scaffold9	161070	T	G	0/1:0	0/1:7	0/1:3	0/1:0	0/0:0	0/1:9	--	--	--
scaffold9	161114	C	T	0/1:0	0/1:2	0/1:3	0/1:0	0/0:0	0/1:5	--	--	--
scaffold9	161261	C	T	0/0:3	0/0:0	0/0:0	0/1:3	0/1:8	0/1:6	--	--	--
scaffold9	161551	G	A	0/0:0	0/1:2	0/0:0	0/0:0	0/0:0	0/0:0	--	--	--
scaffold9	161630	C	A	0/1:0	0/1:2	0/1:0	0/0:0	0/0:0	0/1:2	--	--	--
scaffold9	161631	C	A	0/1:0	0/1:2	0/1:0	0/1:0	0/0:0	0/1:2	--	--	--
scaffold9	161666	T	G	0/0:0	0/1:0	0/1:0	0/0:0	0/0:0	0/0:0	--	--	--
scaffold9	161817	C	T	0/0:0	0/0:0	0/1:0	0/0:0	0/0:0	0/1:0	--	--	--
scaffold9	162155	G	A	0/0:0	0/0:0	0/1:0	0/0:0	0/1:7	0/0:0	--	--	--
scaffold9	162499	A	G	1/1:0	1/1:0	1/1:0	1/1:0	1/1:0	1/1:0	--	--	--
scaffold9	162525	T	G	0/1:3	0/1:2	0/1:0	0/1:3	0/1:3	0/1:0	--	--	--
scaffold9	162555	A	G	0/0:0	0/0:0	0/0:0	0/1:2	0/1:3	0/0:0	--	--	--
scaffold9	163047	A	G	0/1:5	0/1:1	0/1:4	0/1:6	0/1:1	0/1:3	--	--	--
scaffold9	163258	T	G	0/1:0	0/1:0	0/1:0	0/1:1	0/0:0	0/0:0	--	--	--
scaffold9	163353	T	A	0/1:4	0/1:0	0/0:0	0/1:6	0/1:0	0/1:6	--	--	--
scaffold9	163355	C	T	0/1:4	0/1:0	0/0:0	0/1:6	0/1:0	0/1:3	--	--	--
scaffold9	163385	T	A	0/1:3	0/0:0	0/1:3	0/0:0	0/1:0	0/1:7	--	--	--
scaffold9	163409	C	T	0/1:0	0/0:0	0/1:6	0/0:0	0/1:2	0/1:3	--	--	--
scaffold9	163526	A	G	1/1:0	1/1:0	1/1:0	1/1:0	1/1:0	1/1:0	--	--	--
scaffold9	163659	G	A	0/1:5	0/1:6	0/1:0	0/1:7	0/1:0	0/1:0	--	--	--
scaffold9	163708	G	A	0/0:0	0/0:0	0/0:0	0/0:0	0/0:0	0/1:5	--	--	--
scaffold9	163913	T	C	0/1:0	1/1:0	0/1:0	0/1:11	0/1:0	0/1:0	--	--	--
scaffold9	163914	G	A	0/1:0	0/0:0	0/1:0	0/0:8	0/1:2	0/1:0	--	--	--
scaffold9	163918	C	T	0/1:2	0/0:0	0/1:0	0/0:8	0/1:0	0/1:0	--	--	--
scaffold9	164039	C	T	0/1:10	0/0:0	0/0:0	0/0:0	0/1:2	0/1:0	--	--	--
scaffold9	164046	C	T	0/1:7	0/0:0	0/0:0	0/1:2	0/1:0	0/1:6	fugu_GLEAN_10015113	--	sp|Q7Z417|NUFP2_HUMAN Nuclear fragile X mental retardation-interacting protein 2 OS=Homo sapiens GN=NUFIP2 PE=1 SV=1//1.00389e-63
scaffold9	164101	G	A	0/0:0	0/0:0	0/0:0	0/1:1	0/1:0	0/0:0	fugu_GLEAN_10015113	--	sp|Q7Z417|NUFP2_HUMAN Nuclear fragile X mental retardation-interacting protein 2 OS=Homo sapiens GN=NUFIP2 PE=1 SV=1//1.00389e-63
scaffold9	164205	G	A	0/0:0	0/1:1	0/0:0	0/0:0	0/0:0	0/1:8	fugu_GLEAN_10015113	--	sp|Q7Z417|NUFP2_HUMAN Nuclear fragile X mental retardation-interacting protein 2 OS=Homo sapiens GN=NUFIP2 PE=1 SV=1//1.00389e-63
scaffold9	164210	C	T	0/0:0	0/0:0	0/1:0	0/0:0	0/0:0	0/0:4	fugu_GLEAN_10015113	--	sp|Q7Z417|NUFP2_HUMAN Nuclear fragile X mental retardation-interacting protein 2 OS=Homo sapiens GN=NUFIP2 PE=1 SV=1//1.00389e-63
scaffold9	164211	T	G	0/0:0	0/0:0	0/1:0	0/0:0	0/0:0	0/0:2	fugu_GLEAN_10015113	--	sp|Q7Z417|NUFP2_HUMAN Nuclear fragile X mental retardation-interacting protein 2 OS=Homo sapiens GN=NUFIP2 PE=1 SV=1//1.00389e-63
scaffold9	164266	G	A	0/1:2	0/1:2	0/1:0	0/1:0	0/0:0	0/0:0	fugu_GLEAN_10015113	--	sp|Q7Z417|NUFP2_HUMAN Nuclear fragile X mental retardation-interacting protein 2 OS=Homo sapiens GN=NUFIP2 PE=1 SV=1//1.00389e-63
scaffold9	164277	A	G	0/1:2	0/1:3	0/1:0	0/1:11	0/1:2	0/1:5	fugu_GLEAN_10015113	--	sp|Q7Z417|NUFP2_HUMAN Nuclear fragile X mental retardation-interacting protein 2 OS=Homo sapiens GN=NUFIP2 PE=1 SV=1//1.00389e-63
scaffold9	164464	G	A	0/0:0	0/0:0	0/0:0	0/1:1	0/0:4	0/0:0	--	--	--
scaffold9	164715	G	A	./.:0	1/1:0	1/1:0	0/1:3	0/1:0	1/1:0	--	--	--
scaffold9	164749	G	A	./.:0	1/1:0	0/0:0	0/0:0	0/0:0	1/1:0	--	--	--
scaffold9	164868	T	C	0/1:0	1/1:0	0/1:0	0/1:0	1/1:0	1/1:0	--	--	--
scaffold9	164878	G	A	0/1:0	0/0:0	0/0:0	0/1:0	1/1:0	0/0:0	--	--	--
scaffold9	164999	C	T	0/1:4	1/1:0	1/1:0	0/1:0	0/0:0	1/1:0	--	--	--
scaffold9	165017	T	C	0/1:0	0/0:0	0/0:0	0/1:0	1/1:0	0/0:0	--	--	--
scaffold9	165064	A	G	0/1:0	0/0:0	0/0:0	0/1:0	0/1:0	0/0:0	--	--	--
scaffold9	165504	C	T	0/0:0	0/0:0	0/1:15	0/1:0	0/1:3	0/1:0	fugu_GLEAN_10015113	--	sp|Q7Z417|NUFP2_HUMAN Nuclear fragile X mental retardation-interacting protein 2 OS=Homo sapiens GN=NUFIP2 PE=1 SV=1//1.00389e-63
scaffold9	165536	C	T	0/0:0	0/1:2	0/0:0	0/0:0	0/1:0	0/1:0	fugu_GLEAN_10015113	--	sp|Q7Z417|NUFP2_HUMAN Nuclear fragile X mental retardation-interacting protein 2 OS=Homo sapiens GN=NUFIP2 PE=1 SV=1//1.00389e-63
scaffold9	165622	G	A	0/1:2	0/1:9	0/1:0	0/1:6	0/1:2	0/1:2	fugu_GLEAN_10015113	--	sp|Q7Z417|NUFP2_HUMAN Nuclear fragile X mental retardation-interacting protein 2 OS=Homo sapiens GN=NUFIP2 PE=1 SV=1//1.00389e-63
scaffold9	165978	G	A	0/1:0	0/0:0	0/0:0	0/1:2	0/1:2	0/1:0	fugu_GLEAN_10015113	--	sp|Q7Z417|NUFP2_HUMAN Nuclear fragile X mental retardation-interacting protein 2 OS=Homo sapiens GN=NUFIP2 PE=1 SV=1//1.00389e-63
scaffold9	166125	A	G	0/0:0	0/0:0	0/0:0	0/1:0	0/0:0	0/0:0	fugu_GLEAN_10015113	--	sp|Q7Z417|NUFP2_HUMAN Nuclear fragile X mental retardation-interacting protein 2 OS=Homo sapiens GN=NUFIP2 PE=1 SV=1//1.00389e-63
scaffold9	166348	G	A	0/1:4	0/0:0	0/0:0	0/1:7	0/1:7	0/1:0	fugu_GLEAN_10015113	--	sp|Q7Z417|NUFP2_HUMAN Nuclear fragile X mental retardation-interacting protein 2 OS=Homo sapiens GN=NUFIP2 PE=1 SV=1//1.00389e-63
scaffold9	166357	G	A	0/0:0	0/0:0	0/0:0	0/1:4	0/0:0	0/0:0	fugu_GLEAN_10015113	--	sp|Q7Z417|NUFP2_HUMAN Nuclear fragile X mental retardation-interacting protein 2 OS=Homo sapiens GN=NUFIP2 PE=1 SV=1//1.00389e-63
scaffold9	166397	C	G	0/0:0	0/1:5	0/0:0	0/0:0	0/0:0	0/0:0	fugu_GLEAN_10015113	--	sp|Q7Z417|NUFP2_HUMAN Nuclear fragile X mental retardation-interacting protein 2 OS=Homo sapiens GN=NUFIP2 PE=1 SV=1//1.00389e-63
scaffold9	166434	G	T	1/1:0	1/1:0	0/1:0	0/1:3	0/1:0	1/1:0	fugu_GLEAN_10015113	--	sp|Q7Z417|NUFP2_HUMAN Nuclear fragile X mental retardation-interacting protein 2 OS=Homo sapiens GN=NUFIP2 PE=1 SV=1//1.00389e-63
scaffold9	166440	C	T	0/1:5	0/1:7	0/0:0	0/0:0	0/0:0	0/1:0	fugu_GLEAN_10015113	--	sp|Q7Z417|NUFP2_HUMAN Nuclear fragile X mental retardation-interacting protein 2 OS=Homo sapiens GN=NUFIP2 PE=1 SV=1//1.00389e-63
scaffold9	166462	T	C	0/1:0	0/1:0	0/0:0	0/0:0	0/0:0	0/1:0	fugu_GLEAN_10015113	--	sp|Q7Z417|NUFP2_HUMAN Nuclear fragile X mental retardation-interacting protein 2 OS=Homo sapiens GN=NUFIP2 PE=1 SV=1//1.00389e-63
scaffold9	166635	T	C	0/0:0	0/0:0	0/0:0	0/1:0	0/0:0	0/0:0	fugu_GLEAN_10015113	--	sp|Q7Z417|NUFP2_HUMAN Nuclear fragile X mental retardation-interacting protein 2 OS=Homo sapiens GN=NUFIP2 PE=1 SV=1//1.00389e-63
scaffold9	166818	C	T	0/1:0	0/1:6	0/1:3	0/1:0	0/1:6	0/1:0	fugu_GLEAN_10015113	--	sp|Q7Z417|NUFP2_HUMAN Nuclear fragile X mental retardation-interacting protein 2 OS=Homo sapiens GN=NUFIP2 PE=1 SV=1//1.00389e-63
scaffold9	166869	A	T	1/1:0	1/1:0	1/1:0	1/1:0	1/1:0	1/1:0	fugu_GLEAN_10015113	--	sp|Q7Z417|NUFP2_HUMAN Nuclear fragile X mental retardation-interacting protein 2 OS=Homo sapiens GN=NUFIP2 PE=1 SV=1//1.00389e-63
scaffold9	166870	C	A	0/1:3	0/1:11	0/1:0	0/1:2	0/1:0	0/1:0	fugu_GLEAN_10015113	--	sp|Q7Z417|NUFP2_HUMAN Nuclear fragile X mental retardation-interacting protein 2 OS=Homo sapiens GN=NUFIP2 PE=1 SV=1//1.00389e-63
scaffold9	167039	T	C	0/1:0	0/0:0	0/1:0	0/1:4	0/1:0	0/1:0	--	--	--
scaffold9	167117	C	G	1/1:0	1/1:0	1/1:0	1/1:0	1/1:0	1/1:0	--	--	--
scaffold9	167153	A	T	0/1:0	1/1:0	0/1:0	0/1:7	1/1:0	1/1:0	--	--	--
scaffold9	167154	T	G	0/1:0	1/1:0	0/1:0	0/1:7	1/1:0	1/1:0	--	--	--
scaffold9	167221	C	G	0/1:0	1/1:0	0/0:0	0/1:0	0/1:0	0/1:0	--	--	--
scaffold9	167597	G	T	0/0:0	0/1:0	1/1:0	0/1:0	0/1:0	0/0:0	--	--	--
scaffold9	167730	A	G	./.:0	0/1:0	1/1:0	1/1:0	0/1:0	0/1:0	--	--	--
scaffold9	167754	C	T	0/0:0	0/0:0	0/0:0	0/0:0	0/0:0	0/1:0	--	--	--
scaffold9	167777	C	T	0/0:0	0/1:0	0/0:0	0/1:2	0/1:0	0/1:0	--	--	--
scaffold9	167791	A	C	0/0:0	0/0:0	0/1:0	0/0:0	0/1:0	0/0:0	--	--	--
scaffold9	167955	C	T	0/0:0	0/0:0	0/0:0	0/1:0	0/0:0	0/0:0	--	--	--
scaffold9	168086	T	A	0/0:0	0/0:0	./.:0	0/1:3	0/1:0	0/0:0	--	--	--
scaffold9	168225	G	A	0/1:0	0/1:0	0/1:0	0/1:4	0/0:0	0/1:3	fugu_GLEAN_10015113	--	sp|Q7Z417|NUFP2_HUMAN Nuclear fragile X mental retardation-interacting protein 2 OS=Homo sapiens GN=NUFIP2 PE=1 SV=1//1.00389e-63
scaffold9	168491	G	T	0/1:0	0/0:0	0/0:0	0/0:0	0/1:0	0/1:0	--	--	--
scaffold9	168533	T	A	0/0:0	./.:0	0/0:0	0/1:0	0/1:0	./.:0	--	--	--
scaffold9	168659	A	C	0/1:0	0/0:0	0/0:0	0/1:0	0/1:0	0/0:0	--	--	--
scaffold9	168697	G	A	1/1:0	1/1:0	0/1:0	0/1:0	1/1:0	1/1:0	--	--	--
scaffold9	168701	C	T	0/1:0	0/1:0	0/0:0	0/0:0	0/1:0	0/1:0	--	--	--
scaffold9	168844	G	T	1/1:0	1/1:0	0/1:0	0/1:0	1/1:0	1/1:0	--	--	--
scaffold9	168856	C	T	./.:0	0/1:0	0/1:0	./.:0	0/1:0	0/1:0	--	--	--
scaffold9	170130	T	C	./.:0	./.:0	1/1:0	./.:0	1/1:0	./.:0	--	--	--
scaffold9	170195	G	A	./.:0	./.:0	1/1:0	./.:0	1/1:0	./.:0	--	--	--
scaffold9	170452	A	G	./.:0	./.:0	1/1:0	./.:0	1/1:0	./.:0	fugu_GLEAN_10015114	--	sp|Q61603|GLRA4_MOUSE Glycine receptor subunit alpha-4 OS=Mus musculus GN=Glra4 PE=2 SV=3//0
scaffold9	170455	T	C	./.:0	./.:0	1/1:0	./.:0	1/1:0	./.:0	fugu_GLEAN_10015114	--	sp|Q61603|GLRA4_MOUSE Glycine receptor subunit alpha-4 OS=Mus musculus GN=Glra4 PE=2 SV=3//0
scaffold9	176953	C	G	0/1:3	0/1:0	0/1:3	0/1:0	0/0:0	0/1:0	--	--	--
scaffold9	177025	A	G	0/1:0	0/1:0	0/0:0	0/1:0	0/1:0	0/1:0	--	--	--
scaffold9	177570	C	A	0/1:0	0/1:1	0/0:0	0/0:0	0/0:0	0/1:6	fugu_GLEAN_10015115	--	sp|O95831|AIFM1_HUMAN Apoptosis-inducing factor 1, mitochondrial OS=Homo sapiens GN=AIFM1 PE=1 SV=1//0
scaffold9	177630	T	C	1/1:0	1/1:0	1/1:0	1/1:0	1/1:0	1/1:0	fugu_GLEAN_10015115	--	sp|O95831|AIFM1_HUMAN Apoptosis-inducing factor 1, mitochondrial OS=Homo sapiens GN=AIFM1 PE=1 SV=1//0
scaffold9	177771	T	G	0/1:0	0/1:0	0/0:0	0/0:0	0/0:0	0/0:0	--	--	--
scaffold9	177973	G	C	0/1:0	0/1:0	./.:0	./.:0	./.:0	./.:0	--	--	--
scaffold9	178021	T	C	0/1:0	0/1:0	./.:0	./.:0	./.:0	./.:0	--	--	--
scaffold9	178060	G	T	0/1:0	0/1:0	./.:0	./.:0	./.:0	./.:0	--	--	--
scaffold9	178227	A	T	1/1:0	1/1:0	1/1:0	./.:0	0/1:0	./.:0	--	--	--
scaffold9	178796	T	C	0/1:0	0/1:0	0/0:0	./.:0	./.:0	./.:0	--	--	--
scaffold9	179189	T	A	0/0:10	0/1:0	0/0:0	0/0:0	0/0:0	0/1:0	fugu_GLEAN_10015115	--	sp|O95831|AIFM1_HUMAN Apoptosis-inducing factor 1, mitochondrial OS=Homo sapiens GN=AIFM1 PE=1 SV=1//0
scaffold9	179720	A	C	./.:0	1/1:0	1/1:0	1/1:0	1/1:0	./.:0	--	--	--
scaffold9	179774	G	A	0/1:3	0/1:1	0/1:2	0/1:0	0/1:1	0/1:11	fugu_GLEAN_10015115	--	sp|O95831|AIFM1_HUMAN Apoptosis-inducing factor 1, mitochondrial OS=Homo sapiens GN=AIFM1 PE=1 SV=1//0
scaffold9	179805	G	A	0/1:2	0/1:7	0/0:0	0/0:0	0/0:0	0/1:0	fugu_GLEAN_10015115	--	sp|O95831|AIFM1_HUMAN Apoptosis-inducing factor 1, mitochondrial OS=Homo sapiens GN=AIFM1 PE=1 SV=1//0
scaffold9	179944	T	C	1/1:0	1/1:0	1/1:0	./.:0	./.:0	./.:0	--	--	--
scaffold9	179956	G	C	0/1:0	0/1:0	1/1:0	./.:0	./.:0	./.:0	--	--	--
scaffold9	180014	A	T	0/1:0	./.:0	1/1:0	./.:0	./.:0	./.:0	--	--	--
scaffold9	180154	T	C	0/1:2	0/1:1	0/1:4	0/1:3	0/1:2	0/1:4	fugu_GLEAN_10015115	--	sp|O95831|AIFM1_HUMAN Apoptosis-inducing factor 1, mitochondrial OS=Homo sapiens GN=AIFM1 PE=1 SV=1//0
scaffold9	180423	G	A	0/1:3	0/1:7	0/0:0	0/0:0	0/0:0	0/0:3	fugu_GLEAN_10015115	--	sp|O95831|AIFM1_HUMAN Apoptosis-inducing factor 1, mitochondrial OS=Homo sapiens GN=AIFM1 PE=1 SV=1//0
scaffold9	180535	T	A	0/1:0	0/0:0	0/1:0	0/1:0	0/0:0	./.:0	--	--	--
scaffold9	180664	T	C	0/0:0	0/0:0	0/1:0	0/0:0	0/0:0	0/0:0	--	--	--
scaffold9	180906	A	G	0/1:5	0/1:8	0/0:0	0/0:0	0/1:4	0/1:0	fugu_GLEAN_10015115	--	sp|O95831|AIFM1_HUMAN Apoptosis-inducing factor 1, mitochondrial OS=Homo sapiens GN=AIFM1 PE=1 SV=1//0
scaffold9	181066	G	C	0/0:0	0/1:0	0/0:0	0/0:0	./.:0	./.:0	--	--	--
scaffold9	181102	C	T	0/1:11	0/1:0	1/1:0	1/1:0	./.:0	0/1:0	--	--	--
scaffold9	181104	T	G	0/1:15	1/1:0	1/1:0	1/1:0	./.:0	0/1:0	--	--	--
scaffold9	181277	C	A	0/1:0	0/1:4	0/1:0	1/1:0	./.:0	0/0:0	--	--	--
scaffold9	181282	C	G	0/0:0	0/0:0	0/1:0	0/1:0	./.:0	0/0:0	--	--	--
scaffold9	181323	G	C	0/1:0	1/1:0	0/1:0	1/1:0	./.:0	1/1:0	--	--	--
scaffold9	181573	G	A	0/0:0	./.:0	0/1:0	0/0:0	./.:0	./.:0	--	--	--
scaffold9	181576	G	A	0/0:0	0/0:0	0/1:0	0/1:0	./.:0	./.:0	--	--	--
scaffold9	181599	T	C	0/1:0	0/1:0	0/0:0	./.:0	./.:0	./.:0	--	--	--
scaffold9	181604	T	C	0/1:0	0/1:0	0/0:0	./.:0	./.:0	./.:0	--	--	--
scaffold9	181678	A	G	0/1:0	0/1:0	0/1:0	0/0:0	0/1:0	0/0:0	--	--	--
scaffold9	181831	T	A	0/0:0	0/0:0	0/1:0	0/0:0	0/0:0	./.:0	--	--	--
scaffold9	181865	C	T	0/1:0	0/0:0	0/1:0	0/1:0	0/0:0	./.:0	--	--	--
scaffold9	181920	A	C	0/1:0	0/0:0	0/1:0	0/1:0	./.:0	0/0:0	--	--	--
scaffold9	182013	C	T	0/1:0	0/0:0	1/1:0	0/0:0	./.:0	0/0:0	--	--	--
scaffold9	182028	T	A	0/1:0	0/0:0	0/0:0	0/0:0	./.:0	0/0:0	--	--	--
scaffold9	182131	A	G	0/0:0	0/0:0	0/1:0	0/1:0	./.:0	./.:0	--	--	--
scaffold9	182719	T	C	0/1:4	1/1:0	0/1:2	0/1:1	0/1:6	0/1:3	fugu_GLEAN_10015115	--	sp|O95831|AIFM1_HUMAN Apoptosis-inducing factor 1, mitochondrial OS=Homo sapiens GN=AIFM1 PE=1 SV=1//0
scaffold9	182860	A	G	0/1:0	1/1:0	0/1:0	0/1:0	./.:0	0/1:0	--	--	--
scaffold9	182877	G	A	0/0:0	0/1:0	0/1:0	./.:0	./.:0	0/0:0	--	--	--
scaffold9	182910	A	T	0/0:0	0/0:0	0/1:0	./.:0	./.:0	./.:0	--	--	--
scaffold9	183044	T	C	1/1:0	1/1:0	1/1:0	0/1:0	0/1:2	0/1:3	fugu_GLEAN_10015115	--	sp|O95831|AIFM1_HUMAN Apoptosis-inducing factor 1, mitochondrial OS=Homo sapiens GN=AIFM1 PE=1 SV=1//0
scaffold9	183541	C	A	1/1:0	./.:0	./.:0	1/1:0	1/1:0	./.:0	--	--	--
scaffold9	183558	G	T	0/1:0	./.:0	./.:0	0/1:0	1/1:0	0/1:0	--	--	--
scaffold9	183690	A	T	./.:0	./.:0	./.:0	0/0:0	0/1:0	0/1:0	--	--	--
scaffold9	183738	C	A	./.:0	0/1:0	./.:0	0/1:0	0/1:0	0/1:0	--	--	--
scaffold9	183800	C	T	1/1:0	1/1:0	./.:0	./.:0	1/1:0	1/1:0	--	--	--
scaffold9	184239	C	G	0/0:0	0/0:0	0/1:2	0/0:0	0/0:0	0/0:0	fugu_GLEAN_10015115	--	sp|O95831|AIFM1_HUMAN Apoptosis-inducing factor 1, mitochondrial OS=Homo sapiens GN=AIFM1 PE=1 SV=1//0
scaffold9	185587	G	A	0/0:0	0/0:0	0/1:0	0/1:0	0/0:0	0/0:0	--	--	--
scaffold9	185593	A	G	1/1:0	1/1:0	0/1:0	1/1:0	1/1:0	1/1:0	--	--	--
scaffold9	185599	G	A	0/1:0	0/0:0	0/0:0	0/0:0	0/1:0	0/1:0	--	--	--
scaffold9	185634	G	A	0/1:0	0/0:0	0/0:0	0/0:0	0/1:0	0/1:0	--	--	--
scaffold9	187849	C	G	0/1:2	0/1:2	0/0:0	0/0:0	0/0:0	0/1:4	fugu_GLEAN_10015116	--	sp|Q8WWW8|GAB3_HUMAN GRB2-associated-binding protein 3 OS=Homo sapiens GN=GAB3 PE=2 SV=1//7.00782e-96
scaffold9	187850	C	T	0/1:2	0/1:0	0/0:0	0/0:0	0/0:0	0/1:3	fugu_GLEAN_10015116	--	sp|Q8WWW8|GAB3_HUMAN GRB2-associated-binding protein 3 OS=Homo sapiens GN=GAB3 PE=2 SV=1//7.00782e-96
scaffold9	188361	T	C	0/1:0	./.:0	1/1:0	1/1:0	./.:0	./.:0	--	--	--
scaffold9	189073	G	A	0/1:0	0/1:0	0/0:0	0/0:0	0/0:0	0/0:0	--	--	--
scaffold9	189293	T	G	0/1:0	0/1:0	./.:0	0/0:0	./.:0	0/0:0	--	--	--
scaffold9	189409	C	G	1/1:0	0/1:0	0/1:0	0/1:0	./.:0	./.:0	--	--	--
scaffold9	189504	T	A	0/1:3	0/1:2	0/0:0	0/0:0	0/0:0	0/0:0	fugu_GLEAN_10015116	--	sp|Q8WWW8|GAB3_HUMAN GRB2-associated-binding protein 3 OS=Homo sapiens GN=GAB3 PE=2 SV=1//7.00782e-96
scaffold9	189685	C	T	0/1:10	0/1:0	0/1:18	0/1:0	0/1:0	0/1:0	fugu_GLEAN_10015116	--	sp|Q8WWW8|GAB3_HUMAN GRB2-associated-binding protein 3 OS=Homo sapiens GN=GAB3 PE=2 SV=1//7.00782e-96
scaffold9	189799	C	T	0/1:0	0/1:2	0/0:0	0/0:0	0/0:0	0/1:4	fugu_GLEAN_10015116	--	sp|Q8WWW8|GAB3_HUMAN GRB2-associated-binding protein 3 OS=Homo sapiens GN=GAB3 PE=2 SV=1//7.00782e-96
scaffold9	189928	C	T	0/0:0	0/0:0	0/1:0	0/1:3	0/0:0	0/0:0	fugu_GLEAN_10015116	--	sp|Q8WWW8|GAB3_HUMAN GRB2-associated-binding protein 3 OS=Homo sapiens GN=GAB3 PE=2 SV=1//7.00782e-96
scaffold9	189943	A	G	0/1:0	0/1:0	0/0:0	0/0:0	0/0:0	0/1:0	fugu_GLEAN_10015116	--	sp|Q8WWW8|GAB3_HUMAN GRB2-associated-binding protein 3 OS=Homo sapiens GN=GAB3 PE=2 SV=1//7.00782e-96
scaffold9	189991	A	G	0/1:0	0/1:4	0/1:3	0/1:0	0/1:0	0/0:0	fugu_GLEAN_10015116	--	sp|Q8WWW8|GAB3_HUMAN GRB2-associated-binding protein 3 OS=Homo sapiens GN=GAB3 PE=2 SV=1//7.00782e-96
scaffold9	190052	G	A	0/0:0	0/1:0	0/0:0	0/0:0	0/0:0	0/0:0	fugu_GLEAN_10015116	--	sp|Q8WWW8|GAB3_HUMAN GRB2-associated-binding protein 3 OS=Homo sapiens GN=GAB3 PE=2 SV=1//7.00782e-96
scaffold9	190102	G	T	0/1:0	0/1:3	0/0:0	0/0:0	0/0:0	0/0:0	fugu_GLEAN_10015116	--	sp|Q8WWW8|GAB3_HUMAN GRB2-associated-binding protein 3 OS=Homo sapiens GN=GAB3 PE=2 SV=1//7.00782e-96
scaffold9	190501	C	T	0/0:0	0/0:0	0/1:0	0/0:0	0/0:0	0/0:0	fugu_GLEAN_10015116	--	sp|Q8WWW8|GAB3_HUMAN GRB2-associated-binding protein 3 OS=Homo sapiens GN=GAB3 PE=2 SV=1//7.00782e-96
scaffold9	190807	G	A	0/1:3	0/0:0	0/0:0	0/1:0	0/1:0	0/1:0	fugu_GLEAN_10015116	--	sp|Q8WWW8|GAB3_HUMAN GRB2-associated-binding protein 3 OS=Homo sapiens GN=GAB3 PE=2 SV=1//7.00782e-96
scaffold9	191348	A	T	0/1:0	0/1:0	./.:0	./.:0	./.:0	0/1:0	--	--	--
scaffold9	191383	A	C	1/1:0	1/1:0	./.:0	1/1:0	./.:0	1/1:0	--	--	--
scaffold9	191468	T	G	./.:0	1/1:0	1/1:0	1/1:0	1/1:0	./.:0	--	--	--
scaffold9	191776	C	T	0/0:0	0/1:17	0/0:0	0/0:0	0/0:0	0/1:0	fugu_GLEAN_10015116	--	sp|Q8WWW8|GAB3_HUMAN GRB2-associated-binding protein 3 OS=Homo sapiens GN=GAB3 PE=2 SV=1//7.00782e-96
scaffold9	192171	C	T	0/1:0	0/0:0	0/0:0	0/0:0	0/0:0	0/1:0	--	--	--
scaffold9	192241	C	G	1/1:0	1/1:0	1/1:0	1/1:0	1/1:0	0/1:0	--	--	--
scaffold9	192773	G	A	0/1:0	0/0:0	0/1:0	./.:0	./.:0	./.:0	--	--	--
scaffold9	192798	C	T	0/1:0	0/1:0	0/0:0	0/0:0	./.:0	0/0:0	--	--	--
scaffold9	192817	T	A	0/1:0	0/0:0	0/0:0	0/1:0	./.:0	0/0:0	--	--	--
scaffold9	192883	C	G	0/1:0	0/0:0	0/1:0	0/0:0	./.:0	0/0:0	--	--	--
scaffold9	193654	T	C	0/1:0	0/0:0	0/0:0	0/1:0	./.:0	0/0:0	--	--	--
scaffold9	193804	T	C	0/1:0	0/0:0	0/0:0	./.:0	0/1:0	0/0:0	fugu_GLEAN_10015117	--	sp|F1RDM5|AMER1_DANRE APC membrane recruitment protein 1 OS=Danio rerio GN=amer1 PE=2 SV=1//8.48074e-132
scaffold9	193855	T	G	0/1:0	0/0:0	0/0:0	./.:0	0/1:0	0/0:0	fugu_GLEAN_10015117	--	sp|F1RDM5|AMER1_DANRE APC membrane recruitment protein 1 OS=Danio rerio GN=amer1 PE=2 SV=1//8.48074e-132
scaffold9	193882	C	T	0/1:0	0/0:0	0/0:0	0/1:0	0/1:0	0/0:0	fugu_GLEAN_10015117	--	sp|F1RDM5|AMER1_DANRE APC membrane recruitment protein 1 OS=Danio rerio GN=amer1 PE=2 SV=1//8.48074e-132
scaffold9	193906	G	A	0/1:0	./.:0	./.:0	0/0:0	0/0:0	0/1:0	fugu_GLEAN_10015117	--	sp|F1RDM5|AMER1_DANRE APC membrane recruitment protein 1 OS=Danio rerio GN=amer1 PE=2 SV=1//8.48074e-132
scaffold9	193989	G	A	0/0:0	0/1:0	0/0:0	0/0:0	0/0:0	./.:0	fugu_GLEAN_10015117	--	sp|F1RDM5|AMER1_DANRE APC membrane recruitment protein 1 OS=Danio rerio GN=amer1 PE=2 SV=1//8.48074e-132
scaffold9	194009	T	G	0/1:0	0/1:0	0/1:0	0/0:0	0/0:0	./.:0	fugu_GLEAN_10015117	--	sp|F1RDM5|AMER1_DANRE APC membrane recruitment protein 1 OS=Danio rerio GN=amer1 PE=2 SV=1//8.48074e-132
scaffold9	194226	C	G	0/1:0	0/0:0	0/1:0	./.:0	0/1:0	0/0:0	fugu_GLEAN_10015117	--	sp|F1RDM5|AMER1_DANRE APC membrane recruitment protein 1 OS=Danio rerio GN=amer1 PE=2 SV=1//8.48074e-132
scaffold9	194508	G	A	0/1:0	0/1:0	0/0:0	./.:0	0/0:0	0/0:0	fugu_GLEAN_10015117	--	sp|F1RDM5|AMER1_DANRE APC membrane recruitment protein 1 OS=Danio rerio GN=amer1 PE=2 SV=1//8.48074e-132
scaffold9	194947	T	C	0/1:0	0/1:0	./.:0	./.:0	0/0:0	0/0:0	fugu_GLEAN_10015117	--	sp|F1RDM5|AMER1_DANRE APC membrane recruitment protein 1 OS=Danio rerio GN=amer1 PE=2 SV=1//8.48074e-132
scaffold9	195250	G	C	0/0:0	0/1:0	0/0:0	0/1:0	0/0:0	./.:0	fugu_GLEAN_10015117	--	sp|F1RDM5|AMER1_DANRE APC membrane recruitment protein 1 OS=Danio rerio GN=amer1 PE=2 SV=1//8.48074e-132
scaffold9	195508	G	A	0/0:0	0/0:0	0/1:0	0/0:0	0/1:0	./.:0	fugu_GLEAN_10015117	--	sp|F1RDM5|AMER1_DANRE APC membrane recruitment protein 1 OS=Danio rerio GN=amer1 PE=2 SV=1//8.48074e-132
scaffold9	195539	A	G	0/1:0	0/1:0	0/0:0	./.:0	0/0:0	./.:0	fugu_GLEAN_10015117	--	sp|F1RDM5|AMER1_DANRE APC membrane recruitment protein 1 OS=Danio rerio GN=amer1 PE=2 SV=1//8.48074e-132
scaffold9	195554	G	A	0/1:0	0/1:0	0/0:0	./.:0	0/0:0	./.:0	fugu_GLEAN_10015117	--	sp|F1RDM5|AMER1_DANRE APC membrane recruitment protein 1 OS=Danio rerio GN=amer1 PE=2 SV=1//8.48074e-132
scaffold9	195634	T	C	0/0:0	0/1:0	0/1:0	./.:0	0/1:0	./.:0	fugu_GLEAN_10015117	--	sp|F1RDM5|AMER1_DANRE APC membrane recruitment protein 1 OS=Danio rerio GN=amer1 PE=2 SV=1//8.48074e-132
scaffold9	196076	G	A	0/1:0	0/1:0	0/0:0	./.:0	0/0:0	./.:0	fugu_GLEAN_10015117	--	sp|F1RDM5|AMER1_DANRE APC membrane recruitment protein 1 OS=Danio rerio GN=amer1 PE=2 SV=1//8.48074e-132
scaffold9	196144	C	T	0/1:0	0/0:0	1/1:0	./.:0	0/1:0	0/0:0	fugu_GLEAN_10015117	--	sp|F1RDM5|AMER1_DANRE APC membrane recruitment protein 1 OS=Danio rerio GN=amer1 PE=2 SV=1//8.48074e-132
scaffold9	196155	C	T	0/1:0	0/0:0	0/0:0	./.:0	0/1:0	0/0:0	fugu_GLEAN_10015117	--	sp|F1RDM5|AMER1_DANRE APC membrane recruitment protein 1 OS=Danio rerio GN=amer1 PE=2 SV=1//8.48074e-132
scaffold9	196310	A	C	1/1:0	1/1:0	./.:0	./.:0	1/1:0	0/1:0	fugu_GLEAN_10015117	--	sp|F1RDM5|AMER1_DANRE APC membrane recruitment protein 1 OS=Danio rerio GN=amer1 PE=2 SV=1//8.48074e-132
scaffold9	196330	G	C	0/1:0	0/1:0	0/0:0	0/0:0	0/0:0	0/0:0	fugu_GLEAN_10015117	--	sp|F1RDM5|AMER1_DANRE APC membrane recruitment protein 1 OS=Danio rerio GN=amer1 PE=2 SV=1//8.48074e-132
scaffold9	196375	T	C	0/1:0	0/1:0	0/1:0	1/1:0	0/1:0	0/0:0	fugu_GLEAN_10015117	--	sp|F1RDM5|AMER1_DANRE APC membrane recruitment protein 1 OS=Danio rerio GN=amer1 PE=2 SV=1//8.48074e-132
scaffold9	196573	G	A	0/1:5	0/1:0	1/1:0	1/1:0	1/1:0	0/1:0	fugu_GLEAN_10015117	--	sp|F1RDM5|AMER1_DANRE APC membrane recruitment protein 1 OS=Danio rerio GN=amer1 PE=2 SV=1//8.48074e-132
scaffold9	196855	T	C	1/1:0	1/1:0	1/1:0	1/1:0	1/1:0	1/1:0	--	--	--
scaffold9	196889	A	G	0/1:0	1/1:0	0/1:0	1/1:0	1/1:0	0/1:0	--	--	--
scaffold9	196909	C	T	0/1:0	0/1:0	0/1:0	0/0:0	1/1:0	0/0:0	--	--	--
scaffold9	197866	C	T	1/1:0	1/1:0	1/1:0	1/1:0	1/1:0	./.:0	--	--	--
scaffold9	199081	T	A	1/1:0	./.:0	./.:0	./.:0	1/1:0	./.:0	--	--	--
scaffold9	199204	C	T	1/1:0	1/1:0	./.:0	./.:0	1/1:0	./.:0	--	--	--
scaffold9	199291	C	T	1/1:0	1/1:0	./.:0	./.:0	./.:0	./.:0	--	--	--
scaffold9	201633	G	A	0/1:2	0/1:3	0/1:0	0/1:5	0/1:0	0/1:3	--	--	--
scaffold9	201747	G	C	0/0:0	0/0:0	0/0:0	0/0:0	0/0:0	0/1:0	--	--	--
scaffold9	201824	C	T	0/1:4	0/1:3	0/0:0	0/0:0	0/0:0	0/0:0	--	--	--
scaffold9	202139	A	T	0/1:0	1/1:0	1/1:0	1/1:0	1/1:0	0/1:0	--	--	--
scaffold9	202906	G	A	0/1:0	0/0:0	0/0:0	0/0:0	0/0:0	0/1:0	--	--	--
scaffold9	203172	G	C	0/0:0	0/0:0	0/0:0	0/0:0	0/1:0	0/0:0	--	--	--
scaffold9	203343	A	G	0/1:0	1/1:0	0/1:3	1/1:0	0/1:0	0/1:0	fugu_GLEAN_10015118	--	sp|Q5HYM0|ZC12B_HUMAN Probable ribonuclease ZC3H12B OS=Homo sapiens GN=ZC3H12B PE=2 SV=3//6.73613e-167
scaffold9	203350	G	C	0/0:0	0/0:0	0/0:0	0/1:5	0/0:0	0/0:0	fugu_GLEAN_10015118	--	sp|Q5HYM0|ZC12B_HUMAN Probable ribonuclease ZC3H12B OS=Homo sapiens GN=ZC3H12B PE=2 SV=3//6.73613e-167
scaffold9	203466	A	G	0/0:0	0/0:0	0/0:0	0/0:0	0/1:0	0/0:0	fugu_GLEAN_10015118	--	sp|Q5HYM0|ZC12B_HUMAN Probable ribonuclease ZC3H12B OS=Homo sapiens GN=ZC3H12B PE=2 SV=3//6.73613e-167
scaffold9	204470	C	T	0/0:0	0/0:0	0/0:0	0/0:0	0/0:0	0/1:0	fugu_GLEAN_10015118	--	sp|Q5HYM0|ZC12B_HUMAN Probable ribonuclease ZC3H12B OS=Homo sapiens GN=ZC3H12B PE=2 SV=3//6.73613e-167
scaffold9	204554	A	G	0/1:0	0/1:0	0/0:0	0/0:0	0/0:0	0/1:0	--	--	--
scaffold9	204952	G	A	0/1:0	0/1:0	0/0:0	./.:0	0/0:0	0/0:0	--	--	--
scaffold9	204960	C	T	1/1:0	1/1:0	1/1:0	./.:0	1/1:0	1/1:0	--	--	--
scaffold9	205224	T	C	0/0:0	0/0:0	0/0:0	0/1:2	0/1:2	0/1:0	--	--	--
scaffold9	205495	C	T	0/1:0	0/1:0	0/0:0	0/1:0	0/1:0	0/1:0	--	--	--
scaffold9	205691	C	T	0/0:0	0/1:3	0/0:0	0/1:0	0/1:0	0/1:0	--	--	--
scaffold9	206187	T	C	1/1:0	1/1:0	0/0:0	0/1:0	0/1:0	0/1:10	--	--	--
scaffold9	207543	C	A	0/0:0	0/0:0	0/1:8	0/0:0	0/1:0	0/0:0	--	--	--
scaffold9	207688	A	C	0/1:0	0/0:0	0/0:0	0/1:0	0/1:0	0/1:0	--	--	--
scaffold9	207747	G	T	0/1:0	0/0:0	0/0:0	0/1:0	0/1:0	0/1:0	--	--	--
scaffold9	208079	C	T	0/1:0	0/0:0	0/1:9	0/0:0	0/0:0	0/0:0	--	--	--
scaffold9	208158	G	C	0/1:2	0/1:0	0/0:0	0/0:0	0/0:0	0/1:3	--	--	--
scaffold9	208159	A	T	0/1:9	0/1:3	0/1:3	0/0:0	0/1:3	0/0:0	--	--	--
scaffold9	208172	T	C	0/1:8	0/1:3	0/1:0	1/1:0	0/1:0	1/1:0	--	--	--
scaffold9	208280	G	C	1/1:0	1/1:0	0/1:2	1/1:0	0/1:11	1/1:0	--	--	--
scaffold9	208294	T	C	1/1:0	0/1:3	0/1:5	1/1:0	0/1:9	0/1:7	--	--	--
scaffold9	208299	C	T	0/1:0	0/1:4	0/1:9	1/1:0	0/1:9	0/1:7	--	--	--
scaffold9	208344	C	G	1/1:0	1/1:0	1/1:0	1/1:0	1/1:0	1/1:0	--	--	--
scaffold9	208686	A	C	0/1:6	1/1:0	1/1:0	0/1:0	1/1:0	1/1:0	--	--	--
scaffold9	208746	A	C	0/1:0	0/1:4	0/1:0	0/1:0	0/1:0	0/1:0	--	--	--
scaffold9	209105	T	C	0/1:9	1/1:0	0/1:0	0/1:2	0/1:0	0/1:0	--	--	--
scaffold9	209320	A	G	0/1:0	0/0:0	0/1:0	0/1:0	0/0:0	0/0:0	--	--	--
scaffold9	209346	A	G	1/1:0	1/1:0	1/1:0	1/1:0	1/1:0	1/1:0	--	--	--
scaffold9	209390	C	T	0/0:0	0/0:0	0/1:0	0/1:0	0/1:0	0/0:0	--	--	--
scaffold9	209448	T	G	0/1:0	0/0:0	0/1:0	0/1:0	0/0:0	0/1:0	--	--	--
scaffold9	209586	T	A	0/1:0	0/0:0	0/1:0	0/1:0	0/1:0	0/1:8	--	--	--
scaffold9	217570	A	G	0/1:3	0/1:0	0/1:0	0/1:0	0/0:0	0/1:0	--	--	--
scaffold9	218193	T	C	./.:0	./.:0	./.:0	0/0:0	0/1:0	0/0:0	--	--	--
scaffold9	218196	C	A	./.:0	./.:0	./.:0	0/0:0	0/1:0	0/0:0	--	--	--
scaffold9	218220	A	G	0/1:6	0/0:0	0/1:0	0/0:0	0/0:0	0/0:0	--	--	--
scaffold9	218325	G	A	0/1:6	0/0:0	0/1:3	0/1:2	0/1:3	0/0:0	--	--	--
scaffold9	219030	C	T	0/0:0	0/1:0	1/1:0	0/1:0	0/0:0	./.:0	--	--	--
scaffold9	219329	G	A	1/1:0	1/1:0	1/1:0	1/1:0	./.:0	1/1:0	--	--	--
scaffold9	219910	A	G	0/1:2	1/1:0	1/1:0	0/1:7	0/1:0	0/1:0	--	--	--
scaffold9	220134	C	T	0/1:2	0/0:4	0/1:2	0/1:7	0/1:0	0/0:0	--	--	--
scaffold9	220179	C	T	0/0:0	0/1:4	0/0:0	0/0:0	0/1:0	0/1:16	--	--	--
scaffold9	220201	T	C	0/0:0	0/0:0	0/0:0	0/0:0	0/1:4	0/0:0	--	--	--
scaffold9	220367	T	G	0/1:5	0/0:0	0/1:2	0/1:1	0/1:8	0/1:0	--	--	--
scaffold9	220452	C	T	1/1:0	1/1:0	1/1:0	0/1:2	0/1:0	0/1:0	--	--	--
scaffold9	220575	A	G	0/1:3	0/0:0	0/1:2	0/0:0	0/0:0	0/0:0	--	--	--
scaffold9	220656	T	A	0/0:0	0/0:0	0/0:0	0/1:0	0/1:0	0/1:3	--	--	--
scaffold9	220681	C	T	0/0:0	0/0:0	0/0:0	0/0:0	0/0:0	0/1:0	--	--	--
scaffold9	220889	T	G	0/1:0	0/0:0	0/0:0	0/0:0	0/1:0	0/0:0	--	--	--
scaffold9	221291	G	C	0/1:3	0/0:0	0/1:5	0/1:4	0/1:2	0/0:0	--	--	--
scaffold9	221349	C	A	0/1:0	0/1:0	0/1:9	0/1:2	0/1:0	0/1:2	--	--	--
scaffold9	221452	A	G	0/1:0	0/1:18	0/1:0	0/1:3	0/1:0	0/1:0	--	--	--
scaffold9	221501	A	G	0/1:0	0/1:0	0/1:0	0/1:3	0/1:3	0/0:0	--	--	--
scaffold9	221780	G	A	0/1:0	0/0:0	0/0:0	0/1:2	0/1:6	0/1:12	--	--	--
scaffold9	224440	A	G	1/1:0	0/1:0	0/1:3	./.:0	./.:0	0/0:0	--	--	--
scaffold9	224596	G	A	0/1:0	1/1:0	0/1:5	0/1:0	0/1:0	0/0:0	--	--	--
scaffold9	224654	C	G	0/0:0	0/1:0	0/0:0	0/0:0	0/0:0	0/0:0	--	--	--
scaffold9	224749	T	C	0/0:7	0/0:0	0/0:0	0/1:0	0/1:0	0/0:0	--	--	--
scaffold9	224754	G	A	0/0:7	0/0:0	0/0:0	0/1:0	0/1:0	0/0:0	--	--	--
scaffold9	224765	G	A	0/0:7	0/0:0	0/0:0	0/1:0	0/1:0	0/0:0	--	--	--
scaffold9	224836	C	T	0/1:3	0/0:0	0/1:0	0/0:0	0/0:0	0/1:0	--	--	--
scaffold9	224863	G	A	0/0:0	0/0:0	0/1:4	0/0:0	0/0:0	0/0:0	--	--	--
scaffold9	225192	T	C	0/1:5	0/1:3	0/1:2	0/0:0	0/0:0	0/1:0	--	--	--
scaffold9	225241	C	T	0/1:2	1/1:0	0/1:3	0/0:0	0/1:4	0/1:0	--	--	--
scaffold9	225355	T	C	1/1:0	1/1:0	0/1:10	1/1:0	1/1:0	1/1:0	--	--	--
scaffold9	225359	A	C	0/0:0	0/0:0	0/1:0	0/0:0	0/1:3	0/1:0	--	--	--
scaffold9	225483	T	C	1/1:0	1/1:0	0/1:0	1/1:0	1/1:0	1/1:0	--	--	--
scaffold9	225490	C	T	0/0:0	0/0:0	0/1:2	0/1:0	0/0:0	0/1:0	--	--	--
scaffold9	225501	C	T	0/0:0	0/1:3	0/0:0	0/0:0	0/0:0	0/0:0	--	--	--
scaffold9	225593	G	A	1/1:0	1/1:0	0/1:5	0/1:0	1/1:0	1/1:0	--	--	--
scaffold9	225732	C	G	1/1:0	1/1:0	0/1:0	0/1:0	1/1:0	0/1:0	--	--	--
scaffold9	225774	A	G	0/1:0	0/1:0	0/1:4	1/1:0	1/1:0	./.:0	--	--	--
scaffold9	236696	G	C	0/1:12	0/0:0	0/0:0	0/0:0	0/1:4	0/1:1	fugu_GLEAN_10015120	--	sp|Q8MIK0|ANDR_CROCR Androgen receptor OS=Crocuta crocuta GN=AR PE=2 SV=1//0
scaffold9	236809	A	C	0/0:0	0/0:0	0/0:0	0/1:0	0/0:0	0/0:0	fugu_GLEAN_10015120	--	sp|Q8MIK0|ANDR_CROCR Androgen receptor OS=Crocuta crocuta GN=AR PE=2 SV=1//0
scaffold9	236886	G	A	0/0:0	0/0:0	0/1:3	0/0:0	0/0:3	0/1:0	fugu_GLEAN_10015120	--	sp|Q8MIK0|ANDR_CROCR Androgen receptor OS=Crocuta crocuta GN=AR PE=2 SV=1//0
scaffold9	237029	G	C	0/0:0	0/1:8	0/1:0	0/0:0	0/1:3	0/0:4	fugu_GLEAN_10015120	--	sp|Q8MIK0|ANDR_CROCR Androgen receptor OS=Crocuta crocuta GN=AR PE=2 SV=1//0
scaffold9	237047	C	T	0/1:0	0/1:21	0/0:0	0/1:0	0/1:2	0/1:2	fugu_GLEAN_10015120	--	sp|Q8MIK0|ANDR_CROCR Androgen receptor OS=Crocuta crocuta GN=AR PE=2 SV=1//0
scaffold9	238004	A	G	1/1:0	./.:0	./.:0	./.:0	./.:0	1/1:0	--	--	--
scaffold9	238020	T	C	1/1:0	./.:0	./.:0	./.:0	./.:0	1/1:0	--	--	--
scaffold9	238711	C	T	0/1:0	1/1:0	1/1:0	./.:0	./.:0	./.:0	--	--	--
scaffold9	239546	G	A	./.:0	1/1:0	./.:0	1/1:0	./.:0	./.:0	--	--	--
scaffold9	240281	T	C	./.:0	./.:0	1/1:0	0/1:0	./.:0	./.:0	--	--	--
scaffold9	241021	T	C	1/1:0	./.:0	1/1:0	./.:0	./.:0	./.:0	--	--	--
scaffold9	241110	A	G	1/1:0	1/1:0	1/1:0	1/1:0	./.:0	./.:0	--	--	--
scaffold9	241767	T	C	1/1:0	./.:0	1/1:0	1/1:0	0/1:0	0/1:0	--	--	--
scaffold9	242067	T	C	0/0:0	0/0:0	0/1:0	0/1:0	0/1:5	0/0:0	--	--	--
scaffold9	242460	C	T	0/0:0	0/0:0	0/0:0	0/1:0	0/0:0	0/0:0	--	--	--
scaffold9	242614	G	A	0/1:0	1/1:0	0/1:0	0/1:10	0/1:0	0/1:0	--	--	--
scaffold9	242837	A	G	0/0:0	0/0:0	0/0:0	0/0:0	0/0:0	0/1:0	--	--	--
scaffold9	243126	A	G	1/1:0	1/1:0	1/1:0	1/1:0	1/1:0	1/1:0	--	--	--
scaffold9	243411	T	C	1/1:0	./.:0	./.:0	./.:0	./.:0	0/1:0	--	--	--
scaffold9	243842	T	C	0/1:0	./.:0	0/0:0	0/0:0	./.:0	0/0:0	--	--	--
scaffold9	243873	A	G	1/1:0	./.:0	1/1:0	./.:0	./.:0	./.:0	--	--	--
scaffold9	244378	A	G	0/1:0	0/0:0	0/1:0	0/1:3	0/0:0	1/1:0	--	--	--
scaffold9	244481	A	G	0/0:0	0/0:0	0/0:0	0/1:0	./.:0	0/1:0	--	--	--
scaffold9	244552	A	G	0/0:0	0/1:0	1/1:0	1/1:0	./.:0	1/1:0	--	--	--
scaffold9	244742	G	C	0/1:0	./.:0	./.:0	0/0:0	0/1:0	0/1:0	--	--	--
scaffold9	244754	A	C	0/1:0	./.:0	./.:0	0/0:0	0/1:0	0/1:0	--	--	--
scaffold9	244941	T	A	0/1:0	0/0:0	0/0:0	0/1:0	0/1:0	0/0:0	--	--	--
scaffold9	245217	G	A	0/1:0	0/0:0	0/0:0	0/0:0	0/1:0	./.:0	--	--	--
scaffold9	245289	G	A	0/1:0	1/1:0	1/1:0	0/1:0	0/1:0	1/1:0	--	--	--
scaffold9	245545	G	A	0/0:3	0/0:0	0/0:0	0/0:0	0/1:0	0/1:0	fugu_GLEAN_10015120	--	sp|Q8MIK0|ANDR_CROCR Androgen receptor OS=Crocuta crocuta GN=AR PE=2 SV=1//0
scaffold9	245929	G	A	0/1:0	0/0:0	0/1:0	./.:0	0/0:0	1/1:0	--	--	--
scaffold9	245959	G	A	0/0:0	0/1:0	0/0:0	./.:0	0/1:0	0/0:0	--	--	--
scaffold9	246231	T	C	0/0:0	./.:0	0/1:0	0/0:0	0/0:0	0/0:0	--	--	--
scaffold9	246253	G	A	0/0:0	./.:0	0/1:0	0/0:0	0/0:0	0/0:0	--	--	--
scaffold9	246365	A	G	0/0:0	./.:0	0/0:0	0/1:0	0/0:0	./.:0	--	--	--
scaffold9	246493	T	G	1/1:0	./.:0	1/1:0	1/1:0	./.:0	1/1:0	--	--	--
scaffold9	246502	A	C	1/1:0	./.:0	1/1:0	1/1:0	./.:0	1/1:0	--	--	--
scaffold9	246505	T	G	1/1:0	./.:0	1/1:0	1/1:0	./.:0	1/1:0	--	--	--
scaffold9	246667	A	C	0/0:0	./.:0	./.:0	0/0:0	0/1:0	0/1:0	--	--	--
scaffold9	246678	C	G	0/0:0	./.:0	0/0:0	0/0:0	0/1:0	0/1:0	--	--	--
scaffold9	246687	T	C	0/0:0	./.:0	0/0:0	0/0:0	0/1:0	0/1:0	--	--	--
scaffold9	246747	G	A	0/0:0	0/0:0	0/0:0	0/0:0	0/1:2	0/1:6	fugu_GLEAN_10015120	--	sp|Q8MIK0|ANDR_CROCR Androgen receptor OS=Crocuta crocuta GN=AR PE=2 SV=1//0
scaffold9	246825	C	T	0/1:9	0/1:0	0/0:0	0/0:0	0/0:0	0/1:3	fugu_GLEAN_10015120	--	sp|Q8MIK0|ANDR_CROCR Androgen receptor OS=Crocuta crocuta GN=AR PE=2 SV=1//0
scaffold9	246835	A	C	0/1:0	0/1:2	0/1:2	0/1:0	0/0:0	0/0:0	fugu_GLEAN_10015120	--	sp|Q8MIK0|ANDR_CROCR Androgen receptor OS=Crocuta crocuta GN=AR PE=2 SV=1//0
scaffold9	246918	T	C	0/1:0	0/0:0	0/1:0	0/0:0	0/1:0	0/1:0	--	--	--
scaffold9	247013	G	C	0/1:0	0/0:0	0/0:0	0/0:0	0/1:0	0/1:0	--	--	--
scaffold9	247038	T	C	0/1:5	0/0:0	0/1:0	0/0:0	0/0:0	0/1:0	--	--	--
scaffold9	247051	G	C	0/1:0	1/1:0	1/1:0	1/1:0	1/1:0	0/1:0	--	--	--
scaffold9	247131	G	T	0/0:0	0/0:0	./.:0	0/1:5	0/0:0	0/0:0	--	--	--
scaffold9	247167	A	G	1/1:0	1/1:0	./.:0	0/1:0	./.:0	1/1:0	--	--	--
scaffold9	247355	G	C	1/1:0	1/1:0	1/1:0	0/1:0	1/1:0	1/1:0	--	--	--
scaffold9	247371	A	T	1/1:0	1/1:0	1/1:0	1/1:0	1/1:0	1/1:0	--	--	--
scaffold9	247375	T	A	0/1:0	0/1:0	0/1:0	0/1:0	0/0:0	0/1:0	--	--	--
scaffold9	247511	G	A	0/0:0	0/0:0	0/0:0	./.:0	1/1:0	./.:0	--	--	--
scaffold9	247519	T	C	0/0:0	0/0:0	0/0:0	./.:0	1/1:0	./.:0	--	--	--
scaffold9	247809	C	T	0/0:0	0/0:0	0/1:0	0/0:0	0/1:0	./.:0	--	--	--
scaffold9	247868	C	T	1/1:0	1/1:0	0/1:0	1/1:0	1/1:0	./.:0	--	--	--
scaffold9	248060	C	T	./.:0	1/1:0	./.:0	1/1:0	./.:0	./.:0	--	--	--
scaffold9	248828	G	C	1/1:0	./.:0	1/1:0	0/1:0	1/1:0	1/1:0	--	--	--
scaffold9	249588	G	C	0/1:0	./.:0	0/0:0	0/1:0	./.:0	./.:0	--	--	--
scaffold9	249740	G	A	1/1:0	./.:0	1/1:0	0/1:0	./.:0	./.:0	--	--	--
scaffold9	249868	G	A	0/1:0	./.:0	0/0:0	0/0:0	0/0:0	0/1:0	--	--	--
scaffold9	249883	A	G	0/1:0	./.:0	0/0:0	0/1:0	0/0:0	0/0:0	--	--	--
scaffold9	249918	C	T	0/0:0	./.:0	1/1:0	0/1:0	1/1:0	0/1:0	--	--	--
scaffold9	250130	C	A	0/0:0	./.:0	0/1:0	0/1:0	0/0:0	0/0:0	--	--	--
scaffold9	250168	C	T	0/0:0	./.:0	0/1:0	0/0:0	0/0:0	0/0:0	--	--	--
scaffold9	250274	T	C	1/1:0	./.:0	0/1:0	0/1:0	0/1:0	1/1:0	--	--	--
scaffold9	250285	T	C	0/1:0	./.:0	0/1:0	0/0:0	0/1:0	0/1:0	--	--	--
scaffold9	250325	A	G	1/1:0	./.:0	1/1:0	1/1:0	1/1:0	1/1:0	--	--	--
scaffold9	250408	G	C	0/0:0	0/0:0	0/0:0	0/0:0	0/0:0	0/1:0	fugu_GLEAN_10015120	--	sp|Q8MIK0|ANDR_CROCR Androgen receptor OS=Crocuta crocuta GN=AR PE=2 SV=1//0
scaffold9	250629	C	T	0/1:2	0/1:2	0/1:0	0/0:0	0/0:0	0/1:0	fugu_GLEAN_10015120	--	sp|Q8MIK0|ANDR_CROCR Androgen receptor OS=Crocuta crocuta GN=AR PE=2 SV=1//0
scaffold9	250851	C	A	./.:0	./.:0	./.:0	1/1:0	./.:0	1/1:0	--	--	--
scaffold9	251624	G	A	0/1:0	0/1:0	0/0:0	0/1:5	0/1:3	0/1:0	--	--	--
scaffold9	251731	A	G	0/1:0	0/0:0	0/1:2	0/1:3	0/1:0	0/1:5	--	--	--
scaffold9	251751	A	C	0/1:8	0/0:0	0/0:0	0/0:0	0/1:0	0/1:4	--	--	--
scaffold9	251767	C	T	0/1:0	0/0:0	0/0:0	0/0:0	0/0:0	0/1:3	--	--	--
scaffold9	252002	T	G	0/0:0	0/0:0	0/0:0	0/0:0	0/1:4	0/1:0	--	--	--
scaffold9	252079	A	G	0/1:0	0/1:9	0/1:4	0/1:0	0/0:0	0/0:0	--	--	--
scaffold9	252431	T	C	0/0:0	0/0:0	0/0:0	0/0:0	0/0:0	0/1:0	--	--	--
scaffold9	252685	C	T	0/1:0	0/1:3	0/0:0	0/1:1	0/1:3	0/1:2	--	--	--
scaffold9	252996	C	T	0/1:0	0/1:3	0/1:0	0/0:0	0/0:0	0/0:0	--	--	--
scaffold9	252998	G	C	1/1:0	1/1:0	1/1:0	0/1:5	1/1:0	0/1:0	--	--	--
scaffold9	253135	G	A	1/1:0	1/1:0	1/1:0	0/1:0	1/1:0	0/1:0	--	--	--
scaffold9	253222	T	C	0/0:0	0/0:0	0/1:0	0/1:0	0/1:0	0/0:0	--	--	--
scaffold9	253348	T	C	0/1:0	0/0:0	0/0:0	0/0:0	0/1:5	0/1:0	--	--	--
scaffold9	253480	C	T	0/1:10	0/1:0	0/0:0	0/1:0	0/1:0	0/1:0	--	--	--
scaffold9	253519	G	C	1/1:0	1/1:0	0/1:0	1/1:0	0/1:11	1/1:0	--	--	--
scaffold9	253544	C	G	0/1:1	1/1:0	0/1:1	0/1:3	0/1:7	0/1:3	--	--	--
scaffold9	255248	A	G	1/1:0	0/1:0	1/1:0	0/1:0	./.:0	./.:0	--	--	--
scaffold9	255800	C	T	1/1:0	1/1:0	0/1:0	1/1:0	1/1:0	1/1:0	--	--	--
scaffold9	256128	A	G	0/0:0	0/0:0	0/1:0	./.:0	0/0:0	0/0:0	--	--	--
scaffold9	256135	A	G	0/0:0	0/0:0	0/1:0	./.:0	0/0:0	0/0:0	--	--	--
scaffold9	256230	C	A	0/1:0	1/1:0	0/1:0	0/0:0	0/0:0	0/1:0	--	--	--
scaffold9	256379	C	T	1/1:0	1/1:0	0/1:0	./.:0	./.:0	./.:0	--	--	--
scaffold9	256449	A	G	0/0:0	0/0:0	0/1:0	0/0:0	./.:0	./.:0	--	--	--
scaffold9	256803	T	G	1/1:0	1/1:0	1/1:0	1/1:0	1/1:0	./.:0	--	--	--
scaffold9	257007	G	C	0/1:0	0/1:0	0/1:0	0/1:0	0/1:5	1/1:0	fugu_GLEAN_10015121	--	sp|Q7YQL5|OPHN1_PONPY Oligophrenin-1 OS=Pongo pygmaeus GN=OPHN1 PE=2 SV=1//0
scaffold9	257009	G	A	0/0:0	0/0:0	0/1:3	0/0:0	0/1:0	0/0:0	fugu_GLEAN_10015121	--	sp|Q7YQL5|OPHN1_PONPY Oligophrenin-1 OS=Pongo pygmaeus GN=OPHN1 PE=2 SV=1//0
scaffold9	257132	T	C	0/0:0	0/0:0	0/0:0	0/0:0	0/0:0	0/1:0	fugu_GLEAN_10015121	--	sp|Q7YQL5|OPHN1_PONPY Oligophrenin-1 OS=Pongo pygmaeus GN=OPHN1 PE=2 SV=1//0
scaffold9	257389	T	C	./.:0	./.:0	1/1:0	1/1:0	./.:0	./.:0	--	--	--
scaffold9	258173	A	G	./.:0	1/1:0	1/1:0	./.:0	./.:0	./.:0	--	--	--
scaffold9	258233	A	C	./.:0	./.:0	1/1:0	./.:0	./.:0	./.:0	--	--	--
scaffold9	258853	G	A	0/1:5	0/1:0	0/1:3	0/1:0	0/0:0	0/1:0	fugu_GLEAN_10015121	--	sp|Q7YQL5|OPHN1_PONPY Oligophrenin-1 OS=Pongo pygmaeus GN=OPHN1 PE=2 SV=1//0
scaffold9	259224	G	C	0/0:0	0/1:0	./.:0	0/1:0	0/0:0	./.:0	--	--	--
scaffold9	259756	A	G	./.:0	1/1:0	./.:0	./.:0	./.:0	1/1:0	--	--	--
scaffold9	259902	T	C	1/1:0	0/1:0	./.:0	./.:0	./.:0	1/1:0	--	--	--
scaffold9	261411	C	T	1/1:0	0/1:0	1/1:0	0/1:0	./.:0	0/1:0	fugu_GLEAN_10015121	--	sp|Q7YQL5|OPHN1_PONPY Oligophrenin-1 OS=Pongo pygmaeus GN=OPHN1 PE=2 SV=1//0
scaffold9	261955	A	G	./.:0	1/1:0	1/1:0	./.:0	./.:0	./.:0	--	--	--
scaffold9	262236	T	C	./.:0	1/1:0	0/1:0	./.:0	./.:0	1/1:0	--	--	--
scaffold9	262337	A	G	0/1:0	1/1:0	0/1:0	./.:0	./.:0	1/1:0	--	--	--
scaffold9	263196	T	C	1/1:0	1/1:0	./.:0	./.:0	1/1:0	./.:0	--	--	--
scaffold9	263203	C	T	1/1:0	1/1:0	./.:0	./.:0	1/1:0	./.:0	--	--	--
scaffold9	263518	T	C	1/1:0	./.:0	./.:0	./.:0	./.:0	1/1:0	--	--	--
scaffold9	263677	C	T	1/1:0	1/1:0	./.:0	1/1:0	./.:0	./.:0	--	--	--
scaffold9	264634	G	A	./.:0	1/1:0	1/1:0	0/1:0	0/1:0	0/1:0	fugu_GLEAN_10015121	--	sp|Q7YQL5|OPHN1_PONPY Oligophrenin-1 OS=Pongo pygmaeus GN=OPHN1 PE=2 SV=1//0
scaffold9	264637	A	G	./.:0	1/1:0	1/1:0	1/1:0	1/1:0	1/1:0	fugu_GLEAN_10015121	--	sp|Q7YQL5|OPHN1_PONPY Oligophrenin-1 OS=Pongo pygmaeus GN=OPHN1 PE=2 SV=1//0
scaffold9	266906	C	T	0/1:0	0/0:0	./.:0	1/1:0	./.:0	1/1:0	--	--	--
scaffold9	272667	G	A	0/1:0	./.:0	1/1:0	./.:0	./.:0	0/1:0	--	--	--
scaffold9	272670	A	G	1/1:0	./.:0	1/1:0	./.:0	./.:0	1/1:0	--	--	--
scaffold9	282231	C	T	1/1:0	./.:0	./.:0	./.:0	./.:0	1/1:0	--	--	--
scaffold9	282624	C	T	./.:0	./.:0	1/1:0	./.:0	1/1:0	0/1:0	fugu_GLEAN_10015122	--	-//-
scaffold9	282694	A	C	./.:0	./.:0	1/1:0	./.:0	1/1:0	1/1:0	fugu_GLEAN_10015122	--	-//-
scaffold9	283798	T	C	./.:0	./.:0	0/1:0	./.:0	1/1:0	./.:0	--	--	--
scaffold9	283915	A	G	0/1:0	0/1:0	1/1:0	1/1:0	0/1:0	1/1:0	--	--	--
scaffold9	283984	T	C	0/1:0	0/1:5	0/0:0	0/0:0	0/1:0	0/0:0	--	--	--
scaffold9	284093	A	G	0/1:0	0/1:0	0/1:2	0/1:0	0/1:0	1/1:0	--	--	--
scaffold9	284212	T	C	0/1:0	0/1:12	0/1:2	0/0:0	0/0:0	0/0:0	--	--	--
scaffold9	284278	C	G	0/0:0	0/0:0	0/0:0	0/1:0	0/1:0	0/1:0	--	--	--
scaffold9	284279	A	C	0/1:0	0/0:0	0/0:0	0/1:0	0/1:0	0/1:0	--	--	--
scaffold9	284296	A	G	0/1:3	0/1:2	0/1:7	1/1:0	0/1:3	1/1:0	--	--	--
scaffold9	284427	T	C	0/1:7	0/0:0	0/1:6	0/1:0	0/1:0	0/1:0	--	--	--
scaffold9	284537	A	G	0/0:0	0/0:0	0/0:0	0/0:0	0/0:0	0/1:0	--	--	--
scaffold9	284545	G	A	0/0:0	0/0:0	0/0:0	0/0:0	0/0:0	0/1:0	--	--	--
scaffold9	284589	G	A	0/0:3	0/0:0	0/0:0	0/0:0	0/0:0	0/1:0	--	--	--
scaffold9	284681	A	T	0/0:0	0/1:2	0/0:0	0/1:0	0/0:0	0/0:0	--	--	--
scaffold9	284700	A	C	0/1:0	0/0:9	0/1:2	0/0:0	0/0:0	0/0:0	--	--	--
scaffold9	284808	C	T	0/1:2	0/1:0	0/1:8	0/1:0	0/1:0	0/1:0	--	--	--
scaffold9	285287	G	A	0/0:0	0/1:3	0/0:0	./.:0	0/0:0	0/0:0	--	--	--
scaffold9	285737	C	A	0/0:0	0/0:0	0/1:2	0/0:0	0/0:0	0/1:0	--	--	--
scaffold9	285920	A	T	1/1:0	1/1:0	0/1:5	1/1:0	0/1:0	1/1:0	--	--	--
scaffold9	285967	T	C	1/1:0	1/1:0	0/1:2	1/1:0	0/1:0	0/1:0	--	--	--
scaffold9	286627	A	G	1/1:0	1/1:0	1/1:0	1/1:0	1/1:0	1/1:0	fugu_GLEAN_10015123	--	sp|A3KGB4|TBC8B_MOUSE TBC1 domain family member 8B OS=Mus musculus GN=Tbc1d8b PE=2 SV=1//0
scaffold9	286838	A	G	0/0:0	0/0:0	1/1:0	./.:0	0/0:0	./.:0	--	--	--
scaffold9	287078	G	A	0/1:8	0/1:0	0/1:0	./.:0	0/0:0	0/0:0	--	--	--
scaffold9	287081	A	G	0/1:8	0/1:0	0/1:0	./.:0	0/0:0	0/0:0	--	--	--
scaffold9	287240	A	G	0/1:0	0/1:0	0/1:0	0/1:0	0/0:0	1/1:0	--	--	--
scaffold9	287361	T	G	0/1:0	0/1:0	0/1:0	0/0:0	0/0:0	0/1:0	--	--	--
scaffold9	287364	C	T	0/1:9	0/1:0	0/1:0	0/1:0	0/1:0	1/1:0	--	--	--
scaffold9	287381	C	T	0/0:0	0/0:0	0/1:0	0/0:0	0/0:0	0/1:0	--	--	--
scaffold9	287416	C	A	0/1:0	0/1:3	0/1:0	1/1:0	1/1:0	0/1:0	--	--	--
scaffold9	287597	T	G	0/1:0	0/0:0	0/1:0	0/0:0	./.:0	0/1:0	--	--	--
scaffold9	287608	T	C	0/1:4	0/0:0	0/1:0	0/0:0	./.:0	0/1:0	--	--	--
scaffold9	288107	G	A	0/1:0	0/1:7	0/0:0	0/0:0	0/0:0	0/1:0	fugu_GLEAN_10015123	--	sp|A3KGB4|TBC8B_MOUSE TBC1 domain family member 8B OS=Mus musculus GN=Tbc1d8b PE=2 SV=1//0
scaffold9	288191	T	G	0/1:0	0/0:0	0/0:0	0/0:0	0/0:0	0/1:4	fugu_GLEAN_10015123	--	sp|A3KGB4|TBC8B_MOUSE TBC1 domain family member 8B OS=Mus musculus GN=Tbc1d8b PE=2 SV=1//0
scaffold9	288479	G	T	0/0:0	0/0:0	0/0:0	0/0:0	0/0:0	0/1:2	fugu_GLEAN_10015123	--	sp|A3KGB4|TBC8B_MOUSE TBC1 domain family member 8B OS=Mus musculus GN=Tbc1d8b PE=2 SV=1//0
scaffold9	288637	T	G	1/1:0	1/1:0	1/1:0	1/1:0	0/1:9	1/1:0	fugu_GLEAN_10015123	--	sp|A3KGB4|TBC8B_MOUSE TBC1 domain family member 8B OS=Mus musculus GN=Tbc1d8b PE=2 SV=1//0
scaffold9	288806	T	C	0/1:0	0/0:0	./.:0	0/1:0	0/0:0	0/0:0	--	--	--
scaffold9	288809	G	A	0/1:0	0/1:0	./.:0	0/1:0	0/0:0	0/0:0	--	--	--
scaffold9	289114	C	T	0/1:0	0/1:2	0/0:0	0/1:0	0/1:4	0/1:0	fugu_GLEAN_10015123	--	sp|A3KGB4|TBC8B_MOUSE TBC1 domain family member 8B OS=Mus musculus GN=Tbc1d8b PE=2 SV=1//0
scaffold9	289470	G	A	./.:0	./.:0	1/1:0	1/1:0	0/1:0	./.:0	--	--	--
scaffold9	289853	C	A	0/1:0	0/1:0	0/0:0	0/0:0	./.:0	./.:0	--	--	--
scaffold9	289942	T	A	0/1:8	0/1:6	0/0:0	0/1:4	0/1:0	0/1:0	fugu_GLEAN_10015123	--	sp|A3KGB4|TBC8B_MOUSE TBC1 domain family member 8B OS=Mus musculus GN=Tbc1d8b PE=2 SV=1//0
scaffold9	289957	G	A	0/0:0	0/1:2	0/1:0	0/1:0	0/1:7	0/0:0	fugu_GLEAN_10015123	--	sp|A3KGB4|TBC8B_MOUSE TBC1 domain family member 8B OS=Mus musculus GN=Tbc1d8b PE=2 SV=1//0
scaffold9	290594	T	A	0/1:1	0/0:0	0/0:0	0/0:0	0/1:3	0/1:0	fugu_GLEAN_10015123	--	sp|A3KGB4|TBC8B_MOUSE TBC1 domain family member 8B OS=Mus musculus GN=Tbc1d8b PE=2 SV=1//0
scaffold9	290747	C	T	./.:0	./.:0	0/1:0	./.:0	1/1:0	./.:0	--	--	--
scaffold9	291518	A	G	0/1:3	0/0:0	0/1:0	0/1:0	./.:0	0/0:0	fugu_GLEAN_10015123	--	sp|A3KGB4|TBC8B_MOUSE TBC1 domain family member 8B OS=Mus musculus GN=Tbc1d8b PE=2 SV=1//0
scaffold9	291701	C	T	0/0:0	0/1:0	0/1:0	0/1:0	0/1:0	0/1:0	fugu_GLEAN_10015123	--	sp|A3KGB4|TBC8B_MOUSE TBC1 domain family member 8B OS=Mus musculus GN=Tbc1d8b PE=2 SV=1//0
scaffold9	291973	C	T	0/1:0	0/1:0	0/0:0	0/0:0	0/0:0	0/1:0	fugu_GLEAN_10015123	--	sp|A3KGB4|TBC8B_MOUSE TBC1 domain family member 8B OS=Mus musculus GN=Tbc1d8b PE=2 SV=1//0
scaffold9	292758	G	A	0/1:0	0/0:0	0/1:0	./.:0	0/0:0	0/0:0	--	--	--
scaffold9	292885	C	T	./.:0	./.:0	0/0:0	0/1:0	0/0:0	0/1:0	--	--	--
scaffold9	296518	C	T	0/0:0	0/0:0	0/1:0	./.:0	./.:0	0/1:0	fugu_GLEAN_10015124	--	sp|Q6NSI4|CX057_HUMAN Uncharacterized protein CXorf57 OS=Homo sapiens GN=CXorf57 PE=1 SV=2//1.16259e-15
scaffold9	297926	C	T	0/0:0	0/0:0	0/1:0	0/0:0	0/1:0	./.:0	fugu_GLEAN_10015124	--	sp|Q6NSI4|CX057_HUMAN Uncharacterized protein CXorf57 OS=Homo sapiens GN=CXorf57 PE=1 SV=2//1.16259e-15
scaffold9	298037	C	T	0/0:0	1/1:0	0/1:0	./.:0	0/0:0	0/0:0	fugu_GLEAN_10015124	--	sp|Q6NSI4|CX057_HUMAN Uncharacterized protein CXorf57 OS=Homo sapiens GN=CXorf57 PE=1 SV=2//1.16259e-15
scaffold9	299070	G	A	0/1:0	1/1:0	./.:0	0/1:0	./.:0	./.:0	fugu_GLEAN_10015124	--	sp|Q6NSI4|CX057_HUMAN Uncharacterized protein CXorf57 OS=Homo sapiens GN=CXorf57 PE=1 SV=2//1.16259e-15
scaffold9	299110	G	A	0/1:0	0/0:0	./.:0	0/0:0	0/1:0	./.:0	fugu_GLEAN_10015124	--	sp|Q6NSI4|CX057_HUMAN Uncharacterized protein CXorf57 OS=Homo sapiens GN=CXorf57 PE=1 SV=2//1.16259e-15
scaffold9	299848	A	G	./.:0	./.:0	1/1:0	1/1:0	0/1:0	./.:0	fugu_GLEAN_10015124	--	sp|Q6NSI4|CX057_HUMAN Uncharacterized protein CXorf57 OS=Homo sapiens GN=CXorf57 PE=1 SV=2//1.16259e-15
scaffold9	300379	T	C	0/1:0	1/1:0	0/1:0	1/1:0	./.:0	./.:0	--	--	--
scaffold9	300715	G	A	0/1:0	0/0:0	0/1:0	./.:0	0/0:0	0/1:3	--	--	--
scaffold9	300754	C	T	0/0:0	0/1:0	0/1:0	./.:0	0/0:0	0/0:0	--	--	--
scaffold9	300836	C	T	0/0:0	0/0:0	0/1:0	0/0:0	0/0:0	0/0:0	--	--	--
scaffold9	300940	A	G	0/0:0	0/0:0	0/0:0	0/1:0	0/1:0	0/1:0	fugu_GLEAN_10015124	--	sp|Q6NSI4|CX057_HUMAN Uncharacterized protein CXorf57 OS=Homo sapiens GN=CXorf57 PE=1 SV=2//1.16259e-15
scaffold9	301047	C	T	0/0:0	0/0:0	0/1:2	0/1:0	0/0:0	0/0:0	--	--	--
scaffold9	301109	C	T	0/1:6	0/0:0	0/1:3	0/1:0	0/0:0	0/1:0	--	--	--
scaffold9	301233	C	T	0/0:0	0/0:0	0/1:4	0/1:0	0/1:0	0/1:0	--	--	--
scaffold9	301706	A	C	0/0:0	0/0:0	0/1:0	./.:0	./.:0	1/1:0	--	--	--
scaffold9	302214	T	C	0/0:0	0/0:0	0/1:0	0/0:0	0/1:0	0/0:0	--	--	--
scaffold9	302756	G	T	0/0:0	0/0:0	0/1:4	0/0:0	0/0:0	0/0:0	--	--	--
scaffold9	303273	C	T	0/0:0	0/0:0	0/1:3	0/0:0	0/0:0	0/0:0	--	--	--
scaffold9	303661	G	A	./.:0	0/0:0	0/0:0	0/0:0	0/1:0	0/1:0	fugu_GLEAN_10015125	--	sp|Q99743|NPAS2_HUMAN Neuronal PAS domain-containing protein 2 OS=Homo sapiens GN=NPAS2 PE=1 SV=3//0
scaffold9	303730	G	A	./.:0	./.:0	1/1:0	1/1:0	1/1:0	./.:0	--	--	--
scaffold9	304245	A	C	0/1:0	1/1:0	0/1:0	0/1:0	0/0:0	0/1:0	fugu_GLEAN_10015125	--	sp|Q99743|NPAS2_HUMAN Neuronal PAS domain-containing protein 2 OS=Homo sapiens GN=NPAS2 PE=1 SV=3//0
scaffold9	304674	T	C	0/1:0	0/0:0	0/0:0	0/1:0	./.:0	0/1:0	fugu_GLEAN_10015125	--	sp|Q99743|NPAS2_HUMAN Neuronal PAS domain-containing protein 2 OS=Homo sapiens GN=NPAS2 PE=1 SV=3//0
scaffold9	305846	C	T	0/0:0	0/0:0	0/1:4	0/0:0	./.:0	0/0:0	--	--	--
scaffold9	306590	G	A	0/0:0	0/1:0	0/0:0	0/1:0	./.:0	0/0:0	--	--	--
scaffold9	306970	A	G	0/1:0	1/1:0	./.:0	./.:0	./.:0	./.:0	--	--	--
scaffold9	308507	G	A	0/1:3	0/0:0	0/0:0	0/1:0	1/1:0	1/1:0	fugu_GLEAN_10015125	--	sp|Q99743|NPAS2_HUMAN Neuronal PAS domain-containing protein 2 OS=Homo sapiens GN=NPAS2 PE=1 SV=3//0
scaffold9	309292	G	A	0/0:0	0/1:0	0/0:0	./.:0	./.:0	./.:0	fugu_GLEAN_10015125	--	sp|Q99743|NPAS2_HUMAN Neuronal PAS domain-containing protein 2 OS=Homo sapiens GN=NPAS2 PE=1 SV=3//0
scaffold9	309319	T	C	0/1:0	0/1:0	0/1:0	./.:0	./.:0	./.:0	fugu_GLEAN_10015125	--	sp|Q99743|NPAS2_HUMAN Neuronal PAS domain-containing protein 2 OS=Homo sapiens GN=NPAS2 PE=1 SV=3//0
scaffold9	309407	A	C	1/1:0	0/1:0	./.:0	./.:0	./.:0	./.:0	--	--	--
scaffold9	322411	A	G	1/1:0	1/1:0	1/1:0	1/1:0	1/1:0	1/1:0	--	--	--
scaffold9	333921	C	T	0/1:0	1/1:0	0/1:0	1/1:0	1/1:0	1/1:0	--	--	--
scaffold9	333930	G	C	0/1:0	1/1:0	0/1:0	1/1:0	1/1:0	1/1:0	--	--	--
scaffold9	334011	G	C	0/1:0	0/0:0	0/1:0	0/0:0	0/0:0	0/0:0	--	--	--
scaffold9	334429	C	T	0/0:0	1/1:0	0/1:0	./.:0	1/1:0	./.:0	--	--	--
scaffold9	334774	G	A	0/0:0	1/1:0	0/0:0	./.:0	0/1:0	0/1:0	--	--	--
scaffold9	334818	A	G	0/0:0	1/1:0	0/0:0	./.:0	0/1:0	0/1:0	--	--	--
scaffold9	334837	G	C	./.:0	1/1:0	./.:0	./.:0	1/1:0	1/1:0	--	--	--
scaffold9	334941	C	T	./.:0	0/1:0	./.:0	./.:0	0/0:0	0/0:0	--	--	--
scaffold9	334983	A	T	./.:0	1/1:0	./.:0	./.:0	./.:0	0/1:0	--	--	--
scaffold9	335386	A	T	0/0:0	0/1:0	0/0:0	0/0:0	./.:0	0/0:0	--	--	--
scaffold9	337124	T	G	0/1:0	0/1:0	1/1:0	./.:0	1/1:0	0/1:0	fugu_GLEAN_10015126	--	sp|Q6RI45|BRWD3_HUMAN Bromodomain and WD repeat-containing protein 3 OS=Homo sapiens GN=BRWD3 PE=1 SV=2//1.93804e-16
scaffold9	346519	A	T	0/1:5	0/1:0	0/0:0	0/0:0	0/0:0	0/0:0	fugu_GLEAN_10015126	--	sp|Q6RI45|BRWD3_HUMAN Bromodomain and WD repeat-containing protein 3 OS=Homo sapiens GN=BRWD3 PE=1 SV=2//1.93804e-16
scaffold9	346901	A	G	0/1:0	1/1:0	./.:0	0/1:0	1/1:0	1/1:0	fugu_GLEAN_10015126	--	sp|Q6RI45|BRWD3_HUMAN Bromodomain and WD repeat-containing protein 3 OS=Homo sapiens GN=BRWD3 PE=1 SV=2//1.93804e-16
scaffold9	349118	C	T	0/0:0	0/0:0	0/0:0	0/0:0	0/0:0	0/1:0	fugu_GLEAN_10015126	--	sp|Q6RI45|BRWD3_HUMAN Bromodomain and WD repeat-containing protein 3 OS=Homo sapiens GN=BRWD3 PE=1 SV=2//1.93804e-16
scaffold9	350231	C	G	0/1:0	0/1:0	0/1:0	0/1:0	0/0:0	0/1:0	--	--	--
scaffold9	350471	C	G	1/1:0	./.:0	./.:0	1/1:0	1/1:0	0/1:0	--	--	--
scaffold9	350632	C	T	./.:0	./.:0	./.:0	0/1:0	1/1:0	1/1:0	--	--	--
scaffold9	350769	C	T	0/0:0	0/1:0	0/1:0	0/0:0	0/1:0	0/0:0	--	--	--
scaffold9	350802	A	G	0/1:0	0/1:3	1/1:0	1/1:0	0/1:0	0/1:0	--	--	--
scaffold9	350843	C	G	0/0:0	0/0:0	0/1:0	0/1:0	0/1:0	0/1:0	--	--	--
scaffold9	350964	C	T	0/1:0	0/0:0	0/0:0	0/0:0	0/1:0	0/0:0	--	--	--
scaffold9	351080	C	A	0/1:0	0/1:0	1/1:0	1/1:0	1/1:0	./.:0	--	--	--
scaffold9	351372	C	T	0/0:0	0/0:0	0/1:0	0/1:0	0/1:0	0/1:0	fugu_GLEAN_10015126	--	sp|Q6RI45|BRWD3_HUMAN Bromodomain and WD repeat-containing protein 3 OS=Homo sapiens GN=BRWD3 PE=1 SV=2//1.93804e-16
scaffold9	352383	C	T	0/1:0	0/1:4	0/1:3	0/1:0	0/1:0	0/1:0	--	--	--
scaffold9	352429	A	T	0/0:0	0/0:0	0/1:0	0/0:0	0/0:0	0/0:0	--	--	--
scaffold9	352506	A	G	0/0:0	0/0:0	0/1:3	0/0:0	0/0:0	0/1:0	--	--	--
scaffold9	352508	A	G	0/0:0	0/0:0	0/1:0	0/0:0	0/0:0	0/1:0	--	--	--
scaffold9	352613	A	G	1/1:0	1/1:0	1/1:0	0/1:0	1/1:0	1/1:0	--	--	--
scaffold9	352684	C	T	0/1:0	0/1:0	0/1:0	./.:0	0/1:0	0/1:0	--	--	--
scaffold9	352760	C	T	0/0:0	0/0:0	0/0:0	./.:0	0/1:0	0/1:0	--	--	--
scaffold9	352935	A	G	./.:0	./.:0	0/1:0	0/0:0	0/1:0	0/0:0	--	--	--
scaffold9	360110	G	C	0/0:0	0/0:0	0/0:0	0/0:0	0/0:0	0/1:4	--	--	--
scaffold9	360198	C	T	1/1:0	1/1:0	1/1:0	1/1:0	0/1:3	1/1:0	--	--	--
scaffold9	360218	C	T	0/0:0	0/1:0	0/0:0	0/1:3	0/1:0	0/0:0	--	--	--
scaffold9	360270	A	G	0/1:0	1/1:0	1/1:0	0/1:0	0/1:0	1/1:0	--	--	--
scaffold9	360334	A	G	0/0:0	0/0:0	0/1:0	0/1:0	0/1:0	0/0:0	--	--	--
scaffold9	360343	T	C	0/0:0	0/1:4	0/1:0	0/1:0	0/1:0	0/0:0	--	--	--
scaffold9	360411	C	G	./.:0	0/0:0	0/0:0	0/1:0	0/1:3	0/0:0	--	--	--
scaffold9	360632	C	T	0/1:10	0/0:3	0/1:6	0/0:10	0/0:0	0/0:0	fugu_GLEAN_10015128	--	sp|Q63486|RRAGA_RAT Ras-related GTP-binding protein A OS=Rattus norvegicus GN=Rraga PE=1 SV=1//0
scaffold9	360918	G	A	0/1:3	0/1:7	0/0:0	0/1:1	0/1:2	0/1:9	fugu_GLEAN_10015128	--	sp|Q63486|RRAGA_RAT Ras-related GTP-binding protein A OS=Rattus norvegicus GN=Rraga PE=1 SV=1//0
scaffold9	361351	A	G	0/1:8	0/1:1	1/1:0	0/1:5	0/1:4	0/1:5	fugu_GLEAN_10015128	--	sp|Q63486|RRAGA_RAT Ras-related GTP-binding protein A OS=Rattus norvegicus GN=Rraga PE=1 SV=1//0
scaffold9	361360	T	C	0/1:4	1/1:0	1/1:0	0/1:2	0/1:6	0/1:4	fugu_GLEAN_10015128	--	sp|Q63486|RRAGA_RAT Ras-related GTP-binding protein A OS=Rattus norvegicus GN=Rraga PE=1 SV=1//0
scaffold9	361369	T	C	0/1:0	1/1:0	1/1:0	0/1:5	0/1:1	0/1:6	fugu_GLEAN_10015128	--	sp|Q63486|RRAGA_RAT Ras-related GTP-binding protein A OS=Rattus norvegicus GN=Rraga PE=1 SV=1//0
scaffold9	361571	G	A	0/0:0	0/0:0	0/1:1	0/0:1	0/1:1	0/0:3	fugu_GLEAN_10015128	--	sp|Q63486|RRAGA_RAT Ras-related GTP-binding protein A OS=Rattus norvegicus GN=Rraga PE=1 SV=1//0
scaffold9	361652	C	T	./.:0	0/0:0	0/1:0	0/0:0	0/1:0	0/0:0	--	--	--
scaffold9	361735	G	A	0/0:0	0/0:0	0/0:0	0/0:0	0/0:0	0/1:7	--	--	--
scaffold9	361816	G	A	0/1:2	0/0:8	0/0:0	0/0:0	0/0:0	0/1:0	--	--	--
scaffold9	361820	G	C	0/1:4	0/1:1	0/1:0	0/1:2	0/1:0	0/1:2	--	--	--
scaffold9	361823	G	A	0/1:2	0/0:5	0/0:0	0/0:0	0/0:0	0/1:0	--	--	--
scaffold9	361833	A	C	1/1:0	1/1:0	0/1:6	0/1:0	0/1:0	1/1:0	--	--	--
scaffold9	361911	A	G	0/0:0	0/1:1	0/1:0	0/0:2	0/1:5	0/0:4	--	--	--
scaffold9	361952	C	T	0/1:1	0/1:0	0/1:0	0/1:0	0/1:3	0/1:8	--	--	--
scaffold9	361953	C	G	0/1:4	1/1:0	1/1:0	0/1:3	0/1:6	0/1:5	--	--	--
scaffold9	361977	T	C	0/1:5	0/1:1	0/1:1	0/1:0	0/1:0	0/1:8	--	--	--
scaffold9	362035	G	A	0/0:0	0/0:0	0/0:0	0/0:0	0/1:0	0/1:2	--	--	--
scaffold9	362051	T	C	0/0:0	0/1:1	0/1:5	0/0:1	0/1:9	0/0:4	--	--	--
scaffold9	362058	G	T	0/1:4	1/1:0	1/1:0	0/1:1	0/1:11	0/1:8	--	--	--
scaffold9	362161	G	T	0/1:2	0/1:3	0/1:2	0/1:2	0/1:0	0/1:0	--	--	--
scaffold9	362194	A	T	0/1:0	0/1:0	0/1:0	0/1:0	0/1:0	0/1:0	--	--	--
scaffold9	362233	G	A	0/1:0	0/1:0	0/1:0	0/1:0	0/1:0	0/1:0	--	--	--
scaffold9	362260	C	T	0/1:0	./.:0	0/0:0	0/0:0	0/1:0	0/1:0	--	--	--
scaffold9	364030	G	A	0/1:1	1/1:0	0/1:10	0/1:0	0/1:15	0/1:0	fugu_GLEAN_10015128	--	sp|Q63486|RRAGA_RAT Ras-related GTP-binding protein A OS=Rattus norvegicus GN=Rraga PE=1 SV=1//0
scaffold9	364252	A	C	0/0:0	0/0:0	0/1:0	0/0:0	0/0:0	0/1:0	--	--	--
scaffold9	364439	G	A	0/0:0	0/0:0	0/1:0	0/0:4	0/0:0	0/0:0	fugu_GLEAN_10015128	--	sp|Q63486|RRAGA_RAT Ras-related GTP-binding protein A OS=Rattus norvegicus GN=Rraga PE=1 SV=1//0
scaffold9	364743	C	T	0/1:4	0/1:1	0/1:0	0/1:0	0/1:6	0/0:2	fugu_GLEAN_10015128	--	sp|Q63486|RRAGA_RAT Ras-related GTP-binding protein A OS=Rattus norvegicus GN=Rraga PE=1 SV=1//0
scaffold9	364857	G	C	0/0:0	0/1:0	0/0:0	0/1:0	0/1:4	0/1:0	--	--	--
scaffold9	364901	T	C	1/1:0	1/1:0	1/1:0	1/1:0	0/1:0	0/1:0	--	--	--
scaffold9	365003	T	C	0/1:0	0/1:4	0/1:2	0/0:3	0/1:3	0/1:0	fugu_GLEAN_10015128	--	sp|Q63486|RRAGA_RAT Ras-related GTP-binding protein A OS=Rattus norvegicus GN=Rraga PE=1 SV=1//0
scaffold9	365644	G	T	0/0:0	0/1:2	0/1:2	0/1:5	0/1:5	0/1:0	--	--	--
scaffold9	365645	G	A	0/0:0	0/0:0	0/1:0	0/0:0	0/0:0	0/0:0	--	--	--
scaffold9	365665	T	A	0/0:0	0/1:0	0/1:0	0/1:0	0/0:0	0/0:0	--	--	--
scaffold9	365667	T	A	0/0:0	0/1:0	0/1:0	0/0:0	0/1:0	0/0:0	--	--	--
scaffold9	365817	A	G	0/1:0	0/0:0	0/1:0	0/1:0	0/1:0	0/1:0	--	--	--
scaffold9	366211	G	A	./.:0	./.:0	1/1:0	./.:0	./.:0	1/1:0	--	--	--
scaffold9	366431	G	A	0/1:0	0/1:0	0/0:0	0/0:0	0/0:0	0/1:0	--	--	--
scaffold9	366449	G	T	0/1:0	0/1:0	0/0:0	0/0:0	0/0:0	0/1:0	--	--	--
scaffold9	366475	C	G	0/0:0	0/1:0	0/0:0	0/0:0	0/0:0	0/0:0	--	--	--
scaffold9	366549	A	T	0/1:0	1/1:0	0/1:5	1/1:0	1/1:0	1/1:0	--	--	--
scaffold9	366575	C	T	0/0:0	0/0:0	0/0:0	0/0:0	0/0:0	0/1:0	--	--	--
scaffold9	366685	C	T	0/1:0	0/0:0	0/0:0	0/0:0	0/0:0	0/0:0	--	--	--
scaffold9	366757	C	G	1/1:0	1/1:0	1/1:0	0/1:0	1/1:0	0/1:0	--	--	--
scaffold9	366779	A	G	1/1:0	1/1:0	1/1:0	0/1:0	1/1:0	1/1:0	--	--	--
scaffold9	366810	G	C	0/0:0	0/0:0	0/0:0	0/1:0	0/0:0	0/0:0	--	--	--
scaffold9	366863	C	T	0/1:0	0/0:0	0/0:0	0/1:3	0/1:0	0/0:0	--	--	--
scaffold9	367197	G	A	0/1:1	0/0:0	0/0:0	0/1:2	0/1:2	0/1:8	fugu_GLEAN_10015129	--	sp|P55934|CNG_ICTPU Cyclic nucleotide-gated cation channel OS=Ictalurus punctatus PE=2 SV=1//0
scaffold9	367425	G	A	0/0:0	0/0:0	0/0:0	0/0:0	0/1:0	0/1:7	fugu_GLEAN_10015129	--	sp|P55934|CNG_ICTPU Cyclic nucleotide-gated cation channel OS=Ictalurus punctatus PE=2 SV=1//0
scaffold9	367470	C	T	0/1:10	0/0:0	0/0:0	0/1:7	0/1:4	0/1:0	fugu_GLEAN_10015129	--	sp|P55934|CNG_ICTPU Cyclic nucleotide-gated cation channel OS=Ictalurus punctatus PE=2 SV=1//0
scaffold9	367611	G	T	0/1:5	0/1:2	0/1:10	0/1:3	0/1:3	0/1:0	fugu_GLEAN_10015129	--	sp|P55934|CNG_ICTPU Cyclic nucleotide-gated cation channel OS=Ictalurus punctatus PE=2 SV=1//0
scaffold9	367775	G	T	0/1:5	0/1:3	0/1:5	0/1:3	0/1:0	0/1:2	fugu_GLEAN_10015129	--	sp|P55934|CNG_ICTPU Cyclic nucleotide-gated cation channel OS=Ictalurus punctatus PE=2 SV=1//0
scaffold9	367968	G	A	0/1:10	0/1:8	0/1:1	0/1:0	0/1:0	0/0:0	fugu_GLEAN_10015129	--	sp|P55934|CNG_ICTPU Cyclic nucleotide-gated cation channel OS=Ictalurus punctatus PE=2 SV=1//0
scaffold9	368064	G	A	0/1:0	0/1:2	0/0:0	0/1:0	0/1:0	0/1:4	fugu_GLEAN_10015129	--	sp|P55934|CNG_ICTPU Cyclic nucleotide-gated cation channel OS=Ictalurus punctatus PE=2 SV=1//0
scaffold9	368511	G	A	0/1:0	0/0:0	0/1:0	0/1:0	0/0:0	0/1:0	--	--	--
scaffold9	368564	G	T	1/1:0	1/1:0	0/1:0	0/1:0	./.:0	0/1:0	--	--	--
scaffold9	368588	C	T	1/1:0	1/1:0	1/1:0	1/1:0	1/1:0	1/1:0	fugu_GLEAN_10015129	--	sp|P55934|CNG_ICTPU Cyclic nucleotide-gated cation channel OS=Ictalurus punctatus PE=2 SV=1//0
scaffold9	368634	A	T	0/0:0	0/0:0	0/0:0	0/0:0	0/1:3	0/0:0	fugu_GLEAN_10015129	--	sp|P55934|CNG_ICTPU Cyclic nucleotide-gated cation channel OS=Ictalurus punctatus PE=2 SV=1//0
scaffold9	368745	A	G	0/1:0	0/0:0	0/1:0	0/0:0	0/1:0	0/0:0	--	--	--
scaffold9	368867	C	G	0/0:0	0/0:0	0/0:0	0/0:0	0/1:0	0/0:0	--	--	--
scaffold9	369057	G	C	0/1:0	0/1:3	0/1:0	0/0:0	0/0:0	0/0:0	--	--	--
scaffold9	369402	G	A	0/0:0	0/1:0	0/0:0	0/1:0	0/1:0	0/1:0	fugu_GLEAN_10015129	--	sp|P55934|CNG_ICTPU Cyclic nucleotide-gated cation channel OS=Ictalurus punctatus PE=2 SV=1//0
scaffold9	369492	C	A	1/1:0	1/1:0	1/1:0	1/1:0	1/1:0	1/1:0	fugu_GLEAN_10015129	--	sp|P55934|CNG_ICTPU Cyclic nucleotide-gated cation channel OS=Ictalurus punctatus PE=2 SV=1//0
scaffold9	369568	T	C	0/0:0	0/0:0	0/0:0	0/0:0	0/1:0	0/0:0	--	--	--
scaffold9	369570	A	G	0/0:0	0/0:0	0/0:0	0/0:0	0/1:0	0/0:0	--	--	--
scaffold9	369618	C	A	1/1:0	1/1:0	1/1:0	1/1:0	0/1:0	1/1:0	--	--	--
scaffold9	369716	T	G	0/0:0	0/0:0	0/0:0	0/1:0	0/1:0	0/1:0	--	--	--
scaffold9	369720	A	G	0/0:0	0/1:0	0/0:0	0/1:0	0/1:0	0/1:0	--	--	--
scaffold9	369786	G	T	0/0:0	0/1:0	0/1:0	1/1:0	0/1:0	1/1:0	--	--	--
scaffold9	369930	C	T	0/0:0	0/0:0	0/1:0	0/0:0	0/1:0	0/1:0	--	--	--
scaffold9	370098	T	C	0/1:0	0/1:0	0/0:0	0/0:0	0/1:0	0/0:0	--	--	--
scaffold9	370103	A	G	0/1:0	0/1:0	0/0:0	0/1:0	0/1:0	0/0:0	--	--	--
scaffold9	370148	A	C	0/1:0	0/0:0	0/0:0	0/0:0	0/1:4	0/1:0	--	--	--
scaffold9	370434	G	C	0/1:0	0/0:0	0/1:0	./.:0	0/0:0	0/0:0	--	--	--
scaffold9	370593	C	T	0/0:0	0/0:0	0/0:0	0/1:0	0/1:4	0/1:0	--	--	--
scaffold9	370679	T	C	0/1:0	0/1:12	0/1:0	0/1:0	1/1:0	1/1:0	fugu_GLEAN_10015129	--	sp|P55934|CNG_ICTPU Cyclic nucleotide-gated cation channel OS=Ictalurus punctatus PE=2 SV=1//0
scaffold9	370774	A	G	0/1:0	0/0:0	0/0:0	0/0:0	0/0:0	0/1:0	--	--	--
scaffold9	370794	G	C	0/1:0	0/0:0	0/0:0	0/0:0	0/0:0	0/1:0	--	--	--
scaffold9	371359	C	A	0/0:0	0/0:0	0/0:0	0/1:0	0/1:0	0/1:0	--	--	--
scaffold9	371396	G	A	0/0:0	0/0:0	0/0:0	0/1:0	./.:0	0/1:0	--	--	--
scaffold9	371685	G	A	0/0:0	0/0:0	0/0:0	0/0:0	0/0:0	0/1:0	--	--	--
scaffold9	371816	G	A	0/0:0	0/0:0	0/0:0	0/1:0	./.:0	0/1:0	--	--	--
scaffold9	371817	A	C	0/0:0	0/0:0	0/0:0	0/1:0	./.:0	0/1:0	--	--	--
scaffold9	371818	G	A	0/0:0	0/0:0	0/0:0	0/1:0	./.:0	0/1:0	--	--	--
scaffold9	371977	C	T	1/1:0	1/1:0	./.:0	./.:0	./.:0	0/1:0	--	--	--
scaffold9	372221	T	A	0/1:5	0/0:0	0/0:0	0/1:3	0/0:0	0/0:0	--	--	--
scaffold9	372326	A	G	0/0:0	0/1:13	0/0:0	0/0:0	0/0:0	0/0:0	--	--	--
scaffold9	373162	C	T	0/1:0	0/0:0	0/0:0	0/0:0	0/0:0	0/1:3	fugu_GLEAN_10015130	--	sp|Q99K51|PLST_MOUSE Plastin-3 OS=Mus musculus GN=Pls3 PE=1 SV=3//0
scaffold9	374081	C	G	1/1:0	0/1:0	1/1:0	./.:0	./.:0	1/1:0	--	--	--
scaffold9	374082	C	A	1/1:0	0/1:0	1/1:0	./.:0	./.:0	1/1:0	--	--	--
scaffold9	374094	T	C	1/1:0	./.:0	1/1:0	./.:0	./.:0	1/1:0	--	--	--
scaffold9	374296	C	T	1/1:0	./.:0	1/1:0	./.:0	0/1:0	./.:0	--	--	--
scaffold9	374794	C	T	0/1:0	./.:0	./.:0	./.:0	./.:0	./.:0	--	--	--
scaffold9	374818	A	G	1/1:0	./.:0	./.:0	./.:0	./.:0	./.:0	--	--	--
scaffold9	375053	C	T	0/1:0	0/1:1	0/1:3	0/1:1	0/0:5	0/1:8	fugu_GLEAN_10015130	--	sp|Q99K51|PLST_MOUSE Plastin-3 OS=Mus musculus GN=Pls3 PE=1 SV=3//0
scaffold9	375231	G	A	0/0:0	0/0:0	0/1:1	0/0:0	0/0:0	0/0:0	fugu_GLEAN_10015130	--	sp|Q99K51|PLST_MOUSE Plastin-3 OS=Mus musculus GN=Pls3 PE=1 SV=3//0
scaffold9	375386	C	G	0/1:0	0/1:0	0/1:0	0/0:0	0/0:0	0/0:0	--	--	--
scaffold9	375389	C	T	0/1:0	0/1:0	0/1:0	0/0:0	0/0:0	0/0:0	--	--	--
scaffold9	375394	A	G	0/1:0	0/1:0	0/1:0	0/0:0	0/0:0	0/0:0	--	--	--
scaffold9	375591	G	A	1/1:0	1/1:0	1/1:0	./.:0	1/1:0	1/1:0	--	--	--
scaffold9	375628	C	G	0/1:0	0/1:0	1/1:0	./.:0	0/1:0	0/1:0	--	--	--
scaffold9	375933	A	G	1/1:0	1/1:0	1/1:0	./.:0	./.:0	./.:0	--	--	--
scaffold9	375964	G	A	0/0:0	0/0:0	0/1:1	0/0:0	0/0:0	0/0:0	fugu_GLEAN_10015130	--	sp|Q99K51|PLST_MOUSE Plastin-3 OS=Mus musculus GN=Pls3 PE=1 SV=3//0
scaffold9	377050	C	T	1/1:0	1/1:0	1/1:0	./.:0	./.:0	./.:0	--	--	--
scaffold9	377677	G	A	1/1:0	1/1:0	1/1:0	./.:0	./.:0	./.:0	--	--	--
scaffold9	378271	T	C	1/1:0	./.:0	./.:0	1/1:0	./.:0	./.:0	--	--	--
scaffold9	378703	G	A	./.:0	./.:0	1/1:0	0/1:0	./.:0	./.:0	--	--	--
scaffold9	379269	T	G	1/1:0	./.:0	1/1:0	./.:0	1/1:0	./.:0	--	--	--
scaffold9	379413	G	C	0/1:0	./.:0	./.:0	./.:0	1/1:0	./.:0	--	--	--
scaffold9	382466	C	T	0/1:0	0/1:0	0/1:0	0/0:0	0/0:0	0/1:0	--	--	--
scaffold9	382900	A	G	0/0:0	0/1:0	./.:0	0/1:0	0/0:0	0/0:0	--	--	--
scaffold9	384082	G	A	0/0:0	0/0:0	0/1:0	0/0:0	0/1:0	0/1:0	fugu_GLEAN_10015131	--	sp|Q7YQM4|ATRX_PANTR Transcriptional regulator ATRX OS=Pan troglodytes GN=ATRX PE=2 SV=1//5.97417e-86
scaffold9	384987	T	C	0/1:0	0/0:0	./.:0	0/1:0	./.:0	0/1:0	--	--	--
scaffold9	385017	G	A	0/0:0	0/1:0	./.:0	0/0:0	./.:0	0/1:0	--	--	--
scaffold9	385275	C	T	0/1:0	0/0:0	0/1:0	./.:0	0/1:0	./.:0	--	--	--
scaffold9	385533	C	T	1/1:0	./.:0	./.:0	./.:0	0/1:0	./.:0	--	--	--
scaffold9	386468	C	T	1/1:0	1/1:0	0/1:0	1/1:0	0/1:0	1/1:0	fugu_GLEAN_10015131	--	sp|Q7YQM4|ATRX_PANTR Transcriptional regulator ATRX OS=Pan troglodytes GN=ATRX PE=2 SV=1//5.97417e-86
scaffold9	386775	T	C	1/1:0	1/1:0	1/1:0	1/1:0	1/1:0	1/1:0	fugu_GLEAN_10015131	--	sp|Q7YQM4|ATRX_PANTR Transcriptional regulator ATRX OS=Pan troglodytes GN=ATRX PE=2 SV=1//5.97417e-86
scaffold9	386966	A	C	0/0:0	0/1:0	0/1:0	0/0:0	0/0:0	0/1:0	fugu_GLEAN_10015131	--	sp|Q7YQM4|ATRX_PANTR Transcriptional regulator ATRX OS=Pan troglodytes GN=ATRX PE=2 SV=1//5.97417e-86
scaffold9	386987	T	C	1/1:0	1/1:0	1/1:0	1/1:0	1/1:0	0/1:0	fugu_GLEAN_10015131	--	sp|Q7YQM4|ATRX_PANTR Transcriptional regulator ATRX OS=Pan troglodytes GN=ATRX PE=2 SV=1//5.97417e-86
scaffold9	387001	A	G	1/1:0	1/1:0	1/1:0	0/1:11	1/1:0	0/1:0	fugu_GLEAN_10015131	--	sp|Q7YQM4|ATRX_PANTR Transcriptional regulator ATRX OS=Pan troglodytes GN=ATRX PE=2 SV=1//5.97417e-86
scaffold9	387014	A	C	1/1:0	1/1:0	0/1:0	1/1:0	1/1:0	1/1:0	fugu_GLEAN_10015131	--	sp|Q7YQM4|ATRX_PANTR Transcriptional regulator ATRX OS=Pan troglodytes GN=ATRX PE=2 SV=1//5.97417e-86
scaffold9	387035	G	A	0/0:0	0/1:0	0/0:0	0/1:13	0/1:0	0/1:6	fugu_GLEAN_10015131	--	sp|Q7YQM4|ATRX_PANTR Transcriptional regulator ATRX OS=Pan troglodytes GN=ATRX PE=2 SV=1//5.97417e-86
scaffold9	387053	C	T	0/1:0	0/1:0	0/1:0	0/1:3	0/0:0	0/0:0	fugu_GLEAN_10015131	--	sp|Q7YQM4|ATRX_PANTR Transcriptional regulator ATRX OS=Pan troglodytes GN=ATRX PE=2 SV=1//5.97417e-86
scaffold9	387273	T	C	0/0:0	0/1:0	0/0:0	0/1:0	0/1:0	0/1:0	fugu_GLEAN_10015131	--	sp|Q7YQM4|ATRX_PANTR Transcriptional regulator ATRX OS=Pan troglodytes GN=ATRX PE=2 SV=1//5.97417e-86
scaffold9	387551	G	A	0/1:0	0/1:2	0/1:0	0/0:0	0/0:0	0/0:0	fugu_GLEAN_10015131	--	sp|Q7YQM4|ATRX_PANTR Transcriptional regulator ATRX OS=Pan troglodytes GN=ATRX PE=2 SV=1//5.97417e-86
scaffold9	387677	T	C	1/1:0	1/1:0	0/1:0	1/1:0	1/1:0	0/1:0	fugu_GLEAN_10015131	--	sp|Q7YQM4|ATRX_PANTR Transcriptional regulator ATRX OS=Pan troglodytes GN=ATRX PE=2 SV=1//5.97417e-86
scaffold9	387791	C	A	0/1:0	0/0:0	0/0:0	0/1:0	0/1:0	0/1:0	fugu_GLEAN_10015131	--	sp|Q7YQM4|ATRX_PANTR Transcriptional regulator ATRX OS=Pan troglodytes GN=ATRX PE=2 SV=1//5.97417e-86
scaffold9	388275	T	C	0/0:0	0/1:0	1/1:0	0/0:0	./.:0	./.:0	--	--	--
scaffold9	389365	G	A	0/0:0	0/0:0	0/1:0	./.:0	./.:0	./.:0	--	--	--
scaffold9	389667	C	T	0/0:0	0/0:0	0/1:0	./.:0	./.:0	0/0:0	--	--	--
scaffold9	389828	G	C	0/1:0	1/1:0	0/0:0	0/0:0	./.:0	0/0:0	--	--	--
scaffold9	389885	A	G	1/1:0	1/1:0	1/1:0	1/1:0	./.:0	./.:0	--	--	--
scaffold9	389892	A	C	1/1:0	1/1:0	1/1:0	1/1:0	./.:0	./.:0	--	--	--
scaffold9	389900	C	T	1/1:0	1/1:0	1/1:0	1/1:0	./.:0	./.:0	--	--	--
scaffold9	389996	A	C	./.:0	1/1:0	./.:0	./.:0	./.:0	1/1:0	--	--	--
scaffold9	390023	A	G	1/1:0	1/1:0	./.:0	1/1:0	./.:0	1/1:0	--	--	--
scaffold9	391531	C	T	0/1:0	0/0:0	0/0:0	0/0:0	0/0:0	0/1:4	fugu_GLEAN_10015131	--	sp|Q7YQM4|ATRX_PANTR Transcriptional regulator ATRX OS=Pan troglodytes GN=ATRX PE=2 SV=1//5.97417e-86
scaffold9	392045	G	C	./.:0	1/1:0	1/1:0	./.:0	0/1:0	0/1:0	--	--	--
scaffold9	392189	C	T	0/0:0	0/1:3	0/0:0	0/0:0	0/0:0	0/0:0	fugu_GLEAN_10015131	--	sp|Q7YQM4|ATRX_PANTR Transcriptional regulator ATRX OS=Pan troglodytes GN=ATRX PE=2 SV=1//5.97417e-86
scaffold9	392443	C	T	0/1:0	0/0:0	0/0:0	0/1:7	0/1:5	0/1:2	fugu_GLEAN_10015131	--	sp|Q7YQM4|ATRX_PANTR Transcriptional regulator ATRX OS=Pan troglodytes GN=ATRX PE=2 SV=1//5.97417e-86
scaffold9	392481	A	G	0/1:0	0/0:0	0/0:0	0/0:0	0/0:0	0/1:10	fugu_GLEAN_10015131	--	sp|Q7YQM4|ATRX_PANTR Transcriptional regulator ATRX OS=Pan troglodytes GN=ATRX PE=2 SV=1//5.97417e-86
scaffold9	392681	C	A	0/0:0	0/0:0	0/1:0	0/0:0	0/1:0	0/1:0	fugu_GLEAN_10015131	--	sp|Q7YQM4|ATRX_PANTR Transcriptional regulator ATRX OS=Pan troglodytes GN=ATRX PE=2 SV=1//5.97417e-86
scaffold9	392813	G	C	0/0:0	0/1:0	0/1:8	0/1:0	0/1:0	0/1:0	fugu_GLEAN_10015131	--	sp|Q7YQM4|ATRX_PANTR Transcriptional regulator ATRX OS=Pan troglodytes GN=ATRX PE=2 SV=1//5.97417e-86
scaffold9	392845	C	T	0/0:0	0/0:0	0/1:0	0/1:0	0/1:0	0/1:5	fugu_GLEAN_10015131	--	sp|Q7YQM4|ATRX_PANTR Transcriptional regulator ATRX OS=Pan troglodytes GN=ATRX PE=2 SV=1//5.97417e-86
scaffold9	393345	G	T	0/0:0	0/0:0	0/1:3	0/0:0	0/0:0	0/1:3	fugu_GLEAN_10015131	--	sp|Q7YQM4|ATRX_PANTR Transcriptional regulator ATRX OS=Pan troglodytes GN=ATRX PE=2 SV=1//5.97417e-86
scaffold9	393401	G	A	0/1:0	0/0:0	./.:0	0/0:0	./.:0	0/1:0	fugu_GLEAN_10015131	--	sp|Q7YQM4|ATRX_PANTR Transcriptional regulator ATRX OS=Pan troglodytes GN=ATRX PE=2 SV=1//5.97417e-86
scaffold9	393543	A	G	0/1:0	0/1:12	0/1:0	0/1:0	0/1:0	0/1:0	fugu_GLEAN_10015131	--	sp|Q7YQM4|ATRX_PANTR Transcriptional regulator ATRX OS=Pan troglodytes GN=ATRX PE=2 SV=1//5.97417e-86
scaffold9	393581	C	T	0/1:0	0/1:3	0/1:0	0/1:0	0/1:3	0/0:0	fugu_GLEAN_10015131	--	sp|Q7YQM4|ATRX_PANTR Transcriptional regulator ATRX OS=Pan troglodytes GN=ATRX PE=2 SV=1//5.97417e-86
scaffold9	393898	C	T	1/1:0	0/1:0	0/1:0	0/0:0	0/0:0	0/1:0	--	--	--
scaffold9	395074	C	T	0/1:0	0/0:0	0/0:0	0/0:0	0/1:4	0/1:3	fugu_GLEAN_10015131	--	sp|Q7YQM4|ATRX_PANTR Transcriptional regulator ATRX OS=Pan troglodytes GN=ATRX PE=2 SV=1//5.97417e-86
scaffold9	395257	C	G	0/1:5	0/0:0	0/1:11	0/1:0	0/1:2	0/1:3	fugu_GLEAN_10015131	--	sp|Q7YQM4|ATRX_PANTR Transcriptional regulator ATRX OS=Pan troglodytes GN=ATRX PE=2 SV=1//5.97417e-86
scaffold9	395289	C	T	0/0:0	0/0:0	0/0:0	0/0:0	0/1:0	0/1:0	fugu_GLEAN_10015131	--	sp|Q7YQM4|ATRX_PANTR Transcriptional regulator ATRX OS=Pan troglodytes GN=ATRX PE=2 SV=1//5.97417e-86
scaffold9	395473	A	C	0/1:0	0/0:0	0/1:4	0/1:3	0/1:3	0/1:6	fugu_GLEAN_10015131	--	sp|Q7YQM4|ATRX_PANTR Transcriptional regulator ATRX OS=Pan troglodytes GN=ATRX PE=2 SV=1//5.97417e-86
scaffold9	395671	C	T	0/1:0	0/0:0	0/0:0	0/0:0	0/0:0	0/0:0	fugu_GLEAN_10015131	--	sp|Q7YQM4|ATRX_PANTR Transcriptional regulator ATRX OS=Pan troglodytes GN=ATRX PE=2 SV=1//5.97417e-86
scaffold9	396116	G	A	./.:0	./.:0	./.:0	1/1:0	1/1:0	1/1:0	--	--	--
scaffold9	396161	T	C	./.:0	./.:0	./.:0	0/0:0	0/0:0	0/1:0	--	--	--
scaffold9	396188	G	A	0/1:0	1/1:0	0/1:6	0/1:0	0/1:0	0/1:0	fugu_GLEAN_10015131	--	sp|Q7YQM4|ATRX_PANTR Transcriptional regulator ATRX OS=Pan troglodytes GN=ATRX PE=2 SV=1//5.97417e-86
scaffold9	396760	G	T	0/1:0	0/1:0	0/1:8	0/1:0	0/1:0	0/1:0	fugu_GLEAN_10015131	--	sp|Q7YQM4|ATRX_PANTR Transcriptional regulator ATRX OS=Pan troglodytes GN=ATRX PE=2 SV=1//5.97417e-86
scaffold9	397201	C	T	1/1:0	0/1:0	0/1:0	0/1:0	0/1:0	1/1:0	--	--	--
scaffold9	397562	T	C	0/0:0	0/0:0	0/1:0	0/1:0	0/1:0	0/0:0	--	--	--
scaffold9	397799	G	A	0/0:0	0/0:0	0/1:4	0/0:0	0/1:16	0/0:0	--	--	--
scaffold9	397940	G	A	0/1:0	0/0:0	0/0:0	0/1:0	0/1:0	0/1:0	--	--	--
scaffold9	397976	A	G	0/0:0	0/0:0	0/1:0	0/0:0	0/0:0	0/0:0	--	--	--
scaffold9	397978	A	G	0/0:0	0/1:0	0/0:0	0/0:0	0/0:0	0/1:0	--	--	--
scaffold9	398052	G	A	0/1:0	0/1:0	0/0:0	0/0:0	0/0:0	0/0:0	--	--	--
scaffold9	398165	A	T	0/1:0	0/0:0	0/1:0	0/1:0	0/1:0	0/1:0	fugu_GLEAN_10015132	--	sp|Q08CF3|CCD61_DANRE Coiled-coil domain-containing protein 61 OS=Danio rerio GN=ccdc61 PE=2 SV=1//0
scaffold9	398242	C	T	0/1:3	0/0:0	0/0:0	0/1:0	0/1:0	0/1:3	fugu_GLEAN_10015132	--	sp|Q08CF3|CCD61_DANRE Coiled-coil domain-containing protein 61 OS=Danio rerio GN=ccdc61 PE=2 SV=1//0
scaffold9	398258	G	A	0/0:0	1/1:0	0/1:0	0/1:0	0/1:4	0/1:4	fugu_GLEAN_10015132	--	sp|Q08CF3|CCD61_DANRE Coiled-coil domain-containing protein 61 OS=Danio rerio GN=ccdc61 PE=2 SV=1//0
scaffold9	398365	T	A	0/1:0	0/0:0	0/0:0	0/1:3	0/1:2	0/0:0	fugu_GLEAN_10015132	--	sp|Q08CF3|CCD61_DANRE Coiled-coil domain-containing protein 61 OS=Danio rerio GN=ccdc61 PE=2 SV=1//0
scaffold9	398675	C	T	0/0:0	0/0:0	0/0:0	0/1:0	0/0:0	0/0:0	fugu_GLEAN_10015132	--	sp|Q08CF3|CCD61_DANRE Coiled-coil domain-containing protein 61 OS=Danio rerio GN=ccdc61 PE=2 SV=1//0
scaffold9	398734	C	G	0/1:0	0/1:0	0/1:0	0/1:0	0/1:2	0/1:3	fugu_GLEAN_10015132	--	sp|Q08CF3|CCD61_DANRE Coiled-coil domain-containing protein 61 OS=Danio rerio GN=ccdc61 PE=2 SV=1//0
scaffold9	398886	A	G	0/0:0	0/0:0	0/0:0	0/0:0	0/0:0	0/1:0	fugu_GLEAN_10015132	--	sp|Q08CF3|CCD61_DANRE Coiled-coil domain-containing protein 61 OS=Danio rerio GN=ccdc61 PE=2 SV=1//0
scaffold9	398954	T	C	1/1:0	0/1:4	1/1:0	1/1:0	1/1:0	0/1:0	fugu_GLEAN_10015132	--	sp|Q08CF3|CCD61_DANRE Coiled-coil domain-containing protein 61 OS=Danio rerio GN=ccdc61 PE=2 SV=1//0
scaffold9	399132	C	T	0/0:0	0/0:0	0/0:0	0/0:0	0/0:0	0/1:4	fugu_GLEAN_10015132	--	sp|Q08CF3|CCD61_DANRE Coiled-coil domain-containing protein 61 OS=Danio rerio GN=ccdc61 PE=2 SV=1//0
scaffold9	399138	T	C	0/1:0	0/1:0	1/1:0	0/1:0	0/1:0	0/1:0	fugu_GLEAN_10015132	--	sp|Q08CF3|CCD61_DANRE Coiled-coil domain-containing protein 61 OS=Danio rerio GN=ccdc61 PE=2 SV=1//0
scaffold9	399245	C	T	1/1:0	1/1:0	1/1:0	1/1:0	1/1:0	1/1:0	fugu_GLEAN_10015132	--	sp|Q08CF3|CCD61_DANRE Coiled-coil domain-containing protein 61 OS=Danio rerio GN=ccdc61 PE=2 SV=1//0
scaffold9	399246	T	C	0/1:0	0/1:0	0/1:0	0/1:0	0/1:0	0/1:0	fugu_GLEAN_10015132	--	sp|Q08CF3|CCD61_DANRE Coiled-coil domain-containing protein 61 OS=Danio rerio GN=ccdc61 PE=2 SV=1//0
scaffold9	399522	C	A	0/0:0	0/0:0	0/1:4	0/0:0	0/0:0	0/0:0	fugu_GLEAN_10015132	--	sp|Q08CF3|CCD61_DANRE Coiled-coil domain-containing protein 61 OS=Danio rerio GN=ccdc61 PE=2 SV=1//0
scaffold9	399582	C	T	0/1:0	0/0:0	0/0:0	0/0:0	0/1:7	0/1:0	fugu_GLEAN_10015132	--	sp|Q08CF3|CCD61_DANRE Coiled-coil domain-containing protein 61 OS=Danio rerio GN=ccdc61 PE=2 SV=1//0
scaffold9	399897	G	A	0/1:0	0/0:0	0/1:0	0/1:0	0/1:0	0/1:0	fugu_GLEAN_10015132	--	sp|Q08CF3|CCD61_DANRE Coiled-coil domain-containing protein 61 OS=Danio rerio GN=ccdc61 PE=2 SV=1//0
scaffold9	399914	G	A	0/1:0	1/1:0	0/1:3	1/1:0	0/1:0	0/1:0	fugu_GLEAN_10015132	--	sp|Q08CF3|CCD61_DANRE Coiled-coil domain-containing protein 61 OS=Danio rerio GN=ccdc61 PE=2 SV=1//0
scaffold9	400035	T	C	./.:0	./.:0	1/1:0	./.:0	1/1:0	1/1:0	--	--	--
scaffold9	400043	G	C	./.:0	./.:0	1/1:0	./.:0	1/1:0	0/1:0	--	--	--
scaffold9	400225	C	G	0/1:0	0/1:0	0/1:0	./.:0	0/1:2	0/1:0	fugu_GLEAN_10015132	--	sp|Q08CF3|CCD61_DANRE Coiled-coil domain-containing protein 61 OS=Danio rerio GN=ccdc61 PE=2 SV=1//0
scaffold9	400260	T	C	0/1:0	0/0:0	0/1:0	0/1:0	0/1:0	1/1:0	fugu_GLEAN_10015132	--	sp|Q08CF3|CCD61_DANRE Coiled-coil domain-containing protein 61 OS=Danio rerio GN=ccdc61 PE=2 SV=1//0
scaffold9	400321	C	T	1/1:0	./.:0	./.:0	1/1:0	./.:0	./.:0	--	--	--
scaffold9	400533	C	T	./.:0	./.:0	./.:0	1/1:0	./.:0	0/1:0	--	--	--
scaffold9	400979	C	G	1/1:0	1/1:0	./.:0	./.:0	./.:0	./.:0	--	--	--
scaffold9	401882	T	A	0/1:0	./.:0	./.:0	./.:0	0/1:0	0/1:0	--	--	--
scaffold9	402021	A	T	0/1:0	0/1:0	1/1:0	0/0:0	0/1:3	0/1:0	--	--	--
scaffold9	402023	T	G	0/1:0	0/1:0	1/1:0	0/0:0	0/1:3	0/1:0	--	--	--
scaffold9	403825	T	C	0/1:0	0/1:3	0/1:8	0/0:0	0/1:0	0/1:12	fugu_GLEAN_10015133	--	sp|Q7TS72|IP3KC_MOUSE Inositol-trisphosphate 3-kinase C OS=Mus musculus GN=Itpkc PE=1 SV=1//1.21416e-72
scaffold9	404445	A	G	1/1:0	./.:0	./.:0	1/1:0	./.:0	./.:0	--	--	--
scaffold9	404709	C	T	0/0:0	0/0:0	0/0:0	0/0:0	0/0:0	0/1:0	fugu_GLEAN_10015133	--	sp|Q7TS72|IP3KC_MOUSE Inositol-trisphosphate 3-kinase C OS=Mus musculus GN=Itpkc PE=1 SV=1//1.21416e-72
scaffold9	404775	A	G	1/1:0	1/1:0	1/1:0	1/1:0	1/1:0	1/1:0	fugu_GLEAN_10015133	--	sp|Q7TS72|IP3KC_MOUSE Inositol-trisphosphate 3-kinase C OS=Mus musculus GN=Itpkc PE=1 SV=1//1.21416e-72
scaffold9	404828	A	G	0/0:0	0/0:0	0/0:0	0/1:0	0/0:0	0/0:0	fugu_GLEAN_10015133	--	sp|Q7TS72|IP3KC_MOUSE Inositol-trisphosphate 3-kinase C OS=Mus musculus GN=Itpkc PE=1 SV=1//1.21416e-72
scaffold9	404854	T	C	0/0:0	0/1:3	0/1:0	0/0:3	0/1:2	0/1:3	fugu_GLEAN_10015133	--	sp|Q7TS72|IP3KC_MOUSE Inositol-trisphosphate 3-kinase C OS=Mus musculus GN=Itpkc PE=1 SV=1//1.21416e-72
scaffold9	404855	T	A	0/0:0	0/0:0	0/0:0	0/0:3	0/1:2	0/0:0	fugu_GLEAN_10015133	--	sp|Q7TS72|IP3KC_MOUSE Inositol-trisphosphate 3-kinase C OS=Mus musculus GN=Itpkc PE=1 SV=1//1.21416e-72
scaffold9	404941	C	G	0/0:0	0/1:0	0/0:0	0/0:0	0/0:0	0/0:0	--	--	--
scaffold9	425606	G	C	./.:0	./.:0	./.:0	./.:0	1/1:0	0/1:0	--	--	--
scaffold9	426529	A	C	1/1:0	1/1:0	1/1:0	./.:0	./.:0	0/1:0	--	--	--
scaffold9	426658	G	A	0/1:0	0/0:0	./.:0	./.:0	./.:0	0/1:0	fugu_GLEAN_10015138	--	sp|Q58EG3|PVRL3_DANRE Nectin-3-like protein OS=Danio rerio GN=pvrl3l PE=2 SV=2//0
scaffold9	427012	A	G	1/1:0	./.:0	1/1:0	1/1:0	1/1:0	./.:0	fugu_GLEAN_10015138	--	sp|Q58EG3|PVRL3_DANRE Nectin-3-like protein OS=Danio rerio GN=pvrl3l PE=2 SV=2//0
scaffold9	428838	C	T	0/1:0	1/1:0	./.:0	./.:0	./.:0	1/1:0	fugu_GLEAN_10015138	--	sp|Q58EG3|PVRL3_DANRE Nectin-3-like protein OS=Danio rerio GN=pvrl3l PE=2 SV=2//0
scaffold9	440700	C	T	0/0:0	0/0:0	0/0:0	0/1:15	0/0:0	0/0:0	fugu_GLEAN_10015140	--	sp|Q4FZT2|PPME1_RAT Protein phosphatase methylesterase 1 OS=Rattus norvegicus GN=Ppme1 PE=1 SV=2//1.76324e-110
scaffold9	440703	T	C	1/1:0	1/1:0	1/1:0	1/1:0	1/1:0	1/1:0	fugu_GLEAN_10015140	--	sp|Q4FZT2|PPME1_RAT Protein phosphatase methylesterase 1 OS=Rattus norvegicus GN=Ppme1 PE=1 SV=2//1.76324e-110
scaffold9	440834	T	A	0/1:5	1/1:0	0/1:5	0/1:10	0/1:2	0/1:5	fugu_GLEAN_10015140	--	sp|Q4FZT2|PPME1_RAT Protein phosphatase methylesterase 1 OS=Rattus norvegicus GN=Ppme1 PE=1 SV=2//1.76324e-110
scaffold9	441476	C	T	1/1:0	./.:0	./.:0	1/1:0	./.:0	./.:0	--	--	--
scaffold9	441516	A	G	0/0:0	0/0:0	0/1:0	0/0:2	0/1:7	0/0:0	--	--	--
scaffold9	441768	C	A	1/1:0	1/1:0	1/1:0	1/1:0	1/1:0	1/1:0	fugu_GLEAN_10015140	--	sp|Q4FZT2|PPME1_RAT Protein phosphatase methylesterase 1 OS=Rattus norvegicus GN=Ppme1 PE=1 SV=2//1.76324e-110
scaffold9	441805	T	G	./.:0	1/1:0	./.:0	./.:0	1/1:0	0/1:0	--	--	--
scaffold9	441816	G	A	./.:0	0/0:0	./.:0	./.:0	0/0:0	0/1:0	--	--	--
scaffold9	441957	A	G	0/1:0	0/1:5	0/1:7	0/1:2	0/1:0	0/1:0	fugu_GLEAN_10015140	--	sp|Q4FZT2|PPME1_RAT Protein phosphatase methylesterase 1 OS=Rattus norvegicus GN=Ppme1 PE=1 SV=2//1.76324e-110
scaffold9	442456	A	T	0/0:0	0/0:0	0/0:0	0/0:0	0/0:0	0/1:0	--	--	--
scaffold9	442574	A	G	1/1:0	1/1:0	1/1:0	1/1:0	1/1:0	1/1:0	--	--	--
scaffold9	442611	T	A	1/1:0	1/1:0	1/1:0	1/1:0	1/1:0	1/1:0	--	--	--
scaffold9	442656	T	C	1/1:0	1/1:0	1/1:0	1/1:0	1/1:0	0/1:0	--	--	--
scaffold9	442767	C	G	./.:0	./.:0	0/0:0	./.:0	0/1:0	0/0:0	--	--	--
scaffold9	442827	G	C	0/0:0	0/0:0	0/0:0	0/1:0	0/1:0	0/1:0	--	--	--
scaffold9	442916	C	T	0/0:0	0/0:0	0/1:0	0/1:2	0/1:3	0/0:0	--	--	--
scaffold9	443248	C	T	1/1:0	1/1:0	./.:0	./.:0	./.:0	./.:0	--	--	--
scaffold9	443280	T	G	1/1:0	1/1:0	1/1:0	./.:0	./.:0	./.:0	--	--	--
scaffold9	446002	G	A	1/1:0	1/1:0	0/0:0	./.:0	1/1:0	0/1:0	--	--	--
scaffold9	449897	C	G	0/0:0	0/0:0	./.:0	1/1:0	0/1:0	0/1:0	fugu_GLEAN_10015141	--	sp|P70406|UCP2_MOUSE Mitochondrial uncoupling protein 2 OS=Mus musculus GN=Ucp2 PE=1 SV=1//2.29252e-177
scaffold9	450122	G	A	0/0:0	0/0:0	0/0:0	0/1:4	0/0:0	0/0:0	fugu_GLEAN_10015141	--	sp|P70406|UCP2_MOUSE Mitochondrial uncoupling protein 2 OS=Mus musculus GN=Ucp2 PE=1 SV=1//2.29252e-177
scaffold9	450134	T	C	1/1:0	1/1:0	1/1:0	0/1:4	0/1:0	1/1:0	fugu_GLEAN_10015141	--	sp|P70406|UCP2_MOUSE Mitochondrial uncoupling protein 2 OS=Mus musculus GN=Ucp2 PE=1 SV=1//2.29252e-177
scaffold9	451135	T	C	./.:0	1/1:0	./.:0	1/1:0	./.:0	./.:0	--	--	--
scaffold9	451738	C	G	./.:0	1/1:0	./.:0	./.:0	./.:0	1/1:0	--	--	--
scaffold9	452940	C	T	0/1:2	0/0:0	0/0:0	0/0:0	0/0:0	0/0:0	fugu_GLEAN_10015142	--	sp|Q9W725|UCP2_CYPCA Mitochondrial uncoupling protein 2 OS=Cyprinus carpio GN=ucp2 PE=2 SV=1//0
scaffold9	453298	G	A	0/0:0	0/0:0	0/0:0	0/1:2	0/0:0	0/0:0	--	--	--
scaffold9	453376	C	T	0/0:0	0/0:0	0/1:2	0/1:0	0/0:0	0/0:0	fugu_GLEAN_10015142	--	sp|Q9W725|UCP2_CYPCA Mitochondrial uncoupling protein 2 OS=Cyprinus carpio GN=ucp2 PE=2 SV=1//0
scaffold9	453607	T	C	1/1:0	0/1:0	1/1:0	0/1:0	0/1:5	0/1:10	--	--	--
scaffold9	453771	T	C	0/0:0	0/0:0	1/1:0	0/1:4	0/1:0	0/1:2	--	--	--
scaffold9	454252	G	A	0/1:0	0/0:0	0/0:0	0/1:15	0/1:1	0/1:1	--	--	--
scaffold9	454412	C	T	0/0:0	0/0:0	0/1:3	0/1:1	0/0:0	0/0:0	fugu_GLEAN_10015143	--	sp|P59910|DJB13_HUMAN DnaJ homolog subfamily B member 13 OS=Homo sapiens GN=DNAJB13 PE=2 SV=1//3.51554e-125
scaffold9	454456	G	A	0/1:3	0/1:3	0/1:7	0/1:6	0/1:13	0/1:1	--	--	--
scaffold9	454535	T	G	0/0:0	0/0:0	0/0:0	0/1:8	0/0:0	0/0:0	--	--	--
scaffold9	454537	G	A	0/1:26	0/0:0	0/0:0	0/0:0	0/1:6	0/1:3	--	--	--
scaffold9	454703	C	T	0/0:0	0/0:0	0/1:0	0/0:0	0/1:3	0/0:0	--	--	--
scaffold9	454911	C	T	0/1:2	0/0:0	0/0:0	0/0:10	0/0:3	0/1:19	--	--	--
scaffold9	455098	T	C	0/1:2	0/1:0	0/1:0	0/1:0	0/1:1	0/1:1	fugu_GLEAN_10015143	--	sp|P59910|DJB13_HUMAN DnaJ homolog subfamily B member 13 OS=Homo sapiens GN=DNAJB13 PE=2 SV=1//3.51554e-125
scaffold9	455152	T	G	0/1:0	0/1:0	0/1:0	0/1:0	0/0:0	0/0:0	fugu_GLEAN_10015143	--	sp|P59910|DJB13_HUMAN DnaJ homolog subfamily B member 13 OS=Homo sapiens GN=DNAJB13 PE=2 SV=1//3.51554e-125
scaffold9	455464	T	G	./.:0	./.:0	./.:0	1/1:0	./.:0	0/1:0	--	--	--
scaffold9	455665	C	A	./.:0	./.:0	./.:0	0/1:4	0/0:0	./.:0	--	--	--
scaffold9	455780	T	C	./.:0	0/0:0	./.:0	0/0:0	0/1:0	./.:0	fugu_GLEAN_10015143	--	sp|P59910|DJB13_HUMAN DnaJ homolog subfamily B member 13 OS=Homo sapiens GN=DNAJB13 PE=2 SV=1//3.51554e-125
scaffold9	455837	G	A	./.:0	./.:0	./.:0	0/0:0	0/1:0	0/1:0	--	--	--
scaffold9	455867	A	C	./.:0	./.:0	./.:0	0/1:0	0/1:0	0/0:0	--	--	--
scaffold9	455879	T	C	./.:0	./.:0	./.:0	0/1:0	0/1:0	0/0:0	--	--	--
scaffold9	455887	C	T	./.:0	./.:0	./.:0	0/1:0	0/0:0	0/0:0	--	--	--
scaffold9	456767	A	C	1/1:0	./.:0	1/1:0	0/1:0	1/1:0	1/1:0	--	--	--
scaffold9	456772	A	G	1/1:0	./.:0	1/1:0	0/1:0	1/1:0	1/1:0	--	--	--
scaffold9	456810	A	C	0/1:0	./.:0	1/1:0	./.:0	1/1:0	0/1:0	--	--	--
scaffold9	456827	C	G	0/1:0	./.:0	0/0:0	./.:0	0/0:0	0/1:0	--	--	--
scaffold9	456982	C	T	0/0:0	0/1:0	0/0:0	0/1:0	0/1:0	0/0:0	--	--	--
scaffold9	457038	T	C	0/1:0	0/0:0	0/1:0	0/1:0	0/1:0	0/1:0	--	--	--
scaffold9	457115	A	G	0/1:0	0/0:0	0/0:0	0/0:0	0/0:0	0/1:0	--	--	--
scaffold9	457116	A	C	0/1:0	0/0:0	0/0:0	0/0:0	0/0:0	0/1:0	--	--	--
scaffold9	457120	C	A	0/1:0	0/0:0	0/1:10	0/1:0	0/0:0	1/1:0	--	--	--
scaffold9	457342	G	C	0/1:0	0/1:0	0/1:0	0/1:0	0/1:0	0/1:0	--	--	--
scaffold9	457514	A	G	0/1:5	0/0:0	0/0:0	0/0:0	0/0:0	0/0:0	--	--	--
scaffold9	457599	T	C	0/1:11	0/1:3	0/1:0	0/1:8	0/1:7	0/1:0	--	--	--
scaffold9	457710	A	G	1/1:0	1/1:0	1/1:0	1/1:0	1/1:0	1/1:0	--	--	--
scaffold9	457834	G	A	0/1:0	0/1:0	0/1:4	0/1:7	0/1:0	0/1:2	--	--	--
scaffold9	457835	A	C	0/1:1	0/1:2	0/0:0	0/0:0	0/0:0	0/1:2	--	--	--
scaffold9	457871	T	A	0/0:9	0/0:0	0/0:0	0/0:0	0/0:0	0/1:0	--	--	--
scaffold9	457896	C	T	0/0:2	0/0:0	0/0:0	0/0:0	0/1:9	0/1:0	--	--	--
scaffold9	458104	T	C	0/0:11	0/0:0	0/1:1	0/1:3	0/1:1	0/0:6	--	--	--
scaffold9	458143	C	T	0/0:5	0/0:0	0/0:0	0/1:0	0/1:2	0/0:0	--	--	--
scaffold9	458173	A	C	1/1:0	1/1:0	1/1:0	0/1:5	1/1:0	1/1:0	--	--	--
scaffold9	458182	T	C	1/1:0	1/1:0	1/1:0	1/1:0	1/1:0	1/1:0	--	--	--
scaffold9	458483	T	G	./.:0	1/1:0	1/1:0	0/1:0	0/1:7	./.:0	--	--	--
scaffold9	458629	G	C	0/1:0	0/0:0	0/0:0	0/1:0	0/1:0	0/1:0	--	--	--
scaffold9	458887	A	G	0/0:0	0/0:0	0/1:0	0/1:0	0/1:4	0/0:0	--	--	--
scaffold9	458947	C	T	0/1:0	0/1:0	0/1:0	0/1:0	0/0:0	0/1:0	--	--	--
scaffold9	458985	G	T	0/0:0	0/0:0	0/0:0	0/1:0	0/1:0	0/1:0	--	--	--
scaffold9	459039	G	A	0/1:8	0/0:3	0/0:0	0/0:0	0/0:0	0/1:0	--	--	--
scaffold9	459102	C	G	0/1:13	0/1:0	0/1:3	0/1:0	0/1:2	0/1:0	--	--	--
scaffold9	459166	C	T	0/1:4	0/0:0	0/1:5	0/1:3	0/1:2	0/1:8	--	--	--
scaffold9	459206	A	G	0/1:11	0/1:8	0/1:4	0/1:2	0/1:0	0/0:0	--	--	--
scaffold9	459279	G	T	1/1:0	1/1:0	0/1:0	1/1:0	1/1:8	1/1:0	--	--	--
scaffold9	459686	C	A	0/1:0	0/1:0	0/1:11	1/1:0	0/1:0	0/0:0	--	--	--
scaffold9	459765	C	T	0/1:4	0/1:0	0/1:0	1/1:0	0/1:0	0/0:0	--	--	--
scaffold9	459771	G	C	0/1:0	1/1:0	1/1:0	1/1:0	1/1:0	1/1:0	--	--	--
scaffold9	459784	C	T	0/1:0	0/1:0	0/1:0	0/0:0	0/1:0	0/0:0	--	--	--
scaffold9	459796	T	G	0/1:0	0/1:0	0/1:0	1/1:0	0/1:0	0/0:0	--	--	--
scaffold9	459886	T	A	0/1:0	0/1:0	0/0:0	0/0:0	0/1:4	0/1:0	--	--	--
scaffold9	459907	A	G	0/1:4	0/1:0	0/1:0	0/1:0	1/1:0	0/1:0	--	--	--
scaffold9	459939	T	C	0/1:7	0/1:0	0/0:0	0/0:0	0/0:0	0/1:0	--	--	--
scaffold9	459945	T	C	0/1:7	0/1:0	0/0:0	0/0:0	0/0:0	0/1:0	--	--	--
scaffold9	459952	T	G	0/1:7	0/1:0	0/1:0	0/1:0	0/1:0	0/0:0	--	--	--
scaffold9	460041	A	G	0/0:0	0/1:0	0/0:0	./.:0	0/0:0	0/0:0	--	--	--
scaffold9	460400	C	T	0/1:0	0/1:0	0/1:10	0/1:0	0/1:0	0/0:0	--	--	--
scaffold9	460526	A	G	0/1:4	0/1:3	0/1:0	0/1:6	1/1:0	0/1:0	fugu_GLEAN_10015143	--	sp|P59910|DJB13_HUMAN DnaJ homolog subfamily B member 13 OS=Homo sapiens GN=DNAJB13 PE=2 SV=1//3.51554e-125
scaffold9	460538	A	T	0/1:1	0/1:19	0/1:0	0/1:6	0/0:0	0/0:0	fugu_GLEAN_10015143	--	sp|P59910|DJB13_HUMAN DnaJ homolog subfamily B member 13 OS=Homo sapiens GN=DNAJB13 PE=2 SV=1//3.51554e-125
scaffold9	460566	A	G	0/0:0	0/1:0	0/0:0	0/1:0	0/0:0	0/0:0	--	--	--
scaffold9	460632	A	C	0/1:0	0/1:0	1/1:0	1/1:0	1/1:0	./.:0	--	--	--
scaffold9	460640	T	C	0/1:0	0/1:0	0/1:0	1/1:0	1/1:0	./.:0	--	--	--
scaffold9	460691	C	G	0/1:4	0/1:7	0/1:0	1/1:0	1/1:0	1/1:0	--	--	--
scaffold9	460701	A	G	0/1:7	0/1:6	0/1:0	1/1:0	1/1:0	1/1:0	--	--	--
scaffold9	460776	G	A	0/1:0	0/1:3	0/1:0	0/1:0	0/1:1	0/1:1	fugu_GLEAN_10015143	--	sp|P59910|DJB13_HUMAN DnaJ homolog subfamily B member 13 OS=Homo sapiens GN=DNAJB13 PE=2 SV=1//3.51554e-125
scaffold9	460930	A	G	0/0:0	0/0:0	0/1:0	0/1:0	0/0:0	0/0:0	--	--	--
scaffold9	460953	G	A	0/0:0	0/0:0	1/1:0	0/1:0	0/0:0	./.:0	--	--	--
scaffold9	461073	T	G	0/0:0	0/0:0	0/1:4	0/0:0	0/0:0	./.:0	--	--	--
scaffold9	461257	G	A	0/1:0	0/0:0	0/0:0	0/1:0	0/0:0	0/1:0	--	--	--
scaffold9	461439	G	A	0/1:1	0/1:0	0/1:3	0/1:0	0/1:3	0/1:7	fugu_GLEAN_10015143	--	sp|P59910|DJB13_HUMAN DnaJ homolog subfamily B member 13 OS=Homo sapiens GN=DNAJB13 PE=2 SV=1//3.51554e-125
scaffold9	462014	A	G	1/1:0	1/1:0	./.:0	./.:0	1/1:0	./.:0	--	--	--
scaffold9	462152	T	C	0/1:0	1/1:0	./.:0	./.:0	0/1:0	./.:0	--	--	--
scaffold9	491457	G	A	0/1:0	0/0:0	0/1:0	0/0:0	0/0:0	0/0:0	--	--	--
scaffold9	491865	G	T	0/1:4	0/1:3	0/1:0	0/1:0	./.:0	./.:0	--	--	--
scaffold9	491931	A	C	0/1:0	0/1:0	0/1:0	0/0:0	./.:0	0/1:0	--	--	--
scaffold9	492019	C	T	0/1:0	0/0:0	0/1:0	0/0:0	./.:0	0/0:0	--	--	--
scaffold9	492099	C	G	0/0:0	0/1:3	0/0:0	0/0:0	./.:0	0/0:0	--	--	--
scaffold9	492355	C	T	0/0:0	0/0:0	0/1:0	0/1:0	0/1:0	0/1:0	--	--	--
scaffold9	492959	T	C	0/0:0	0/1:0	0/0:0	0/0:0	0/0:0	0/0:0	fugu_GLEAN_10015145	--	sp|O35264|PA1B2_RAT Platelet-activating factor acetylhydrolase IB subunit beta OS=Rattus norvegicus GN=Pafah1b2 PE=1 SV=1//8.54305e-116
scaffold9	493536	C	T	0/1:0	0/1:0	0/0:0	./.:0	0/0:0	0/1:0	fugu_GLEAN_10015145	--	sp|O35264|PA1B2_RAT Platelet-activating factor acetylhydrolase IB subunit beta OS=Rattus norvegicus GN=Pafah1b2 PE=1 SV=1//8.54305e-116
scaffold9	495043	T	A	0/0:0	0/0:0	1/1:0	./.:0	./.:0	0/0:0	--	--	--
scaffold9	495090	C	G	./.:0	1/1:0	0/1:0	./.:0	1/1:0	./.:0	--	--	--
scaffold9	495172	G	A	0/1:0	1/1:0	0/1:0	./.:0	./.:0	./.:0	--	--	--
scaffold9	495891	G	A	0/0:0	0/1:0	0/1:0	0/1:0	0/1:0	0/0:0	--	--	--
scaffold9	495998	T	G	0/1:6	0/1:0	0/1:0	0/1:0	0/1:0	0/1:0	--	--	--
scaffold9	496036	T	A	0/1:0	0/0:0	0/0:0	0/0:0	0/0:0	0/1:0	--	--	--
scaffold9	496069	A	T	0/1:18	0/1:0	0/1:12	0/1:0	0/1:4	0/1:0	--	--	--
scaffold9	497310	T	C	./.:0	./.:0	0/1:0	1/1:0	1/1:0	./.:0	--	--	--
scaffold9	497631	C	A	1/1:0	1/1:0	./.:0	1/1:0	./.:0	./.:0	--	--	--
scaffold9	497764	T	C	./.:0	./.:0	./.:0	1/1:0	1/1:0	1/1:0	--	--	--
scaffold9	497820	A	G	./.:0	./.:0	./.:0	0/1:0	1/1:0	1/1:0	--	--	--
scaffold9	499125	C	A	0/1:13	0/1:4	0/1:9	0/1:2	0/1:2	0/1:2	fugu_GLEAN_10015146	--	sp|Q5R804|MPZL2_PONAB Myelin protein zero-like protein 2 OS=Pongo abelii GN=MPZL2 PE=2 SV=1//3.44555e-39
scaffold9	499179	C	T	0/1:8	1/1:7	0/1:5	0/1:0	0/1:0	0/1:0	fugu_GLEAN_10015146	--	sp|Q5R804|MPZL2_PONAB Myelin protein zero-like protein 2 OS=Pongo abelii GN=MPZL2 PE=2 SV=1//3.44555e-39
scaffold9	499640	G	A	0/1:0	0/1:0	0/0:0	0/0:0	0/0:0	0/0:0	fugu_GLEAN_10015146	--	sp|Q5R804|MPZL2_PONAB Myelin protein zero-like protein 2 OS=Pongo abelii GN=MPZL2 PE=2 SV=1//3.44555e-39
scaffold9	499657	A	G	1/1:0	0/1:2	0/1:1	0/1:3	0/1:3	0/1:0	--	--	--
scaffold9	499697	C	G	0/0:0	0/0:0	0/0:0	0/0:0	0/0:0	0/1:3	--	--	--
scaffold9	499981	T	C	0/1:4	0/0:0	0/1:0	0/1:0	0/1:0	0/0:0	--	--	--
scaffold9	500308	A	G	0/1:0	0/1:2	0/1:0	0/1:0	0/1:3	0/1:0	--	--	--
scaffold9	500364	A	G	0/1:0	0/0:0	0/0:0	0/1:0	0/0:0	0/0:0	--	--	--
scaffold9	500394	C	T	0/1:0	0/0:0	1/1:0	0/1:0	0/1:0	0/0:0	--	--	--
scaffold9	500453	C	G	0/1:0	0/0:0	0/0:0	0/0:0	0/0:0	0/0:0	--	--	--
scaffold9	500478	G	A	0/1:2	0/1:3	0/1:9	1/1:0	1/1:0	0/1:0	--	--	--
scaffold9	500584	G	A	0/1:0	0/1:5	0/1:1	1/1:0	1/1:0	0/1:6	--	--	--
scaffold9	500636	G	A	0/1:0	0/1:6	0/1:1	1/1:0	1/1:0	0/1:0	--	--	--
scaffold9	534323	A	G	./.:0	./.:0	./.:0	./.:0	0/1:0	./.:0	fugu_GLEAN_10015148	--	sp|Q8TD84|DSCL1_HUMAN Down syndrome cell adhesion molecule-like protein 1 OS=Homo sapiens GN=DSCAML1 PE=1 SV=2//8.16736e-93
scaffold9	553065	C	T	0/1:0	0/0:0	0/0:0	0/1:0	0/1:0	0/0:0	--	--	--
scaffold9	553446	C	A	0/1:0	0/1:0	0/1:3	0/1:0	0/1:3	0/1:0	--	--	--
scaffold9	553506	C	A	0/1:0	0/0:0	0/0:0	0/0:0	0/0:0	0/1:0	--	--	--
scaffold9	553734	C	A	./.:0	0/0:0	0/0:0	0/1:0	0/0:0	0/1:0	--	--	--
scaffold9	553801	G	A	0/0:0	0/0:0	0/1:5	0/0:0	0/0:0	0/0:0	--	--	--
scaffold9	554070	C	T	0/0:0	0/0:0	0/0:0	0/0:0	0/1:0	0/0:0	--	--	--
scaffold9	554774	G	A	0/0:0	0/0:0	0/0:0	0/1:0	0/1:0	0/1:0	--	--	--
scaffold9	554814	C	T	0/0:0	0/0:0	./.:0	./.:0	1/1:0	0/1:0	--	--	--
scaffold9	554843	T	G	./.:0	0/1:0	./.:0	./.:0	1/1:0	1/1:0	--	--	--
scaffold9	556920	G	A	0/1:3	0/1:3	0/1:0	0/1:0	0/1:0	0/1:0	fugu_GLEAN_10015149	--	sp|Q91YM2|RHG35_MOUSE Rho GTPase-activating protein 35 OS=Mus musculus GN=Arhgap35 PE=1 SV=3//0
scaffold9	557385	T	C	0/1:0	1/1:0	0/0:0	./.:0	0/1:0	0/0:0	fugu_GLEAN_10015149	--	sp|Q91YM2|RHG35_MOUSE Rho GTPase-activating protein 35 OS=Mus musculus GN=Arhgap35 PE=1 SV=3//0
scaffold9	557502	G	A	0/0:0	0/0:0	0/1:0	0/0:0	0/0:0	0/0:0	fugu_GLEAN_10015149	--	sp|Q91YM2|RHG35_MOUSE Rho GTPase-activating protein 35 OS=Mus musculus GN=Arhgap35 PE=1 SV=3//0
scaffold9	557517	A	G	0/1:0	0/1:0	0/1:0	0/1:0	0/1:0	0/1:0	fugu_GLEAN_10015149	--	sp|Q91YM2|RHG35_MOUSE Rho GTPase-activating protein 35 OS=Mus musculus GN=Arhgap35 PE=1 SV=3//0
scaffold9	557571	T	C	0/1:0	0/0:0	0/1:4	1/1:0	0/1:4	1/1:0	fugu_GLEAN_10015149	--	sp|Q91YM2|RHG35_MOUSE Rho GTPase-activating protein 35 OS=Mus musculus GN=Arhgap35 PE=1 SV=3//0
scaffold9	557772	G	A	0/1:0	1/1:0	1/1:0	1/1:0	1/1:0	1/1:0	fugu_GLEAN_10015149	--	sp|Q91YM2|RHG35_MOUSE Rho GTPase-activating protein 35 OS=Mus musculus GN=Arhgap35 PE=1 SV=3//0
scaffold9	558033	G	A	0/0:0	0/0:0	0/1:0	0/0:0	0/1:0	0/0:0	fugu_GLEAN_10015149	--	sp|Q91YM2|RHG35_MOUSE Rho GTPase-activating protein 35 OS=Mus musculus GN=Arhgap35 PE=1 SV=3//0
scaffold9	558162	G	A	0/0:0	0/0:0	0/1:0	0/0:0	0/0:0	0/0:0	fugu_GLEAN_10015149	--	sp|Q91YM2|RHG35_MOUSE Rho GTPase-activating protein 35 OS=Mus musculus GN=Arhgap35 PE=1 SV=3//0
scaffold9	558479	A	G	0/0:0	./.:0	1/1:0	./.:0	1/1:0	0/1:0	fugu_GLEAN_10015149	--	sp|Q91YM2|RHG35_MOUSE Rho GTPase-activating protein 35 OS=Mus musculus GN=Arhgap35 PE=1 SV=3//0
scaffold9	558639	A	C	0/1:0	1/1:0	1/1:0	0/1:0	0/1:0	1/1:0	fugu_GLEAN_10015149	--	sp|Q91YM2|RHG35_MOUSE Rho GTPase-activating protein 35 OS=Mus musculus GN=Arhgap35 PE=1 SV=3//0
scaffold9	559098	T	C	./.:0	0/0:0	0/0:0	0/0:0	0/1:0	0/0:0	fugu_GLEAN_10015149	--	sp|Q91YM2|RHG35_MOUSE Rho GTPase-activating protein 35 OS=Mus musculus GN=Arhgap35 PE=1 SV=3//0
scaffold9	559715	C	T	0/0:0	0/1:0	0/0:0	0/0:0	0/0:0	0/0:0	fugu_GLEAN_10015149	--	sp|Q91YM2|RHG35_MOUSE Rho GTPase-activating protein 35 OS=Mus musculus GN=Arhgap35 PE=1 SV=3//0
scaffold9	559749	T	C	0/1:0	1/1:0	1/1:0	0/1:0	1/1:0	1/1:0	fugu_GLEAN_10015149	--	sp|Q91YM2|RHG35_MOUSE Rho GTPase-activating protein 35 OS=Mus musculus GN=Arhgap35 PE=1 SV=3//0
scaffold9	559752	A	G	1/1:0	1/1:0	1/1:0	1/1:0	1/1:0	1/1:0	fugu_GLEAN_10015149	--	sp|Q91YM2|RHG35_MOUSE Rho GTPase-activating protein 35 OS=Mus musculus GN=Arhgap35 PE=1 SV=3//0
scaffold9	559920	G	A	0/1:0	./.:0	0/0:0	0/1:0	0/0:0	./.:0	fugu_GLEAN_10015149	--	sp|Q91YM2|RHG35_MOUSE Rho GTPase-activating protein 35 OS=Mus musculus GN=Arhgap35 PE=1 SV=3//0
scaffold9	560466	T	G	1/1:0	1/1:0	1/1:0	1/1:0	1/1:0	./.:0	fugu_GLEAN_10015149	--	sp|Q91YM2|RHG35_MOUSE Rho GTPase-activating protein 35 OS=Mus musculus GN=Arhgap35 PE=1 SV=3//0
scaffold9	571836	C	A	1/1:0	./.:0	0/1:0	./.:0	./.:0	1/1:0	fugu_GLEAN_10015151	--	sp|A5PF48|MYO1C_DANRE Unconventional myosin-Ic OS=Danio rerio GN=myo1c PE=3 SV=1//0
scaffold9	572235	C	T	0/0:0	./.:0	0/1:0	./.:0	./.:0	0/1:0	fugu_GLEAN_10015151	--	sp|A5PF48|MYO1C_DANRE Unconventional myosin-Ic OS=Danio rerio GN=myo1c PE=3 SV=1//0
scaffold9	587450	T	C	1/1:0	./.:0	./.:0	./.:0	./.:0	1/1:0	--	--	--
scaffold9	592121	C	T	0/0:0	0/1:0	0/1:0	./.:0	./.:0	0/0:0	fugu_GLEAN_10015151	--	sp|A5PF48|MYO1C_DANRE Unconventional myosin-Ic OS=Danio rerio GN=myo1c PE=3 SV=1//0
scaffold9	592585	A	G	1/1:0	./.:0	1/1:0	./.:0	./.:0	./.:0	--	--	--
[truncated: 326,612+ more rows]
