# Supplementary material for: Integrated application of multi-omics provides insights into cold stress responses in pufferfish Takifugu fasciatus
Source: BMC Genomics. 2019 Jul 8;20:563. doi: 10.1186/s12864-019-5915-7 (PMC6615287; doi:10.1186/s12864-019-5915-7)
Supplement: Supplementary file 15 — Table S13. The metabolite data set of this study. (XLSX 3761 kb) [file 12864_2019_5915_MOESM15_ESM.xlsx]

## Sheet:  positive ion mode
name	adduct	description	VIP	Fold change	p-value	m/z	rt(s)	M10pos.M10	M1pos.M1	M2pos.M2	M3pos.M3	M4pos.M4	M5pos.M5	M6pos.M6	M7pos.M7	M8pos.M8	M9pos.M9	N10pos.N10	N1pos.N1	N2pos.N2	N3pos.N3	N4pos.N4	N5pos.N5	N6pos.N6	N7pos.N7	N8pos.N8	N9pos.N9	QC01pos.QC01	QC02pos.QC02	QC03pos.QC03
M853T235_1	(M-2H+3Na)+	1,2-dioleoyl-sn-glycero-3-phosphatidylcholine	2.59884	1.5885	2.61038e-05	852.55	235.075	182870	219212	212128	192206	203174	146643	191752	219973	204719	177040	134378	132079	118249	120972	104627	135145	156835	166739	117193	41175.3	169095	157492	157694
M245T288	(M+H)+	Uridine	1.40599	0.632063	7.10117e-05	245.077	288.426	88864.1	96982.2	67091.4	99710.6	118031	75041.4	34209.3	68168.4	59370.3	107491	114419	131331	153880	148734	130400	131624	117444	127414	105465	128655	112619	104540	112591
M136T282_2	(M+H)+	Adenine	9.63034	1.83185	0.00109185	136.062	282.089	1.93396e+06	1.85551e+06	1.93713e+06	1.75492e+06	1.46592e+06	1.60769e+06	3.17314e+06	2.81852e+06	2.33642e+06	1.27841e+06	977138	1.82429e+06	722221	820218	1.00497e+06	1.5233e+06	469095	1.65335e+06	1.25946e+06	752099	1.44451e+06	1.59694e+06	1.5382e+06
M383T74	(M+H-H2O)+	25-hydroxyvitamin D3	1.41132	2.04181	0.00216823	383.33	73.929	27677.2	41584.7	64318.9	60835.7	27821.4	31795.5	78327.3	53821.1	48088.6	85312.6	13121	44222.4	15382.8	33931.5	36062.4	35947.9	24479.2	21637.6	20607.4	9080.05	31235.8	42931	36739.9
M667T935	(M+H)+	Stachyose	2.21459	1.18074	0.00268631	667.227	934.923	191559	240150	213795	213669	206803	206858	252880	239880	204565	246349	209645	202302	203579	195218	204084	169274	166443	199564	187791	139327	205405	175129	154360
M517T250	(M+NH4)+	Taurodeoxycholic acid	1.13317	2.08717	0.0028638	517.329	250.121	40123.8	17115.8	23495	30114.9	26463.4	17372.5	20977.6	33876.3	40737.6	23013.4	17244.4	29784.6	14196.1	6679.07	11411.4	867.504	2229.88	26308.4	17034.7	5182.03	21837	20227.2	18522.4
M258T734	M+	Glycerophosphocholine	2.70521	0.663651	0.00308056	258.11	734	492864	478241	362135	568886	531833	424424	454099	484734	388162	569117	709547	780389	566294	656086	1.04916e+06	1.1006e+06	512184	455797	659911	674183	572359	524870	666249
M336T97	(M+H)+	Isopentenyladenosine	1.33553	1.40978	0.00448285	336.166	96.537	41536.6	67166	79549.3	63829	76235.2	65295.2	66483.2	59508.1	74080.1	86804.5	65484.2	62675.8	45227.7	23549.7	59472.7	56807.9	36635.2	33643.9	61304.4	37888.3	65796.2	56619	58821.4
M801T242	(M-2H+3Na)+	PC(16:0/16:0)	1.39795	1.38789	0.00460105	800.519	241.633	47179.8	76649.4	54556.5	53670.4	55986.9	42241.3	66393.4	68604.5	82507.2	54133.8	45086.9	45579.8	37006.6	44748.3	44004.8	58903.4	36468.3	52682	47962.6	21254.6	52079.6	46029.5	50465.4
M498T345	(M+H-H2O)+	Taurocholate	3.73214	2.04148	0.00617568	498.287	344.977	459040	196433	374773	371003	500044	235478	174735	351185	259255	436375	110687	179367	131407	94571.1	135654	357349	33714.3	445318	92715.7	64259.3	248682	258466	247288
M324T809	(M-2H+3Na)+	3'-O-methylcytidine	1.99467	1.26673	0.00681173	324.06	809.399	174280	185617	177800	165447	263247	167526	204098	159024	164180	184771	208265	143143	146671	131067	122227	148604	119037	158714	155134	124431	166917	119716	114937
M137T299_3	(M+H)+	Hypoxanthine	8.84071	1.1552	0.00687133	137.046	298.876	3.95194e+06	4.52959e+06	4.70793e+06	5.14215e+06	4.77444e+06	4.10418e+06	4.50847e+06	4.2883e+06	4.27143e+06	4.90412e+06	3.70469e+06	4.09171e+06	3.59831e+06	4.21627e+06	4.10057e+06	4.55096e+06	3.94785e+06	3.14015e+06	4.59038e+06	3.17154e+06	4.01429e+06	4.20496e+06	4.43416e+06
M198T556	(M+NH4)+	D-Mannose	1.00698	1.90616	0.0071945	198.097	556.471	58700.8	70207.8	32880.1	22575.1	22747.5	64459.1	38177.7	25923.9	33640.3	28584.4	27197.8	27286.8	17273.3	3248.62	17773.6	32903.3	14548.3	25596.3	20998.7	21915.4	27001.6	20140.2	23895
M220T487	(M+H)+	Pantothenate	1.91888	1.38217	0.00779631	220.118	487.481	104106	152515	152659	99886.7	134476	116215	145453	97822.9	90299.5	87612.8	111191	110694	57507.2	111324	84071.7	82925.6	53000.9	97934	86886.7	58952.8	91352.9	90398.1	91337
M827T238	M+	PC(20:5(5Z,8Z,11Z,14Z,17Z)/20:5(5Z,8Z,11Z,14Z,17Z))	1.66436	1.26106	0.01511	826.536	237.738	93653.3	118687	98232	99584.1	109493	80060	110074	127689	125004	89644.1	83504.8	90449.4	81236.5	84890.5	83462.7	96727.4	93083	95448.8	97288.8	28220.6	90954.8	100347	101113
M102T610	(M+H)+	Betaine aldehyde	1.54531	1.25576	0.016507	102.092	609.751	144914	138230	124028	97252.8	137054	105544	100462	121225	122527	78840.5	131610	80092.4	106057	81252.5	111190	82604.1	82669.5	84917.4	103699	67679.9	95332.3	90997.4	92966.8
M803T242	(M-2H+3Na)+	Thioetheramide-PC	2.03214	1.24329	0.0187034	802.535	241.617	115297	162894	129244	142208	141475	120965	138189	172523	138701	138344	101049	117271	105404	118386	165757	138930	94857.8	120477	108384	55399.8	128167	117161	125093
M325T763	(M+H-H2O)+	Isomaltose	2.07078	1.69842	0.0192033	325.113	763.1	110520	305706	130223	130340	123444	121450	118755	257279	360173	283224	102123	125016	101430	117098	117889	102805	154536	122964	121160	77872.4	120491	95678.4	100533
M204T554	(M+H)+	Acetylcarnitine	8.19603	1.16032	0.0208094	204.123	554.452	2.59089e+06	3.70878e+06	3.4901e+06	3.45112e+06	3.5022e+06	3.08081e+06	3.32414e+06	3.11913e+06	2.85294e+06	3.71752e+06	2.54515e+06	3.44733e+06	2.31023e+06	3.0768e+06	2.95128e+06	3.06869e+06	2.18735e+06	2.88352e+06	3.34439e+06	2.48585e+06	2.82946e+06	2.86997e+06	2.71722e+06
M152T473_2	(M+H)+	2-Hydroxyadenine	1.2236	0.837138	0.0214796	152.057	473.426	119593	121586	124637	116824	146564	112315	118087	132186	104611	119900	121618	112307	161226	110407	167313	169803	184567	133550	167270	124870	134094	116436	116875
M118T491_2	(M+H)+	Betaine	2.23583	0.742234	0.0218489	118.087	491.005	229671	214361	268229	283675	255289	266429	227322	212589	149306	395748	229468	237410	398538	416448	303277	413800	468017	262654	252692	389434	239417	315297	344195
M311T59	(M+H-H2O)+	(4Z,7Z,10Z,13Z,16Z,19Z)-4,7,10,13,1 6,19-Docosahexaenoic acid	1.45373	1.42962	0.0229595	311.236	58.705	67976.9	77445	53831.1	68023.5	51041.4	49280.3	79206.1	62058.3	74164.3	74354.2	79270.5	68885.1	77124.6	44826.3	45295	40612.3	19460.8	32536	36941.6	14876	48821.1	53539.1	78389.1
M284T473	(M+H)+	Guanosine	1.60775	0.846529	0.0285526	284.099	473.348	213330	209353	216585	197508	248507	189507	199751	223756	174163	211569	209564	191671	278629	194615	275825	276437	325482	218890	278166	212568	228357	188565	186253
M162T653_2	(M+H)+	L-Carnitine	8.28178	1.12948	0.0359008	162.113	652.619	2.81567e+06	3.78167e+06	3.62396e+06	3.57533e+06	3.66208e+06	3.13097e+06	3.33324e+06	3.35251e+06	2.97702e+06	3.8275e+06	2.58843e+06	3.5647e+06	2.71827e+06	3.28596e+06	3.24529e+06	3.26526e+06	2.34028e+06	3.32629e+06	3.28197e+06	2.55661e+06	2.97206e+06	2.9439e+06	3.20096e+06
M348T755	(M+H)+	Adenosine 3'-monophosphate	2.57573	1.14958	0.0364395	348.07	754.782	386378	374048	337386	420978	456010	313625	372804	338999	355059	326242	438045	368575	331645	289131	322625	281805	298349	310906	293830	267590	328250	284826	298648
M496T315	(M+H)+	1-Palmitoyl-sn-glycero-3-phosphocholine	1.91884	0.75864	0.0370817	496.339	315.291	251838	306062	254439	380949	319132	237061	273578	237574	220497	368198	651088	473487	299573	360307	388878	363706	287092	263896	362952	304855	330248	305683	346187
M130T990	(M+H)+	D-Pipecolinic acid	1.05115	1.16187	0.0431447	130.086	989.884	41433.6	56152.6	45543.8	58515.6	40154.8	44136.5	48287.6	49395.9	44954.4	42786.1	43516.6	53476.6	43656.9	40553.2	42614.1	34859	33232.7	45812.8	40934.4	27036.2	37292.5	41471.6	38776.8
M268T305	(M+H)+	Adenosine	1.95144	1.18974	0.0436674	268.104	304.998	145701	250238	295590	303271	224301	243738	241715	285699	255588	299914	184281	228133	221424	184827	229359	227476	277462	166238	246482	174076	227343	214954	205188
M360T721	(M+NH4)+	Cellobiose	12.6562	1.45968	0.0493781	360.151	721.112	3.59306e+06	4.42766e+06	4.56323e+06	8.53096e+06	5.83016e+06	8.37557e+06	4.60177e+06	4.75425e+06	4.3761e+06	3.01956e+06	3.88716e+06	3.98563e+06	3.10144e+06	3.57076e+06	7.15851e+06	2.39038e+06	1.93548e+06	4.11543e+06	4.23445e+06	1.29463e+06	7.62261e+06	4.02062e+06	3.88278e+06
M147T990	(M+H)+	L-Lysine	1.20587	1.13906	0.0595462	147.113	989.694	59852.1	77120.8	62996.3	78144.7	59588.9	59568.4	63520	70635.5	59796.6	56309.9	62708.6	70630.5	62846.7	57138.1	62459.4	49384.1	47000.9	61349.9	57618.9	37344.8	53453.6	55264.5	55450.2
M325T843	(M+H-H2O)+	D-Maltose	3.20298	1.23242	0.0706403	325.113	842.744	305442	488475	469557	282342	302910	300098	458816	363227	401666	268101	279829	380944	225267	258539	393146	321741	210988	394143	292939	196518	281144	259875	343805
M132T470	(M+H)+	L-Leucine	1.03566	1.15816	0.0718846	132.102	470.486	56921	50741.3	49394.2	68207.2	54580.9	55216.1	59102.3	47655.5	52619.1	73070	68020.5	53735	56351.1	47924.2	42713.3	43585.7	42211.8	54505.4	49087.4	31873.2	49296.3	48364.4	45940.6
M613T924	(M+H)+	Glutathione disulfide	3.11101	1.15639	0.0832554	613.158	924.057	491087	488260	508561	692219	498330	457568	447898	393675	547709	460424	555183	428073	537407	477936	391020	420036	351535	492933	367472	289865	480842	403477	370740
M327T79	(M+Na)+	Arachidonic Acid (peroxide free)	2.44396	0.711068	0.0839711	327.232	78.825	462328	505419	298672	371092	639957	274444	245267	378231	607116	112324	733670	458041	682738	517918	721503	433542	731945	70952.2	734613	392547	472611	510139	472441
M522T865	(M+NH4)+	Maltotriose	3.08089	1.20034	0.0871213	522.201	865.362	306486	401251	448090	428350	278911	358064	369267	429132	384225	284062	343600	430012	292957	319965	353024	152457	202206	353052	396562	228485	342334	275570	284335
M298T165	(M+H)+	S-Methyl-5'-thioadenosine	2.67371	0.708227	0.0875394	298.097	165.09	266958	322648	265714	507944	490806	309764	164874	192525	255383	394981	301063	535659	450817	413946	524080	465484	912856	277492	189274	407550	259482	320369	290588
M829T961	(M+H)+	Maltopentaose	1.71797	1.15475	0.0908417	829.28	961.279	90917.4	113107	125846	122149	95411	110666	111081	124844	126460	85193.2	116934	114954	94470.5	102035	102077	90969.3	62801	110565	108348	54346.6	94423.4	84450.7	87278.9
M123T100	(M+H)+	Nicotinamide	13.2201	1.28303	0.0937427	123.056	99.5385	7.79124e+06	6.2595e+06	8.43188e+06	5.1601e+06	8.61575e+06	7.73296e+06	5.94773e+06	9.06847e+06	9.23463e+06	5.76889e+06	3.71656e+06	9.98128e+06	3.83672e+06	6.94251e+06	9.36203e+06	7.51078e+06	5.29336e+06	3.32284e+06	4.02603e+06	3.6926e+06	4.08579e+06	8.21251e+06	5.38083e+06
M293T783	(M+H)+	EDTA	1.82258	0.451273	0.0958645	293.099	782.733	113063	25194.9	15820.9	35746.2	14198	19255.3	21381.9	22257.7	33909.4	19106.3	156929	17377.2	162676	24348.7	12845	23386.7	133862	31102.9	26766.1	119663	15430.4	19749.1	16138.3
M277T845	(M+H)+	gamma-L-Glutamyl-L-glutamic acid	1.54325	1.20251	0.0985906	277.103	844.589	71144.1	81994.5	95387.6	113202	66443.6	98968.2	101390	106516	99039.3	84978.8	110968	72128.5	85409.9	65963.7	76165.7	73443.2	48697.6	94375.2	103102	34035.4	74961.9	79214.9	72006
M327T55			1.16304	0.500593	3.02735e-07	327.077	54.7435	22079.2	22804.4	19842.8	31109.2	20282.3	17523.2	21391.8	21496.6	16948.5	16775.4	43883.1	30123.6	46515	35417.5	42881.5	35325.3	52546.4	39096.3	41787	52433.1	28091.8	31461.6	30296.1
M239T400			0.292136	3.06001	3.26154e-06	239.069	400.181	1542.3	2341.88	2892.12	2545.46	1753.58	1277.42	1998.56	2100.07	1397.83	3204.23	386.81	738.876	399.827	973.446	721.932	471.688	777.395	948.129	611.295	850.789	1274.9	1163.97	1142.83
M174T40			0.678451	2.6282	6.31798e-06	174.091	40.192	14354.1	10410.1	11507.3	9545.44	11845.8	8431.17	4274.31	9925.83	15331.6	11141	3372.51	4542.68	4337.61	3340.88	4756.73	6031.86	1919.47	5738.54	3227.37	3355.81	7711.18	7581.43	7050.16
M707T254			0.630522	0.580849	6.99316e-06	706.534	254.285	13158	13863.9	17120.1	12731.3	12667.2	12495.7	12575.6	13087	14003	20364	18826.2	22845.1	30438.9	23303.4	27314.5	23128.4	31504.2	25335.9	24671.5	17214.6	26063.2	22283.2	19742.8
M881T233			2.56825	1.63089	7.56925e-06	880.581	232.891	160795	155657	232329	181722	134695	172286	189600	165787	165209	181516	111659	122960	95338.1	103393	92079.8	117816	88514	146304	123272	65318.7	153734	143738	146674
M879T231			3.07011	1.79864	7.58474e-06	878.566	230.937	232808	203615	328458	238407	165992	224615	272441	210904	239395	244376	149532	130082	111377	143409	104915	144455	103743	183855	163067	78227.8	210804	180864	190633
M853T85			2.51121	1.68496	1.04951e-05	852.551	84.9995	158162	190561	168150	170674	179245	116244	181520	207318	191148	151064	108689	106234	102602	93671	97172.4	118361	127836	120250	108847	33622.9	125180	144497	138844
M886T776_2			0.171903	1.33103	1.10517e-05	886.486	775.955	1323.4	1419.8	1192.63	1580.79	1544.33	1185.38	1590.19	1232.15	1444.24	1373.14	1114.62	1002.2	1105.47	1000.2	1124.84	980.968	1066.75	894.778	1204.48	938.267	1225.55	1070.09	894.7
M240T74			0.291966	0.32177	1.56907e-05	240.268	74.1815	0	660.626	546.7	877.68	1321.63	647.082	187.276	625.856	355.135	1490.33	1763.75	1368.75	1955.14	2878.55	1814.05	1987.73	3408	1630.76	2159.51	1894.38	1660.07	1920.76	2100.67
M414T594			0.265702	1.67267	2.08232e-05	414.248	593.849	1395.98	1875.75	2209.61	2334.43	2051.26	2027.39	1641.96	1671.67	1679.48	2484.74	1147.73	1407.85	852.804	1231.31	1241.49	1341.6	746.924	1524.62	1236.67	850.665	1447.81	1598.97	865.568
M253T258			0.981674	3.64157	2.20542e-05	253.093	257.67	24182.9	31565.4	30084.5	10162.4	14011.7	20490.2	14470.4	19411.2	24296.1	9393.58	7325.97	8664.3	7175.63	5974.76	3712.28	3777.72	3823.56	5772.37	3933.55	4230.8	12184.5	10888.3	10169.4
M190T40			0.479194	2.92275	2.36431e-05	190.122	40.374	7901.69	5381.76	4907.58	5023.28	5667.66	4070.22	1882.92	5077.15	8958.1	5564.41	1398.37	2163.12	1954.7	1573.55	2195.36	2389.93	966.538	2800.66	1668.97	1513.29	3651.01	3459.4	3566.4
M695T75			0.803418	1.52756	2.89621e-05	695.499	75.041	16907.2	19611.9	16827.6	14878.6	16058.4	14358.2	19549.1	16875.8	17762.5	16916.9	12987	11097.2	13790.7	11688.4	10259.9	13564.3	8860.59	13776.7	10625.7	4472.2	11801.6	15222.5	14249
M254T192			1.25713	2.38326	3.31867e-05	254.247	192.34	17069.1	49556.6	35180.4	23869	21207.8	31145.5	42685.4	34867.6	35085	38170.3	12624.5	15314.6	17515.6	18490.2	12230.3	20981.6	5649.25	13211.4	14745.3	7215.05	25401.4	21120.8	23905.4
M270T41			1.06335	3.59162	3.40768e-05	270.079	40.5355	41664.2	27037	22787.7	24056.1	25400.4	16752.7	7340.09	25333.2	43065.4	25851.2	5608.48	10445.2	6941.49	5262.4	9251.15	10319.8	1998.36	9840.3	5681.72	6843.47	16616.3	17660.9	16549.7
M375T953			0.388021	0.715931	3.53753e-05	375.224	953.336	7982.58	7291.34	6857.91	6113.91	9580.34	5527.19	5639.49	7956.88	5552.98	7441.34	9479.65	9243.52	9308.1	9887.67	10105.4	9698.65	11734.1	9688.11	8150	10401.4	6272.45	7950.84	7905.45
M537T448			0.4187	2.13659	3.77644e-05	537.319	448.325	3801.88	7651.1	5085.77	5069.61	5420.75	6206.04	4309.34	7204.17	4515.86	4032.64	1264	3798.16	1617.97	2103.8	2955.44	2508.82	1449.9	1932.58	3089.21	4225.03	3868.81	3221.88	3996.06
M272T192			1.05452	2.29901	3.87407e-05	272.258	192.28	14060.2	33455.1	25232.8	16374.4	12814.2	20791.6	27845.4	25332.2	22274	26937.8	7228.74	12654.3	11220.1	13092.4	10146.8	13286.4	3473.12	11070.4	11008.6	4738.3	20159.4	16783.2	18360
M244T77			0.381143	0.474199	4.07634e-05	244.063	77.045	3676.22	3040.18	1952.34	3249.82	5468.55	2581.6	2862.48	1102.89	2194.43	3231.46	4509.07	4632.34	8205.96	3778.69	6497.06	6915.99	6067.59	8327.78	6824.07	6156.28	3912.03	5218.07	5709.14
M379T59_1			0.901847	1.83777	6.00872e-05	379.283	58.641	25061.4	28732.4	27629.6	23994.1	19283.7	28356.2	32961	30906.1	30037.5	35180	15453.5	26403.4	12182.6	16578.3	20630.2	16198.7	11531.4	2838.2	12216.3	19491.1	19342.4	19072.6	22834.6
M565T423			0.298239	2.27391	6.04479e-05	565.351	422.889	1433.87	2814.51	1865.33	2700.51	2009.44	3013.56	2054.4	3364.34	1540.48	1676.33	644.188	1687.49	595.768	945.03	1086.31	765.264	831.994	776.537	1531.94	1018.36	1556.47	1374.17	1405.43
M226T662			0.289506	1.6638	6.51216e-05	226.038	662.13	2576.83	3464.88	2395.26	3040.93	4301.61	3524.17	2687.48	2912.01	2275.79	3851.59	1483.34	2002.12	1409.49	1532.77	2185.44	2462.4	1575	2192.18	1737.54	2070.1	2233.31	2153.01	2001.21
M497T289			0.45344	0.592032	7.23609e-05	497.131	288.791	6453.31	9884.09	7022.79	8359.22	13102.5	7468.52	4211.23	6950.86	6586.38	10665.6	13021.6	15629.2	16184.6	11819.8	13760.5	12640.6	11244.6	17460.4	10117.6	14439	11617.9	11546.7	11178.9
M853T197			4.46641	1.72074	7.34196e-05	852.551	196.75	431829	413799	518357	468268	502775	333610	468416	529298	443090	340473	328327	322910	275894	223438	191732	331064	229787	391151	230507	61230.2	379585	285504	383435
M549T326_2			2.38212	2.66062	7.58436e-05	549.337	326.34	35697.3	74533.5	151710	99056.4	120538	121008	169007	132668	107582	111265	28283.5	36503.6	25890.8	73933.6	51698.5	40847.4	30388.7	84987.9	19513.1	30060.2	99949.5	44363.3	100074
M113T289			2.29586	0.607019	8.90508e-05	113.035	288.796	222729	267349	168904	276577	320952	197185	82022.7	172775	149410	305109	320770	383552	412185	407393	382947	370557	300102	360518	278868	346444	279800	279609	319726
M255T192			0.583647	2.77833	9.07004e-05	255.25	192.152	4093.56	12817.5	7478.72	5805.56	4888.89	3863.88	8038.37	9061.47	8707.01	9590.76	2377.55	4072.15	2405.33	3865.11	2954.75	2958.41	1274.81	1300.24	3849.71	1701.09	5047.47	4354.11	6472.19
M881T194			3.65656	1.89747	9.97817e-05	880.58	194.302	266291	269968	498968	204213	282662	394233	343576	336718	441601	275514	200030	267339	134250	166461	149853	189200	132330	173646	197535	135756	240092	233030	348645
M502T59			0.383188	2.23013	0.000101356	502.459	58.83	3933.9	3107.41	3707.66	2211.27	2900.49	4360.44	3311.8	2463.23	3977.07	3524.91	3297.6	2159.24	1789.08	2155.92	404.556	1818.38	955.93	1562.3	755.412	122.275	2730.09	3550.33	3688.98
M560T346			0.927974	1.75731	0.000101682	560.262	345.603	27556.7	19358.7	25003.2	24251.5	24719.8	17845.6	17229	21591.9	17197.6	22999	10531.8	12796.3	11284	10554.3	11673.5	18651.1	6592.84	22243.9	11690	7895.26	16027.9	17580.9	23395.8
M263T678			0.353095	0.683453	0.000133672	263.076	678.076	6168.57	6492.36	5156.81	4728.16	6441.91	5460.55	6592.6	8606.48	6520.93	6812.44	10894.7	7958.2	7471.29	9324.77	10374.5	11221.3	7945.85	6821.44	10740.2	9398.62	7886.39	12989.5	9589.46
M243T289			0.334426	0.644993	0.000140656	243.061	288.963	3816.55	3634.92	2590.77	4297.15	4854.81	2864.17	4696.19	2214.02	2360.2	4590.6	4851.03	4954.99	6161.51	5484.45	5775.45	5942.6	7224.66	4460.57	4940.7	5893.55	3907.31	6785.45	5036.84
M390T672_2			0.331345	1.77084	0.000144455	389.973	672.45	2398.98	3003.42	3872.51	4867.85	3093	3710.67	2626.55	3506.82	2512.59	2496.07	2417.17	2043.69	1647.93	1747.33	2733.91	1904.96	1378.9	1588.31	1184.67	1473.55	2055.42	2435.46	1957.21
M308T672			0.430126	1.60142	0.000153235	307.97	672.114	3735.68	6052.73	6273.7	8766.69	5179.42	6074.17	5590.16	5465.77	4759.52	6184.04	4575.9	3965.46	3739.79	3492.52	4191.05	3209.28	3103.27	3633.06	4020.04	2338.57	4090.4	2540.78	3421.69
M428T55			0.364408	0.71811	0.000156899	428.362	55.46	4297.4	4515.64	4379.25	4377.05	5895.6	4756.87	4153.76	4495.41	4780.18	5067.3	7414.5	5925.34	5858.5	6523.33	5366.23	6235.35	7367.96	5080.42	6472.18	8813.72	3664.1	5433.59	6742.05
M627T346			0.627998	2.22007	0.000160441	627.34	346.18	11307.9	5760.74	9602.8	9605.52	9972.2	6931.04	6112.87	7504.72	7266.71	8461.39	2806.39	3909.65	6044.37	1734.41	3234.46	6238.08	934.518	8266.66	2679.04	1325.04	5653.59	6281.9	6211.81
M578T78			0.373018	0.672479	0.000166474	577.517	78.079	6587.37	5233.64	5574.03	4897.44	6933.68	6232.04	7878.87	4718.27	6342.77	5303.14	7012.1	8154.48	9056.52	7230.85	10431.1	7969.69	9852.39	11696.1	6953.5	10421	7261.5	6791.42	7317.68
M762T248			0.947324	0.742097	0.000173264	761.584	247.977	46275.6	39185.8	42553.9	42291.7	33945.1	44632.6	38469.3	40920	50509.6	48104.7	53574.4	47863.9	65702	53669.2	46557.2	53996.6	75126.7	63479.7	59359.8	55916.2	64707	52598.4	53668.4
M348T673			0.378981	1.65627	0.000209055	347.963	672.718	3231.51	4078.7	4757.69	5057.46	3792.93	4510.72	3582.96	3679.38	3936.87	3936.62	2858.4	3476.18	2230.9	2864.97	1108.61	1276.35	2284.73	4193.03	2302.35	1896.22	2888.8	2266.73	2452.82
M304T428			2.60406	2.42078	0.000211569	304.212	427.775	60895.9	162459	231678	142888	147256	130889	97282.3	97391.6	135251	140460	96522.8	83528.5	63122.1	36351.2	53486.6	74257.6	15219.5	81054.3	40318.9	12342.6	93597.8	87569.7	91447
M392T584			0.181682	0.676777	0.000219938	392.183	583.625	1691.56	1935.19	1965.47	1594.05	1442.65	1720.56	1317.13	1544.89	1327.89	1616.26	2733.04	2402.71	1819.05	2484.4	3161.54	2284.3	1678.59	1855.42	2751.84	2700.55	1566.53	1862.04	1917.7
M519T288			0.476588	0.650581	0.000223423	519.113	288.471	8711.55	10362.9	7302.32	8268.74	14885.5	9541.46	3569.36	9956.46	8270.3	12867.1	13486.1	15621.5	16513.8	13103.1	14217	13069.2	14116	16321.3	11767.7	15864.5	13252	12949.1	13362.6
M318T406			0.61642	2.13408	0.000230059	318.227	406.305	4611.43	10936.5	12335.2	8596.67	10299.9	9535.07	6062.86	7565.44	4847.33	9119.75	4648.38	7332.38	3080.03	3332.06	5534.11	3883.92	1639.76	4077.12	3759.01	2032.28	5937.63	6755.14	5843.65
M310T182			0.990601	2.33474	0.000230668	310.274	182.211	21929.2	23035	28270.5	19263	10177	25697.1	32664.9	19866.4	39847.1	22286.3	21827.9	10592	16202.4	12488.9	6991.95	9228.2	5350.8	8464.87	6102.88	6845.89	16724.7	16161.4	19592.3
M879T85			2.82713	1.76735	0.000247391	878.567	84.9995	192617	189456	281181	201727	125900	173848	265932	181489	255455	179090	135477	104246	99087	125476	100151	122646	75353.7	136869	199228	59523.5	159377	157626	170687
M1064T342_2			0.399008	2.22516	0.000248095	1063.62	342.362	4028.61	3735.89	3421.85	2799.68	3712.36	2440.71	4057.51	3527.41	1786.92	4988.62	988.008	1690.93	1016.97	1289.64	1152.64	2884.07	659.847	3506.27	1748.69	567.27	2961.02	2372.22	2420.98
M238T726			1.09903	0.558914	0.000259091	238.045	726.249	26601.5	21795.1	19412.3	24988.5	28765.5	20855.9	21361.7	23716.5	17982.6	30359.5	36433.9	39219.6	36274.4	34681.5	52165.1	49686.7	43528.2	22631.7	38939.1	68399.3	28745.6	26515	36670.1
M385T321			1.5648	1.7731	0.000259598	385.273	320.548	33939.6	73308.7	68015.5	51897.2	68293.9	53724	60693.4	71116.5	50228.8	55520	31802.1	37765	32538.2	27758.2	19801.7	44428.8	14740.9	62096.9	30110	29869.1	42521.8	42337.8	50443
M1100T346			0.508526	1.97255	0.000277062	1099.54	346.261	8036.78	4208.96	5647.47	7118.37	8718.42	4136.89	4686.73	7142.55	5999.59	6874.18	2430.78	3591.08	3287.38	2436.53	2841.3	5480.27	1362.88	5930.33	2238.74	2121.07	4039.52	4797.61	5342.88
M472T672			0.259489	1.83626	0.000288438	471.976	672.283	1093.63	2265	2418.22	3258.8	1798.02	2299.47	1759.83	1722.45	1818.38	2328.23	1790.19	1412.57	980.153	872.485	1257.72	1266.67	1219.62	962.259	967.193	577.865	1418.56	1297.91	396.643
M884T85			0.629988	1.23181	0.00029608	883.6	85.1715	17421.9	18901.8	21599.2	17082.6	17244.5	18301.2	21651.8	18915.3	18623.9	19688.5	14383.2	17459.3	18156.4	14151.3	16217.9	13881.6	11713.3	15077.4	16632.8	16109.3	18738.5	21249.7	17433.5
M266T431			0.542451	2.38208	0.000311214	266.139	431.395	3639.89	13376.2	6718.2	7315.33	5224.11	5094.44	6658.52	11322.5	9019.16	7948.93	1966.68	4359.11	2196.76	2591.32	3965.68	3772.96	4488.65	2700.51	4297.28	1699.09	5077.41	5010.82	4655.72
M873T85			0.994786	1.34332	0.000320466	872.577	85.396	30095.2	35196	33744.1	32227.8	31836.9	25664.1	35739.7	32589.6	32135.9	38979.9	24426.9	26020.2	20761.8	24319.9	29913.5	27115.1	19156.1	32584.6	23337.1	16691.1	26240.1	30548.8	29773.8
M306T572			0.407675	1.69424	0.000335391	306.191	571.784	3253.04	5103.52	4828.42	4500.05	6191.58	5609.77	4102.1	4969.61	3384.84	5752.57	2446.24	4736.56	1284.44	3424.51	2867.72	2588.29	1385.28	3315.48	3226.63	2876.35	3435.06	3216.1	3190.57
M723T53			0.557497	1.72265	0.000341018	722.532	52.826	5733.41	9500.25	6946.97	6769.82	6312.39	5693.46	10114.4	6556.58	10057	7315.09	5743.15	4766.65	5738.9	4776.87	5392.33	4301.79	2198.61	3734.14	5312.14	1572.47	5549.25	5638.1	4050
M508T775			0.382915	1.53129	0.000366687	508.096	775.347	2901.13	4230.6	4326.97	3863.51	3514.12	3420.84	4153.96	4278.94	3838.21	3308.34	3352.13	1937.27	2727.98	2126.33	2288.25	2720.45	1782.35	3793.2	2987.68	993.3	2879.04	2189.94	2482.95
M229T784			0.535402	0.566322	0.000366817	229.118	784.078	7907.76	5965.64	4326.9	4852.49	7480.83	5917.89	4273.07	6601.47	2795.43	4180.61	7889.11	6231.14	8798.94	8677.96	10030.4	10102.3	13029.5	6110.56	11916.5	13099.1	7577.7	5656.85	6643.6
M276T634			0.880375	2.47878	0.000394589	276.163	633.626	9223.13	19521.4	29291.7	22024.1	8501.38	13645.3	15420	14898.1	13502.1	20119	8286.54	9406.32	4356.4	12242.9	3703.5	6530.81	3079.45	12072.9	3850.14	3498.55	12473.1	10543.8	9790.11
M360T74_2			2.407	1.57185	0.00039643	360.253	73.7445	102542	184047	140399	122809	141859	108896	156694	138373	135678	141527	104394	105908	105702	102158	112467	105798	35798.2	87328	71407.3	42421.2	108005	108476	111438
M257T891			0.267602	0.737337	0.00040745	257.006	890.52	5364.35	4534.97	5388.33	5153.48	5050.98	4874.58	4525	4436.31	4780.87	5015.98	4791.61	6512.12	6327.85	5624.99	8187.19	8874.43	5526.86	6525.6	7071.24	7182.76	6899.29	5777.45	4677.87
M210T76			0.452431	1.42874	0.000419081	210.087	76.37	6602.94	8465.25	10221	8653.82	6719.02	9589.39	9146.22	6941.38	8306.04	8524.55	5219.44	5585.7	4497.43	8750.33	4595.97	7560.31	4957.81	5163.38	6226.8	5654.67	6574.05	7166.03	6877.05
M237T60			0.615195	1.84853	0.000451468	237.221	59.688	7424.9	11233.9	8788.65	11132.8	9774.28	12748.5	9889.38	10793.9	5525.35	11315.2	2917.75	11256.5	3538.53	5642.7	6686.87	6929.72	2333.92	4109.37	5538.24	4400.58	6398.67	7160.69	8426.09
M994T347			0.78428	1.96696	0.000465935	993.579	346.535	10443.2	17745.9	19678.2	16238	20509	11932.6	10613.1	18175.9	11954.2	22449.3	14925.9	10840.3	6889.12	6773.86	5010.72	13502.4	3131.46	7837.37	6700.94	5599.18	14751.7	11543	14930.3
M386T282			1.01181	2.69796	0.000501707	386.041	281.902	18765.7	16486.9	19415.5	13127	10383.1	13756.3	33921.8	26063.4	22139.1	9435.09	5469.62	14485	3157.38	4428.45	5782.89	8607.87	1454.99	12625.9	8237.96	3762.1	11889	12777.8	11125.6
M400T387			0.425969	1.59306	0.000524298	400.269	387.248	4405.27	5004.58	5282.89	5856.49	4075.84	6142.78	4729.3	5706.86	5928.47	4642.47	4862.08	5265.72	3091.63	2338.73	1635.33	3708.54	3480.81	3632.01	3167.42	1317.96	3203.21	4257.8	4402.96
M184T488			0.188866	1.20692	0.000541375	184.097	487.911	1630.78	1907.82	2063.24	1613.6	2174.92	1914.75	2021.78	1732.51	1950.22	1748.27	1602.1	1691.11	1342.59	1611.74	1800.87	1484.64	1575.09	1621.75	1294.15	1517.91	1290.51	1766.15	1415.23
M723T399			0.209345	0.531177	0.000554143	723.356	399.149	655.155	1749.71	1471.74	1607.02	2404.94	1372.72	1183.4	716.543	553.542	1129.12	2424.83	1468.31	2968.46	3027.89	1931.06	3368.3	2961.14	2308.02	2014.48	1707.57	1895.82	1413.4	1795.61
M877T87			1.14162	1.6567	0.000572814	876.537	87.174	23276.6	38604.8	48854.1	30056.5	40383.6	35456.1	37313.7	34497.8	31616.9	36801.5	15397.7	26706.2	18129.6	23921	26808.8	23798.4	24038.5	36719.3	8743.45	11142.1	42243.2	40210.5	42436.4
M474T58			0.40591	1.4536	0.000591052	474.359	58.06	7056.29	8112	4923.16	7896.1	8499.97	6742.58	8857.35	5080.42	7281.46	8556.22	6546.28	6281.73	4972.65	4908.81	3376.79	5941.81	5478.97	4323.19	4393.62	4000.21	6944.89	5708.45	7111.71
M992T348			0.780011	1.59605	0.00059669	991.565	348.184	13042.1	20964.5	21771.5	21818.8	17710	19724.6	17104.7	19247.6	13972.2	21280.1	10078	20545.3	8490.54	13909	9736.98	13765.9	4804.7	13358.8	9107.67	13139.3	20696.5	18669.1	19070.5
M275T633			2.28685	2.6493	0.000610559	275.16	633.372	49161.6	134531	204576	140107	48274.5	88326.7	107568	100402	88559.2	138369	60120.9	57344.8	27370.5	76871.1	27399.8	35115.2	15137.8	72776.8	24904.2	18116.3	72493.1	70439.3	65171.7
M968T346			0.509474	2.24542	0.000648646	967.566	346.329	4351.43	6543.16	8433.36	8406.97	10104	5156.67	4679.05	5511.8	3561.63	10347.8	3393.73	5546.93	2669.27	2263.85	1608.92	4299.48	814.742	4568.35	1849.05	2866.88	4773.65	5427.92	6202.65
M454T272			0.463336	0.37498	0.000662659	454.388	272.348	6085.56	8283.72	9043.51	9448.25	11516.3	6427.21	5656.34	8104.98	6910.87	9419.8	11889.1	15915.2	16014.5	37620	32689.8	28810.5	9182.52	23385	29830	10399.3	18186.5	14597.3	34575.4
M958T619			0.226767	1.39518	0.000668411	957.584	618.989	1173.75	1764.52	1914	2302.38	2068.64	1947.18	1702.2	1903.76	1805.14	1719.8	979.769	1375	1319.36	1523.99	1464.05	1594.86	1234.61	1140.19	1666.56	819.196	1495.04	1185.21	1130.43
M297T891			0.265731	0.71762	0.000675771	296.998	890.51	5065.59	4732.16	5080.81	5773.18	5733.31	5654.31	3690.27	5612.45	4655.73	4687.33	5339.32	6351.4	6332.71	7478.31	7950.85	9667.33	5495.03	8106.4	5931.71	7976.44	5797.02	5047.18	4446.72
M377T78			0.854418	2.05126	0.000691738	377.304	77.879	11345.4	24616.8	16609.6	12789.4	19551.7	21217.4	33890.4	16111.2	14753.3	15234.5	8207.71	14689.5	7585.1	8111.91	10286.1	14438	5628.51	6232.5	8407.57	7147.27	11327.4	10622.6	11731.9
M295T347			0.473488	2.39359	0.000706903	294.686	346.764	4056.26	5624.07	5474.25	6163.69	7709.03	3746.27	3375.99	4557.91	1950.09	7456.12	2476.48	4119.69	1431.64	2125.76	2624.57	3921.72	222.205	2639.06	485.485	890.008	4882.32	4101.47	4058.26
M374T417			0.723908	1.70645	0.000708095	374.253	417.335	9375.31	15816.7	13370.2	14417.2	10433.3	15246.8	10091.5	12188.9	13466.2	12395.6	8458.89	15367	6156.09	5309.81	8207.07	7184.38	2066.26	8707.32	7530.93	5319.72	9964.78	9173.46	9809.99
M522T251			0.687244	2.05588	0.000716863	522.284	250.744	13735.8	6696.54	7195.68	13307.3	9730.03	6707.38	8029.5	13299	11532.2	10041.3	6476.7	10178.6	4187.26	2610.92	3766.12	6162.36	1265.63	7819.53	4816.1	1491.4	5819.75	6659.22	6947.58
M604T78			0.345639	0.609196	0.00072825	603.531	77.8145	4217.85	3315.9	2735.99	2697.3	3300.8	4312.88	3070.21	3259.01	3121.17	1914.63	4383.92	4391.86	6059.76	5191.93	4477.57	4481.14	5356.33	6163.34	3394.19	8539.13	5495.08	2965.78	4598.1
M656T74			0.669343	1.2967	0.000757171	656.486	74.305	16307.7	19789.5	15712.1	15733	14703	14544.1	16828.8	14302.4	14956.9	15486.3	14208	13753.5	14202.6	13542	12211.3	13621.5	7735.04	11795.3	12668.3	8390.9	17212.3	12866.5	13275.6
M807T85_1			6.13856	0.857636	0.000760455	806.567	85.331	2.93389e+06	2.97604e+06	2.99278e+06	2.85988e+06	3.07341e+06	3.3561e+06	2.83005e+06	2.7111e+06	2.69363e+06	2.95418e+06	3.20756e+06	3.01921e+06	3.23318e+06	3.9394e+06	3.42926e+06	3.27487e+06	3.1714e+06	4.03754e+06	3.50303e+06	3.44275e+06	3.74322e+06	3.18745e+06	3.25143e+06
M300T62			0.832765	2.01859	0.000829944	300.289	62.1545	16149.9	14662.2	23379.3	19331.9	10598.3	21495	32660.8	15376.6	22456.4	34013.1	13890.6	13347.1	6078.39	9194.44	13964.2	14056	4096.43	9684.76	8619.92	11162.4	12328	13425.7	14730.4
M358T301			0.455567	0.547484	0.000833483	358.295	300.944	12494.5	6265.79	6489.34	3610.48	9341.99	2768.56	4077.08	5833.57	2883.81	4634.85	11514.5	8448.36	8237.14	14979.5	11886	12658.5	9662.88	8639.76	8735.14	11908	8685.42	7791.24	5819.86
M1052T231			1.20009	1.94773	0.000845097	1051.58	230.886	37179.2	26807.7	60632.7	42067.1	21850.9	41771.5	33168.5	32090	51403	31679	30638.7	9522.27	15000.1	28601.5	13214.2	19358.4	14379.8	30080.5	26443.8	7165.97	31669.4	27754.2	31717.6
M902T981			0.100882	0.598037	0.000863532	902.495	981.293	745.243	467.574	347.918	924.922	860.01	714.715	731.686	430.918	540.425	954.947	1307.72	1608.91	1374.53	989.492	1225.5	1331.24	837.26	1007.98	759.546	791.846	964.094	835.538	1063.37
M1019T344_2			0.44297	1.81265	0.000916147	1018.58	344.23	2543.72	5397.33	6375.01	5896.41	7389.5	4469.73	4440.82	5833.46	3954.83	7773.86	4878.43	4228.15	2157.08	3446.61	2159.48	3634.51	1343.86	3252.09	2507.66	2223.92	5045.67	4837.1	4280.46
M397T59			1.33047	1.88901	0.000948656	397.294	59.331	62578.7	60496.8	32478.2	49048.2	35792	42333.2	59894.4	50081.9	77237.5	66304.6	46309.4	49306.7	17829.4	28409.2	47414.4	29085.1	22664.6	13768.8	12439.3	16650.2	44243	44443.5	45691.9
M526T714			0.364978	0.482195	0.000960388	526.197	714.07	6116.71	3981.48	4105	3547.35	5243.31	4877.78	4331.88	6453.97	4682.55	5309.72	12581.1	9823	7893.8	10720.7	16931.7	15447.5	4347.22	4735.57	9508.6	8903.04	6501.6	6139.34	7855.56
M324T61			0.597629	1.64251	0.00097575	324.289	61.311	14798.4	7937.14	9970.82	7347.17	7397.24	10142.9	12564	8398.03	14068.1	9332.72	8040.53	8227.68	6146.19	6688.42	7272.98	5948.63	3287.87	7324.8	5483.03	3653.55	7365.59	10349.9	6968.67
M662T53			0.534418	1.62479	0.00100355	662.487	52.8645	7315.6	11917.6	8638.19	6612.67	7172.42	5001.4	8236.32	7837.93	10798.1	8336.54	5268.19	8527.45	5296.48	5547.98	5679.07	3885.39	4950.25	4733.1	4183.29	2314.97	7422.87	5565.78	7697.4
M829T204			5.78056	1.52834	0.00103822	828.551	204.226	720290	1.04187e+06	858925	888916	897022	823564	849148	1.25795e+06	881012	715924	649277	605375	520317	459695	811905	598507	402773	595204	939486	263431	867441	775590	853927
M267T287			0.212348	0.740464	0.00104418	267.059	287.088	3143.08	4210.41	3783.04	3796.16	5691.56	3079.26	3614.17	4075.85	3802.81	3517.96	4698.03	6653.01	5401.94	5770.67	5315.88	5554.35	4441.65	5677.02	3658.86	5112.47	4939.83	4209.71	5036.95
M486T430			0.217635	2.17283	0.00104457	486.378	429.897	1113.84	2154.54	2192.15	1967.88	1888.33	1283.04	761.549	1202.86	688.294	974.564	524.527	692.262	331.186	671.855	730.836	1010.42	317.888	554.586	1002.95	711.193	965.369	891.542	790.47
M430T488			0.415031	1.82434	0.00105398	430.316	487.616	5453.72	7930.88	8030.78	6176.47	7795.9	9950.39	5675.34	7197.97	4366.48	3718.24	2337.31	3877.93	1259.84	3034.77	3902.94	4189.5	1929.62	4584.06	4926.92	6297.01	4567.69	4222.74	4019.91
M647T53			0.599586	1.62606	0.00105914	646.503	53.48	7961.33	10378.7	7624.44	8045.63	6252.54	9797.11	12193.8	10195.6	12534.5	8354.98	8038.96	10002.7	5478.18	6351.49	5038.33	4356.45	4360.3	6528.29	4460.59	2786.45	8277.75	6327.39	7631.17
M758T620			0.263284	1.58544	0.00108944	757.668	619.643	1323.68	2239.98	2173.71	3324.75	2139.23	1900.91	1762.17	1890.67	1850.56	2033.63	1298.84	1714.29	1569.49	1220.14	1775.56	1293.83	1145.13	1164.34	1289.35	547.052	1596.15	924.351	1000.85
M534T74			0.963644	1.99753	0.001109	534.345	74.23	28619.1	20822.4	44858.5	30297	20135.4	15540	15719.9	25266.8	35423.6	23787.8	10241.2	11016.2	10755.2	11010	7990.22	16979.6	15082.4	25583.6	14695.4	7042.24	15086.1	18822.8	16197.9
M458T455			0.382326	1.59192	0.00112529	458.347	455.067	4634.09	7543.34	7133.38	6224.7	7785.79	6345.83	4101.57	6391.84	4687.46	3459.5	2708.99	3681.46	2533.62	2800.82	4227.14	4084.9	2644.77	4165.44	4877.13	4902.79	4527.75	4004.53	4831.13
M883T234			1.13477	1.30492	0.00113236	882.594	233.587	54915.8	52771.8	69422.4	51579	46087.2	59110.3	51938.2	52817.7	53162.3	61662.8	39918.8	42707.7	38902.6	36032.5	38932.2	42627.9	35760.2	48912.6	63346.3	36999.3	49082.3	45315.7	51644.7
M653T53_3			0.606783	1.56673	0.00115054	653.495	52.819	8013.03	12515	8466.98	7283.14	10237.8	8082.6	10796	13687.1	11696.5	8349.04	10010.5	7493.08	6310.72	5420.93	8232.79	5330.18	4908.55	6718.94	5909.49	2934.86	8956.2	9793.27	8273.44
M1006T903			0.19218	1.56255	0.00116114	1005.75	902.779	894.779	895.249	1500.02	1186.31	1055.86	1035.5	1122.66	1090.41	1496.67	673.378	824.136	638.015	644.614	521.235	619.907	649.078	671.348	1149.12	835.744	455.111	893.24	698.334	624.268
M275T890			0.361639	0.749815	0.00119222	275.016	890.177	11966.2	10388.9	11576.8	12082.7	11247.4	11000	8854.89	10744.6	8468.66	9063.06	11736.6	12925	14021.6	11247	16932.8	16622.2	11238.2	18728.2	13322.3	13785.3	14266.2	10560	10222.1
M1076T346			0.668071	1.9095	0.00119739	1075.55	345.936	14872.9	7028.98	12484.2	10902.5	11803.4	8191.73	6718.5	12166	10059.8	11656.3	4095.27	5259.46	5614.12	3968.35	5026.36	10568.1	1597.28	11928.8	4406.88	2986.58	9702.74	8330.31	9892.5
M273T299			2.2264	1.18639	0.00124131	273.084	299.195	243901	245916	274035	259304	235453	238303	265236	219957	241453	249017	220526	216669	193040	227102	197469	243503	188130	180248	251887	165539	238926	214862	220687
M679T52			1.01566	1.74489	0.00124734	678.507	52.2035	14906.6	31638.5	19481	17772.8	18254.5	16321.8	23594.4	29254.4	27391.3	22579.2	18371.5	18117.7	14613.1	10675.2	16330.8	12781.6	6352.22	16635.4	10604.2	2285.56	17521.7	17150.5	16940.5
M995T347			0.584521	1.92179	0.00129719	994.584	346.713	5250.97	10036.2	9215.42	9593.23	12005.6	6646.26	4931.77	9844.68	8340.01	12518.3	8659.38	5940.47	3565.2	3927.76	2691.98	8141.3	1258.04	5298.17	3775.59	2731.73	8877.79	6336.95	7061.31
M407T318			0.924905	1.98015	0.00129984	407.315	317.836	14848.6	28579.1	25666.5	20949.7	17395.7	20151.8	46633.4	22763.9	20576.2	19889.1	9960.15	17480.3	8429.79	11773.4	8305.55	13962.4	5256.18	16313	12834	15602.6	14440.9	33740	17972
M626T53_3			0.529559	1.51891	0.00132278	626.476	52.84	6046.03	12740.5	6753.22	7611.77	8319.01	8488.82	10556.3	11383	9421.16	9226.8	7963.83	8159.24	4381	6865.2	6883.59	6118.81	3405.89	5168.05	5150.6	5516.58	6934.64	7534.82	7525.56
M328T72			0.642798	1.81326	0.00137513	328.284	71.504	4724.16	11428	8997.27	7971.62	10443.7	9971.31	14745.6	9124.93	6903.03	10953.2	5311.14	7698.79	4962.45	4507.16	7679.24	9190.91	1937.32	4299.23	4496.99	2453.39	7924.85	8233.99	8107.72
M877T250			1.19524	1.53403	0.00138641	876.535	250.153	32173	47999.2	63936.8	42606.7	56958.1	36992.5	44866.7	39119	46302.8	49331.2	21977.6	32198.4	25714.4	27211.2	29281	24149	36192.5	49521.8	38376.8	15428.3	50509.6	49081.5	51133.8
M445T55_2			0.456999	0.676312	0.00140396	445.366	54.805	7058.94	7091.67	7695.36	5334.4	11081.1	6984.58	6314.76	7054.17	4813.65	7674.8	10926.1	7431.42	9387.64	11494.4	9249.43	11069.5	14670.7	7183.48	12870.1	10851.3	8691.57	9458.96	8115
M1098T347			0.730786	1.74422	0.00140924	1097.53	346.815	20005.1	10996.3	15261.6	15668.8	13846.8	11413.4	10847.5	15563.5	11064.5	13132.5	5951.77	7468.25	7469.86	5975.13	7421.46	15227.7	2839.07	14641.2	6924.31	5084.93	11515.9	13241.3	13621.8
M521T282			0.799176	2.80905	0.00142933	521.095	281.773	10316.2	10277.7	12209	8963.78	7411.71	7209.38	22974.4	16497.1	13995.4	4692.11	3135.44	10884.1	2325.68	1205.38	2573.34	5342.7	1314.71	8345.27	3400.31	2250.88	7162.6	9586.87	7297.32
M242T672			0.301237	1.41803	0.00143195	241.998	672.352	2122.51	3529.58	3394.94	4231	2816.34	3517.03	3074.55	3378.23	2641.2	2388.89	2770.28	2723.4	2452.46	2431.59	2403.71	1601.14	1971.4	2127.15	2011	1435.74	2229.55	2254.25	2587.53
M423T227			0.792163	1.79241	0.00143546	423.107	227.498	11476	14239.7	16714.1	15664.9	10014.4	11088.1	14946.3	13399.9	20471.7	8560.1	8752.54	5895.18	6970.15	11387.1	8954.26	6847.95	1031.36	13896.7	8653.84	3807.21	11090.8	10431.3	10050.1
M302T438			1.45221	1.89442	0.00144234	302.197	437.924	24752.5	69126.5	67099.7	56407.8	56290.1	47146.8	35281.9	48362.8	31121	70888.3	32099.8	50499.6	23066	19604	31379.1	28929.8	15912.8	36449.6	20536.8	8875.24	34042.7	34567.7	35796.5
M883T196			1.69644	1.58019	0.00144758	882.594	195.517	116464	148552	161924	80499.7	86202.8	89041.6	77217	75163	101750	132676	56734.8	72244.6	73762.1	62448	69758.7	81686.5	60296.5	72988.4	78232.5	48661.2	121177	76026.6	84284.2
M381T740			2.46985	1.13016	0.00145039	381.079	739.731	340082	340466	344409	417083	337530	332667	341036	385634	337637	352469	311818	312589	326907	334635	286743	306000	314975	347031	305304	276588	289305	306206	311703
M266T673			0.339031	1.54794	0.00146107	265.96	672.537	2850.34	5126.4	3499.33	5407.06	3478.14	4199.27	3821.78	2784.05	3635.36	2630.48	3378.86	2767.79	2610.69	1617.16	2653.88	2066.98	1656.45	3031.9	2572.86	1825.36	3218.48	2920.57	2211.38
M374T74			1.47852	1.45997	0.00146179	374.232	73.7995	41513	73329.4	59449.3	47534.3	54025.3	45212.4	61679.2	54522.3	54984.9	55771.3	42422.9	44269.4	47935.8	44710.6	45951.8	43987.4	18743.9	38757.3	32188.8	16397.6	45203.9	45307.8	44111.1
M1079T674			0.148735	0.785856	0.00148557	1078.68	673.689	1633.36	1200.1	1235.65	1128.57	1711.4	1429.93	1572.9	1498.34	1369.49	1338.31	2027.12	1703.44	1545.85	1923.13	1854.65	1404.67	2060.6	2218.87	1585.35	1641.51	1124.08	1651.46	1180.66
M788T86_1			0.412627	0.792041	0.00152753	787.599	86.49	11593.6	9199.66	13389.9	10881.6	9396.17	10182.8	9216.49	12822.7	15017.7	11004.1	15595.4	12389.9	16467.2	12963	12675.4	13944.9	14071.2	13159	16798	14232.5	13123	13457.7	14501
M677T53			0.490309	1.45359	0.0015312	676.548	53.446	7939.86	9454.45	7739.25	6488.93	6987.54	8133.63	10824.8	7507.49	10592.8	9842.11	7140.45	9573.63	6676.42	6523.26	6012.3	5074.74	4650.09	4516.44	4094.9	4565.23	9423.86	7546.79	6526.94
M328T397			0.447083	1.62094	0.0015558	328.212	396.819	5073.21	5496.14	8153.7	4223.66	5572.71	3425.91	4668.2	5201.01	5880.38	3344.3	3806.19	4496.48	2428.97	2725.71	4010.31	3944.41	2218.51	3404.34	2817.53	1634.94	3285.15	4014.42	4610.2
M301T281			0.468604	2.17334	0.00159505	301.127	281.21	5574.46	4794.9	5058.9	3770.97	3398.61	3211.26	10266	4569.72	4788.92	3596.11	2729.09	3931.27	1876.32	1605.67	2071.57	3451.5	928.199	2622.37	2235.34	1108.36	3312.09	3097.41	2827.52
M970T346			1.47558	2.08876	0.00161081	969.582	345.611	37191.8	54390.5	74460.3	75475.5	72245.6	50839.2	41723.5	59812.1	43943.8	109700	55693.5	53750.2	17580.3	29074.9	20075.9	48262.8	6654.22	23224.4	18052.4	24353.8	63248.9	57231.1	56688.7
M292T890			0.332325	0.77679	0.00161672	292.043	890.12	10008.3	10371.6	9375.74	11633.7	10899.7	10738.7	10427.5	8115.8	8883.87	8234.9	9585.03	12725.6	12135.9	12564.6	15344.1	15633.5	10006.5	14879.5	11130.7	13042.7	12178.2	8724.41	8659.43
M324T75			0.938783	1.48714	0.00161953	324.259	75.3015	19800	33628.3	24780.8	27647.9	26450.6	25376.5	34042.4	25403.7	22306.7	27844.7	27290.6	21204	12122.9	18703.1	22015.3	22534.5	5915.31	17843.7	17132.6	14966.1	21082.1	23775.9	25661.7
M673T53_1			0.739891	1.59198	0.00164527	672.517	52.856	11383.2	16565.4	14215.2	12396.9	9105.95	10715.8	19461.8	12975.7	17945.2	14630.2	12139.1	14003.3	9115	7776.68	8908	8928.29	5574.04	9558.17	8081.89	3476.26	10941.7	11657.9	11442.6
M272T296			0.634772	1.75411	0.00164575	272.1	296.224	9182.01	10372.9	8851.86	6886.2	9693.77	7820.9	17187.6	13476	13601.2	6926.04	5447.85	9488.75	3932.33	4039.88	5380.8	7140.52	5269.84	7174.54	7441.12	3972.67	10083	8799.91	9126.94
M323T76			1.8631	1.54701	0.00166066	323.258	76.053	93347.9	129392	88861.9	104369	105683	89778.4	104673	86413.7	77547.1	122121	91421.9	77719.1	44437.1	60802.1	89447.2	105805	25711	59058.2	53200.1	40220.7	73184.8	87013.3	86993.8
M890T619			0.22143	1.30719	0.0016679	889.618	619.083	1521.62	1747.17	2038.8	2414.29	1779.54	1725.04	1771.35	1647.87	1791.99	1721.98	1546.41	1582.2	1452.69	1560.66	1314.81	1648.15	1281.89	1624.71	1030.26	850.338	1459.98	1010.65	1375.26
M333T54			0.745929	1.98274	0.00168885	333.242	53.6035	25351.7	20634.2	19011	6724.27	20314.3	17326.3	8581.07	21640.4	14697.9	11782.4	17438.4	11233.2	5697.21	6527.89	8781.27	6307.84	4894.15	8730.16	7629.21	6515.39	8928.09	13181.1	16143.3
M411T59			0.962831	1.72649	0.0017028	411.31	58.7795	21118.4	28790	17092.9	19944.7	17461.8	18617.4	29535	18609.2	23145.8	23101.4	15231.8	19733.5	13675.1	9872.03	24608.8	15779.7	4464.15	8893.55	9173.93	4497.02	16141.4	20706.5	18756
M765T619_1			0.257753	1.37453	0.0017165	764.657	619.209	1772.98	2612.71	2528.4	2885.02	2044.02	2386.55	1937.69	2127.19	1895.64	2397.98	2064.59	1884.93	1841.69	1272.16	2120.23	1654.62	1411.53	1750.89	1595.85	836.88	1857.3	4025.65	1653.43
M330T59			0.331058	1.82723	0.0017709	330.273	59.096	4533.79	4825.96	2422.05	4371.05	4440.53	5169.58	2645.53	4503.39	3511.01	7050.17	2004.81	4236.07	878.472	3154.69	3895.02	1744.78	2463.75	1639.91	1578.42	2195.87	2540.72	2685.09	4651.79
M380T576			0.392678	1.93506	0.00178438	380.144	576.499	3307.67	6674.75	4862.66	6507.09	4197.69	1856.3	3187.56	5870.98	6139.33	3462.27	1648.66	3827.31	865.765	2138.8	2716.91	1045.75	2338.43	3395.79	3175.92	2652.8	3965.95	3692.65	3839.61
M133T288			0.344193	0.675348	0.00180376	133.049	288.426	7395.68	7619.55	4938.66	4521.36	8844.49	5736.54	3581.01	3527.75	5257.5	8532.17	8499.66	9443.16	11187	10020.9	9135.1	7023.21	8656.39	10038.2	5889.33	8883.1	8813.47	8353.91	7382.93
M704T53			0.376592	1.48555	0.0018039	703.567	52.863	3856.52	4271.88	4143.54	3998.28	2337	3419.86	5129.05	4554.44	5463.55	4948.61	2998.39	4319.07	3260.01	2907.18	2391.73	2519.72	1512.74	3550.82	2665.41	2229.82	3055.08	3424.95	3817.52
M258T714			6.56815	0.765183	0.00187309	258.111	714.283	3.33145e+06	3.37909e+06	3.03836e+06	3.82655e+06	3.48729e+06	3.17021e+06	3.4626e+06	3.52485e+06	3.14045e+06	3.95108e+06	4.63033e+06	4.79858e+06	3.67358e+06	4.52237e+06	5.73696e+06	5.71982e+06	3.54368e+06	3.15242e+06	4.87432e+06	4.18942e+06	3.92535e+06	3.55167e+06	3.99453e+06
M248T662			0.137914	1.53398	0.00189212	248.019	662.417	1280.6	880.548	613.62	1497.45	962.829	1213.73	1027.04	1425.18	1041.4	1453.23	683.969	770.965	692.779	952.298	617.994	632.046	585.232	754.199	549.275	1190.03	877.59	614.859	663.807
M894T903			0.202298	1.56056	0.00190109	894.112	902.748	916.501	887.782	1429.83	1051.33	1063.07	883.892	1186.93	1351.87	1553.06	1151.22	917.707	682.042	537	669.516	801.743	511.973	758.088	1321.01	838.53	315.832	1093.5	714.455	780.037
M855T64			0.332253	0.755775	0.00193656	854.535	63.711	6236.91	6600.44	4900.89	5485.35	8360.6	5220.17	5840.98	6128.36	5268.46	5709.54	8360.69	6851.29	6865.4	6240.78	7471.31	9666.12	9926.66	7235.71	9565.84	6876.39	5368.12	6044.88	6555.7
M386T64			0.788038	1.71289	0.00194524	386.238	63.8365	10262.2	27469	20237.5	15129.8	18530.5	15352.9	16793.6	16550.1	11320.1	10654.7	10490.5	15410.1	11567.5	7906.97	10483.5	9137.21	6459.87	9074.48	9025.73	5196.84	9577.06	9190.51	1821.04
M563T864			5.46875	1.93	0.00198378	563.157	863.873	428817	1.07051e+06	1.20385e+06	509316	1.03334e+06	907695	796536	446558	542243	648567	315915	439195	238377	639485	490324	520825	157704	480040	389292	260151	880013	559385	417700
M643T619			0.258557	1.18932	0.00198423	642.696	619.163	3258.6	4269.27	3270.6	4456.53	3551.97	3615.37	3208.41	3658.24	3612.02	3606.11	2957.79	2973.94	3245.7	3271.88	2809.47	3329.32	3314.09	3297.09	3094.62	2401.92	3112.07	2771.61	3048.74
M358T74_2			0.911193	1.39755	0.00200621	358.237	73.707	20510	27122	22395.5	20848.8	24263.4	18300.8	26910.4	22350.1	22682.3	22464.9	22531.2	18862.8	20537.4	18789	17430	17736.2	7123.38	16786.1	14905.7	8332.57	17293.9	21825.8	19558.8
M645T76			0.72426	1.33967	0.00200985	645.49	76.0205	30150.8	25990.3	20655.5	25983.6	31022.8	24697.2	25953.1	23188.2	21186.1	18611.8	24512.4	18809.3	15249.8	19187.2	17198.8	25697.4	14775.7	15687.4	16054.7	17529.4	19779.5	21225.6	21639.1
M537T714			2.17963	0.549954	0.00203511	537.193	714.227	147450	99169.3	87785.7	127650	175470	127626	107515	120895	91677.3	216179	236201	203116	167422	214521	351333	385768	178915	105161	248822	275155	168254	157425	214747
M491T619			0.218451	1.4925	0.00212476	490.831	619.331	990.277	1618.9	1552.32	2094.19	1323.18	1408.71	1320.39	1314.27	1250.99	1221.95	691.308	1107.76	916.97	931.513	1518.94	992.989	765.188	951.26	1111.99	456.069	1070.83	673.965	591.36
M281T79			1.09099	1.62802	0.00214137	281.247	79.1225	22869.3	30495.8	32288.3	24637.5	22225.5	24955.2	43015.7	27881	31458.7	38402.9	21872.2	33892.2	19227.7	16360.6	20331.3	16028.1	4568.64	22461.4	15506.4	12937.4	22088.7	25791.8	23366.4
M254T727			0.455853	0.64004	0.00214266	254.019	726.602	7047.78	5290.67	5383.87	8209.68	8265.55	6204.43	3957.01	5809.64	7308.73	9958.91	9370.65	9670.94	8833.68	10961.2	14922.6	11414.7	9079.11	5547.81	10473.5	15088.4	6762.15	7350.03	8062.19
M708T72			0.331488	1.24282	0.00215264	707.506	71.6185	7142.38	7245.62	7709.34	6404.11	6749.59	7743.21	6503.54	5385.21	5680.72	6779.97	5863.48	5440.39	4961.69	5394.88	5803.76	6220.29	3701.87	4458.95	5677.36	6663.42	5158.66	5728.49	6231.11
M385T406			1.04625	1.50709	0.00219955	385.273	405.902	28585.1	38876.6	29211.3	22302.7	31728.8	21239.1	28228.5	30575.9	25503.5	19972.1	17167.9	24189.9	18448.5	17980.7	19693.2	19562	9033.59	29920.3	16705.3	10580.9	22487.4	22765.1	22406.8
M846T979			1.1321	1.32975	0.00222641	846.306	979.118	36850.2	37486.1	58783.1	43202.7	32405.8	41125.1	47463.9	45777.9	50396.4	42711	40061.9	41126.3	35578.4	35323.8	33304.2	29953.9	23134.7	34912.6	30116.9	24520.4	30344.4	36647.8	33080.1
M271T282			0.949585	3.38272	0.00222849	271.116	282.212	11930.8	12461	18638.3	7284.59	8131.51	11444.5	33515.5	25430.5	23582.7	4916.47	3354.29	11912.8	2504.57	2645.11	3718.41	5947.79	755.693	8049.9	5751.77	1871.26	8933.06	9338.38	8738.64
M242T747			0.500407	0.681958	0.00224716	242.079	747.417	13367.8	10406.1	9904.17	12673.2	12624	9657.01	12109.9	11709.2	10610.9	15602.9	16454.2	15510.1	13614.9	17128.8	22585.1	25686.6	13935.7	10838.3	16644.3	21608.4	12828.1	13791.1	16635.7
M668T286			0.84631	1.918	0.00225617	668.39	285.8	10498	16788	19357.8	10721.6	10161.8	17158.7	16715.1	14348.3	25573.4	9721.8	6133.15	16212.7	5721.52	7483.82	12098.6	7806.94	4736.9	9336.34	7028.35	2192.73	12032.7	11387.6	11855.2
M594T53_2			0.349181	1.5582	0.00225963	594.471	53.492	2833.16	4362.04	2353.43	3060.03	3176.7	3071.77	5149.71	3167.13	4427.88	3802.76	2971.71	3546.78	1523.5	2615.07	1944.85	2090.63	1158.81	2697.85	2458.35	1713.93	3466.79	2933.36	3054.58
M339T57_2			1.04329	1.46772	0.00227414	339.289	56.7835	54214.6	52795.3	31105.5	50790	36288.6	37969.7	50783.1	42738.1	43111.2	41452.3	44152	42855.2	33429.8	17250.8	19106.8	19854.2	22427.1	32895.5	34857.4	33806.7	31130.4	42271.6	50942.2
M293T59			0.864253	1.55244	0.00228385	293.226	58.705	17796.4	21315	17429.7	17954.3	14812.5	14459.5	26677.8	20432.3	22871.2	20136.2	20195.4	19195.1	14882.7	12828	12005.6	12314.7	6363.08	10792.7	11837.5	4475.7	12972.9	19264.8	18099.9
M729T619_2			0.219716	1.42613	0.0022878	728.759	619.065	1245.76	2018.72	1680.31	2155.73	1409.04	1322.61	1323.37	1442.94	1382.76	1503.49	1279.02	1294.64	1002.17	844.216	1038.31	1389.41	940.224	1345.1	1208.18	516.569	968.271	1222.62	1025.35
M332T389			1.11105	1.67749	0.00230411	332.243	389.173	18227.7	35235.3	47075.3	34518.2	37419.1	28169.4	27172	26216.3	18109.6	35709.7	19542.6	26522.7	13499.2	18703.7	24722.8	24094.9	9781.33	19960.2	19974.2	6718.23	22926.3	25526.8	25432.2
M351T44			0.212756	3.46003	0.00240591	351.017	43.804	1019.72	2187	1098.74	690.297	2676.41	1728.46	154.439	1012.14	2310.33	699.879	219.795	235.407	176.424	395.407	709.231	345.98	111.978	814.703	163.442	751.706	716.72	833.858	905.452
M721T620			0.177404	1.42936	0.00244503	720.705	619.649	680.444	1297.04	1106.38	1426.43	1004.19	1064.5	995.09	1079.17	1147.22	1379.85	857.712	819.591	854.738	980.138	1026.93	424.8	774.841	827.157	862.292	393.696	933.095	717.444	647.865
M515T776			0.240169	1.30861	0.00244804	515.199	775.689	1848.71	2606.66	2605.23	2083.13	1993.92	2393.72	2758.91	2617.98	2194.95	2005.24	2073.73	1363.05	1920.93	1680.16	1404.28	1737.75	1612.81	2150.96	2405.47	1309.58	2096.12	1781.42	1774.41
M630T619_1			0.230154	1.27481	0.0024565	629.678	619.16	1787.62	2470.77	2345.33	2761.38	2313.17	2107.66	2032.41	1816.69	1695.68	2106.54	1752.82	1631.33	1707.56	1751.58	2026.04	1812.62	1315.11	1780.62	1835.17	1203.16	1858.51	1512.37	1043.69
M922T362			0.269145	1.97893	0.00245714	922.359	362.091	1483.47	1534.15	1727.57	1928.91	1602.67	862.727	883.83	2020.08	1708.11	1949.45	427.619	1201.3	419.504	606.254	530.19	1660.01	439.584	1847.04	557.342	245.2	1027.72	1294.34	1391.29
M777T86_1			1.18957	1.51237	0.0024685	776.52	86.329	32827.2	41045.4	42228.6	33482.7	31357.3	27076.2	39779.7	59954.9	48910	37885.9	24879.4	29884.3	28850.8	20527.3	38358.6	36229	15972.5	25546.7	21536.8	19094.5	33601.3	33996	35622.9
M257T715_1			0.594938	0.764058	0.00249587	257.302	714.54	24007.1	26262.8	21551.2	26604.3	26478.4	26908.8	26741.9	28538.5	27682.2	28818.6	33075.2	35627.7	23450.2	32075.4	40817.8	43268.9	24126.5	33610.9	43722	35217.1	25508.2	26441.6	32021.5
M777T245			1.15698	1.30663	0.00251504	776.519	244.844	32511	49518	42756.6	43079.9	43780.2	35860.9	45508.7	53702.7	50514	43198.6	30737.1	39401.4	30466.4	35061.8	40772.8	45397.4	25329.8	34379.8	31603.1	23924.8	42135.3	42723.5	45313.3
M431T726			0.449019	0.489078	0.00252014	431.118	726.203	4248.52	3393.2	3299.27	2973.28	1922.13	3528.27	3549.21	3662.72	2832.38	4237.51	6148.41	4783.13	4843.36	6522.24	10385.2	9701.62	5105.19	1798.71	7379.7	12128.1	4206.17	3908.44	5201.28
M320T74			0.563378	1.37145	0.00253295	320.258	74.2535	10530.4	10712.2	13973.6	10267.9	12277.1	9859.99	11850.8	9088.31	8449.48	9476.64	7826.97	9510.88	10162.8	10360.8	8578.18	8493.32	4392.29	6237.72	6079.22	6003	12742.6	10666.8	9699.43
M735T70			0.463948	1.52923	0.00254689	734.531	69.915	12070.1	12751	10309.4	6270.37	9338.9	7163.99	13330.1	8324.53	6571.9	8346.43	8389.9	6182.86	5293.52	6425.77	5747.45	6192.68	3421.09	4992.04	7567.91	7567.49	5798.92	5662.61	6710.31
M145T554			0.873373	1.19798	0.00257184	145.05	554.457	32915.1	32832.8	32424.8	36572	30407.7	29394.8	34506	34853.5	30295.2	35594	26539.8	31855.4	22408.9	33089.5	27435.2	30843.1	21466.1	28931.1	30647	22077.7	32117.6	27375.1	28538.6
M96T288			0.155347	0.524573	0.00257764	96.0082	288.471	1110.42	2196.31	1310.43	1004.67	2986.27	1354.4	1093.68	2121.53	1071.12	1474.6	1261.24	3601.91	2143.84	3590.93	4554.18	3315.49	1468.03	4214.02	2524.64	3299.52	2402.05	3294.02	1869.11
M427T55_2			0.504249	0.582378	0.00261463	427.356	55.4355	5144.18	4978.14	6935.76	6074.22	7405.04	7102.66	4574.44	4850.23	4329.47	4902.38	11628.8	7653.88	5943.92	8320.04	5449.62	10115.4	16159.5	8523.62	14378.9	8492.99	6018.96	6548.05	7022.45
M479T345			0.550163	2.30603	0.00263229	478.763	345.313	8923.65	3982.68	7911.2	6742.64	10849.1	4775.26	4260.18	5458.86	5684.53	9586.41	755.24	3597.35	2290.65	2468.61	2516.08	6195.4	451.75	8507.11	1785.14	996.268	4744.53	5582.81	3286.25
M290T66			0.340759	0.804432	0.00266681	290.284	66.079	6931.48	7763.35	8002.9	6339.94	7409.71	7483.09	9719.68	8798.73	7404.62	6454.33	9633.4	7034.35	10777.2	9299.13	10692.3	7375.98	10111.6	9704.02	9359.63	10871.7	9518.3	8464.74	9366.64
M520T59			0.262215	1.82117	0.00267677	520.47	58.8015	2713.43	2369.32	2565.59	1773.93	922.486	2111.88	1624.33	1171.68	2274.45	2257.77	1827.47	1653.06	1487.49	1349.8	400.744	1364.11	756.84	1195.88	626.789	201.657	2259.24	2386.25	1554.39
M655T52			0.875664	1.57398	0.00276202	654.506	52.2015	12943.3	21115	16316.2	14592.1	15045.9	13918.6	18612.7	25664.4	18122.8	16241.5	12975.5	16279.9	12583.7	11072.5	14786.4	14598.9	4837.89	11698	6492.15	4316.13	14954.2	14241.5	13906.9
M412T455			0.540537	1.38315	0.00276526	412.146	454.802	8234.15	10343.9	10497.1	10888.3	11322.2	7258.78	15643.2	9604.98	10551.9	9647.18	7147.5	10214.7	6013.18	7407.01	8685.71	7314.54	5185.65	8620.8	7294.57	7301.32	9103.71	7507.39	8872.84
M175T384			0.181839	1.38944	0.00282211	175.022	383.916	1437.23	1337.51	1271.13	1272.62	1707.24	951.319	1421.88	1036.49	873.825	1220.28	865.59	825.95	933.123	958.332	1128.77	1133.61	537.348	800.503	1151.92	682.528	1145.95	808.617	1138.53
M863T619_3			0.317347	1.6342	0.00288059	862.711	619.445	1614.6	3196.06	2977.27	5245.79	2819.15	3126.56	2748.51	2699.7	2445.56	2876.94	2221.74	1989.57	2003	1765.48	2724.68	1802.79	1413.94	1893.72	1735.09	654.72	1957.16	1056.89	800.58
M254T42			0.253711	2.18738	0.002928	254.048	42.374	4244.76	2442.97	2103.49	1966.15	2696.68	1123.74	672.091	1776.47	2720.71	1547.88	944.102	630.89	734.61	893.331	1292.25	1227.08	629.006	1834.05	858.499	691.555	1537	1627.13	1643.23
M578T77			0.271307	1.42657	0.00293278	578.441	77.1	4148.76	4300.45	3075.68	2660.79	2580.9	2152.59	3107.86	2922.37	2639.27	2593.19	1443.62	2749.44	2572.7	1913.56	1897.89	2790.96	1918.28	1964.43	2222.02	1684.07	2776.82	2250.85	3148.55
M1091T905_2			0.109498	0.6925	0.00294529	1090.93	905.116	889.54	900.262	785.428	577.057	940.248	908.071	673.687	726.67	446.455	829.49	590.136	851.669	1169.1	1472.02	1233.89	1264.51	1156.59	1353.23	835.819	1158.83	822.684	713.354	956.92
M860T619			0.245487	1.23627	0.00295267	859.611	619.322	2023.4	2361.6	2302.5	2642.04	2256.44	2524.96	2020.64	2544.78	2269.24	2258.18	2050.05	2021.38	1459.03	1981.79	2496.76	1913.09	1504.85	2146.99	1846.88	1348.33	2101.42	1857.96	1349.76
M650T52			0.603759	1.58198	0.00301651	650.477	52.2025	8315.26	10387.6	8526.04	8184.28	5915.97	7216.72	14007.7	10094.7	14073.6	10402.6	7205.5	7441.88	7028.47	5935.98	6485.58	8075.44	2180.46	5943	7681.5	3416.52	7648.56	7900.04	8490.89
M356T376			0.562685	1.80138	0.00302119	356.243	375.784	5413.36	11532	11052.6	7930.16	4501.66	6966.78	5915.92	7560.44	4865.91	9837.18	4941.38	6570.93	2913.33	4038.14	6052.5	5329.21	1930.62	5105.68	4133.65	939.201	5372.34	5224.54	5685.62
M348T781			1.13735	1.14991	0.00305108	348.071	780.707	86316.6	87078.8	73841.8	86525.3	89418.6	71750.8	87395.4	74043.3	82189.4	91157.4	74587	76797.8	80350.7	66794.5	64129.6	64783.6	81172.8	78506.6	63397.6	71028	67196.4	68910.9	69625.3
M628T53_2			0.685208	1.56202	0.0030753	628.492	52.831	10827.3	16391.5	13670.6	6055.77	10485.2	9930.06	12510.7	12957.1	10375.9	12319.5	9443.24	11402.4	8604.89	7488.97	9160.7	8424.19	3206.19	7310.55	6072.78	2843.76	9161.57	10634.3	9565.62
M901T85			1.66791	1.60873	0.00310023	900.608	84.9995	46952.6	76414.7	93286.4	54097.8	53259.4	64903.7	107802	69232.1	66273.2	95807.8	31990.1	61345.9	37900.2	58431.9	58077.2	36980.8	20629.5	66036.8	50089.9	31067.3	63467.7	66176.2	70859.4
M291T619			1.4186	1.24021	0.00311471	290.883	619.186	63707.8	87790.1	88744.6	109732	84185.1	82860.2	79520.4	81529.1	77041.1	83015.6	71333.7	69111	73314.9	69364.7	80012.1	71996.1	61791.9	68202.3	67388.1	43277.1	70541.9	53030	54436.7
M879T191			3.47674	1.48995	0.0031399	878.566	191.147	269680	402440	622092	397342	307709	396247	472540	366551	509473	350781	400835	230111	272195	265813	183390	257239	237859	369180	331981	199705	389568	343330	424987
M343T714_2			0.264655	0.619402	0.00314541	343.199	714.328	3978.97	2560.82	2705.55	2720.05	3859.99	3906.14	2323.43	2543.09	2718.81	3898.84	5784.15	4507.19	2853.08	4929.07	7621.62	7733.49	3712.43	3335.62	5053.32	4866.48	3732.3	3239.76	4625.56
M543T619			0.216802	1.39776	0.00315398	542.737	619.184	1016.15	1667.94	1305.2	1881.55	1386.23	1294.35	1576.06	1204.93	1543.01	1520.64	1120.57	1058.49	1224.86	1159.1	1355.66	1288.32	402.558	1063.69	906.42	719.737	1185.75	905.974	803.186
M320T574			1.04875	1.63847	0.0031719	320.207	574.255	19169.6	30416	33669.6	22955.1	18355.8	32514.5	21691.9	28982.6	23556.5	24305.7	25233.4	25406.8	11540.3	18964.9	12173.8	13671.5	4720.43	19345.3	20143	4810.3	19327.9	20400.8	20129.2
M877T914_3			0.186162	1.19353	0.00320406	877.191	914.065	1887.9	2359.57	2133	2065.3	1510.8	1831.06	1839.52	2102.24	1923.59	1752.86	1480.91	1451.81	1474.09	1662.91	1532.29	1616.69	1796.63	1979.99	1760.36	1503.48	1948.05	1946.18	1523.54
M592T406			0.655735	1.51209	0.00321455	592.262	406.158	15396.8	18474.8	14805.4	10572.6	13551.6	7040.49	12636	15120.7	11792.4	9469.98	8300.98	10478.5	8770.91	8502.16	6733.65	8799.92	5962.32	13915.3	7650.2	6106.24	9927.15	11206.5	11179.9
M226T645			0.644473	1.53463	0.0032301	226.119	644.633	7034.2	13669.8	8796.52	10054.9	9824.43	9188.26	11389.6	13302	7682.15	11817.5	6334.9	11772.2	5828.16	7295.93	7779.19	6962.31	3938.16	8348.46	5985.66	2715.22	8250.04	8165.94	8432.8
M563T432			0.218086	1.73102	0.00324599	563.335	432.126	1763.75	2832.92	1834.66	1931.29	3485.44	2071.28	1413.23	2534.36	1563.73	1352.98	879.802	1520.54	822.321	1288.03	1509.05	1334.45	551.178	623.655	1578.75	1898.78	1509.89	1620.42	1547.33
M743T73			0.554687	1.33365	0.00333682	743.496	73.04	10422.7	12855	11912.2	10115.1	10568.1	8810.76	10453.3	9842.97	9372.07	11889.7	11309.8	10310.3	8606.62	8717.81	9201.59	7675.76	4287.44	6716.5	7530.8	5305.8	8124.57	10006.2	9920.73
M261T79			0.535944	1.41141	0.003348	261.221	79.08	5842.09	9570.01	7762.01	8201.42	8595.3	7515.27	12145.8	10647.4	8782.9	9077.43	4407.56	9625.58	6354.08	6590.16	7023.08	7609.96	4713.9	5423.96	6547.95	4151.68	6642.1	8030.38	10127.4
M901T236			1.91188	1.61105	0.00341236	900.607	235.763	64851.4	101425	137092	73318.9	68663.3	86248.3	132861	92409.6	83896.2	126088	38037.4	86329.4	50534.3	78848.7	66155.9	50636.2	36626.9	98042.9	55856.4	39070.4	94042.4	89338.9	86522.4
M1135T535_2			0.372742	1.35582	0.00342499	1135.15	534.524	4649.85	4303.02	4656.15	3555.05	3735.07	3981.85	3852.96	4164.26	5590.59	4747.84	3159.7	4900.1	3068.94	3860.86	3662.01	2952.27	2291.78	3439.8	2871.31	1682.94	3222.31	2779.19	3366.71
M496T673			0.269842	1.55098	0.00343874	495.936	672.525	1946.15	2968.83	2012.6	4300.62	2361.31	3172.6	3593.63	2544.4	2852.56	2480.67	2479	2038.69	2165.52	1895.47	2748.03	1591.27	1502.92	680.32	1842.46	1259.88	1085.53	1933.79	2052.96
M332T672			0.349931	1.43601	0.00347025	331.931	672.473	4278.57	3445.43	3551.86	7114.56	4233.69	5539.34	4196.72	5030.3	4952.36	4809.6	4417.38	3448.51	4258.54	3818.16	2704.66	2167.45	2997.17	3857.77	3101.78	2064.39	2902.56	2954.62	3072.67
M532T619_1			0.187693	1.3742	0.00351041	531.702	619.008	729.022	1616.01	1344.05	1681.55	1372.35	1510.8	1289.34	1133.53	1365.18	1423.03	1012.58	756.7	977.676	927.811	985.026	1111.8	929.281	1351.91	1181	564.494	928.941	887.541	474.545
M1074T233			0.555718	1.79296	0.00355978	1073.62	233.31	7752.01	5454.84	12996.5	8612.83	4374.27	7905.85	7162.79	7873.06	12409.4	6955.63	7753.85	3558.62	3028.24	6265.33	5223.51	3101.47	3182.37	7494.48	4186.04	1660.04	8953.78	8448.24	8568.6
M996T344			0.879739	2.0254	0.00357746	995.598	344.331	14660.5	19920.3	27001	29187.2	22912.8	14451.3	15527.7	20682.6	17316.8	39865.3	22774.6	22539.4	6973.79	9528.18	4763	14257	2818.82	10861.8	6989.16	7868.1	20050.8	19131.7	18820.7
M284T57_2			0.295208	0.513145	0.00358329	284.294	56.7255	4360.09	3048.88	2954.03	4223.68	2050.86	2867.31	2409.88	2577.02	3910.49	1535.82	4532.59	4271.9	6433.69	4276.61	2948.72	5573.16	6652.4	11150.1	8744.72	3758.46	5527.29	4246.46	5053.91
M1071T346_2			0.536296	2.01296	0.00361369	1070.59	345.608	10751.2	4092.25	6345.16	8316.61	9006.37	5811.77	4123.7	6639.23	7119.58	7840.94	2463.74	3317.72	4040.96	1943.09	3214.5	7534.95	532.605	8474.07	1857.5	1418.81	5720.71	5436.46	6131.46
M244T352			0.266754	0.543215	0.00362301	244.097	351.627	2130.07	1612.56	1014.11	1602.3	963.358	1009.89	1964.88	1498.09	1311.93	2014.47	4412.61	2528.44	3854.4	3595.85	1637.55	1480.83	2018.03	1803.67	2303.85	4202.1	1585.84	1860.79	1886.72
M270T718			0.347703	0.502032	0.00363008	270.11	718.061	3643.21	5408.47	3655.86	7691.08	7116.45	6030.12	3810.49	10253.5	4271.38	4975.11	4909.67	14172	7093.1	10959.4	19660.2	17721.6	8486.23	6889.72	13823.1	9536.02	7878.78	10536.5	10748.3
M307T79_1			2.15237	2.06627	0.00363508	307.226	79.421	32800	127903	87169.7	83092.4	100359	75680.9	146972	138403	59667.1	78759	24008.6	73608.2	32385.6	27467.4	85721.3	87599.8	23916.7	40950.2	46187	8632.68	69416	68414.8	71646.1
M222T351			0.566475	0.618102	0.00365603	222.116	350.943	16705.1	13501.8	11302.4	12429.4	10893.5	14690.8	15059.1	11064.3	10473.5	13821.8	32231.7	18055.9	32902.7	23746	11554.7	15064.7	14358.2	23100	16439.9	22773.4	13252	13152.2	13374
M324T728			1.92066	1.27904	0.0036737	324.129	728.12	129187	162073	127534	112368	153627	144858	178685	134286	177270	154060	109573	112302	116406	150255	120845	139655	75545.7	107980	125371	94456.6	82781.4	128393	113386
M553T714			0.588356	0.605871	0.0036801	553.167	714.296	15372.4	12460.9	12007.7	16895.2	19790.6	13191.3	13696	12728.3	11727.2	24753.8	24640.8	23856.8	17044.8	25229.9	35812.3	42106.5	18113.1	14147.3	25904.8	25051.4	19497.9	14955.2	21732.9
M695T54_1			0.458069	1.54179	0.0036982	694.5	53.5005	3244.13	6647.07	4436.33	4415.3	4525.37	4417.53	6918.93	5911.5	6885.02	5756.83	3995.8	5527.96	3762.88	2783.3	4458.27	3550.9	1566.07	3149.47	4073.9	1609.55	4071.57	3991.9	4330.67
M515T714			1.23725	0.453019	0.00376486	515.212	714.178	32007.3	27697.4	22781.1	38364.1	43292.9	28966.2	28978.7	29914.2	24208.4	53863.3	74726.8	64632.1	45916	65719	121226	149298	45994	25708.8	61531.6	73855.9	50788.6	35611.1	51302.2
M382T69			0.313282	1.39051	0.00381051	382.087	69.079	5275.04	5326.14	3355.66	3860.83	6745.87	5543.87	4378.8	4227.22	4088	3498.3	3827.17	3028.24	2983.95	4760.68	3089.89	2690.1	3449.84	3705.95	3032.96	2728.16	5066.11	5444.33	3488.49
M311T53			0.939204	1.43627	0.00387261	311.258	52.852	23746.7	34751.2	20958.5	24323.8	24878	27656	33456.4	31556.8	26228.7	36264.9	19992.9	30257.8	19275.7	15540.6	28864.1	24547.1	10410	16718.3	16879.3	15124.6	24186.8	26658.1	27673.9
M480T360			1.72813	2.25086	0.00388702	480.277	360.167	113014	40851.8	79838.8	80025.9	94542.7	33037.6	34644.4	71422.2	68908	82182.3	30748.4	32586.3	24129.5	14810	21486.3	74808.7	4550.6	80325.7	17409.7	9456.7	46900.9	48306.8	46510.4
M561T53			0.449098	1.55618	0.00401747	561.448	53.495	4770.4	6641.39	4795.56	3947.3	3319.44	4501.13	5475.34	5265.96	5955.5	5030.51	4595.61	5943.47	2464.67	2932.92	2798.81	3742.72	1471.92	3815.41	2977.12	1196.12	3852.68	4435.86	3950.64
M1092T346			0.515171	1.80707	0.00403062	1091.52	346.161	7579.7	3957.99	7533.61	6463.77	7830.03	5200.66	5279.22	6640.04	5155.86	7363.48	2145.94	3399.5	4082.42	2007.85	3388.74	5377.23	767.665	9081.22	2774.97	1839.93	5965.31	4770.33	4427.53
M822T825			0.223756	0.604054	0.00412518	822.358	824.934	1609.27	709.199	847.007	1352.47	1221.6	1216.79	1004.27	866.235	491.152	2241.73	1432.35	1689.87	2257.24	1698.89	2168.25	1897.63	2912.04	1307.6	1320.83	2452.21	2180.14	1624.91	1503.2
M705T254			0.740145	0.760397	0.00413204	704.52	253.901	35914.3	39418.4	45678.8	42373.1	36150.9	37378.2	42440.9	41370	36038.6	60111.4	42913.2	61601.2	51125	49031.2	73346.1	67610.6	56729.7	47856.1	41827.3	56192.3	57425.7	49747	51756.7
M129T731			0.181173	0.744159	0.00413631	129.066	730.777	2577.2	1766.17	2063.96	2240.54	1465.94	1107.58	2019.26	2527.72	2473.94	3040.12	3127.08	2153.4	3606.9	2872.2	2697.12	2781.11	3193.88	3072.33	2493.24	2602.03	2319.36	1581.4	2542.8
M470T775			0.818833	1.43654	0.00415	470.141	775.294	16621.7	22947.3	26927.3	22484.9	15898.5	23929	26887.7	25232.5	22883.2	14984.2	20112.1	9364.51	15765.7	13407.5	13112.6	16954.5	11611.7	21600.8	20980.6	9397.7	17208.8	15959.3	14770.1
M901T198			2.52602	1.59298	0.00420454	900.608	197.964	114487	223141	222473	158453	119163	163610	197517	140027	134486	222304	98478.3	139730	90790	183024	113639	74001.2	43567.2	152598	105640	62991.2	193293	167687	162539
M231T595			0.396936	1.50975	0.0042056	231.145	594.636	3698.96	5300.1	4533.93	5228.58	4799.11	3514.38	5159.41	4036.69	6918.8	5244.33	4763.93	5565.92	3380.48	2912	2386.26	2030.04	2692.17	4105.78	2343.51	1900.94	3606.07	3892.49	3423.25
M461T345			0.719643	2.24819	0.00422142	460.809	344.981	15263.9	5644.02	14151.7	13334.3	20277.5	9684.81	7353.28	13515.8	5685.46	17679.1	2890.04	6260.66	3918.95	3341.37	4787.54	12579.8	1219.91	13530.8	3978.34	2020.89	8386.72	11269	10005.1
M353T59_2			1.07578	1.64355	0.00425024	353.268	59.4275	23003	37356.4	23055.3	26328.8	17559.2	26160	34523.6	36124.3	33534.5	29764.2	19725.8	36313.5	17279.2	15960	14975.4	24382.7	8916.07	11047.5	20493.5	5777.26	23003.4	23455.8	24680.3
M685T54			0.45058	1.4579	0.00425592	685.479	53.5	7102.45	8159.92	5318.15	6013.73	6221.46	6387.98	7228.52	7124.56	9174.67	7762.21	8533.54	6285.11	5588.1	4478.39	4918.94	4746.03	4512.1	3755.56	4083.81	1451.22	6647.06	5721.01	6145.85
M280T416			0.328129	0.399964	0.00425684	280.154	415.526	4325.17	5399.99	4431.07	4300.32	6357.2	3692.99	2496.42	6506.4	3584.59	4483.38	9235.39	8008.06	8818.61	9965.21	10239.5	24364.7	5189.55	10592.5	21985	5555.55	6322.41	7322.43	7921
M159T391			0.454021	1.22798	0.00433499	159.028	391.063	10346.6	11289.5	9557.41	9545.97	12436.6	10830.7	12976.8	10034.6	12104.4	9001.62	8043.94	10200.6	11320.2	9311.1	9901.66	7039.4	7995.64	8397.04	6977.09	8863.6	5524.28	5849.59	8468.77
M762T87			0.552021	0.809355	0.004335	761.584	87.0255	18814	22870.5	20474.2	20775.7	19793.2	22398.9	21368.2	23869	27132.7	29302.7	26071.8	27541.1	36052.5	26765.4	25176.6	28315.8	34289.9	26705.9	24038	25265.1	36040.4	31618.9	29850.7
M256T440			0.208578	1.42676	0.00436152	256.104	439.581	857.264	2036.29	1717.97	1695.2	1275.07	1323.71	1349.95	1892.63	1904.17	1693.33	922.97	1701.07	853.444	1168.93	1458.36	986.637	1103.49	973.307	1032.75	834.974	1200.72	1156.86	1127.58
M693T75			0.449467	1.35306	0.00438303	693.482	75.041	8881.74	8587.43	6793.7	7243.95	6531.46	6750.24	7579.01	7466.21	9043.37	7263.88	8420.52	6249.3	5869.37	5905.31	6483.7	6618.78	5065.09	3863.92	5713.27	2083.85	5830.8	4914.44	6409.8
M136T282_1			0.90607	1.84599	0.00443718	135.64	282.302	12979.6	15743.9	15857	17839.1	13365.6	16285.5	37126.1	23831	22342.4	13902.8	10035.5	16869.7	7082.58	8177.76	8502.45	13228.8	4203.47	16077.7	11589.2	6764.92	15047.2	15649.2	14377.6
M775T245			0.774477	1.35958	0.00444305	774.504	244.589	18913	23165.8	18887.9	18017	17810.9	14752.1	22519.3	24120.9	28545.5	22636	14872	17363.6	11259.6	16915.9	17142.6	21776	15073.3	16358	14863.8	8370.33	19780.6	17906.6	18329.4
M117T663			0.298076	0.717432	0.00444458	117.066	663.086	6446.61	5611.71	2102.39	5850.9	4388.48	3472.55	4944.53	5099.32	3821.96	2841.07	4881.01	4900.33	7030.57	6170.1	5191.96	7076.45	6138.74	6893.4	6089.67	7765.41	5168.73	6095.68	6249.01
M362T569			0.319005	1.43625	0.00448239	362.217	568.991	2762.85	4384.7	4330.92	3440.25	2827.95	3157.96	2720.05	3203.51	2759.53	2341.52	2836.48	2855.58	2161.96	1349.39	1785.33	2737.3	1399.68	2617.43	2939.15	1548.61	2702.95	2877.56	2499.17
M669T76			0.673041	1.44986	0.00448704	669.483	76.4405	12071	18295.9	11559.3	9420.17	11223.8	10489.5	14146.3	13434.2	13278.9	11391.4	9943.94	10568.6	13900.4	8565.4	7022.83	9200.67	5406.49	10343.2	7701.91	3776.06	10003.2	9556.82	10926.4
M709T52_2			0.46246	1.41775	0.00451474	708.549	52.153	8850.5	11520.5	6177.72	7276.62	9013.01	7924.06	8349.21	8372.33	6497.51	9231.92	6964.54	8228.65	4259.53	6230.01	9234.22	5794.85	5496.69	3987.15	4843.24	3655.18	8074.72	7874.38	4628.27
M858T236			0.816008	1.17959	0.00457869	857.583	235.931	44369	40954.8	47983.8	34257.4	45601.2	42906.2	36430.1	41551	34239	42508.8	28432.1	39849.8	31123.7	35646.9	38062.6	37032.3	34067.7	36936.2	29523.9	37581.5	54216	39721.5	40078
M320T345			0.422604	2.34136	0.00458989	320.245	345.128	6032.77	2842.3	4909.81	5912.65	6763.43	3137.37	2765.39	3899.71	2625.42	8483.91	1069.64	1819.55	911.711	1648.28	1941.6	4294.45	699.956	5937.76	1103.45	806.623	3443.62	3858.87	3604.73
M667T619_2			0.687191	1.46946	0.00462626	666.758	619.132	9263.56	17315.2	16880.8	26481	15290.2	15805.4	13780.6	14435.6	14950.2	16110.8	11474.9	11852.2	12260.4	10622.1	14919.1	11347.4	10010.1	11209.2	10732.9	4668.36	10735.6	7700.23	6879.33
M219T619			0.200994	1.24575	0.00463728	218.943	619.099	1676.95	1827.75	2288.21	2193.98	1977.62	2049.48	2187.85	1813.02	1796.29	1866	1522.97	1005.14	1590.53	1896.18	2078.88	1547.16	1618.38	1844	1516.19	1176.02	1855.04	1423.87	1609.13
M403T59_2			3.90144	1.64602	0.00464813	403.284	58.669	371662	418022	331252	371277	259005	322621	536133	398230	498225	437943	457142	433325	271774	249428	248130	226866	91969.8	172609	172503	72556.7	290755	337005	379560
M961T619_2			0.263919	1.75684	0.00470482	960.688	619.213	818.112	1972.07	2360.28	3912.54	1979.5	1984.39	1460.63	1796.2	2027.73	2102.02	1151.55	1182.81	1366.81	1202.17	1763.95	1326.93	923.685	1265.76	1096.75	339.014	1286.16	822.719	570.724
M548T319			1.7537	0.380554	0.00470825	548.369	318.522	149238	43070.4	12929.6	39904.4	41191.5	42040.2	18686.3	18497.5	36374.7	51662.8	176485	92491.9	72225.2	211741	74210.8	180912	54184.1	35897.9	161854	131930	74891.2	157660	69529.9
M659T619			0.218694	1.40153	0.00471637	658.699	619.162	1579.38	1968.58	2261.95	3460.38	2592.1	2201.06	2006.03	2316.73	1763.43	2315.29	2096.1	1596.31	1784.47	1185.46	2164.79	1708.31	1474.9	1034.12	1611.6	1372.8	1675.08	1533.49	1775.56
M775T87			0.764776	1.4419	0.00477892	774.504	86.524	13688.4	20018.2	16415.6	16471	17373.9	11116.9	19315.6	20527.6	28046.2	16530.9	12546.8	15978.2	9340.49	12184	12717.7	17047	10455.7	14247.2	12629.9	7344.61	15510.5	14674	15413.4
M588T75			0.455889	1.39309	0.00478167	588.458	75.3475	7844.38	8431.96	8113.88	6096.29	8277.89	12966.5	7004.73	7619.96	7533.97	6421.3	6520.51	7613.58	4808.92	6354.94	5367.43	6991.27	3952.43	6345.25	4749.03	4946.06	11277.4	6461.53	6538.72
M952T345			0.508599	1.87821	0.00478994	951.569	345.248	4858.54	5752.45	9424.96	10209.3	9609.82	6196.65	4736.36	7498.76	4942.92	13547.4	6017.64	6718.29	2383.65	3586.57	2563.69	5998.73	1245.77	6204.97	2841.43	3317.12	7534	7194.85	6898.64
M398T396			0.397317	1.65366	0.00481903	398.253	395.972	3157.84	4918.61	5313.32	3623.34	2668.46	4383.58	2623.88	4146.87	4550.05	3878.54	3242.73	5020.5	1522.62	1375.24	1964.5	2529.72	1792.23	3199.77	2391.27	705.467	3719.22	2857.4	3071.92
M202T488			0.363353	1.35473	0.00482094	202.107	487.738	3876.58	5549.34	5293.25	3320.96	4728.22	4607.43	5122.23	3581.46	3655.09	3532.05	4170.28	3775.44	2428.28	3635.02	3622.26	2938.71	2305.16	3897.37	3166.09	1998.75	3645.55	3245.05	3819.99
M768T245			0.715529	1.25322	0.0048237	767.539	244.8	19029.3	30364.4	29468.1	24386.5	28891	31188.4	29823.6	33691.7	30532.9	34080.2	14956.5	20706.5	26821.8	24149.1	27318.6	25430.7	24225	25190	20215.3	23553.1	31082.6	27194.3	29035.4
M957T619			0.208434	1.33895	0.00495363	956.596	619.16	1143.78	1656.06	1646.63	2554.2	1858.05	1803.92	1614.55	1923.05	1543.34	1751.27	1351.38	1264.25	1389.2	1359.28	1845.78	1492.26	1170.19	1230.95	1049.4	913.44	1408.92	1143.04	1147.67
M493T674			0.154853	0.62604	0.00496789	493.051	674.346	2022.35	1857.49	2131.03	1203.85	1724.69	2047.62	1904.18	1264.33	2143.63	1521.08	4037.17	3696.27	3933.48	2429.86	3837.89	1791.19	3080.82	2352.39	1924.6	1381.38	1199.52	1765.21	1875.64
M615T810			0.570777	1.283	0.00496805	615.153	809.746	14466.7	11419.7	11913.1	11249.2	16544.4	10294.4	15365.2	12393.8	11590.8	13760.9	13183.2	12791.6	10332.5	9487.11	10203.3	8533.87	8178.45	10681.8	10261.4	6890.98	10013.2	7703.44	8231.2
M625T619_2			0.456932	1.28192	0.0050054	624.747	619.083	5437.89	8668.76	8561.83	11284.7	8262.95	7924.86	7402.57	7672.92	7787.84	8371.59	6598.47	7290.94	6770.25	6132.15	7787.24	6433.02	5464.97	6356.25	6633.4	4012.79	6074.39	5353.36	5445.79
M533T345			6.99663	1.98598	0.00501629	533.325	344.978	1.81093e+06	745368	1.36531e+06	1.28162e+06	1.61735e+06	903496	640439	1.22168e+06	1.00827e+06	1.40524e+06	413401	628065	534944	371938	506546	1.39217e+06	127550	1.45617e+06	345118	266288	1.06158e+06	909086	854442
M548T327			3.45995	2.41458	0.00502622	548.333	327.226	118290	276076	508180	145429	385591	160489	532700	193927	338358	156103	92614.4	262013	75275.8	101967	151430	118934	76693.3	108754	80865.1	97348.1	322016	127233	264624
M859T619			0.233034	1.34481	0.00504791	858.619	619.015	1559.58	2240.05	2329.14	2939.74	2185.55	2327.54	2148.4	2375.55	1868.86	2593.47	1753.96	1836.53	1939.44	1635.02	2290.7	1747.68	1942.19	1264.05	1682.26	689.7	2141.44	1672.09	1493.42
M587T53_1			0.619859	1.49893	0.005088	587.464	52.8625	7231.46	11842.4	7727.1	9319.73	8403.9	9878.13	13183	10713.6	15885.5	11024.5	8917.15	10424	7442.67	6437.09	7397.3	8010.43	5123.54	8465.99	5528.57	2442.79	10236.3	10511	9695.75
M205T384			0.164294	1.42721	0.00509295	205.045	383.647	849.302	889.41	763.225	853.615	1067.12	545.912	1109.64	804.622	614.357	1104.64	614.356	671.898	521.4	628.145	723.482	695.295	334.183	675.087	842.284	320.89	770.747	799.622	811.275
M476T59			0.59441	1.38526	0.0051179	476.299	58.641	13155.1	16568.8	11978	16227.4	8915.69	12713.3	16196.7	12793.3	12506.4	17142.9	14457.4	11166.9	9032.03	10584.6	8439.98	10508.2	4150.58	12867.1	8846.9	9709.6	12056.6	11771.2	13204.6
M576T346			0.674525	1.7057	0.00514637	576.236	346.219	10439.9	8229.05	12378.7	13187.9	16474.9	10062.4	9993.46	12520.1	10818.4	20347.1	6627.61	7177.2	6724.68	6053.8	7257.62	10457.4	2792.52	15894.2	6190.56	3786.92	8957	10337.9	9885.62
M464T59			0.458096	1.60379	0.00515512	464.445	59.4455	4258.66	8397.11	7335.7	4786.86	7566.3	6988.1	5979.15	5394.44	4147.5	8523.95	2638.59	4594.76	3699.22	4374.46	3601.54	8244.19	2304.06	3725.31	3931.82	2403.56	7117.04	6255.23	6404.22
M440T62			0.491254	1.49135	0.00518806	440.279	62	11097.8	12158.6	11358.8	11216.4	10677.8	8520.93	6959.61	9699.02	5466.13	12602.2	10534.8	9859.18	4908.49	6203.38	6882.89	5944.93	5764.32	3658.81	8659.13	4474.54	10447.7	3209.74	8461.15
M884T195			1.10714	1.41124	0.00521618	883.599	195.421	37805.5	70427.9	56114.7	58438.6	44129.5	43970.3	34035.3	40094.5	45450.3	68404.6	28906	39117.7	30590.9	32959.9	47664	42175.4	29595.1	40453.5	35882.3	26152.7	56577.5	37656.8	43978.3
M406T683			0.345266	0.828964	0.00522432	406.132	682.545	10870.2	10759.2	9214.51	10573.3	9099	10795.3	9070.53	11233.9	8942.17	9037.44	10433.9	11230.7	13194.1	11625.7	13142.5	12820.1	15908.9	11577.8	10493	9717.92	10927.9	12212.3	11475.5
M482T75			0.64418	1.46685	0.00524376	482.265	75.139	13761.7	12912.8	16854.7	11560	9901.43	9234.81	17546.3	12019.6	9105.69	12239.7	12240.2	8170	11740.6	5963.69	9583.88	9396.21	5446.03	10053.3	8745.27	3970.62	10479.5	11529.9	9337.63
M290T458			0.644445	2.82477	0.00525682	290.196	457.876	29612.8	14666.3	19349.3	37175.4	29879	33204.9	8910.99	8830.98	5261.8	51342.9	4233.2	9418.38	3742.98	11858.8	9488.94	6063.54	12821.4	7443.05	4910.22	14357.1	11915.8	10005.2	10348.8
M1065T620			0.352292	1.38717	0.00527549	1064.61	619.644	2573.39	4542.18	4685.93	5735.02	4463.72	3802.02	3692.51	3745.05	4012.54	4387.49	3231.18	3707.71	1912.81	3410.72	4196.77	2441.31	2473.55	3209.89	3677.4	1756.58	3393.25	2466.75	2102.04
M1054T346			1.09401	2.07514	0.00528596	1053.57	345.506	39605.9	16594.6	32388.6	29374.4	33049.2	23538	14502	29533.2	23688.8	29418	4993.78	12185.9	14537	6465.7	10713	29219	2153.76	38430.5	7914.65	4313.92	24512.5	21822.3	20620.7
M187T72			0.579447	1.10306	0.00531451	187.144	72.227	20281.7	23777.4	21469.8	23988.2	21111.7	23118.7	21462.9	19747.1	22264.7	20254.2	19463.8	21062.2	20000.7	20767.8	20936.4	18279.8	17333.1	20125.5	18131.2	21057.3	18247.1	19703.5	19890.8
M1031T233			0.375259	1.5097	0.00534027	1030.59	232.532	8019.88	4986.33	9205.74	6233.45	5822.79	8694.2	4610.05	6064.94	7482.95	3966.94	4089.63	2297.37	3559.12	6862.76	3900.37	3993.24	5083.61	5771.21	4080.41	3474.98	5755.03	4693.07	5380.93
M689T619_2			0.247358	1.48936	0.00534811	688.712	619.209	1198.53	2115.68	2262.98	3309.18	2046.67	1904.7	1747.12	1641.76	1726.37	2141.04	1526.8	1397.83	1328.19	1488.68	1997.3	1424.29	1106.48	1372.41	1298.23	551.506	1293.79	695.245	918.308
M322T77			1.25103	1.45221	0.00534971	322.246	76.835	32732	47819.7	36263.9	43447.9	45003.6	35934.6	66507.3	48677.3	47104.3	47041.8	42523.9	38149.5	22337.6	24287.2	39517.8	44073.1	16105	29150	35976.6	18118.6	36777.1	37238.6	37054.3
M398T62_1			0.501704	0.462818	0.00538766	398.253	61.8995	4196.91	4336.56	4060.62	4824.04	2740.09	4697.72	12194.3	4750.3	10255.5	9134.73	21840.6	8330.43	3495.55	14379.5	23913.8	16795.5	12028.9	7430.42	13321.4	10677.5	4477.2	3408.12	4540.14
M753T247			2.35384	1.30984	0.0054009	752.52	246.821	152820	200169	187111	179746	171295	136037	197929	231599	237882	205233	139848	167324	141995	138396	187285	183090	136213	143862	138615	73787.2	185426	172291	173615
M321T79			2.3288	1.50381	0.00544936	321.242	78.7695	102555	167710	120725	154342	159776	127657	236944	166795	172987	151011	150164	124221	75055.6	72379.2	129736	149484	56363.5	88805.9	133763	57725.5	117818	113174	124513
M569T619_2			0.943243	1.299	0.00545908	568.781	619.083	22729.2	35942.8	36430.7	48516.6	34191.3	33272.4	31551.9	31931.1	32251.7	33573	27309.5	27401.2	27654.2	27154	33219.4	27200.6	23660.2	26884.8	26749	14808	26515.8	19233.3	18898.9
M379T621			0.326215	0.745275	0.00548804	378.786	620.801	8452.32	8121.7	7156.67	6640.73	7423.58	6240.02	6948.27	11898.9	7914.36	6282.42	11619.4	11523.5	6821.96	11888.1	11449.3	11593.4	11490.1	7206.17	11655	8176.56	7156.57	7536.28	11187.2
M362T64			1.08107	1.9062	0.00550067	362.236	63.657	18227.9	71932.6	41356.3	43021.4	36674.4	25927.6	37049.3	26721.6	25131.8	45026.6	18504.4	34505.7	17972.8	11961.3	31306	18931.5	6351.26	9709.28	27249	18172.8	20632.2	24902.7	22548.8
M858T85			0.719932	1.19355	0.00552205	857.584	85.069	41585.7	32629.7	31198.8	25000.4	35792	34506.8	32365.1	35525.6	29501.8	31763.6	22749.2	30165.1	26753.1	25769.7	32654.4	26922.1	24716.1	26273.8	28770.2	31602.1	29592.4	31396.3	30939.5
M794T714			0.739504	0.45322	0.0055276	794.295	714.291	19993.2	17776.5	12911.2	19982.8	23488.6	16088.9	13853.2	20097.8	13128.6	29710.5	48958.9	41681.7	25172.9	38753.8	71909.9	82002.4	15699	13887.5	39798.7	34807	27735.4	18398.9	33103.8
M254T635			0.295054	2.1846	0.0055626	254.043	634.663	1153.65	2683.99	3369.89	3598.39	1134.1	1324.05	1776.65	2030.11	1144.27	2852.58	1206.13	1287.66	855.815	2203.18	662.182	512.492	453.095	1740.03	501.963	221.159	1369.02	1011.07	1490.12
M302T74			0.237902	1.40691	0.00557217	302.269	74.203	2209.27	2575.6	2263.47	2137.64	3080.55	2112.64	3087.79	2025.01	2761.31	3135.81	1807.3	1777.02	1791.9	1759.24	3004.17	2209.03	820.84	1517.29	1221.74	2137.45	2320.74	2526.93	2240.56
M652T53_2			0.849689	1.6181	0.0055726	652.492	52.8425	10795.8	25645.1	12805.2	13819.4	14675.7	12410.4	18299.3	17097.1	20141.5	16643.3	9952.18	16647.2	11860.3	9148.1	13335	12334.5	3599.38	13297.6	7405.52	2743.12	15524.6	15621.7	15378.6
M763T619			0.288638	1.36056	0.00560595	762.657	619.163	2214.4	3012.1	3269.91	4116.25	3472.24	3402.79	2121	3056.76	3571.8	2422.75	2248.05	2144.36	2200.58	2493.01	3444.45	2152.78	1612.27	2509.85	1952.65	1776.79	1643.86	2225.06	1287.43
M316T73			0.483201	1.47424	0.00561866	316.284	73.3605	6626.77	7689.19	6823.97	6763.28	5278.82	5252.67	9079.23	6219.41	6262.4	7012.47	4763.47	8331.11	4518.14	1623.63	5236.37	4882.47	2637.21	6031.15	4092.1	3337.03	7961.61	5393.05	6908.79
M280T714			3.92476	0.830884	0.00566787	280.092	714.285	1.19042e+06	899719	874387	1.18081e+06	1.25703e+06	1.01953e+06	962290	971090	842369	1.31649e+06	1.11304e+06	1.13827e+06	1.16116e+06	1.2582e+06	1.37831e+06	1.3793e+06	1.29988e+06	1.08798e+06	1.43014e+06	1.40786e+06	1.00812e+06	1.1722e+06	1.38473e+06
M805T619_2			0.441761	1.42722	0.00575778	804.669	619.273	3991.44	6663.6	6883.14	10213.2	6060.13	6299.54	5683.34	5811.22	5696.73	5752.76	4911.18	4884	4466.2	4945.23	5990.31	4580.95	3437.98	4480.22	4518.22	1966.14	4742.26	3069.47	3005.58
M578T663			0.356124	1.4606	0.00583173	578.19	663.28	1476.33	4018.91	3341.22	3869.57	3066.44	3320.71	4536.94	3491.85	3845.9	3468.95	2857.93	3518.27	2207.7	2690.15	2507.12	1952.03	1372.49	3249.2	1885.73	1336.61	3077.29	2703.24	3376.41
M515T345_2			1.444	2.00019	0.00584125	515.314	344.979	64210.1	30137.3	52375.9	59629.6	75916	33185.1	30420.1	52195.5	39251	69958.6	20123.5	28340.4	19995.1	14214.3	21354.1	53849.1	4887.05	65541.3	14645.7	10664.2	38699.7	43619.8	39682.4
M428T263			0.4793	0.348288	0.00589352	428.372	263.262	11637.9	13538.8	13691.1	15552.1	20580.9	8743.35	6417.88	12325.4	5005.55	12314.4	14426.5	24241.7	36368.3	69858	53193.7	53309.4	17441.3	55606.1	5597.41	13947.3	23322.1	25326.8	24948.6
M660T619			0.256201	1.32133	0.0058944	659.692	619.385	1868.43	2785.33	2553.87	3105.68	2491.71	2219.7	1955.58	2347.13	2632.6	2676.95	1933.17	1953.81	1657.48	1816.05	2895.82	2126.15	1754.96	1688.82	1848.27	971.053	1345.54	1253.77	1337.85
M585T619			0.546021	1.38394	0.00599811	584.812	619.083	6037.02	10579.8	10647.7	15686.4	10709.6	9936.15	9400.66	9408.68	9217.69	10004.2	7671.59	8231.37	7425.08	7229.47	9754.52	7998.76	6329.66	7759.9	7566.5	3467	7481.55	5422.29	5058.7
M478T59			0.260358	1.4654	0.00603219	478.459	59.2455	3241.88	3653.74	2850.18	1948.1	3047.82	3969.49	4126.39	2801.93	1880.34	4062.86	1398.43	2157.3	2120.92	2366.22	2895.36	3289.16	1422.56	1923.18	1628.75	2350.39	3036.92	3698.55	3648.96
M356T71			0.546121	1.70721	0.00604299	356.316	70.7905	3672.16	10638.2	11078.7	7152.61	9332.88	8652.38	8329.88	7152.23	4693.7	6306.66	3910.4	4916.09	3028.39	3169.22	6304.58	8947.44	2369.27	6780.59	2590.08	3092.24	4805.66	4489.54	5088.18
M902T236			1.43701	1.57986	0.00610113	901.612	235.735	41649	57097.3	76434.7	44345.9	38499.2	48319.9	79874.7	53059.4	44429.9	76806.4	23410.5	52816.2	30518.4	43271.8	39599.3	28412	19241.7	61216.5	32934.1	23367	51618.7	51171.6	48411.6
M241T732			0.226293	0.626301	0.00625557	241.358	732.154	4097.94	2640.68	1661.58	2373.12	2563.17	2384.33	1828.74	1764.99	1509.58	1921.48	2889.45	2722.55	2688.78	4408.12	3664.09	4113.83	1524.48	4111.86	4836.19	5358.05	3110.29	3174.34	3469.94
M444T470			0.194079	1.66675	0.00630916	444.331	470.49	731.624	1851.66	1420.03	1579.31	1271.63	2007.56	1131.32	1807.77	1129.14	797.968	578.5	1531.72	411.39	515.16	1279.85	733.248	762.465	619.354	851.235	953.494	1067.36	936.518	1293.51
M335T78			2.2457	1.72105	0.00632952	335.258	77.879	47647.8	141491	102161	101650	116042	91107.2	148173	150376	82918.4	93427.3	44389.9	101817	47907	40298.9	106095	104008	36176	60432	72834.3	10655.9	83535	79122.3	82493.9
M526T326			6.7359	2.07016	0.0064308	526.292	325.853	404159	935652	864593	532687	1.50909e+06	1.17678e+06	1.45058e+06	1.44511e+06	1.01408e+06	1.02502e+06	874830	330041	386174	303912	165515	1.02844e+06	234830	1.26616e+06	198413	215038	1.02657e+06	993655	1.00845e+06
M518T288			0.227908	0.671299	0.00644521	518.116	288.139	2985.85	3251.97	2552.55	2451.3	4920.7	2946.77	592.184	1563.19	2577.06	3760.58	3893.85	4472.76	4939.84	3829.96	3656.19	4152.92	2973.45	5056.1	3155.41	4987.08	4103.54	3877.09	4421.97
M669T924			0.357904	1.24042	0.00647224	669.077	924.373	5840.88	6986.29	6494.42	7915.72	5854.2	5322.33	4693.92	5252.02	6583.57	5349.58	5236.11	5713.36	5318.14	4458.22	3971.93	5397.47	3671.16	4817.63	5633.16	4389.81	6776.88	4374.51	5072.26
M346T376			0.480487	1.68446	0.00650585	346.259	375.827	3722.09	7346.16	8897.56	6371.34	4883.73	6546.55	4429.38	5101.94	2808.65	6875.57	3557.9	4959.63	1781.2	4137.31	4495.76	5056.69	1098.92	4196.51	3401.63	1143.11	4355.54	4284.33	4478.88
M536T52_2			0.186843	1.31497	0.00650742	536.486	52.284	1490.21	1538.23	1849.93	1415.86	1832	1848.52	1626.3	1310.29	1973.21	1787.04	1185.48	847.265	1565.98	1336.19	1461.66	1084.69	1193.56	1166.76	1995.2	841.553	1165.62	1416.51	1041.08
M165T77_1			0.382663	1.43584	0.00651123	164.534	76.794	2891.66	4821.34	3764.54	5537.14	4641.02	6318.21	6773.25	5666.66	5744.06	6640.75	3961.92	3613.36	2580.4	5601.97	3349.45	3535.7	1773.51	4812.06	4064.36	3479.14	4412.39	4062.38	4490.72
M402T59			0.301049	1.67333	0.0067169	402.013	58.59	5127.47	3863.62	2214.17	3079.38	2326.96	2327.73	3366.77	2219.07	3405.38	3220.7	2714.06	3685.27	1715.2	2554.41	1610.42	2174.31	1089.09	993.395	1187.76	892.416	2603.62	2226.04	2788.9
M227T288			0.225158	0.714821	0.0067202	227.066	288.142	4012.74	4763.4	3415.85	4744.42	4650.21	3178.29	447.043	2797.98	3337.05	4943.96	4298.51	5934.54	5656.08	5392.02	5659.13	5060.94	4020.13	5140.37	4537.04	5070.54	4726.8	5553.19	4219.99
M153T385			0.727103	1.36125	0.00676669	153.041	384.945	19090.6	21965.5	17822.1	18781.1	30536	15286.9	21709.9	18188.2	14998.8	22363.7	13312.2	14495.2	15173.9	15304.2	19181.8	16912.6	9467.38	14265.1	18984.5	10372.4	17217.5	16216.6	16585.9
M759T619			0.281801	1.34877	0.00676881	758.661	619.32	2152.28	2920.06	2516.69	3986.3	2578.51	2463.83	2329.58	2979.89	2536.42	2549.71	2183.96	2014.36	2094.85	1803.32	2696.63	2398.44	1776.24	2135.73	2151.68	772.85	1964.22	1468.39	1620.62
M1013T534_1			0.258322	1.28628	0.00682889	1012.63	534.489	3149.43	3880.33	2466.39	3342.09	2618.74	3124.8	3172.62	3006.75	2928.22	2158.78	2576.87	2256.29	2665.49	3052.6	1445.64	1883.49	2028.14	2768.74	2566.68	1961.16	2783.74	2171.35	1634.18
M809T619			0.548546	1.20372	0.00682986	808.637	619.13	9752.94	14254.7	13060.7	15820.9	12846.8	13601.5	11806.2	13407.1	12153.3	12962.2	11181.5	10635.7	11652.2	10807.4	12743.6	10987.7	9727.34	11347.7	11884.2	6753.58	10879.8	9130.55	8829.78
M754T218			2.16759	1.32947	0.00686057	753.523	217.749	123060	144457	147902	180235	133995	112413	185761	181708	198729	153568	122849	129710	108336	121573	152074	135443	101525	107279	142290	53698.6	133045	150170	171592
M617T618			0.210959	1.16527	0.00689222	616.654	617.975	3054.1	3325.51	2743.15	2713.01	2985.32	3365.89	3420.28	2651.16	2816.65	2902.55	2629.97	2759.9	2641.84	2403.49	2265.72	2282.08	2366.74	2179.3	3009.95	3187	3291.57	2347.97	5349.69
M565T578			0.215539	1.4111	0.00691435	565.117	578.2	2075.98	2195.08	1427.9	1693.85	2340	1669.93	3122.11	1749.5	1535.14	2476.11	2101.76	1612.39	1566.53	965.676	1331.45	1307.07	1048.31	1459.88	1631.47	1351.2	2119.03	1753.44	1747.67
M195T619			0.389456	1.22719	0.00691822	194.905	619.213	4403.24	6336.43	6150.4	7803.95	5936.11	6159.41	5939.25	6184.12	5885.32	5796.38	5164.69	5196.14	5106.45	5000.77	5978.11	5420.85	4460.21	4990.23	5216.26	2843.13	5275.86	4188.51	3448.28
M490T320			0.773471	1.84522	0.00697084	490.351	320.418	9412.7	20160.3	21342	10908.1	10046.2	7595.08	27853.9	20805.4	14095.7	10458.8	8602.81	8169.93	5002.8	9578.44	10176.2	9897.5	4332.61	9150.45	12456.4	5375.43	9175.28	10397.7	9100.9
M386T316			0.875096	1.58165	0.00700369	386.277	316.1	14474.3	26231.2	28175.8	25746.1	23439.1	20840.9	23404	22552.1	16637.5	16054	27719.6	15438.1	9182.22	10593.4	10302.2	17618.9	3525.36	20966.8	11171.5	11031.2	13934.3	18756.1	15844.3
M721T53			0.409299	1.48516	0.00703052	720.517	52.9495	5250.79	6029.04	4386.18	5611.17	4316.73	4395.19	6208.68	5943.07	9065.23	5416.42	5984.29	4764.82	4812.65	3852.25	2244.46	4166.68	3817.71	4189.29	2864.08	1429.3	4375.12	4237.45	4557.65
M480T345_2			5.15077	2.15861	0.00705206	480.277	344.978	836506	333237	686071	720904	966155	430870	338686	615551	495524	858255	185616	302334	218027	133842	224954	643366	48123	901205	158668	93962.9	441691	486037	468391
M734T87			0.895377	0.63482	0.00705808	733.554	87.0025	25267.1	29712.6	42202.8	28455.9	28397.2	29409.5	26630.5	27865.8	15488.4	42054.8	39641.5	49248.2	47874.3	46970.9	59643.2	52031.8	60374.1	40205.3	7350.38	62121.8	43868.4	55611.4	43686.4
M989T619			0.188408	1.28625	0.0070704	988.586	618.66	991.755	1451.82	1540.54	2128.3	1424.24	1546.36	1438.97	1736.99	1400.5	1474.3	1166.64	1341.04	1453.43	1315.62	924.586	1351.31	1160.49	1106.99	1155.93	789.783	1197.33	880.248	924.843
M489T288			0.206247	0.630696	0.00724713	489.145	287.646	1912.13	2192.92	1406.76	2115.14	3041.3	1282.96	860.862	1914.19	1751.14	2135.18	3789.18	2017.69	5040.99	2944.44	2369.64	3669.57	2773.5	2280.31	1880.38	2745.47	2818.14	2167.33	2224.68
M1030T232			0.468475	1.38612	0.00725246	1029.59	232.194	12489	9123.89	15131.5	9961.32	9506.28	14268	7728.78	9799.75	13710.2	8833.16	9972.72	4480.49	8279.85	10098.3	7505.84	8497.2	9340.03	8756.19	7749.98	5075.45	10651.7	9972.59	8958.3
M312T77			1.35617	1.33054	0.00732646	312.253	77.1445	79086.8	118499	110153	82926.2	95472.7	119347	116769	90201.9	80749	110575	59830.5	93722.7	73593.3	70622.2	87561.2	96583.3	37354.6	61791.8	69168.3	104187	85621.5	88669.7	88636.7
M431T619_2			0.693253	1.48575	0.00733822	430.87	619.186	9054.66	18052.8	18531.5	29456.1	16657.9	15788.2	15229.9	15201.3	13760	17579.3	11540.4	12175.5	12224.2	11929.3	15559.6	12883.9	10339.9	11065.7	11102.1	5136.25	11946	7689.17	7351.58
M753T87			2.09952	1.33546	0.00743708	752.52	86.6115	116939	151989	148871	140190	142887	111120	180932	189547	213563	170537	113411	138229	115794	118897	157397	144546	114014	104562	102008	64199.9	147990	134559	142958
M424T76			0.335775	1.32026	0.00744564	424.28	76.48	6778.14	9448.38	8247.29	5813.32	7701.68	7219.49	8019.85	5812.77	8986.31	8415.76	4393.83	6024.2	8602.71	4067.72	5197.34	5474	8182.99	4888.49	5177.77	5890.76	7072.87	5931.02	7253.44
M731T619_2			0.203103	1.22739	0.00750914	730.743	619.209	1456.23	1891.23	1980.35	2349.84	1689.89	1599.72	1544.87	2023.77	1878.25	1651.34	1458.75	1580.28	1368.3	1580.79	1958.26	1290.96	1352.07	1455.36	1561.44	1112.36	1358.32	1212.76	875.986
M355T59			0.869386	1.51892	0.00752169	355.284	59.304	21498.3	20277.8	19863.2	22340.3	11098.4	21270.5	27095.7	21680.1	32283.7	20321.7	20050.5	23428.5	14148.1	18815	11755.3	18125.2	8686.66	10215.5	12752.5	5368.01	14261.1	18948.2	18326.3
M231T784			0.424409	1.18567	0.00758091	231.097	783.837	6492.03	9235.42	8396.24	9675.44	8320.39	7281.66	7858.3	9474.88	9915.02	7970.87	7436.53	7226.1	6353.62	7210.88	8406.93	8418.41	6191.64	7005.67	7201.91	5917.19	6707.97	6195.91	6240.37
M235T619_2			2.29955	1.34883	0.00765717	234.917	619.273	129625	212688	214255	319647	201492	194269	182890	186568	183624	201626	152874	163427	158537	152669	195753	159769	138048	151851	146601	83023.6	154641	112380	110355
M338T345			0.786904	2.09444	0.00771856	338.255	344.977	17210.1	8394.73	15890.2	17721.8	24614.2	9284.6	7840.24	16439.8	10668.4	21226.5	5391.49	8448.3	4484.82	4303.3	6821.7	11019.3	1455.37	22091.5	4424.76	2839.03	10052.2	10189.8	12212.4
M878T363			0.24415	1.82889	0.00782445	878.392	362.64	1829.35	1187.75	1185.38	1586.49	1803.59	619.53	912.605	1651.55	2065.44	1698.44	427.619	1336.74	473.129	578.098	755.526	1486.58	418.11	1741.84	455.121	277.482	928.553	840.792	905.215
M429T54_3			0.466131	0.766731	0.00784253	429.371	54.124	12224.8	7562.06	8882.97	10338.3	13618.5	8177.53	7379.35	9106.16	9883.71	8783.94	11804.3	8940.73	10968.8	11579.2	10768.3	13230.4	17326.2	12022.7	14310.1	14200.7	10458	11693.3	12677.5
M705T52_1			0.976752	1.48685	0.00786205	704.522	52.1945	18527.5	33800.9	22620.5	21360	22177.2	17951.9	22621.4	29739.1	26050.1	22052.3	23687.3	21575.5	17527.2	12654.6	22724.2	20208.8	8737.49	16172.2	12636.8	3406.09	19283	19114.1	19475.8
M984T346			0.448014	1.64499	0.00786244	983.598	345.519	5321.66	8053.92	7393.66	6199.29	9731.32	7442.74	5044.29	5865.75	5682.16	11248.4	6871.22	7577.38	2808.59	4903.69	3448.55	7232.67	1393.6	3320.96	2140.07	4062.24	7983.57	6454.74	7125.24
M609T619_2			0.630758	1.22604	0.00794253	608.716	619.027	11713.8	16415	17181.4	22274.4	16582.1	17371.4	15652.2	17090.9	15827.8	17007.2	14391	14547	14427.5	13242.7	16256.1	15143.6	11804	13470.1	14095.6	8928.43	14093.6	11580.7	12645.7
M1114T348			0.572092	1.63456	0.007982	1113.51	347.81	13008.5	6268.56	8043.75	11516.6	9386.73	7054.63	7139.27	11520.1	9268.21	10151.8	4564.48	5093.95	5434.12	4504.58	5510.57	9262.92	2293.33	12967.6	3988.49	3495.01	7960.55	7597.01	8483.45
M637T53_2			0.716556	1.37575	0.00798932	637.48	52.8555	14517.9	17889.8	13128	14518	13392.1	11707.8	18715.4	18411.7	19975.6	15488	15658.4	16988.3	12327.7	8093.8	13581.9	11709	8712.31	10520.7	12227.1	4841.21	11922.4	14937.4	14670.6
M326T76			0.464788	1.29376	0.00812538	326.269	75.77	11546.5	16158.4	13231.1	11535.5	14055	11753.8	16577.6	11844.4	9754.9	10724.8	9138.66	11219	8731.19	9526.63	11009.4	11063	6593.36	9643.75	7509.26	13869.9	7227.72	9956.09	11946.9
M563T619			0.18669	1.24924	0.00814294	562.707	619.163	2099.49	2057.07	2163.48	2365.36	2101.99	1889.43	1828.85	1497.67	2133.59	2295.87	1444.94	1710.42	1580.58	1695.18	1991.73	1470.02	2024.91	1230.11	2154.93	1053.34	1628.61	1543.72	1556.96
M373T619			1.26799	1.25347	0.00814687	372.829	619.267	46233.3	69981.1	67100.2	90969.2	67434.5	62954.7	59272.6	62783.6	60535.6	65501.1	52987.5	55036.5	56561.6	53095.8	64699.4	54402.4	45732	52970.1	53511.2	31771.5	54470.6	42646.4	41818.5
M716T53			0.4769	1.40746	0.00817672	715.528	52.8445	6276.34	6525.81	6317.47	5553.68	5116.48	6801.35	7001.53	8551.08	9958.23	8408.74	6907.91	7803.93	5153	4948.19	4601.25	4819.5	3985.68	5158.42	4828.16	1891.68	4598.48	6406.97	5686.42
M937T620			0.182792	1.36729	0.00819396	936.627	619.78	909.772	1522.71	1425.49	2218.85	1028.94	1193.61	1332.64	1340.07	1298.54	1368.12	948.717	1136.52	1040.41	948.494	1216.41	927.539	1027.22	1011.78	1121.27	596.673	994.458	750.284	687.771
M263T80			0.568475	1.32902	0.00824291	263.237	80.058	12225.9	12801.5	12804.3	12149.8	16935.6	13119.1	17104.4	11852.6	14753.7	14360.2	14651.2	12796.8	10972.4	11520.3	6596.11	14040.1	10421.2	10123.5	5766.45	7028.44	12515.7	11227	11699.1
M467T76			0.441567	1.33097	0.00826206	467.254	75.867	8479.04	12977.3	8758.14	7887.66	10016.5	8157.23	10386.3	10211.6	6786.69	10241.7	9592.25	5872.45	7686.46	4793.39	7163.67	4552.91	6736.34	7626.24	9898.74	6629.37	6068.26	8443.56	11786.7
M331T619			1.02301	1.14143	0.00836632	330.819	619.132	41474.3	53353.8	52586.9	60815.1	51889.2	51474.9	49149.9	50246.1	50744.1	51424.2	45481.3	46821.1	45051.6	47274.3	51319.2	46242.7	41114.7	48038.5	45110.8	33120.5	47402.4	40754.1	42892.7
M512T359			0.377591	0.627578	0.00840671	512.37	359.353	8923.69	5670.19	4317.12	8578.11	10411	3813.1	2480.65	4512.63	5893.55	7883.49	10737.7	12844.2	8665.83	14376	9342.54	9187.27	13626.5	5101.43	9312	6369.39	8377.84	8855.25	9068.17
M389T619			0.314559	1.2966	0.00841942	388.86	619.101	2923.01	3956.82	4098.57	6110.61	3923.14	3694.52	4166.4	3411.67	3613.4	3903.29	3244.3	3252.94	3394.46	3099.48	3753.31	3283.02	2610.79	3029.24	3131.36	1897.78	2934.21	2411.17	2470.88
M367T77			0.297802	0.761755	0.00843906	367.227	77.468	5985.08	5188.12	3814.17	3563.2	9567.98	6716.87	7596.32	7012.01	5097.19	6187.37	8297.13	8442.93	7518.43	7905.24	9294.73	7912.49	9264.39	6024.47	7551.77	7509.99	6755.43	7995.42	4497.68
M568T406			0.222824	1.42961	0.00847647	568.481	405.606	1499.15	1928.63	1321.52	1359.83	1576.99	883.35	1397.26	1517.66	1271.47	839.687	911.393	1072.2	1131.2	1176.93	1104.76	882.457	513.45	1418.75	845.676	453.178	1118.33	1307.34	958.658
M690T299			1.09456	0.541983	0.00859137	689.557	299.426	33586.6	51077.5	22303.9	23220.5	83012.5	26465.3	24656.9	52786	15635.2	27507.5	21481.1	57986.4	82339.4	38245.1	89998.4	68174.4	49092.4	70069.9	81047.4	106258	38896.2	30705.5	31440.6
M253T81			0.668973	1.54154	0.00859592	253.216	80.5615	8209.79	17349.4	12363.9	11362	10299.4	13542.7	21703.9	11413.9	11139.4	14993.6	9944.65	14640.6	6460.14	9101.31	9215.57	9540.53	2732.55	10161	6834.14	7243.2	10905.7	11077.4	9548
M274T660			0.298105	0.737251	0.00860656	274.187	659.966	2992.36	3287.42	3647.29	4747.44	1376.07	4151.9	4101.35	3623.48	4216.1	4620.2	5966.54	4161.75	5660.73	4885.43	3473.57	4519.01	6571.11	4794.58	3926.94	5906.13	3688.74	3209.67	4899.82
M412T59			0.581142	1.48866	0.00864451	412.308	58.83	12723.6	14549.9	10453.3	7975.68	7837.01	9822.94	14417.5	10334.4	17723.9	15367.5	11689	11371.3	6314.67	8665.1	10090.3	9137.32	7411.57	5618.72	8038.26	3083.03	15841.8	9877.81	10923.2
M687T53			0.595966	1.41555	0.00866347	687.496	52.8155	7540.66	12838.5	8050.23	8695.57	10242	7744.27	11174.9	11350	10150.2	12688.6	9649.79	9682.48	8565.23	6128.43	9252.07	7816.26	4528.18	7170.92	6213.67	1972.41	8675.34	9882.82	8397.58
M218T467			0.579335	0.893058	0.00869736	218.15	467.074	26953.5	24128.7	26054.3	27553.6	26055.9	27623.7	27002.2	28420	26613.9	24138.7	26482.2	28393.2	29407.7	32397.4	25805.3	31299.6	27585.9	28270.7	30393.3	36187.6	25859.4	27300.9	35209.2
M351T72			2.56393	1.47558	0.00873735	351.289	72.296	299879	369711	251534	242998	351035	274724	341168	227297	208968	369467	198350	274312	105636	236925	329799	219721	68962.2	167894	128948	259703	245934	271342	257450
M642T619			0.272656	1.27895	0.00875109	641.706	619.083	2592.19	3603.56	3151.56	4333.27	2681.04	3063.03	2661.16	2869.98	2721.99	3352.93	2653.1	2945.33	2835.25	2133.83	3105.26	2241.73	2050.66	2154.13	2605.27	1538.11	3057.39	2543.65	2077.96
M538T346			1.69326	1.66155	0.00876712	538.28	345.54	110927	51856.2	83926.8	85530.7	94313.5	64851.8	51923.3	82669.2	72152.9	87939.6	30428.2	44931.1	45472.9	33253.5	48056.1	84516.9	16819.5	107916	36064.4	25647.2	70173.9	66299.1	67322.9
M649T53			0.601219	1.49312	0.00877626	648.516	53.043	8668.42	11845	7642.53	8587.06	6075.73	9266.87	13276.1	11685.6	14499.8	10271.6	10825	10373.6	7122.21	5754.56	6667.3	5998.27	3972.82	7811.75	6835.49	2830.65	9938.55	7532.3	9506.55
M158T565			0.387901	1.53283	0.00882912	158.092	565.11	2919.04	4029.93	6291.9	6115.86	3293.55	5180.8	3882.12	4421.92	3874.16	3466.65	3579.72	4326.66	3449.53	2903.34	4100.72	1040.62	2438.86	3309.39	2047.45	1166.93	4170.25	4189.85	3314.04
M837T312			0.658801	0.607895	0.00886501	836.54	311.987	26423.9	19083.5	21326.6	18012.6	20377	22391.1	31821	18536.4	21168.2	21966.7	60853	64277.1	35337.5	33119.5	22480	26590.4	38189.5	33830.1	25298	23750.6	31119.3	26246.5	32343.5
M455T619			0.190105	1.33737	0.0088807	454.831	619.125	1328.64	1898.19	1724.37	2088.6	1904.97	1797.91	1430.61	1369.19	1534.54	2093.17	1194.36	1333.3	402.955	1581.11	1831.83	1378.88	1217.41	1274.01	1436.18	1188.71	1397	1418.04	1288.95
M421T747			0.32489	1.26211	0.00888573	421.121	747.227	3199.95	3907.8	4456.49	5031.06	5095.41	4093.09	5565.56	5110.73	3841.86	5343.76	3780.56	3125.34	3962.26	2789.24	3879.44	4382.99	3564.27	4191.93	4141.04	2349.03	3822.65	3325.89	3036.65
M492T70			0.410798	1.47818	0.00889442	492.305	69.87	5288.42	8454.36	8422.35	8053.09	9995.39	4420.8	7583.19	4585.85	6315.54	10112.1	7809.37	6598.75	5364.98	4637.78	2885.52	5642.33	3796.19	3637.12	5043.1	4126.27	6162.18	4914.87	7243.59
M803T86_1			2.03653	1.27006	0.00890648	802.535	85.7875	110175	158760	137716	136121	136866	113335	143315	182475	137703	129188	100343	121810	107606	117096	134548	133937	98263.3	111187	115880	50342	114489	129523	124942
M836T620			0.169539	1.5918	0.00892476	835.675	619.694	400.168	1008.21	1048.32	1636.11	911.91	1095.09	824.342	728.107	781.643	990.882	752.768	810.754	759.899	430.641	832.886	674.451	467.377	432.111	552.196	207.741	658.278	277.307	351.806
M422T58_1			0.876875	1.39294	0.00894282	422.323	58.153	26827.1	37989.8	31322.9	26972.4	24019.3	33908.7	41473.3	30875.7	25538.7	48067.3	30629.6	34308.3	25022.5	25114.2	23002.8	27229.1	19243.9	14928.3	18887.7	16386.2	28548.3	29026.4	25589.6
M156T491			0.25321	0.799385	0.00894348	156.042	491.271	5020.06	4179.35	5203.4	5399.27	4581.53	4729.85	5414.36	4653.36	3890.89	5820.12	4696.61	4695.94	7436.08	6963.39	5720.9	6583.62	7233.01	7044.45	4260.8	6527.5	4646.17	5359.56	4032.84
M333T619_2			2.00953	1.41091	0.00908221	332.894	619.186	86189.9	150975	159955	248515	142902	144095	131472	134976	129533	147294	107561	111368	113512	105546	141124	114556	94243.5	105461	101749	50944.7	108651	74468.3	68273.9
M576T81_1			0.426592	1.42661	0.00908402	576.33	81.309	4665.72	8940.16	7095.72	7660.98	10441.4	11391.6	8852.51	8022.92	6187.09	7171.15	4589.37	6032.54	4730.52	3700.84	3957.03	9551.38	6360.26	6499.48	6013.1	4943.25	5839.65	6629.08	5107.2
M159T298			1.19062	1.29825	0.00908418	159.028	298.096	52730.3	57598.9	81858.8	83866.3	60333.3	68999.1	68664.2	69085.2	85535.9	88453.3	59301.7	54588.9	46693.4	64453.1	61692.2	58403.7	48042.2	33607.5	79592.7	46003.8	68203.5	66909.6	67213.3
M785T245			1.54828	0.83456	0.0090867	784.581	245.004	182965	140009	157615	162905	126146	169382	130041	153311	202798	177263	173585	158917	224771	189763	161772	208869	219414	170654	200492	211861	231114	188796	189670
M1165T619_1			0.244996	1.28096	0.00910184	1164.57	619.331	1629.02	3225.77	2788.28	3712.26	2679.93	2716.76	2424.19	2481.25	2507.17	2701.17	2121.23	2246.26	1627.21	2010.72	2672.86	2347.98	2148.96	2196.86	2124.74	1476.28	2003.34	1884.75	1654.48
M212T339			0.286134	1.44595	0.00911438	212.058	338.56	4459.53	4424.27	2875.41	3625.77	3776.85	1821.1	3183.24	3804.31	3224	3716.11	1449.39	2077.24	2588.94	2463.57	3290.55	929.772	2072.99	3502.35	3606.23	2162.7	3776.87	4502.31	3693.03
M363T548			2.45433	0.746605	0.00915313	363.09	547.561	774380	688752	586392	787028	515527	741347	639216	758677	887515	761387	785074	1.33887e+06	814379	1.27599e+06	1.0863e+06	1.17422e+06	757031	867587	689604	774528	666196	1.42562e+06	809599
M689T519			0.211082	1.36431	0.00917091	689.172	519.056	1330.22	1453.63	1330.34	1593.12	1863.43	1068.83	1418.75	1522.46	1433.9	1287.87	697.309	1404.56	984.351	1238.77	1429.97	1310.02	778.322	1428.9	478.014	733.173	1249.67	1219.08	1354.09
M603T52			0.395882	2.49857	0.00918456	602.522	52.1985	2429.57	11529.8	2333.76	7390.91	6733.67	1807.01	8406.33	2057.05	3336.87	8804.29	2955.22	3085.58	3114.17	1749.38	2100.12	1685.51	1238.15	2200.19	2146.61	1669.29	7823.26	3246.89	2149.21
M435T77			0.741983	1.13773	0.00919761	434.985	76.6765	28429.6	28409.5	31872.9	32074.8	28890.8	30422.4	33448.9	28282.3	30348.4	30456.6	27691.4	26890	26815.8	27343.8	23834.6	29397.8	17644.3	29280.8	29225.9	27874.6	30201.8	31151.7	27107.9
M1094T316			0.788922	1.85599	0.00920836	1093.62	315.95	15526.6	30923.9	19110.3	7347.8	21001.3	12290.3	16647.1	13421.9	12568.3	8740.43	12012.4	9252.54	8750.94	10047.9	5118.16	9704.01	3059.13	15855	8026.06	3076.24	5056.59	11482	15226.1
M482T250			0.873147	1.71509	0.00923465	482.292	250.412	23834.9	11501.1	14405.6	21675	18524.2	10973.7	12870.8	22166	26951.3	17329.7	12791.1	18899.3	10844.4	4607.33	8292.19	14333.6	2188.68	18960.5	10771.8	3397.21	13927	15247.6	14421.8
M688T620			0.208883	1.62229	0.00934986	687.719	619.626	643.55	1363.67	1490.46	2361.82	1383.34	1239.14	934.209	1214.7	1152.8	1543.37	678.696	965.114	942.412	1053.9	1315.34	1073.01	663.67	573.492	801.648	147.657	708.592	431.645	531.849
M827T85			1.66847	1.30696	0.0093898	826.535	85.331	91220.8	106081	94092.7	101508	93428.6	70448.4	104463	120928	122509	87112.7	89363.8	81424.7	70647.6	82320.1	66409	83657.6	82285.6	89700.6	89475.5	23572.1	85609.1	85264.7	87001.6
M807T240			5.80823	0.889445	0.00940781	806.567	240.338	2.55454e+06	2.88756e+06	2.74971e+06	2.65825e+06	2.93809e+06	3.15205e+06	2.77099e+06	2.53546e+06	2.70885e+06	2.65379e+06	2.76707e+06	2.71043e+06	3.00782e+06	3.58292e+06	3.04204e+06	3.02476e+06	2.98403e+06	3.73815e+06	3.06274e+06	3.12105e+06	3.4911e+06	3.08987e+06	3.17811e+06
M372T430			0.318893	1.637	0.00943011	372.237	429.673	1976.75	3009.02	2735.4	3320.02	2052.68	2378.46	1450.73	3445.01	2689.92	2037.31	1862.83	3648.31	1246.36	1407.62	1240.43	1506.88	497.928	1746.06	1373.43	800.184	1721.17	1753.5	1887.89
M769T619			0.535036	1.24872	0.00943693	768.701	619.163	7903.07	12224.2	12562.4	15811.1	10950.8	11706	10362.1	11331.9	11498.2	11632.2	9774.3	9407.3	9862.17	9131.82	11785.9	10115	8159.9	9675.31	9312.27	5656.45	9786.78	7443.04	7663.11
M462T345_2			7.92954	2.15161	0.00944357	462.267	344.911	1.93181e+06	778326	1.67175e+06	1.73687e+06	2.42752e+06	1.00374e+06	803439	1.45866e+06	1.19594e+06	2.25632e+06	422888	726225	500258	350844	596343	1.50866e+06	118057	2.27987e+06	366775	224471	1.02402e+06	1.13134e+06	1.18244e+06
M410T348			0.782732	1.72925	0.00953414	410.289	348.158	14052.4	22977.6	26671.2	22275.5	5431.29	21848	16335.9	12650.7	9370.09	23850.6	12784.4	12257	7617.7	12140.2	13729.6	12172.4	4911.61	11966.2	12000.9	1887.74	14606.6	14873.4	15799.3
M418T594			0.163677	1.23158	0.00954399	418.28	593.938	822.585	1096.09	1172.72	912.309	957.527	889.391	1025.63	998.359	846.286	1109.82	724.972	939.202	733.499	878.784	952.463	922.35	446.302	930.114	809.326	645.172	898.575	815.896	706.353
M289T80			0.962641	1.72698	0.00954889	289.216	79.834	11290	32182.4	19347.8	20174.6	25524.7	15607.3	29921.6	32400.6	15236.4	17926.5	8635.83	22079.1	11817.7	9223.81	22456.5	21099	7781.5	8143.52	11605.7	4322.86	16951.6	16054.4	17996.2
M487T619			0.584761	1.31328	0.00954976	486.836	619.083	8157.6	13077.2	14967.3	19231.1	12315.4	12876.1	12281.7	11779.5	11870.4	13204	10375.7	11200.8	10303.9	9802.59	12917.6	10305.2	8776.3	9809.01	9883.77	5431.48	10213.9	7651.97	7365.35
M337T345			1.42011	2.07447	0.00957441	337.252	344.98	59147.6	25633.3	50116.6	63649.2	77413.3	31823.6	28263.9	49867.8	37501.5	70730.4	14721.7	25130.2	15989.2	13862.2	19868.3	48333	3986.12	73266.5	14186.4	8860.8	34608.7	40953	42797.5
M193T629			0.223798	1.67121	0.00959753	193.037	629.292	521.531	1545.34	2135.72	2682.78	1714.36	1258.73	894.574	1513.37	1596.86	1875.24	818.504	1472.47	704.438	1185.57	608.269	815.324	859.594	1287.8	1196.18	469.263	891.733	1276.98	859.799
M354T345			0.500828	2.012	0.00960445	354.172	345.487	8299.62	3978.56	7029.7	7085.61	9153.38	3629.77	3518.26	6372.2	4842.92	9735.66	2240.28	3500.36	1543.88	1151.69	3373.69	6884.5	998.182	8730.49	2043.78	1166.14	4704.65	5537.39	4725.87
M303T793			0.250392	1.53564	0.009645	303.192	792.9	1370.88	2466.65	1392.13	1477.03	2152.85	1039.65	2268.66	2399.77	1085.37	1395.15	1036.03	1456.31	924.524	1391.74	1587.02	1139.09	493.231	1249.17	1119.55	704.996	1275.3	1518.28	1617.26
M212T536			0.392327	1.50312	0.00969502	212.103	536.332	6211.2	5965.47	3706.92	6150.92	6840.3	4232.87	6556.7	9668.92	4846.6	8061.87	5982.47	3104.18	2878.73	4776.53	2922.63	6096.6	2452.29	3700.4	5996.37	3498.27	4623.81	4172.14	5061.8
M276T491			1.40113	1.89631	0.00976535	276.181	491.468	30633.3	46905	83025.3	71942.9	55313.8	76068	63634.8	40237.8	23243.5	104611	32690.9	50033.5	11036.7	22939.8	25306.2	32842.5	25764.7	72262.1	22199	19016.1	32177.1	37533.5	41805
M1001T620			0.215883	1.38371	0.00993131	1000.62	619.626	953.78	1628.27	1719.55	2418.42	1703.07	1601.38	1531.15	1385.53	1451.56	1640.1	1155.91	1244.1	1290.96	1063.03	1707.47	1233.56	1082.32	1146.19	1275.7	387.581	1281.28	1031.64	775.696
M801T86			1.35508	1.36773	0.00994598	800.519	85.7875	44466.1	63208.5	50862.3	49333.4	58641.5	39019.7	59069.8	67656.8	84544.7	51011.2	42943.8	45029.2	36622.2	41663.9	47052.6	54646.9	34256.4	45765.4	50306.1	16863.4	47938.4	50648.4	48087.5
M461T488			0.188456	1.58773	0.00994935	461.203	487.82	588.65	1656.02	1588.57	558.827	1379.93	1217.78	1196.38	1000.24	1270.05	705.783	1057.19	783.254	423.405	1018.46	613.333	620.145	494.779	691.858	870.228	457.637	996.353	651.042	708.543
M591T619			0.256927	1.40092	0.00995521	590.733	619.267	1400.97	2321.76	2283.3	3675.74	2297.38	2353.36	2086.57	2072.28	1995.04	2441.33	1729.14	2136.84	1797.52	1553.57	2073.07	1916.59	1534.35	1581.71	1482.88	560.528	1660.56	1174.18	1117.24
M468T350			0.906237	2.55361	0.00995865	468.344	349.924	13641.2	23710.5	43514.5	8738.1	13270.4	4881.2	52924.9	22565.3	37107.1	39231.9	6091.03	11832.2	2593.51	18913.4	14554.6	8234.63	5311.19	13172.4	3739.46	17211.7	9059.25	8142.02	9457.28
M275T619			0.769985	1.14552	0.00996986	274.852	619.244	25034.6	30673.9	30637.7	36586.5	29387.6	30183.2	27995.7	28381.3	29067.1	27975.6	27131.6	27018.8	27169.1	26268.5	28633.7	26564.8	24482	26379.8	26473.8	18209	27915.1	21240.8	22031.9
M281T501			0.421601	1.37159	0.0100057	281.186	500.606	5034.11	5689.54	9887.79	7954.57	8083.35	7880.12	5670.87	6485.92	7868.2	7758.12	7327.4	4614.46	3837.86	6405.25	3747.1	4342.29	5827.96	6915.55	6793.78	2910.14	5564.32	5598.55	5069.8
M561T346_2			1.39461	1.9038	0.0100231	561.355	345.881	73222.5	27282.6	53451.4	52579.9	56313.1	44588.5	29575.7	53624.5	43201	54209.2	12285.4	22665.2	24853.7	13828.8	21040.5	56561.2	6069.84	72647.1	14906.6	11496.3	41030.4	38983.5	39748.3
M805T240			6.19945	1.21123	0.010035	804.551	240.352	1.11811e+06	1.40846e+06	1.41545e+06	1.35553e+06	1.42261e+06	1.27167e+06	1.56114e+06	1.35825e+06	1.21822e+06	1.23139e+06	1.2105e+06	1.32776e+06	954566	1.16854e+06	1.28613e+06	1.17231e+06	795022	1.25528e+06	1.19389e+06	666752	1.33128e+06	1.20191e+06	1.26987e+06
M675T53			0.734831	1.48776	0.0100595	674.533	52.8555	15453.5	16268.6	16423.1	9135.45	10388.5	14626.3	20411.9	15657	19805.8	16612.5	17098.2	17358.9	9810.72	8515.95	13505.5	8227.89	5577.01	9548.82	9588.05	4806.14	14488.2	14467.6	11579.1
M283T644			0.273509	1.34207	0.0101429	283.111	643.625	2408.61	3762.65	3115.41	3645.73	3928.62	2366.67	4162.76	2928.23	3193.77	3052.99	3762.36	1994.12	2806.41	2535.27	1193.11	2581.87	1951.07	2735.15	2625.31	2080.45	2581.9	2760.28	2840.11
M1019T65			0.195088	0.687176	0.0102064	1018.52	65.215	1557.46	1562.59	1617.59	595.557	1796.93	2011.24	1493.06	169.995	1999.31	1449.71	2467.56	1882.64	1840.26	2500.04	1791.49	1586.69	2772.54	1631.66	2218.29	2050.88	1918.29	1774.2	1196.6
M987T619			0.185512	1.47441	0.0102376	986.607	619.385	701.428	1489.41	1444.21	1924.27	1372.8	1058.98	889.108	1174.31	1190.78	1831.5	834.153	844.872	920.549	959.023	1186.34	1240.35	902.949	840.359	855.625	284.981	1056.39	659.825	631.845
M166T281			1.00238	1.30786	0.0103045	166.072	280.691	49725.7	50373.4	36949.7	46823.4	40878.1	33731.9	47042.4	42775.8	35981.8	42391.2	51640.5	34118.5	39247	33519.3	29679.2	40438.9	18596.8	26400.2	28100.2	24496.3	35650.2	36454.1	32431.9
M536T52_1			0.694471	0.741083	0.0103089	536.164	52.196	30520.4	31679.1	18606.2	31803.9	32633.8	24171.6	21231.6	23198.3	16063.2	43830.3	24623.5	35281.5	31911.4	37807	41887.8	43431	44004.4	41388.6	29130.7	39910.4	30971.8	24790.6	44449
M652T931_2			0.143745	0.677535	0.0104247	652.365	930.923	1174.91	1241.14	1151.44	1308.33	1029.28	1433.27	561.895	1124.07	1609.41	2011.06	2664.49	1599.82	2613.97	1555.98	2360.29	1246.97	1753.29	1438.64	2193.3	1236.18	1489.44	859.69	1132.69
M339T281			0.42831	1.70674	0.0104797	339.086	281.103	4793.02	2585.4	8245.41	6205.2	3778.41	5870.88	3779.5	5648.05	5864.6	5327.16	3648.75	941.262	1780.55	4816.29	2106.74	4724.01	1586.06	6336.06	3179.96	1404.88	5631.15	7073.96	6850.27
M316T415			0.299041	1.40809	0.0104979	316.212	414.88	3430.8	6800.07	6187.66	6047.95	4601.45	5265.73	3655.96	4179.2	3422.87	6925.4	3867.29	4789.99	3078.58	3332.87	4213.22	2968.87	5079.91	3062.17	2677.71	2805.61	3866.03	3733.4	4596.14
M727T53			0.360887	1.3944	0.0105022	726.561	52.8485	3490.57	3773.42	3095.17	3173.22	3044.09	2778.08	4220.62	3932.94	5280.71	3740.97	2799.85	3582.3	3234.34	2625.4	3506.01	2012.61	1677.59	2724.16	3219.94	815.358	2349.44	3581.5	3402.72
M318T546			1.04511	1.86216	0.0105358	318.191	545.777	13252.9	54708.1	31014.8	27673.2	13190.1	25744.3	22770.1	29050.1	24581.4	26814.8	18636.6	18168.6	8575.8	13580.4	11554.6	15811	5660.41	30184.6	17920.7	4255.66	31712	17662	15054.4
M644T854			0.673942	1.25872	0.0105862	644.098	853.9	31721	23168.9	30286.5	26250.7	23992.6	19604.2	20153	17863.3	19039.3	23536	20224.1	20021	20067.5	14612.3	17467.1	17240.5	15512.4	22617.1	21458	17966.1	17044	33371.1	9173.9
M671T619			0.612987	1.23151	0.0106041	670.726	619.186	10967.2	15775.2	16280.4	19781.3	16853.4	14635	14824.2	15552.8	14287.7	15348.8	13300.1	14090.6	13204.2	12565	16063.4	9409.42	11765.9	13789.9	13146.3	7962.95	12435	10802.9	10636.7
M353T78_2			1.87397	1.66364	0.0106386	353.268	78.18	41759.9	109631	80981.8	75393.8	84581.3	66638.8	86628.3	122462	55661.2	69185.1	32028.7	82828.3	37546.7	31784.1	83012	80821.4	29993.7	39644.8	48875.7	10083	64415.2	60881.1	64089.4
M304T838			0.410538	0.774587	0.0107159	304.161	837.876	12474.8	6032.22	7262.48	14527.2	8945.59	12389.8	13539.7	8419.92	7131.67	13557.1	12678.4	14077.3	14180.8	11628.9	14442.7	13689.8	14865.9	13043.2	11762.8	14257.4	10133	10517.9	9997.93
M410T63			0.970807	2.02912	0.0107618	410.235	62.9345	11641.8	47586.2	29040	43472.4	26576.2	15608.9	24113	20722.7	14952.2	41118.9	19679.7	33151.9	19264.1	10642.2	12137.5	7771.69	1526.48	7991	15196.1	8083.66	16376.1	16248.3	18365.9
M617T930_2			0.161965	0.684906	0.010804	617.349	930.155	1228.02	1390.48	1068.64	1717	1280.88	972.946	542.545	1111.67	1643.31	1776.13	2079.51	2383.89	2697.69	1546.33	2040.35	1159.61	2406.77	1368.27	1385.49	1520.94	1319.31	1142.77	1506.53
M550T316			0.947133	1.45709	0.0108157	550.33	315.874	24151.7	34517.4	26615.5	32705	32507.2	57692.7	29061.8	31693.8	25367	22681.4	21581.7	24182.6	25096	19944	22584.4	22565.6	14763.4	30136.2	22896.6	13802	24338.4	25788	27116.8
M532T345			0.639136	1.84682	0.0108161	531.641	345.463	13680.1	5979.12	9667.37	10485	15244.2	8713.42	6450.94	12259.6	6670.53	12155.3	3715.24	6191.1	4438.71	2909.93	4713.32	12976.8	1278.71	12506	3820.48	2303.69	7719.05	7497.49	8836.55
M443T760			2.84816	1.52271	0.0108341	443.116	759.812	137258	232984	234174	225536	189564	165069	277769	253113	136982	260539	96632.9	206549	70851.3	186591	222963	165668	32945.5	178731	119888	106829	163536	145157	146565
M284T672			0.326137	1.8656	0.01084	284.009	672.409	2663.59	3723.03	4154.63	8877.02	2788.76	4703.67	2178.13	3392.66	2996.72	3772.51	2284.5	2300.04	2097.51	1647.14	3249.13	1426.02	2462.35	3010.21	1670.88	891.45	2597.98	1426.17	1490.94
M666T727			0.696106	1.4129	0.0108573	666.243	726.636	14812.1	14942.2	14379	12390.7	12308.6	12701.7	12013.4	15397.3	15359.6	7313.17	8437.52	15671.7	6558.13	8866.13	11473.5	13191.1	5028.61	8795.47	10513	4618.82	11028.1	9772.83	15542.5
M1049T345_1			1.8703	2.60634	0.0108823	1048.62	344.945	158270	37955.9	89743	91174.7	140725	48045.1	31845.5	85836.6	64331.5	118832	12806.6	28207.3	20946.9	12122.8	20661.7	94422.6	2043.58	124049	10698.6	6598.48	60921.2	55098.2	51583.1
M160T405			0.589825	1.29913	0.010883	160.133	405.356	11944.2	16512.2	14954.2	14560.6	13242.6	13534.8	16313.3	12436.7	13179.5	11409.4	14468.1	10832.2	12657.7	12278.8	9933.27	6406.1	9136.95	9379.72	15170.5	6029.23	11462.7	13190.2	11382
M1099T620			0.171565	1.59022	0.0109016	1098.6	619.751	542.11	1086.23	969.873	1921.66	842.59	981.214	783.598	983.755	781.864	985.138	797.882	716.885	602.695	526.905	899.459	638.371	524.065	605.318	695.086	205.085	532.666	318.713	299.055
M195T726			0.313208	0.57427	0.0109317	195.002	725.81	2450.21	1422.54	2055.43	1911.63	3717.81	1451.92	1305.98	2396.9	1498.16	963.27	2350.62	2983.31	3450.46	1689.12	3204.64	4799.95	5155.91	1674.66	2651.84	5427.71	1250.35	3533.83	3196.45
M1083T345			0.511977	2.02092	0.0109571	1082.67	345.349	10653.6	4497.51	6871.57	7875.53	8789.14	4619.33	2759.39	4955.24	7170.88	8296.37	2851.74	3885.48	2278.29	1680.56	2387.93	8471.23	355.07	8368.98	1680.98	939.949	6731.02	6067	5283.11
M329T60			0.49734	1.70805	0.0110208	329.269	60.104	7268.13	15120.2	5399.94	16648.5	7643.03	12478.7	9860.91	11183.7	6963.92	11425.7	4882.12	12343.9	4232.51	4114.47	4783.6	10336.1	3271.14	3199.82	6027.12	7692.98	7089.02	7665.73	5822.67
M527T714_1			0.191294	0.565711	0.0110387	526.698	714.294	2950.97	2252.85	2646.09	2712.79	3682.06	3804	2972.76	3287.48	3044.25	3846.15	7673.7	5963	4280.36	5716.96	7315.17	10637.2	2168.5	1901.73	5234.74	4259.38	4115.95	4014	5050.42
M500T250			0.914907	1.69666	0.0111589	500.303	250.274	25990.2	11820	19566.1	23793.8	21984.2	12500.3	13346.1	25193.7	24532.7	19085	14356.1	15456.1	11151.9	5413.61	9139.99	17115.5	1464.44	26442.9	11696.8	4351.77	17845.2	14830.9	17219.6
M423T474			0.153927	0.87847	0.0112905	423.16	473.801	2042.41	2021.57	2115.25	1923.49	1962.45	1752.27	1716.9	1987.93	1681.16	1525.41	2119.71	2309.1	2468.94	1728.89	2275.28	2037.7	2129.65	2140.34	1855.09	2255.15	2605.42	2355.03	1997.5
M193T619			0.771364	1.20774	0.0113109	192.907	619.273	18017.8	26203.4	25905	33097.7	24952.3	23803.7	24405.9	24171.2	24003.8	25358.2	20619.9	22570.1	21928.4	21610.3	24839.4	22108.7	17888.6	20924.8	21198.5	13242	20371.8	17684.7	17249.9
M1038T332			1.0687	1.39289	0.0113323	1037.65	331.654	30550.6	49578.8	37425.1	30056.3	39221.2	24666.2	29475.2	39826.6	26629.4	27887.1	23511.9	29994.9	27287.2	26295.2	38042.8	22740.9	15645	23120.1	22234.3	11861.2	23285.4	37311.3	30487.9
M763T535_2			0.260956	1.36131	0.0113857	762.596	534.537	2075.48	2253.91	3463.74	2988.92	2149.73	1994.59	2095.85	3369.94	3043.16	2131.17	1980.84	2323.67	2410.74	1849.41	2758.22	1595.43	1621.79	1285.9	1592.77	1362.03	2311.09	1746.89	1959.25
M707T619			0.491414	1.25577	0.0114208	706.693	619.083	6457.4	10796.8	10212.5	13092.2	9613.45	9328.72	9357.37	8570.24	9164.89	9815.63	7695.59	8811.97	8423.49	7435.97	9935.73	8048.04	6819.21	7418.93	7747.29	4436.88	7505.34	6681.07	6073.95
M344T629			0.270185	0.702971	0.0114238	344.207	628.937	4963.66	3559.18	4819.01	3354.78	4826.74	3996.63	2812.07	3239.54	2542.9	4407.24	3483.46	6677.76	3345.22	6173.73	4761.8	7568.32	4427.41	5798.2	4657.5	7905.14	5905.51	5000.87	4940.59
M722T619			0.178749	1.33909	0.0114785	721.696	619.264	657.492	1066.81	1494.53	1623.99	1134.51	1013.53	1139.62	1258.44	1390.91	1313.81	1169.17	966.933	978.049	950.089	1019.26	1159.14	765.174	863.9	602.469	557.04	902.371	792.6	643.566
M1070T346			0.534456	1.94176	0.0116052	1069.55	345.611	10001.7	4380.93	8329.38	7651.88	7731.84	4309.5	3534.98	8825.49	5628.75	7489.52	2106.31	3281.3	2927.84	2169.23	2854.58	7562.63	513.964	10140.2	2083.04	1320.98	6356.71	5759.71	4671.39
M323T652			0.444636	1.50709	0.0116293	323.217	652.489	3406.37	6197.48	9035.94	5767.19	8008.65	5483.87	4596.47	4123.39	5075.96	7112.01	3645.27	3890.88	2404.83	5187.53	4349.08	5460.58	2382.94	5293.73	4798.42	1607.25	3690.06	724.078	2885.53
M765T619_2			0.452165	1.47937	0.0116787	764.734	619.213	3709.41	7299.58	7304.47	12215.1	6554.62	6931.67	5544.99	5813.43	6373.46	7135.77	5615.28	5213.83	4948.66	4742.69	6432.61	5121.28	3650.23	4776.99	4391.22	1669.14	4660.01	3210.76	2649.64
M1109T620			0.239811	1.17241	0.0117664	1108.51	619.645	3018.35	3223.47	3375.43	3470.75	3328.83	3117.47	2988.56	3293.77	3459.04	3752.19	3295.42	3110.78	3188.34	3006.42	1589.7	2853.56	3098.06	2879.35	2685.99	2463.36	2722.13	2479.03	2797.52
M277T594			2.00097	1.47236	0.0118609	277.089	594.23	71695.6	107383	105580	111760	65273.9	116979	135237	112663	165235	95489.6	75028.1	125014	62609.9	67564.8	78401.1	75833.3	32196.9	80390.4	101825	39607.6	87028.9	84014.7	82338.3
M527T67			0.361247	1.40507	0.0118967	527.3	66.714	4642.76	8182.26	5747.6	6213.63	11967.1	6638.3	8318.66	7312.05	6493.37	4883.76	3963.31	4084.93	5610.81	5207.53	4262.19	5109.8	4797.95	4562.95	6806.12	5698.44	6293.71	6431.67	5260.51
M615T67			0.236522	1.5757	0.0119294	615.303	66.856	864.926	3099.63	2381.28	1596.87	2532.13	1880.3	1978.72	2546.97	1642.92	1097.72	1673.96	957.223	1115.48	1325.19	575.46	1280.59	917.266	1509.58	2040.6	1057.19	2597.41	1201.69	1809.68
M471T619			1.09358	1.2577	0.0119775	470.805	619.186	32740.7	52603.5	53186.8	69343.3	48892.5	47684.5	43916.5	45490.6	46498.4	48835.9	40531.4	42306	41438.9	39186.6	48824.6	41234.5	35042.4	38516.5	39200.8	22675.8	39660.5	32112	28836.4
M482T344			2.09109	0.445751	0.0120923	482.36	344.284	157800	37454.1	18756.8	91309.7	167904	39916.6	19653.7	19993.2	38349.3	76451.8	131958	206223	82125.2	254591	214789	113808	138150	31586.2	83632	240810	115301	94036.1	130617
M723T619			0.353743	1.34553	0.0123474	722.723	619.083	2891.69	4197.69	4817.69	6411.87	4212.85	3889.75	3384.37	4043.1	3835.63	4479	3198.53	3348.58	3226.55	3460.19	4191.94	3543.58	2499.71	3349.99	3315.88	1201.2	2966.58	2375.61	2126.68
M271T80			0.323166	1.39148	0.0123948	271.226	80.37	5361.53	6737.73	5944.5	5598	4742.87	7265.04	9689.62	5337.09	6092.33	8627.1	4243.63	6124.74	4849.01	3314.03	4792.03	3975.78	7642.86	4850.89	2793.81	4410.47	5331.21	6237.85	5459.93
M242T487			0.976849	1.45902	0.0124675	242.1	487.245	25032.4	37809.9	33599.5	23055.5	32589.3	24437.2	37738.6	23171.4	17907.2	19608.1	25609.2	26180.1	10764.7	25728.6	19413.8	16455.7	9720	23672.6	20124.7	10778.4	19084.2	20663.9	20241.3
M400T298			0.4148	0.544204	0.0125409	400.341	298.09	18588.1	34920.6	35507.8	26573.3	36217.7	25037.2	14211	24378.3	21159.2	28990.2	27683.5	30024	31695.7	89827.6	70080.8	74217.4	19702.1	53636.3	61788.3	29365.7	42827.5	43361.4	39398.8
M790T619			0.243185	1.3417	0.0127117	789.66	619.163	1517.34	2272.75	2469.28	3227.87	2144.74	2179.15	2067.76	2258.74	1896.38	2527.06	1953.56	2042.4	1942.89	1343.54	2314.95	1877.7	1719.67	1364.47	1651.61	604.56	1816.6	1364.55	1111.31
M563T54			0.404762	1.47301	0.0127371	563.463	54.082	5444.57	5161.43	3234.2	4915.14	3184.82	5127.98	5447.18	7228.03	8159.32	5447.04	4653.18	5993.83	3445.53	3048.63	4220.88	4209.8	1660.04	2733.73	3744.74	2507.9	4688.38	5221.64	6357.59
M611T53			0.584906	1.42749	0.0127588	611.465	53.446	8514.39	13753.2	7503.87	7550.58	8862.41	9763.04	11444.5	11717.1	16287.7	13404	9682.88	11104.9	7998.69	6001.93	9644.97	7870.43	5305.88	7780.51	7445.8	3382.56	9866.8	10926.1	9798.79
M622T714			0.775025	0.781877	0.0128356	622.206	713.796	34849.9	22986.8	22068.2	27413.1	31986.6	23878.4	23891.3	22431	21958.6	31440.2	29838.4	27331.3	31640.9	34005.9	29573.8	38609.1	43279.7	25758.2	29963.3	46246.6	29088	31009.4	33249.4
M330T421			0.463842	1.64486	0.0129417	330.227	421.449	3223.51	7988.1	6951.1	5413.23	5052.32	6309.05	3585.08	6239.92	3776.48	5020.26	4144.42	7678.17	1861.97	3522.41	3404.45	3296.76	1242.51	3362.16	2774.29	1274.38	4257.14	4088.27	4053.6
M198T649			0.330185	0.752176	0.0129996	198.124	649.101	7024.88	4033.96	3172.38	4080.32	4966.23	5009.37	4827.45	3867.64	5458.93	5152.28	5321.52	6736.09	6986.22	6610.27	5754.9	4205.12	8596.93	6771.95	4274.13	8017.24	4805.85	6076.26	6304.63
M560T333			0.330235	0.855261	0.0130003	560.31	332.827	8959.99	7932.96	8343.78	9006.38	4794.24	8090.25	7322.32	6197.47	6820.37	8262.92	9829.97	8680.72	8110.63	7905.9	9008.8	8494.84	8371.17	9659.61	9262.57	9222.67	8990.42	7095.67	7302.48
M615T622			0.328443	0.742765	0.0130157	614.661	621.554	4765.51	3136.64	5085.12	4416.26	4548.54	4900.14	5004.73	5034.95	5400.66	5677.47	5173.37	5348.81	5053.65	6161.62	5192.1	9816.68	8661.56	5450.59	5380.28	8344.35	5318.99	4978.35	4938.23
M137T619_2			1.79618	1.18398	0.0130672	136.94	619.163	116352	160611	154538	201248	150943	145685	145920	147231	141243	146244	127077	135179	134125	130415	148274	135075	122398	129648	129091	84088.3	127400	104875	105034
M381T674_2			0.679965	0.791837	0.0131334	381.079	674.335	50915.4	43712.5	42233.7	25178.9	49741.1	43653	49319	51524.2	53880.2	42519.2	63794.9	73866.5	70999.3	55014.1	56385.6	52089.6	42182	51310.8	63932.9	42104.3	47051.4	66811.5	51155
M242T71			0.122831	1.40644	0.0131699	242.422	71.3925	556.147	795.749	950.121	904.429	1078.4	749.564	1255.77	833.965	420.326	923.71	476.112	653.93	712.875	405.254	412.297	797.511	598.794	652.413	512.464	799.343	575.832	769.408	486.372
M1051T914_4			0.299843	1.22889	0.013181	1050.83	913.612	4504.13	4834.02	5084.31	5638.52	3679.89	4382.99	4238.58	4641.03	4932.42	3397.43	3961.26	3639.35	3659.71	3110.49	4059.33	2474.19	4480.14	4694.14	4017.67	2793.47	4048.99	3598.91	3939.73
M939T619			0.203621	1.26581	0.0133457	938.609	619.209	1284.36	1810.94	2022.85	2575.86	1944.61	1782.39	1574.35	1654.74	1546.65	1461.29	1418.45	1481.58	1207.45	1424.96	1868.39	1430.07	1281.58	1473.52	1389.77	974.256	1431.75	886.5	1289.65
M491T320			0.399631	1.51038	0.0133464	491.354	320.117	3781.51	4973.09	7096.73	3178.17	4826.99	4021.08	6747.29	5105.61	3846.44	6356.86	2365.6	2784.81	1809.64	3443.04	4067.18	4544.69	2976.12	4299.57	5727.36	1042.36	2884.7	4799.49	4522.56
M903T236			1.01692	1.47597	0.0134852	902.618	236.351	22024.7	38975.6	38297.1	28702.3	24027.7	27825.7	53863.1	28763.1	25962.2	39816	13283.2	32877.4	19152.6	25377.9	26455.8	19690.1	13208	34292.4	19729.9	18333.2	26875.6	29360.8	30789.2
M489T643			0.104558	0.655934	0.0135006	489.229	643.341	966.24	760.506	602.7	686.469	655.931	892.913	1038.59	595.664	718.462	698.171	749.832	1002.69	1193.55	975.307	1669.12	1856.74	743.318	574.303	1618.02	1227.51	874.23	755.37	819.231
M244T663			0.278506	0.365471	0.0135207	244.094	662.727	1647.14	2310.88	1621.15	2118.95	1728.38	2419.2	2992.17	2415.95	1535.62	1736.51	2389.1	6154.25	2417.76	6023.57	10807.4	14323.6	1707.16	2612.85	4104.64	5622.73	3868.81	3946.05	5020.68
M900T362			0.236454	1.81836	0.013542	900.373	361.961	1659.74	1350.51	1545.8	1347.73	2119.91	713.919	661.216	1346.09	1564.22	1850.89	373.277	1224.56	534.359	411.553	676.26	1791.81	400.3	1711.3	412.866	250.968	960.882	902.832	1387.8
M194T485			0.205062	1.3174	0.0136375	194.128	485.473	2337.67	2198.02	1749.07	2325.65	1873.31	1911.62	2578.56	1452.77	1250.05	1603.02	1226.14	1566.92	1161.59	1712.22	1801.89	1262.87	985.626	1551.1	2031.47	1334.89	1480.15	1450.58	1287.57
M1003T619			0.289046	1.37194	0.013653	1002.61	619.209	1794.26	3235.83	3544.86	5109.24	2989.65	3221.86	2975.92	2790.48	3048.94	2832.09	2648.77	2399.69	2421.24	1821.83	3256.29	2399.17	2165.18	2385.72	2351.91	1141.89	2173.96	1784.38	1281.1
M108T1333			0.238621	1.65441	0.0137534	108.081	1333.45	2223.47	1787.03	2120.47	3366.83	2848.38	2354.54	2574.4	2047.24	5978.63	2601.6	1814.59	1644.48	1785.96	579.885	1958.36	1842.93	1775.49	1972.57	1460.14	2031.23	2531.97	2007.22	1317.63
M251T80			0.567936	1.39651	0.0139233	251.2	80.058	10958.8	14351.1	11913.9	9652.85	7643.13	11215.5	11504.6	7434.61	11078.4	14466.8	9361.45	9079.97	8202.74	7474.74	11071.6	11249.8	1711.44	7650.78	7450.15	5672.6	11774.5	10509	10574.8
M251T59			0.193956	1.25104	0.0140282	251.236	58.863	1550.44	1963.54	1783.45	1764.45	2506.11	2600.43	2663.88	1980.52	2283.02	2487.39	1407.37	1721.9	1856.92	1393.62	1698.13	2346.59	2022.07	1862.11	1472.61	1470.84	2354	1399.76	1958.97
M643T53			0.562806	1.37364	0.0140463	642.515	53.46	7836.34	10052.6	8376.68	7737.77	7508.67	9276.58	11440.2	10831	12568.7	11600.2	8515.51	11977.1	5193.23	4896.82	9332.75	6976.52	4571.64	8212.16	6794.29	4312.02	9723.19	8171.05	9637.93
M1014T345			0.592121	2.19063	0.0141261	1013.57	344.98	15222.2	4191.9	10769.2	10678.5	16368.1	5448.66	3713.85	10402.2	6059.7	13963.7	4019.71	3620.14	2632.89	2296.17	3646.59	10040.4	991.77	13280	1788.68	1880.13	5328.11	6495.4	5815.08
M1061T619_2			0.246628	1.53077	0.014151	1060.65	619.273	1043.45	2168.61	2000.85	3512.57	1615.45	1905.46	1566.18	1954.39	1660.34	1832.57	1368.09	1376.13	1422.34	1295.34	2137.22	1507.65	856.264	1007.88	1158.44	452.466	1260.87	766.399	725.34
M349T383			0.320679	1.17745	0.014299	349.053	382.714	5170.73	5078.85	5419.86	5061.74	3453.24	4756.98	5583.7	5342.18	5376.18	4831.31	4520.69	4388.85	4406.01	4669.63	4363.03	4185.57	2557.69	4374.57	4937.54	4124.45	5054.19	5076.37	4802.87
M413T63_1			0.452825	0.733883	0.0143613	413.194	62.6325	14496.3	7945.25	8761.58	8882.34	8625.96	11140	15136.4	9167.56	6258.99	6347.41	14142.6	12300.7	11096.8	12023.6	7958.88	17558.8	15027.8	13779.8	11943.3	16016.9	20098.5	19366.9	14299.6
M653T846			0.758593	1.24979	0.0143668	653.11	846.339	37404.7	29520.5	40197.4	24900.6	44276.3	27164.7	23458	38343.2	35136.7	35721.1	29549.4	25170.4	33411.1	21766.9	24562.2	25379.9	28090.9	30787.9	23380.2	26844	37311.2	28466.3	30726.4
M411T348			0.412266	1.67645	0.014392	411.292	347.694	3624.18	5526.58	8942.01	6787.29	4311.49	7298.46	5665.38	2105.83	3442.43	8736.07	5053.51	3002.37	2953.66	3592.31	5328.75	3185.67	1748.37	4152.4	3633	1016.16	3359.81	4439.42	4633.66
M390T63			1.33139	1.37172	0.0144177	390.266	62.9345	58694.1	98517.8	87018.3	79861.7	93391.3	58282.3	72323.8	67082.3	55539.1	65289.6	68326.3	76203.8	53709.3	40955.7	55597.6	57640.7	35331.3	26190.2	79242.2	43357.7	54486.4	62968.6	55937.3
M419T70			0.587186	1.41097	0.0144809	419.288	70.189	12452.9	10621.5	16339.8	11917.1	11972.7	18483.9	10810.3	8930.79	19562.7	15243.2	10264.8	14782.9	11906.9	13163.2	7244.46	8357.81	6759.38	6981.89	10779.3	6384.36	12448.8	10082	13382.6
M309T845			0.395163	0.760616	0.0145098	309.166	844.636	12301.4	9845.86	12001.4	10645.2	10772.3	10568.4	12556.6	19642.4	9915.8	13376.8	21764.7	12772.5	20937.8	12813.5	13683.1	17089.3	16240.5	17966	12216.3	14421	12445.6	9758.92	9303.02
M631T52_1			0.903256	1.36481	0.0146046	630.507	52.203	15870.6	27036.7	20014.9	17755.1	18286	21380.5	22213.7	25845.8	21769.2	20961.3	16463.9	22818.4	18265.5	15361.6	20134.2	20553	6990.33	17000.7	10184	6926.41	21341.7	21925.7	19343
M284T682			1.0396	1.41541	0.0146545	284.172	681.63	19386.9	51645	40849.3	40195.6	36661.7	31872.9	59594.2	45724.8	38743.5	27303.2	35860.9	23037.4	31574.1	32939.8	19593.7	28896.4	28735.1	30971.7	31664	13662.9	33223.1	27992.8	27636.7
M542T619			0.192707	1.33559	0.0146551	541.745	619.223	875.463	1615.66	1281.37	2003.4	1211.59	1203.47	1356.88	1235.69	1267.67	1360.43	1138.65	1475.92	1166.79	1070.26	1003.62	1009.11	895.457	975.803	858.278	447.829	778.8	483.943	723.229
M542T333			2.84475	1.48652	0.0146634	542.323	333.434	202513	369043	205663	159340	322271	175525	210533	266749	246221	187293	134572	141667	256962	123109	234995	163806	113656	196865	157510	54472	183525	182943	187252
M1091T905_1			0.110911	0.669128	0.0147631	1090.73	905.376	946.519	1538.66	844.324	755.598	814.636	685.143	691.226	744.102	685.376	934.738	590.125	879.679	1210.2	2088.94	1497.41	1160.04	989.653	1728.94	1326.41	1441.41	1188.65	855.564	835.555
M175T299			0.521385	1.30458	0.0148305	175.001	298.721	8071.87	9279.85	13549.5	9660.82	10234.3	13117.2	11486.3	12453.3	13958.8	13326.3	9712.31	8944.12	9521.64	5426.71	12166.6	10510.1	7223.41	6399.86	11940.6	6411.56	9163.29	8001.6	9707.75
M757T554			0.316762	1.71891	0.0149304	757.336	553.838	1320.57	3382.23	3424.37	3559.39	2391.22	2332.4	2633.47	2728.11	2437.69	3648.96	1542.32	1498.92	426.544	2164.39	1597.07	2879.22	161.666	1398.82	3966.39	571.718	2614.19	1842.79	1418.44
M491T37			0.280991	1.43956	0.0151199	491.291	37.1175	3796.32	2935.78	4179.96	3705.26	8577.73	5371.28	4908.12	3184.9	4043.22	4800.68	2825.43	3238.23	3633.59	2902.88	3092.85	2636.18	3398.07	3209.81	3169.09	3502.94	3442.04	3393.97	3704.04
M529T619_2			0.907629	1.59578	0.0151589	528.846	619.213	13288.1	28350.1	30446.5	56719.7	26348.9	26578.8	23756.3	23957.9	22236.7	28758	17408	20418.7	19405	17871.3	27382.8	18835.2	14800	17552.5	15867.6	6197.9	17888.6	11005	10180.2
M691T535_2			0.251659	1.30889	0.0152336	691.083	534.541	1876.52	2538.18	2915.71	2172.87	1912.64	1648.44	2096.14	2048.62	2772.42	1730.98	1816.45	2229.08	1354.08	1717.78	2213.54	1960.09	986.648	1369.62	1737.93	1203.3	2148.93	1836.76	1637.73
M160T519			0.316336	1.63473	0.015325	160.036	518.878	2113.98	3768.66	3743.18	6307.08	2621.13	4790	1958.72	3280.97	3336.67	3712.96	3322.83	1764.2	1835.32	2763.61	1831.41	1658.57	1375.01	4420.24	1343.17	1483.27	2671.19	2821.33	2586.55
M787T86			0.661653	0.798586	0.0154061	786.595	86.4265	29478.4	21924.2	24414.7	25132.4	21209.9	26457.4	23045.4	25121.3	31919.2	29261.2	32582.2	27592.8	40932	26800.1	22269.6	36371.9	41187.5	25913.6	39516.9	29859.8	35523	32100.6	31346.6
M174T419			0.57608	1.4224	0.0154853	174.112	418.801	10810.5	17128	14818.3	14947.5	12956.2	12694.3	14640.7	13305.3	12318.7	12186.2	14141.4	8305.81	11333.7	8614.49	10336	5498.16	8408.37	5639.21	18895	4304.07	10903.1	11177.3	11930.7
M951T535			0.229046	1.24935	0.0156497	950.609	534.549	2580.64	2706.51	2567.25	3463.11	2422.46	3267.35	2785.8	2088.96	2984.65	2048.03	2428.75	2152.82	2144.67	2649.1	1537	1506.34	2101.65	2928.66	2051.52	2042.49	2213.35	1573.83	2073.89
M613T53			0.770514	1.37207	0.0157124	613.48	52.8435	16004.6	19662.6	14317.8	14252.7	12631.4	15335.8	18241.5	23623.6	24417.9	18626.5	15574.5	19600.2	14095.9	11954.8	15913.6	14887.3	8631.59	11903.9	11387.3	5136.17	14645.9	15560.7	17947.2
M293T594			1.16361	1.36704	0.015771	293.063	594.375	29413.9	40826.8	44332.7	41853.5	23193.9	48961.3	49749.9	42598.8	46784.3	36721.9	31202.7	47191.2	25765.7	27875.2	29151.2	30890	13913.3	31810	40347.3	17702.4	36091.7	31045	29872
M420T823			0.36477	0.701084	0.0158413	420.162	823.401	21116.3	24993.7	18799.1	28539.2	21392.2	18743.3	24107.4	31119.3	21746.5	21683.7	29036.2	36297.8	24608.6	38881.2	50964.8	46867.4	15468.1	26238.8	38277.9	24618.6	27236.7	26843.8	26078.2
M1105T619			0.29886	1.27325	0.0158704	1104.55	619.271	2012.71	3510.91	3830.82	4931.6	3197.8	3623	3701.11	3176.58	3647.16	3486.48	2938.01	3205	2792.14	2541.18	3579.61	2571.36	2557.57	2902.27	2953.01	1541.4	2895.71	2146.82	1910.03
M319T280			1.04718	2.29148	0.0158735	319.118	280.268	8440.59	17551.9	36932.2	23421.8	11846.2	16441.7	56499.6	25940.7	45708.9	18534.9	29315	11668.9	5867.2	10695.8	11009.5	11222.5	5413.53	20703.2	4617.65	3525.93	17392	18352.2	17268.9
M1006T902_2			0.143204	1.39567	0.0158917	1005.87	902.448	852.932	626.076	1251.75	1010.86	665.969	748.592	820.268	895.05	1439	768.486	727.932	533.551	463.555	618.435	869.532	405.696	685.508	787.034	860.672	553.203	928.306	540.754	667.92
M961T961			0.259958	1.38579	0.0158963	961.366	961.266	2464.31	2479.48	2215.27	3541.25	3338.82	2780.64	1838.31	2368.5	2121.95	2177.17	633.37	2515.73	1901.87	1952.48	2321.56	1501.47	1585.73	2814.5	1829.91	1218.67	2158.55	1302.86	1553.24
M838T405			0.273916	1.44331	0.0158974	838.361	404.896	1739.85	3075.37	2315.42	1683.42	1521.42	1521.62	2007.3	2517.73	2109.91	1293.78	1146.03	1722.06	1751.22	1283.63	1864.98	1143.94	643.202	2078.23	1322.82	752.553	1502.01	1861.67	1338.93
M612T54_2			0.468988	1.52011	0.0161649	612.469	54.14	18992.7	8838.46	7930.06	8349.75	8367.62	8570.63	10072	9874.85	11682.8	7841.62	10262.9	10217.3	7175.29	6015.04	7424.08	6813.56	6094.61	4864.8	2936.92	4322.74	7987.52	7809.39	8812.48
M725T619_2			0.286502	1.3287	0.0162062	724.722	619.132	1414.7	3185.61	3135.37	4394.39	3079.49	3081.33	2462.44	3081.84	3113.81	3349.88	2347.14	2527.48	2383.99	2239.67	2891.47	2543.53	1995.7	2328.1	2522.64	1023.7	2193.68	1917.66	1922.65
M624T53			0.409126	1.43093	0.0162433	624.461	52.8465	4168.94	8134.69	7789.69	4516.22	5916.64	3844.63	7117.16	7517.05	7168.31	6453.17	3908.36	6236.88	3127.43	2816.01	4532.28	3700.36	2089.08	4822.23	7364.62	5169.05	6160.96	5556.35	4986.25
M575T619			0.490659	1.30327	0.016279	574.723	619.308	14698.4	17183.8	17072.5	11209.7	15430.3	16359.7	15489	12834.4	15515.4	15692.6	7879.76	11730.6	4144.12	15183.3	14873.8	13126.8	12795.7	7851.99	15454.5	13194.5	13376.9	12224.7	13753
M661T53			0.624673	1.41515	0.0163021	661.481	52.84	8871	13752.8	9215.36	11200.8	9043.39	8322.52	13934.2	14292.1	15039.1	13014.3	11525.2	13104	8474.4	6095.91	10021.3	8383.79	7218.82	7853.19	8249.43	1528.49	8770.94	9856.55	10179
M627T619_2			0.718941	1.85223	0.0163267	626.823	619.267	6884.17	16453.9	18725.6	41851.2	15461.6	16046.2	13436.7	14824.5	13732.6	17980	9915.62	11273.4	10370.9	9101.83	14992	10943.4	7740.06	8766.22	8552.08	3039.53	10903.2	5003.91	4518.69
M727T528			0.260554	1.29125	0.0164954	727.149	527.638	3383.59	4016.45	3523.58	3650.73	3139.04	4761.28	4507.49	5386.28	4326.75	3398.09	3437.92	2346.69	2227.3	3014.55	3372.87	4237.27	4151.88	2202.73	3768.03	2290.7	4448.88	3543.58	2682.25
M226T271			0.357973	1.43863	0.0165304	226.107	271.366	5258.61	7208.31	4600.1	5605.89	3988.93	6032.25	7226.91	3666.59	4359.1	4360.37	6248.39	3946.9	5261.5	2863.8	3935.03	2343.19	3134.67	2523.52	4481.26	1620.79	3836.88	3252.3	4235.38
M679T257			0.303757	0.76727	0.0165352	678.505	257.163	7011.72	4837.88	8982.86	6849.48	3666.63	4362.43	5052.88	4457.26	8548.42	7614.69	7002.12	6617.58	9435.56	7749.49	8735.02	7225	9940.76	8756.56	6642.8	7898.58	6365.28	7275.23	7744.95
M592T619			0.24361	1.27105	0.0166006	591.726	619.132	1742.96	2801.62	2501	3304.39	2377.69	2171.55	1865.31	2520.05	2149.74	2408.29	1936.85	2015.34	2061.72	1985.81	2484.05	2108.28	1754.38	1678.06	1833.51	900.24	2091.73	1288.21	1068.78
M1032T345			3.05945	2.63413	0.0166233	1031.59	344.892	447147	86949.9	275232	243578	405724	123378	76542.8	229239	155585	337017	33077.9	81970.8	51198.4	24476.3	46680	270435	4854.04	352154	24686.6	14141.1	154005	136760	137844
M356T55			0.365126	1.56381	0.0166312	356.293	54.8	13327.9	5638.01	9410.47	7141.78	6949.64	6564.1	6341.06	7249.96	11163.5	7498.7	10337.8	4000.87	7177.01	6709.88	2242.15	1884.68	5686.14	4131.1	3829.85	5979.43	8413.38	8959.92	8526.12
M274T525			0.258234	0.776149	0.0167322	274.165	524.855	3706.24	4160.33	5036.99	3644.2	5120.75	4094.55	2412.23	4016.96	2826.95	3149.97	4130.68	4799.71	2547.43	5098.21	5029.22	5795.92	5856.03	5508.75	4785.13	5626.58	4166.43	3240.06	5930.66
M443T786			1.30151	1.47156	0.016762	443.116	785.691	32975.9	57444.5	68750.5	51647	41859.7	42654.4	56842.2	51790	30116.9	56225.9	28118.5	42483.8	20090.2	61872.5	46262.1	33537.1	9784.42	36210.7	28144.5	26683.9	36826.3	27422.9	32983.5
M570T406			2.21835	1.68873	0.0168305	570.282	406.326	173160	228055	192310	110976	397340	131606	158113	165883	150774	103284	101877	115065	106213	95368.7	104032	110914	120741	168984	83733.3	65776.2	131477	126514	124061
M1057T231			0.362069	1.54015	0.016906	1056.61	231.11	4329.35	4050.03	8138.7	5300.84	4056.49	6743.99	5024.51	3541.48	8825.35	5533.71	6862.28	1420.48	3302.53	4709.33	2881.71	3427.39	2931.75	4428.8	3789.18	2310.9	5365.14	3412.1	5097.6
M958T207			1.08775	2.16813	0.0169066	957.596	206.797	32287.4	34529.3	32144.7	48219.1	16828.7	20815.5	20460	38145.4	82634.3	18188.2	31979.4	22037	34115.7	11789.6	13395.4	6257.73	11491.9	15650	9033.11	3028.9	21877.9	22274.3	22482.2
M511T619			0.596606	1.1372	0.0169172	510.74	619.189	14173.8	18012.8	17978.9	21843.1	18591.6	17936.4	16783.7	18454.8	18019.8	17476.2	15457.9	16426	14930.2	16029.6	18709.4	16265.6	14699.3	16404.2	16947.5	11772.2	15720.4	14650	14867.7
M1198T990_1			0.257676	1.25442	0.0169267	1198.44	990.233	2159.28	3188.3	2844	3244.22	1926.13	2857.47	3068.69	3098.79	3076.02	1729.79	2667.33	2574.37	2254.09	2031.15	2042.98	1859.72	1568.85	2530.04	2229.69	1919.3	2791.98	2446.29	1767.89
M702T73			0.581921	1.34735	0.0169841	702.471	73.134	10893.8	18980	13111.3	14875.6	13067.7	10973.1	14304.8	11690.1	14040.2	13813.5	16527	12546.9	9992.54	9284.88	10148.8	11265	9991.8	6813.27	11054.2	3128.89	11834.4	11303.8	14519.4
M535T288			0.247766	0.725773	0.0170207	535.086	288.141	3206.95	4572.37	3006.72	3470.2	5953.74	3795.55	2140.41	4299.55	2921.47	5213.37	5014.06	6939.3	2712.86	4890.65	6078.64	5300.85	4563.89	7293.63	4540.09	5823.56	5807.07	4756.45	5258.13
M319T345			0.683696	1.91876	0.0171449	319.242	344.995	16784.3	7935.54	15792.3	13537.5	20749.4	7982.18	7770.26	8038.32	10413.9	19474.8	4787.48	6736.13	5894.45	3795.15	6013.03	12691.1	1437.29	19258	3888.45	2457.96	10376	11276.9	10460.1
M941T619			0.190457	1.1462	0.017151	940.589	619.325	1489.61	1959.55	1661.14	1986.82	1990.9	1871.21	1981.92	1721.59	1732.62	1794.15	1657.05	1852.07	1621.93	1929.46	1614.66	1269.67	1408.85	1550.91	1700.36	1264.51	1554.53	1203.8	1520.69
M252T597			0.659418	2.02604	0.0171648	252.078	597.192	23952.6	8354.57	6602.32	10422.2	22585.3	5411.46	9522.65	11265.8	12112.4	14846.2	5352.6	14923.7	3683.55	6070.23	12422.3	5619.04	1094.16	6063.9	4441.39	2063.23	8305.91	7367.32	9361.17
M901T320			0.361006	0.546936	0.0173782	900.556	319.852	12275.1	9513.27	10375.8	7396.34	10227.1	9629.72	15727.6	11136.1	16911.8	10482.5	35708.2	11856.2	38622.3	12925.4	10865.5	30470.9	12223.7	23381.1	22404.1	9382.72	30419.3	9916.16	10675.2
M802T240			0.542957	1.16938	0.0173869	802.002	240.173	10799	12880.6	12470.7	14421.8	13446.7	11641.4	13990.5	11283.1	11960.5	10335.6	10639.8	12316.2	12722.1	10300	11514.6	10761.4	7523.99	11201.5	10417.9	7982.57	11674.8	11379.6	11830
M903T619_2			0.271796	1.35043	0.0174056	902.647	619.255	1704.92	2964.25	2926.68	4455.94	2637.68	2737.47	2672.29	2363.78	2387.68	2798.02	2193.94	2124.71	1982.49	2123.45	2899.72	2323.14	1725.43	1890.18	2319.16	891.769	2090	1437.32	1479.61
M891T618			0.183241	1.14718	0.0174143	890.615	618.498	1429.83	2038.62	2049.3	2124.27	1652.51	1690.7	1601.91	1976.66	1817.57	1882.62	1482.11	1660.53	1538.51	1439.41	1678.23	1868.65	1601.01	1597.76	1772.08	1282.46	1868.82	1491.29	1443.78
M544T67			0.466369	1.53753	0.0174943	544.302	66.7675	3433.75	9644.41	6862.74	6992.45	9744.73	7337.52	8115	9995.85	15040.1	4506.15	4845.08	4717.52	6170.48	5037.69	4296.16	6533.85	4602.11	5120.16	7800.6	3995.71	9230.23	7564.29	6508.53
M581T434			0.290491	1.43634	0.0175273	581.307	434.039	5088.75	4714.66	3460.16	6672.15	4932.7	2857.39	3143.5	3501.07	3482.66	4571.16	4338.09	5114.39	2341.68	2851.85	2791.59	2367.33	3016.38	1624.58	2789.86	2300.53	3425.62	3619.77	3783.14
M844T962_1			0.331191	1.2405	0.0176191	843.623	961.771	3728.78	5301.37	4360.15	4277.14	4642.73	4215.55	4420.5	5335.89	5349.22	4442.66	4079.44	2223.65	4711.44	3733.73	4064.19	4025.5	2558.46	4285.61	4862.3	2597.13	4200.89	3600.63	3580.87
M1051T714			0.184227	0.432668	0.0176645	1051.4	714.097	1572.27	1171.73	493.258	1508.36	1433.86	1630.57	1518.96	1844.47	728.038	3689.91	4213.08	4334.26	1564.39	3179.17	7792.4	6678.3	667.011	881.816	3625.94	3099.13	2594.91	1023.73	2737.6
M1071T1025			0.252295	1.25893	0.0176942	1071.37	1025.19	1627.16	2345.28	2173.78	2699.2	1961.54	2399.07	2468.96	2369.99	2654	1685.53	1937.67	2568.17	1932.16	2048.37	1863.54	1420.82	1422.71	1871.99	1653.94	1061.15	1419.73	1547.43	2004.63
M785T86			1.27558	0.827806	0.0176966	784.58	86.036	114883	91392.8	105654	106974	85567.5	113906	88189.5	104345	143218	107087	112546	99711.3	154116	114841	115463	136857	146099	104313	154210	143806	137765	119678	130827
M337T53			1.11391	1.42809	0.0178272	337.273	52.846	39463.4	36343.8	39979.6	36764.9	26289.6	32114.6	38082.1	35942.7	59225.8	47032.1	41697.4	45754.1	27576.2	22793.8	21623.3	37903.1	16973.7	26528.1	22227.5	10881.3	35088.3	29712.2	33969.2
M273T269			0.507474	1.71377	0.0178424	273.148	269.279	3443.42	7230.35	14578.2	5356.6	4879.1	9004.27	8838.83	5662.75	12463.6	7959.79	7221	3054.79	4020.69	6749.09	5428.74	4726.87	2639.96	7522.63	2118.35	2858.26	8073.68	6142.04	7681.75
M704T298			0.884172	0.51123	0.0178753	703.572	297.957	12457.7	7931.05	9732.13	12074.6	11787.4	10631	16030.3	11437.6	27277.2	22472.2	14465.3	10726.3	27386.7	17632	18550	16278.2	31356.4	41022.7	58258.4	41755.1	47780.6	16025.9	12376.1
M146T655			0.30314	0.670754	0.0179024	146.092	654.66	11589.8	1470.88	11684.8	12562	8814.8	7720.18	14828.7	9138.92	11781.7	12428.8	13575.7	24114.3	17221.4	11749.1	18189.3	14990.4	14598.3	19520.7	7162.66	10976.5	10451	15512.6	13223.9
M1055T914_5			0.127522	1.25331	0.0179418	1055.03	913.575	1092.38	1024.2	1303.2	1149.48	818.719	1602.5	1153.17	1211.53	1135.23	765.024	774.463	757.716	942.766	972.261	736.909	815.244	1198.93	995.22	829.712	957.312	1068.81	668.198	1000.72
M877T223			1.3688	1.36071	0.0180409	876.536	222.649	47209	66623.8	84374.1	59034.3	64837.2	67722.3	69335.3	56838	65059.2	63292.8	45145.7	51833	30752.1	36468.7	44186.6	33525.1	44476.7	87257.9	70218.3	29659.2	83685.8	79444.8	72049.4
M669T809			0.375794	1.31465	0.0181356	669.09	809.01	5967.04	5120.62	4954.71	5784.82	10132.8	4863.02	6509.96	5774.31	5559.19	7207.64	5992.05	5569.19	5180.86	3448.8	4917.21	4227.31	4029.01	5711.54	4418.57	3570.69	3819.09	4118	3062.92
M285T673			0.244059	1.36728	0.0182733	284.972	672.902	2368.43	2597.5	2029.76	4548.72	2846.25	2653.32	3056.1	2297.69	2970.94	2387.41	2235.73	2137.34	1279.2	1426.28	2373.36	1877.59	2731.66	2627.64	2491.33	1120.05	1897.38	1450.5	2265.6
M291T66			0.155464	0.783402	0.0184197	291.287	65.631	2362.7	1790.34	2393.64	1449.38	1770.21	2484.91	1920.67	2390.64	1988.01	2134.8	2163.42	1618.08	2880.11	3260.86	3820.02	2281.15	2758	2534.64	2383.19	2705	2828.94	2394.21	3468.27
M262T687_2			0.219538	1.42646	0.0185025	262.165	686.916	897.022	2049.46	2150.34	1644.79	933.18	1896.47	1407.17	1603.2	2005.25	1876.71	1116.15	1933.87	1023.59	1724	765.744	997.479	1012.83	1123.67	1243.28	600.96	1439.11	1257.51	1832.28
M337T81_1			0.794731	1.35048	0.0185818	337.237	80.644	12018.2	25636.5	22536.6	22396.8	19096.4	18788.1	18679.5	19525.6	18643.5	21488.6	20215.1	18749.4	13104.9	16746.8	20923.2	19465.1	7980.49	10433.9	12594	7001.22	18647.5	18258.1	14298.8
M733T70			0.660686	1.36878	0.0186869	732.517	70.2285	14662.8	18907.3	20274.5	16259.2	18221.3	14049.4	17882.2	15127.1	12084.1	20492.9	22614.7	13423.5	11083.7	12326.2	11659.7	17595.4	6117.67	10031.8	9751.4	8104.05	14264	13963.5	14130.4
M447T826			0.328144	1.44675	0.0187115	447.067	825.925	3074.93	4134.31	4128.73	5031.98	2087.16	2951.43	3593.75	3093.87	4111.5	5771.82	3126.92	4439.56	3511.81	2760.39	2944.41	1702.47	1621.86	2710.86	1969.09	1464.24	3648.06	2630.49	2898.21
M580T727			0.408882	0.689252	0.0188608	580.158	726.694	6492.39	3649.55	3358.4	4536.54	5563.2	5635.13	4264.31	4714.95	4357.16	5120.19	7108.14	6124.47	6725.56	3962.51	9191.84	7542.31	9164.05	2957.1	5449.31	10968.3	5357.91	5770	7629.25
M1057T619			0.19981	1.32202	0.0188749	1056.55	619.237	991.213	1545.45	1627.54	2278.24	1689.7	1702.02	1436.72	1607.61	1433.52	1054.02	769.124	1356.34	1014.34	1379.97	1596.89	1378.76	1049.75	1066.57	1289.31	722.088	1368.53	963.074	798.657
M681T619			0.269957	1.09545	0.0190349	680.653	619.436	4285.46	4226.41	4680.07	5218.57	4406.99	4300.08	4231.54	4377.05	4680.8	3781.49	4247.68	4093.63	4358.27	4199.3	4140.2	3923.62	4063.46	3955.05	4037.04	3320.1	4312.39	3698.99	3854.67
M485T58			0.94685	1.5852	0.0191231	485.288	57.95	28137.1	79762.7	52079.8	39688.5	40040.8	47567.7	22878.8	40916.4	24312.2	26506.7	26056.1	18176.9	28071.4	21846	33519.9	35996.6	16130.3	24904	22832.7	25992.5	29619.8	33384	31435.1
M965T619			0.357319	1.28704	0.0191698	964.656	619.132	3257.44	5511.46	5420.05	7171.26	5259.44	4680.47	4546.72	4339.84	4396.82	3814.95	3759.88	3971.77	3914.78	3628.14	5113.23	4130.31	3173.11	3890.17	3959.13	2063.96	4123.93	2880.7	2990.08
M204T702			0.762264	1.23399	0.0192367	204.098	701.8	17100.4	27445.3	25260.8	30334.9	19698.6	23002.3	26195.9	30140.3	29960.5	29638.3	23129.7	23152.1	20209.2	25358	13452.2	20268.4	18647	24903.1	23795.5	16793.3	22943.1	20914.8	18951.2
M1154T1027			0.234039	1.27399	0.0192383	1153.9	1026.9	1542.09	2266.35	1989.83	2525.04	1592.85	2185.57	2118.49	2018.21	2789.95	1386.2	1873.06	1995.21	1649.22	1894.6	1565.5	1328.48	1169.36	1772.4	1680.06	1096.26	1659.04	1696.62	1511.91
M268T597			0.67266	1.95067	0.0192597	268.052	597.237	26098.9	8420.9	7248.5	12064.2	24311.2	5965.4	9723.68	11887.6	14582.3	15504.8	5838.77	15617.7	4780.14	6463.25	13500.9	6634.08	1655.87	7594.8	4865.1	2670.22	10181.4	7648.06	9535.38
M690T619			0.224517	1.36424	0.0193121	689.703	619.445	1338.91	2422.4	2649.24	3584.07	1995.86	2244.51	2112.56	1442.29	1770.06	2351.57	1705.68	1697.52	1789.46	1598.96	1885.17	1837.58	1580.34	1483.25	1721.86	761.472	1546.77	1191.81	1016.5
M230T597			0.682362	2.19622	0.0194045	230.096	597.192	33304.8	8865.55	7373.15	11285.6	29122.2	6315.68	10258.9	12425.2	15174.3	17701.7	5490.99	16277.2	4571.46	6550.72	13076.8	6711.31	1849.33	6869.77	4566.99	3166.53	10353.1	8905.44	9510.91
M139T267			1.67567	1.55438	0.0194226	139.05	267.045	65059.2	179575	139239	115527	139017	110498	97674.6	113104	35942.6	111112	38214	96411.5	49967.8	67739.9	109067	93016.1	23222.5	83467.4	60035.4	90878.5	85513.2	92826	81527.9
M921T620_2			0.170701	1.4476	0.0194842	920.672	619.646	611.274	1285.08	1204.25	1838.52	960.758	975.753	769.56	822.042	1001.72	1205.16	814.265	845.734	845.325	912.908	1029.12	519.578	568.998	697.706	844.688	295.349	747.745	628.885	588.147
M1162T1027_1			0.740822	1.33047	0.019561	1161.91	1027.44	14433	18846.8	18205.1	20880.7	12163.2	20150.2	18986.8	19310.8	26026.1	11477	16939.3	19115	13079.2	14278.8	13797.9	11348.2	8039.3	15541.8	14613.7	8898.32	14691.4	13876.5	11164.7
M428T671			0.153583	1.38224	0.0195762	427.95	670.877	668.812	895.07	1333.47	1803.47	633.372	952.415	919.573	1178.29	1210.85	993.55	830.506	797.461	793.32	792.842	895.902	838.183	819.243	739.846	643.729	509.62	957.876	575.518	657.493
M481T71			0.47856	1.63986	0.0196466	481.345	70.978	15768	16489.5	7272.5	14246.8	18718.8	6459.93	6818.17	8904.74	7364.21	19210.2	5263.18	8161.47	7661.42	11207.7	11583.5	8766.11	6830.04	4368.46	5366.01	4733.19	9950.5	9448.35	11235.8
M502T58			0.703393	1.60191	0.019654	502.313	58.06	14254.2	46199.6	32619.2	27022	20764.4	28708.9	13384.1	20457.7	14399.8	15658.5	14572	12451.5	17490.6	12778.2	18099.8	18591.8	10587.5	11601.1	14881.7	14689.2	21759.1	14318.5	17685.1
M328T430			0.392954	1.53026	0.019683	328.212	429.962	2899.49	7072.87	5528.03	4808.54	5739.98	5087.34	2552.62	4300.97	3104.88	4236.37	4352.42	4863.28	2315.72	3042.31	2361.87	4691.8	1207.91	2637.66	3010.93	1139.28	3727.04	3203.37	3112.3
M300T595			0.540951	1.43888	0.0196835	300.165	594.837	5908.66	8814.45	8885.86	8583.11	4101.24	11735.3	12474.1	10000.3	10797.7	7476.95	6743.77	10656.4	5614.89	5212.99	5993.99	6492.02	3343.15	5735.54	8285.15	3621.36	7150.25	7358.43	7191.53
M236T629			0.165354	0.608416	0.0197304	236.045	629.277	1423.85	1444.37	822.984	1481.43	1042	1017.92	1738.98	1731.31	1047.99	1007.71	750.735	3102.57	1402.18	1419.97	2791.68	3517.58	1598.86	1332.74	1880.22	3173.57	1722.08	2119.6	1949.14
M1155T473			0.144618	0.800024	0.0198602	1155.35	473.2	1540.46	1434.34	1320.82	1190.59	1704.24	1439.21	1397.36	1507.19	1018.1	1271.67	1442.97	1075.3	2093.82	1436.33	1899.1	1678.99	2360.42	1630.03	2076.88	1585.6	1643.66	1122.92	1149.08
M429T619			0.693558	1.13775	0.0198694	428.795	619.186	19128.4	24121.6	24122.6	30377.3	25332.9	24662.3	23280.6	23736.9	23600.5	23376.2	20938.6	22744.3	21206.5	22168.2	24402.7	21827.9	19210.2	21385.5	22849.7	15737.8	22306	19534.9	18535.3
M1161T620			0.185572	1.40632	0.0199172	1160.6	619.635	569.033	1408.67	1671.95	1752.14	1194.96	1220.34	895.817	1222.87	1005.4	1254.66	883.325	922.368	844.389	720.351	1346.43	1155.09	775.39	766.5	896.603	361.698	865.292	461.53	534.689
M727T619			0.154758	1.26267	0.0201558	726.719	619.223	746.645	1085.86	1149.25	1450.48	1139.29	899.014	923.762	1240.24	1146.2	1176.45	793.247	817.74	822.799	914.025	1414.76	835.252	826.574	795.659	803.439	654.327	910.416	694.12	891.588
M821T619_1			0.164741	1.28344	0.0201767	820.696	619.223	923.924	1253.93	1113.02	1567.42	1356.94	997.571	1012.86	1049.01	1049.52	792.643	911.72	953.364	1042.71	849.546	1222.06	994.133	724.133	627.136	810.099	526.881	987.677	642.49	627.742
M709T915			0.493388	1.23295	0.0204305	709.11	915.351	7869.71	9464.96	7939.81	11556.1	10071	6792.36	9503.67	9687.71	9183.48	9570.54	9494.43	8772.62	7825.63	6423.07	6952.9	7380.86	5590.31	9883.87	7550.25	4451.36	8958.13	6249.89	6339.19
M759T73			0.319527	1.25701	0.0204571	759.491	73.049	3943.1	5950.5	4984.26	4494.35	4916.09	2822.39	4946.86	5136.45	5076.75	5031.16	5784.57	3398.24	3894.87	3926.86	3975.47	3577.3	3661.8	3501.11	3654.7	2255.62	3522.87	4236.34	5632.23
M364T606_1			0.218009	1.79976	0.0208788	364.201	606.494	3926.41	2071.11	1524.88	1353.23	5386.29	897.367	2767.63	2335.08	2389.16	2549.15	1736.57	1620.88	827.808	1072.33	2237.59	1126.87	1019.36	1193.11	1090.9	2076.6	1851.22	2357.21	1631.64
M510T339			0.425406	0.569982	0.0209289	510.39	338.586	13276.1	2651.25	3180.18	18076.4	10292.1	5414.34	2465.03	5706.19	4537.02	8985.26	23663.1	9700.27	11171.2	17497.9	15932.4	11722.5	13531.8	8804.62	10822.8	8006.41	7780	7434.53	9180.56
M938T620			0.186766	1.34715	0.0211011	937.618	619.626	1159.9	1479.08	1308.31	2606.24	1776.94	1381.93	1170.64	1359.56	1258.74	1894.15	1220.34	1520.61	1184.61	1230.79	1266.28	1126.77	999.329	1072.52	1139.69	667.26	1127.94	737.535	831.892
M590T298			1.54962	1.41312	0.0211328	590.32	298.134	68039.6	92473.9	81837.6	90610.3	56664.7	65448.2	61765.9	91588.6	42131	57831.2	66048.9	56280.4	66976.1	49637.1	69535.3	35386	22516	74307	33705.8	26901.4	67763.9	64458.3	63338.2
M317T725			0.323948	1.71971	0.0212631	317.161	724.667	3589.59	1984.35	2370.51	6319	3442	3726.16	5899.96	4571.82	7672.87	5459.32	5032.3	3144.56	526.08	2490.57	752.344	2564.13	4577.93	3223.44	2786.28	1090.21	3346.46	4050.08	1528.69
M887T791			0.15688	0.723835	0.0212907	887.445	791.223	1630.48	1173.7	1482.5	1184.68	2104.42	1254.09	1097.37	915.466	1090.77	2637.57	2008.6	1721.79	2403.63	1832.8	1809.42	2649.27	2721.86	1938.27	1335.33	1709.35	1468.25	2076.8	1611.41
M919T619			0.192546	1.38058	0.0213669	918.675	619.308	795.345	1495.41	1322.87	1530.93	1236.99	1215.89	1371.3	718.812	916.556	1265.97	889.066	966.739	957.431	988.739	1378.88	657.508	665.452	1032.39	816.03	245.653	988.929	548.595	518.311
M1074T535_2			0.331475	1.2119	0.0214142	1074.14	534.541	3655.56	5009.23	5580.56	4814.14	4310.77	3731.44	4130.89	3893.85	4936.79	4460.38	3274.66	4662.26	4170.11	3821.9	4546.15	2877.04	2440.3	3896.89	4089.02	2960.21	3702.99	3277.38	3769.22
M693T867			0.943621	1.22036	0.0214876	693.115	867.234	29814.2	36013.9	32093	40353	37433.8	29928.7	35578.5	30068.9	31008.3	35655.5	36244.3	35449.6	31658.3	26617	31029.2	24250.5	19785	32267.9	23316.6	16306.4	25005.8	23563.2	26002.6
M1101T620			0.235856	1.34209	0.0214893	1100.59	619.626	1164.24	2543.1	2229.49	3389.4	2285.69	1985.18	1964.58	1934.22	1836.16	2211.91	1503.71	1820.55	1905.54	1645.23	2252.41	1526.24	1403.53	1436	1793.71	765.629	1565.07	940.165	826.818
M727T620			0.236466	1.68618	0.021504	726.795	619.678	719.059	2093.52	2125.92	4298.27	2033.13	1599.82	1816.17	1710.57	1181.38	1977.91	1004.88	1624.26	942.17	1242.88	1692.83	1320.19	888.517	1006.91	1334.73	540.304	1014.42	472.893	656.483
M717T74			0.375267	1.22333	0.0215198	717.481	74.425	5520.44	7284.15	6021.25	5545.9	6163.86	5343.63	5943.66	5162.51	5574.84	6743.52	5690.59	5914.45	4092.18	5873.86	5793.55	5904.5	4088.94	3612.3	4922.74	2584.31	4481.16	3723.17	5461.9
M887T619_2			0.176652	1.39663	0.0215239	886.648	619.336	668.429	1276.87	1502.68	2377.87	1610.48	1379.24	1423.59	1121.55	1044.62	1161.45	1036.52	971.337	1165.19	873.653	1128.99	1130.83	998.165	905.766	976.43	527.061	965.775	703.816	495.66
M941T535_2			0.226358	1.24152	0.0215441	941.111	534.67	1156.96	1921.65	2402.23	1820.51	2045.65	2006.65	1994.54	1557.55	2213.4	1907.88	1531.02	1996.31	1790.99	1347.52	1881.56	1421.46	1129.73	1699.11	1480.77	1047.16	1925.24	1529.78	1439.31
M738T619			0.228206	1.4433	0.0216474	737.7	619.303	878.089	2224.22	2036.59	3516.04	2001.05	1563.81	1886.48	1722.51	1632.37	2206.63	1400.65	1558.44	1330.24	1409.05	1964.66	1383.36	1211.52	1226.95	1581.81	560.314	938.362	825.307	661.67
M371T53			0.243755	0.777962	0.0217524	371.101	53.446	6359.66	4045.95	6751.2	6707.1	4864	4597.17	3635.56	5053.19	7172.42	3772.99	5358.24	5197.5	7990.18	6093.4	7234.12	9178.21	5354.13	6901.27	6590.05	8177.2	17859.8	23747.4	25989.7
M364T819			1.69784	1.28035	0.0217738	364.065	818.682	91496.5	112922	92379.8	132450	122162	92015.9	108688	94268.5	107511	121617	125309	111227	102195	78063.6	58480.5	73053.5	53884.7	104394	81514.7	51888.9	93325.8	67320.8	72887.9
M725T619_3			0.275983	1.60931	0.0217754	724.799	619.327	1219.68	2796.16	2747.91	5844.45	2511.1	2645.05	2119.88	2633.66	2359.43	2375.51	1878.94	1899.65	1902.77	1547.2	2568.47	1881.42	1631.72	1618.57	1549.98	455.8	1635.03	815.286	537.818
M617T930_1			0.206816	0.738341	0.0217867	616.848	930.381	2975.32	2804.68	2675.53	3918.01	2587.96	2308.81	1612.54	2568.53	3134.96	3872.61	4347.92	3514.84	6062.81	2672.99	4898.04	2813.18	4345.6	3366.75	3607.11	2915.21	3465.53	2694.35	3112.72
M464T250			2.22685	1.77597	0.0218505	464.282	250.015	150883	70048.2	74864.5	134169	124278	57343.2	89654.8	157017	146540	107714	58937.6	167514	41421.2	24176	45027.5	78494.4	6878.43	109639	82114.3	12223.2	77444	107800	79453.8
M273T491			0.285333	0.603403	0.0219043	273.121	491.303	2714.55	2488.39	3694.37	3449.34	3026.23	2635.46	1952.29	2367.08	2117.87	4546.21	2911.27	2687.68	9210.14	5481.67	4391.34	6094.34	7625.85	3100.98	2613.07	3930.81	3106.25	3354.29	4440.73
M313T59_2			0.845291	1.22433	0.0219518	313.273	59.3725	55578.8	44668.9	43492.4	47209.7	41324	50386.3	40922.4	41673.2	40445.7	39865.2	55289.8	41411.7	31251.7	37806.9	32672.6	42643.6	29398.2	22137.8	34547.5	36767.6	45176.8	49952	48901.4
M610T54_2			0.342752	1.30613	0.0219574	610.453	53.5	3151.87	3508.22	4384.41	3645.46	4107.41	3780.99	4033.02	4285.19	4952.63	4140.86	3465.16	5053.55	4008.25	2568.83	2875.44	3228.97	1161.61	2313.87	3583.85	2357.79	3318.69	3622.52	4692.27
M362T719			2.17865	1.56705	0.0219578	362.155	719.004	85746.9	129861	147808	265233	81395.3	256304	134417	138260	139080	194133	132702	129895	98345.1	107929	119393	90416.9	34632.5	120778	122708	46513	110569	87617.9	83818.5
M643T77			0.387106	1.29982	0.0222136	643.468	76.784	7522.49	11291.2	6992.34	8604.99	8030.77	6931.11	9757.21	6164.9	8374.17	8356.6	11128.3	6686.38	6862.51	4909.1	5697.87	6665.94	5968.36	4464.98	5605.18	5116.74	8176.75	7121.02	6564.52
M786T86_1			0.817236	0.791333	0.022239	785.584	86.1915	49365.4	33802.7	41116.9	46185.7	33369.9	44019.7	35505.5	39158.8	61732.3	46368.6	53866.2	39694.4	68942.8	48413	46299.5	61939.1	68722.4	40645.6	67436.5	48217.8	59855.8	55198.2	52738
M1051T914_7			0.214215	1.24098	0.022297	1051.13	914.227	2233.71	2730.93	2891.15	2746.37	1803.06	2298.4	1892.82	2103.19	2692.26	1721.88	1787.75	1868.43	1810.6	1621.23	2102.92	1281.73	2222.07	2467.08	2072.9	1390.74	2029.85	1544.59	1861.87
M1018T535_1			1.13365	1.16467	0.0224163	1018.15	534.524	52713.6	63840.2	67369	59760.7	56838.1	60766.9	60680.8	50286.6	70067.5	52123	56167.5	68979.1	54881.1	49211.6	54248.3	43129	43277.7	49123	51647.4	39734.1	51898.1	42760.6	45854.9
M220T565			0.0859603	0.627831	0.0224608	220.07	565.42	624.971	872.284	964.608	616.902	1028.74	992.39	848.095	817.89	729.828	1393.26	1215.6	1097.58	1988.78	2294.03	2134.24	2010.57	846.08	816.327	587.592	1167.44	1067.66	1093.59	935.83
M1001T535			0.73716	1.18958	0.0224647	1001.12	534.545	20118.1	27733.3	23340.3	24297.6	21484.9	22843.6	23878	20670.1	28783.5	25694.9	21541	27463.6	22568.8	18778.9	22760.2	15173.1	16446.2	21444.6	19421.3	15182.1	23197.7	18014.6	19140.3
M329T57			0.854268	1.38837	0.0224797	329.246	57.385	20088.7	28001	24319.5	27809.7	20209.3	21911.2	45234.6	23360.3	30348.5	27926.4	27876.6	30401.2	22172.7	18118.6	19255.5	20308.4	12044.7	13693	16517.4	13514.9	20717.2	20843.5	25874.7
M562T55			0.365993	1.52149	0.0226853	562.449	54.769	3415.71	6280.23	4126.74	3640.78	4507.18	3644.06	5614.8	7733.71	9669.24	4051.56	4821.14	3489.51	2900.22	3986.07	4844.93	3763.88	2374.6	3242.47	1755.08	3448.68	5624.4	6593.94	5817.32
M314T448			0.427165	1.53943	0.0227071	314.117	447.574	4920	4647.94	4792.28	6746.29	12230.3	6316.24	11199.9	7453.38	4213.3	7327.11	2789.82	5761.4	3752.02	4988.14	3384.89	6356.99	2642.5	6686.97	4123.64	4885.49	7009.87	6176.19	8037.34
M469T643			0.995849	0.80305	0.0227817	469.096	643.269	61942.2	64777.8	70246.3	73069	77537.7	72795.5	20159.4	67553.6	60493.1	86569.3	71616	74157.3	81693.2	66992.2	85691.1	96296.1	79331.3	79669.2	80960.1	99413.2	75201.3	68636.5	73917.1
M443T58			0.854516	5.79059	0.02292	443.172	58.274	60478.7	35342.5	13283.6	11526.8	89304	8369.78	7855.75	16392.9	12301.5	9359.63	12037.9	9546.46	3033.09	2808.08	1615.05	3668.71	3256.55	2910.01	3449.16	3303.34	14780	15783.1	14793.6
M476T943			0.54433	0.648637	0.0230274	476.172	942.944	10035.5	5483.11	6142.53	6431.57	12100.7	6183.93	4484.05	7518.77	2792.06	8367.62	7580.57	5987.77	12099.5	8189.91	9726.82	11205.4	19256.1	7796.77	10386.8	14979.6	8158.38	8966.82	10197.6
M235T491			0.87744	0.481682	0.0230458	235.165	491.461	12727.1	12023	17090.2	19098	14549.5	14084.5	7739.29	11077.1	10701	27486	16314.4	12080.9	71026.9	37506.3	25366.8	40483.9	49783.5	13345.7	13265.3	25125.6	18930.3	22379.6	24882.1
M616T930			0.263945	0.722738	0.0231098	616.346	930.082	4736.63	4455.91	3685	4476.54	3408.02	3871.16	2218.95	3940.12	4509.07	6262.73	7539.36	5494.29	8512.92	3801.42	7690.08	3424.11	6489.78	5438.77	4628.23	4490.32	5311.17	4701.56	4878.24
M422T770			0.491877	1.5528	0.0231188	422.126	770.101	5407.82	5846.82	7636.95	10777.2	13383.5	5302.52	10177	7174.64	5735.58	11792.8	9773.89	5440.08	5837.26	3051.14	4793.02	5864.91	3326.39	8593.07	4307.08	2616.3	5194.85	4879.19	4434.1
M795T211			1.66117	1.35648	0.023157	794.566	210.983	141617	269322	168303	122989	179442	291192	240689	181772	144672	152641	113669	143056	124290	144219	127800	139511	123310	128260	143523	207619	166749	259990	168910
M438T82			0.212563	0.602536	0.0232343	438.356	82.064	2860.05	1781.08	2442.03	2548.41	3765.51	2244.77	1811.23	2938.95	2232.3	1442.57	2549.83	1456.4	6139.78	2948.36	4163.88	5650.77	6165.33	2824.89	6224.13	1819.3	3172.47	2948.9	3497.24
M720T619			0.157178	1.42417	0.0233706	719.714	619.445	741.84	1244	1019.49	1649.54	1090.9	573.024	792.857	1078.56	733.216	1186.85	947.684	948.327	840.73	551.241	991.339	595.822	691.857	534.603	683.545	313.932	612.207	378.553	477.538
M466T75			0.424524	1.27396	0.0233735	466.242	75.324	7287.07	7618.92	5553.45	6982.45	6633.43	5544.4	9037.95	6405.52	6835.95	7340.16	7080.07	5744.64	4939.15	4692.15	4351.4	8361.76	4186.83	5706.31	6498.44	2789.04	6121.24	5908.82	6430.18
M415T63_1			0.248623	1.30611	0.023473	414.905	62.515	4829.49	3939.54	2345.73	5496.09	4382.68	4287.26	4123.12	4879.18	4424.68	4977.72	3698.67	1911.93	2952.95	4346.13	4698.4	4474.18	3880.07	2337.54	2552.08	2595.06	5919.07	6906.21	5168.75
M460T62			1.38536	1.44834	0.023521	460.267	62.208	105925	145522	81456.6	202969	209670	204328	127653	96712.5	121346	159838	78616.4	80322.6	119028	73115.3	106840	170174	134330	83632.6	62007.5	96823	136246	138836	132269
M576T54_2			0.501183	1.62028	0.0236448	576.462	53.671	5914.39	10872.2	6555.23	3042.91	5762.33	2073.49	9012.57	10218.8	10167.1	5753.33	5333.99	6983.14	4204.69	4498.43	4687.37	5133.72	2987.84	4253.75	3295.88	1436.22	7592.9	7442.5	6833.02
M700T535			0.301809	1.14373	0.0236894	699.583	534.524	5160.65	5535.3	4939.09	5129.05	4066.4	4481.02	5041.62	4394.07	4924.24	4494.75	5061.61	4373.35	4415.88	3548.35	4815.05	3681.08	3276.44	5065.2	3890.8	3985.35	4406.11	3078.48	4210.97
M257T66			0.276305	0.579979	0.023769	256.85	65.948	2134.78	2455.55	1903.1	2176.61	2394.38	1863.79	2990.95	1322.06	980.353	1754.47	5535.48	3103.01	3183.93	3850.69	2926.73	793.241	7023.93	2741.72	3445.96	1838.01	1911.83	2023.23	1794.98
M280T619			0.115077	0.646007	0.0238395	280.046	619.163	2083.18	3495.89	2518.17	3952.81	3969.33	2496.02	4808.76	5021.91	2591.93	4917.02	2459.82	6610.73	4389.57	6694.7	8501.31	6704.34	3611.92	8964.65	4418.55	3146.88	4276.68	3704.82	3649.25
M849T620			0.304772	1.11809	0.0238512	848.575	619.755	4222.42	5732.51	4582.92	5303.02	4693.98	4450.65	4873.06	4844.58	4753.81	4715.72	4366.55	4412.03	3762.15	4239.97	5038.27	4527.47	3584.81	4874.95	4572.83	3705.6	4424.26	3930	3724.24
M428T279			0.24003	0.501226	0.0239322	428.372	279.387	19989.1	24351.2	56905.4	28701.1	76704.3	15856.4	12001	22712.6	27631	23121.6	19846	39446.1	52691.3	99783.9	89108	86874.2	24890.8	84746.2	98321.8	18732.2	93028.3	39968.2	38084.2
M414T296			0.34174	0.45249	0.0240134	414.357	295.51	7143.82	6782.53	5804.16	3967.59	12228.9	7014.28	2021.25	4324.08	2252.14	6954.25	2051.49	10694.9	4933.58	24324.9	28176.9	17443.2	4296.94	14236.2	9005.1	14105.7	10411.9	10083	10402.9
M867T619_2			0.318828	1.27091	0.0240181	866.681	619.163	2648.84	4696.59	4120.75	6318.74	4301.39	4069.21	4039.79	3981.85	3573.39	3802.63	3450.03	3541.89	3464.43	3159.2	4388.85	3456.42	2860.48	3077.41	3493.08	1803.68	3407.54	2451.23	2430.18
M739T619			0.270166	1.31711	0.0240749	738.689	619.331	1244.1	2837.26	2310.04	3448.3	3239.88	2716.02	2400.41	2218.8	2697.82	2941.23	2418.24	2242.6	2018.94	1647.88	2591.9	2477.76	1302.28	2082.16	1988.54	1010.8	2474.3	956.195	1879.48
M535T35			0.175662	1.68129	0.0240819	534.997	35.094	1974.24	1250.29	1251.88	989.976	2403.69	1151.53	656.273	1071.41	601.048	855.203	242.563	604.77	801.194	687.683	1154.42	795.226	589.083	1114.73	872.645	397.298	1235.35	1062.81	1056.98
M137T299_1			0.938161	1.17297	0.0241062	136.621	299.251	41640.4	39515.9	44698.7	43396.5	41615.8	39343	47168.9	43569.8	37625.1	46522.3	36135.2	38427.2	36172.6	39380.8	41668.4	45212.9	20728.7	28714.9	43742.2	32226.6	36362.4	20167.5	40762
M196T79			0.264337	1.26183	0.0241485	196.097	78.716	3202.43	4400.17	3973.34	3763.56	3521.53	4147.92	3938.07	3372.15	4558.42	4967.94	3088.26	4174.17	3906	3476.04	3967.85	2227.05	3104.92	1317.31	3787.38	2528.48	3303.14	3798.07	4383.94
M243T835			1.23417	1.38345	0.0243611	243.074	835.471	60966.1	82847.1	64543.5	70416	55600.4	57961	54413.5	35430.9	72661.5	65769.5	66230.9	56229.7	59916.6	16706.7	62103.3	18676.9	34604.4	57379	40976.7	35771.1	24264.1	48355.5	26797.6
M469T619			0.348151	1.33751	0.0245744	468.73	619.252	9471.04	11221.5	11022.4	6626.63	11342.4	11065	11143.7	6616.71	4977.28	5885.62	4941.09	6614.86	5779.96	7262.46	7912.36	6740.37	6392.96	5297.28	6449.38	9429.17	6267.27	10520.9	10073.7
M509T59_1			0.328555	1.27882	0.0246585	509.18	58.691	4273.28	4805.86	4451.74	4599.13	3071.49	4272.11	3434.42	4681.18	4210.48	3993.92	4193.19	4432.05	4158.37	3297.99	3145.21	4204.26	2956.57	3122.03	1706.8	1465	3232.97	4317.39	5852.25
M630T76			0.733236	1.21053	0.0246768	630.475	75.8025	37330.3	27021.6	27662.1	28075.8	35533.6	43396.1	30632	27329.6	29685.7	24899.2	31554.1	23322.7	24246.9	31474.3	20590.9	23813.7	25927	29455.8	25590.7	21403.8	30430.5	27518	26954.8
M315T63_2			0.387467	1.68343	0.024777	315.29	62.62	2562.29	4129.77	4746.01	5769.12	6787.9	4370.8	4121.12	6148.44	4721.04	5556.31	8671.76	2655.76	2400.26	2549.58	1520.54	1082.9	1104.12	3736.64	3863.22	1470.59	4074.48	4736.92	2751.91
M876T535			1.47213	1.16653	0.024827	876.108	534.506	87871.7	104389	109276	97266.8	86384.5	94699.8	97878.9	85100.7	112343	83186.7	86100.6	113645	88315.3	81567.6	89836.3	71026.2	67879.8	82450.7	78719.6	62038.8	91639	70206.4	74225.3
M361T383			0.270126	1.22058	0.0248554	361.074	382.551	4311.85	3600.01	5050.37	3163.25	2592.38	2904.72	3794.74	4205.97	3540.34	4235.07	3495.21	2715.67	3385.22	3099.99	3332.15	3220.15	1975.68	2994.94	3530.69	2890.31	4397.69	5693.15	4126.02
M267T351			0.200589	0.706265	0.0248598	267.173	351.196	2051.52	3317.6	2371.83	2728.92	2007.9	3265.96	2761	3085.44	2272.73	2679.3	5442.55	2827.07	6072.96	4812.5	1949.37	2937.05	2554.6	3930.83	2990.63	4063.49	2999.27	3055.28	3050.04
M230T702			0.258415	1.30872	0.024868	230.102	701.927	5230.39	5007.83	5555.11	5631.74	4404.2	3185.87	3195.08	3298.94	5680.79	6486.5	3750.96	2650.43	3773.34	4502.41	2946.24	3155.52	3847.23	5079.34	2475.14	4249.21	3416.49	3678.25	4574.4
M786T245			0.946175	0.81895	0.024884	785.585	245.492	78871.6	59174.9	69297.7	71625.7	49703.4	70418.1	52342.1	65379.3	89031.3	72534.4	74584.8	58506.9	98224.2	75472.8	68622.6	97304.8	102938	87771.9	95164.4	69760.9	84378.7	78913.9	83588.9
M600T376			0.130879	1.12517	0.0249687	599.547	376.362	903.076	1033.76	1060.4	1289.96	1001.1	1221.95	956.139	984.528	1077.91	1088.03	1031.34	818.989	877.789	1099.06	996.365	943.138	825.024	930.272	1044.49	869.342	954.702	917.508	847.972
M371T620			0.482039	0.796878	0.0252315	370.754	619.748	11195	11829.3	10483	12489.6	11463.4	10882.6	11917.4	13258	10732.8	11294.6	11838	12607.9	11684.9	12600.8	20579.4	11690.4	19888.1	11747.3	13414.8	18946.5	11053	20215.6	11370
M837T620			0.205387	1.46128	0.0254132	836.668	619.843	706.609	1939.79	2110.49	2254.68	1366.86	1001.5	1423.62	1497.39	1174.52	1076.87	1262.45	1364.09	1036.63	823.532	1463.76	1007.96	940.906	752.526	919.492	387.246	903.425	387.903	788.68
M586T474			0.098245	0.763824	0.0254317	586.167	473.801	671.361	599.101	693.307	632.72	912.852	411.544	686.5	520.465	401.101	708.467	634.33	677.472	1164.44	426.007	878.561	925.992	877.082	811.042	906.87	864.248	530.049	330.002	557.589
M693T619			0.237826	1.20702	0.0254431	692.675	619.16	1794.43	2876.67	2676.76	3465.5	2580.11	2840.17	2564.48	3053.96	2874.73	2732.32	2398.4	2450.95	2151.43	2446.04	2937.98	2560.9	2503.87	2104.73	1848.2	1347.01	1767.55	2043.02	2364.87
M690T53			0.474727	1.34242	0.0254577	689.511	52.819	7019.43	11412.7	5725.7	7735.55	6506.84	6910.68	8274.58	7388.36	10823	10127.1	7768.45	8548.73	6475.42	4380.94	8185.58	6220.69	5178.22	6264.93	5799.03	2205.13	7636.17	8336.29	7649.76
M626T534			2.64359	1.1531	0.0255389	626.079	534.489	291722	366123	362453	330111	303360	315036	325608	285860	373024	290782	305493	374588	308183	275651	297364	233952	237672	286400	274829	219229	295703	245539	261075
M627T535_1			0.452708	1.18305	0.0255559	626.58	534.533	8220.88	8897.7	9685.88	8032.86	8023.32	8636.98	7451.26	7002.39	8901.08	8380.61	7657.65	9145.64	7403.01	7010.92	8887.13	5606.85	5185.8	7505.52	7307.21	4645.1	6424.96	6030.77	3767.83
M270T708			0.318525	1.46176	0.0258749	270.155	707.819	2961.14	4109.26	4052.15	5901.82	2542.74	4039.85	4338.63	3021.2	5263.98	4240.48	5113.89	3721.17	3974.78	951.944	2099.83	1675.53	3052.98	2856.26	3033.79	1206.47	3312.58	3387.53	2639.57
M264T458			0.0349117	0.465591	0.0259823	264.126	458.06	1179.18	1125.96	1164.03	671.285	1299.26	981.475	849.152	1328.39	965.293	1473.01	636.001	5087.86	1806.94	5018.35	3111.75	2445.18	875.5	2598.89	1183.31	941.652	1698.67	1355.71	1835.35
M751T535			1.54209	1.16065	0.0261081	751.093	534.506	96849.6	114243	118129	103279	96754.8	103358	102563	94007.9	121714	93931.2	94880.8	123021	94055.9	90009.1	101991	76879.6	74113.3	90982.7	88296.3	65981.9	95905.9	79780.4	86136.1
M331T59			0.499358	1.22246	0.0261868	331.283	59.269	8940.91	11093.1	9149.28	11700.7	11064	14435.9	11589.6	10837.1	13420.7	12188.6	8758.11	12638.8	8384.2	10968.5	10365	11217.3	4812.31	8652.14	8672.6	9129.43	8850.35	10980.2	10680.7
M1149T535			0.26018	1.28829	0.0262482	1149.15	534.507	2062.5	2378.98	2478.42	3034.86	1751.11	2547.47	1879.55	2056.22	2443.41	2532.39	1428.3	2733.05	1733.34	1373.11	2039.85	2189.25	1238	2468.34	1785.78	992.095	2198.47	3070.72	1555.16
M219T488			0.149392	1.26556	0.0262503	219.43	488.158	866.765	1071.88	1025.39	673.344	1248.48	913.379	742.981	776.508	1013.75	808.21	1024.57	952.026	483.307	777.449	758.418	637.442	558.337	816.884	680.977	533.25	872.528	662.168	857.05
M260T726			0.342195	0.71715	0.0262575	260.026	726.27	4580.45	5112.98	995.53	3833.7	5069.48	5385.57	3947.49	3717.23	3056.54	5522.86	2917.48	5390.95	4219.11	5240.88	5823.04	6734.83	8418.67	5005.83	5901.65	7827.6	4005.64	4783.3	5808.76
M665T474			0.110933	0.824701	0.0263147	665.157	473.625	1089.77	953.019	1422.3	988.667	1055.31	835.212	1221.9	862.808	720.042	1212.36	1148.27	1242.74	1449.47	1013.9	1370.32	1343.62	1555.76	1047.11	1394.75	997.888	956.03	911.479	1246.46
M316T39			0.162202	1.37097	0.0264405	316.066	38.7915	1237.17	997.482	843.702	1242.28	1405.77	809.123	771.635	1009.87	1296.97	832.279	574.153	686.966	656.583	769.155	990.695	1454.27	470.663	846.187	546.352	624.627	743.431	854.63	915.553
M651T53_2			0.407852	1.45662	0.02647	651.48	52.812	5857.52	7826.05	6063.03	4822.66	2856.95	3450.23	8763.14	5070.67	9675.53	7513.33	5187.84	4772.13	4625.65	5720.97	3803.33	4861.77	3154.85	5422.34	2399.85	2546.32	6146.94	3841.83	3866.14
M439T759			0.347093	1.2228	0.0265093	439.141	759.085	4188.58	4574.7	4758.69	5504.65	4072.15	4594.26	6597.91	7154.15	4640.51	4579.88	4157.48	5028.53	4389.57	4933.79	3820.64	3790.98	2976.73	4281.17	4472.82	3582.41	5033.74	4018.16	4176.63
M212T382			0.317104	1.31874	0.0265626	212.092	381.954	4260.11	5666.87	4787.44	4514.27	2994.29	4663.97	4482.43	3908.74	3981.49	3501.71	4086.35	4149.42	4705.72	2647.53	2831.36	2136.47	3349.24	2443.46	4682.97	1393.4	3760.08	3745.12	3786.92
M589T53			0.59898	1.36704	0.0266521	589.48	53.482	10267.4	11103	8295.58	8699.05	7600.21	11010.9	13230.2	13702.2	15440.5	10852.6	11813.3	13606.1	7777.05	7530.87	7919.63	8689.11	4042.84	8155.89	6955.57	4123.17	10750.9	10790.7	11965.9
M274T436			0.117288	0.735599	0.0267631	274.165	436.01	1854.21	3082.95	2829.88	2679.68	2194.92	1613.35	1076.56	2526.42	1236.19	2368.31	2893	3249.23	2515.59	3796.91	3138.33	4051.12	1646.18	2638.83	3253.89	1993.77	2301.98	2401.34	2340.52
M297T79			1.18421	1.30103	0.0268192	297.242	78.751	48715.8	54824.8	55756.8	38151.8	34962.3	42889.6	60427	43249.5	68463.2	53875.8	47927	57707.7	49869.1	35748.1	31158.5	41899.6	23721	37485.4	35852.6	23954	43020.3	40673.2	37059.5
M503T823_1			0.219561	0.77402	0.0268555	502.765	822.981	2885.59	2053.09	2905.54	3642.54	2616.23	2711.87	2010.98	3208.73	3999.71	3319.54	4392.41	2813.34	4901.21	2929.93	4177.86	2405.65	4746.64	3739.67	4754.5	3062.63	2986.7	3148.7	3592.38
M227T773			0.809028	1.23119	0.0268925	227.066	772.72	39752.7	35314.6	32904.7	42306.6	51640.4	24082.8	38982.4	34682.5	36052.5	44096.7	42135.1	34372.9	35884.6	26105.9	31870.2	22146.9	31983.8	26826.8	30692.9	26474.7	32934	28858.3	28744.1
M374T71			0.353319	1.28306	0.0269273	374.269	70.818	5584.26	5643.03	5580.04	5564.45	6030.98	4398.81	5851.03	3642.79	4703.71	5219.46	6919.2	3930.73	4497.54	3588.95	4068.78	4846.01	2044.62	3771.59	4403.91	2627	5325.72	7962.2	4343.1
M988T619			0.174827	1.3617	0.0269996	987.599	619.271	855.535	1241.36	1422.37	2000.93	1444.08	1237.41	880.732	1315.5	1024	1669.39	859.261	945.853	1165.78	1089.12	1588.01	721.738	904.04	863.479	989.743	486.926	881.1	924.534	762.918
M753T217			2.78451	1.2538	0.0270484	752.52	217.42	310232	304459	290449	309005	276512	225549	349445	444427	396757	322267	246684	313248	245493	233952	336062	286477	285935	232231	276874	118496	282354	288742	277452
M582T77			0.239738	1.28809	0.0271335	582.47	77.2555	3326.93	5180.23	4690.28	2712.93	3301.33	4589.58	3707.36	3799.62	3143.14	4560.75	2578.7	3719.14	2356.09	2040.71	3196.07	3925.42	2333.96	2442.93	3196.09	4497.81	3607.03	2841.32	3734.13
M143T254			0.298335	1.66088	0.02725	143.081	254.334	3181.97	4038.27	6336.83	10091.6	3019.17	7017.85	3437.77	1481.3	6668.56	7938.86	4028.89	1736.68	2986.73	3646.99	3212.42	4036.41	3100.26	3849.44	2555.9	2884.78	2987.49	3614.09	3838.64
M409T60_2			0.66605	1.57138	0.0273834	409.294	59.692	12069.1	20366.4	8579.32	12171.7	11775	12324.2	19642.1	17136.6	17399.7	16380	10221.2	20836.4	6490.24	6830.97	18107.6	10523.2	3112.28	2876.11	6774.65	8312.78	8549.74	14260.1	10195
M567T35			0.139918	1.47435	0.0274074	566.961	35.047	913.783	877.895	610.354	758.744	1328.54	712.706	548.452	837.266	369.629	698.14	172.909	585.648	455.434	512.064	763.844	613.892	375.654	591.397	814.815	306.798	824.533	628.497	640.932
M827T202			2.34718	1.33481	0.0274432	826.534	202.275	262675	278760	280189	345916	171879	218298	260277	212685	197807	274848	174741	139331	232537	233943	196414	313659	199339	162911	153375	69174.3	261299	244584	156284
M672T53_2			0.30721	0.825267	0.0274714	672.429	52.849	4695.15	3992.51	4364.24	5265.42	6330.87	5803.87	3967.96	4949.56	5202.73	4929.4	5726.35	4505.88	5646.51	4303.4	6567.74	5273.75	6814.13	5959.81	7285.03	7900.1	5532.32	4630.44	5399.17
M355T345_2			0.433167	1.87057	0.027488	355.262	345.009	5369.11	2867.41	4920.76	6258.7	7268.72	3424.01	2718.79	4606.82	3984.91	5956.15	2164.47	2058.1	1688.52	957.88	1788.92	6656.23	439.711	7551.2	1327.44	694.242	4218.14	4637.67	3573.09
M590T54			0.529345	1.40506	0.027549	590.482	54.0855	7011.44	8518.34	6806.84	5209.93	5823.06	7292.02	9081.28	9216.71	11610	6360.54	6642.13	9607.99	5513.79	6912.84	4725.9	6625.48	1895.89	4963.57	5281.71	2583.01	8335.08	8280.17	6841.99
M407T554			0.902895	1.48456	0.02763	407.239	554.45	13265.2	29686.1	35340.2	35540	35975.9	29094.8	21651.8	24871.3	18311.7	44469.6	14693	27882.3	9122.89	22663.2	23185.9	27491.1	7269.34	18621.8	29826.2	13380.6	24503.6	21588.4	21040.2
M762T219			0.898815	0.797403	0.0277409	761.584	218.766	74019.3	45514.7	43182.8	66108.6	35303.8	56989.9	44010.8	41809.6	78787	51473.2	81843.2	52022.2	77844.1	62706.4	71478.7	55939	79453.3	65816.3	68547.4	58036	70478	68270.3	169765
M449T58			0.49226	0.815646	0.0279054	449.347	57.564	14059.4	16843.1	12872.2	9546.91	13694.8	18054	16576.9	13465.1	11791.6	21638.2	23120.9	14527.4	17015.2	18134.8	16847.9	17164.9	20324.9	15140.4	21790.9	18048.9	17067	17270.4	15744.7
M1013T721			0.703932	1.68292	0.0279735	1013.31	721.459	5746.25	12660.8	12550.6	12535.4	3065	9722.66	12363.4	13656.6	13868.9	5456.43	5396.4	11560.9	7098.36	6884.56	5858.87	3456.59	865.841	11014.8	7933.18	317.166	7100.19	6762.68	5935.3
M1170T914_1			0.18027	1.26793	0.0279751	1169.59	914.065	1508.36	1902.01	2333.31	2092.23	1505.7	1669.56	1465.2	1370.45	1841.54	1210.64	1255.84	1351.26	1556.42	1170.98	1325.07	771.11	1748.3	1644.18	1595	909.906	1334.46	1157.31	1502.98
M613T619			0.342279	1.26801	0.0280068	612.688	619.132	8301.26	9839.51	8062.95	9474.08	8939.03	9158.04	7125.29	9694.64	9064.85	9033.78	8752.13	2027.19	5584.94	9357	8094.54	9360.79	7769.43	7572.46	4515.96	6912.35	8890.14	8002.37	8099.57
M618T529			0.0691307	0.452687	0.0281509	618.382	529.25	845.444	780.946	563.362	840.581	2173.37	482.204	596.981	606.796	481.839	949.473	653.44	3283.44	651.479	3069	2976.92	3613.56	649.38	1379.61	950.521	1153.98	1303.08	1360.74	1452.74
M740T619			0.255928	1.27426	0.0281721	739.681	619.163	2017.99	2963.68	2950.45	4202.61	2784.21	2694.99	2162.41	2567.98	2537.3	2621.06	2412.2	2179.4	2400.63	2096.62	2967.14	2164.87	2146.17	2299.61	1995.49	921.158	1913.49	721.037	1294.52
M235T77			0.525727	1.90978	0.0281746	235.169	77.044	15674.3	11380	12451.6	12752.3	13121.8	12097.5	2242.06	13262.4	23621.8	2217.55	1783.78	2124.61	2116.1	14142.4	9917.5	5885.86	4714.45	4559.7	11456.9	5516.03	8527.2	10175	12740.1
M1000T1021_1			0.833881	1.27989	0.0285264	999.854	1020.52	16544.2	25813.8	24318.8	21215.5	16612.9	21712.2	23104.1	23836.2	24799.6	16027.4	21846.9	24233.9	17824.7	17539.7	16646.1	12822.1	9792.48	19772.5	18047.1	8664.87	18445.5	16465.1	14174.7
M651T53_1			0.580526	1.37839	0.0285772	650.531	52.8435	10489.8	7589.76	10618.2	8358.89	6399.41	10973.4	11739.6	10227.5	13366.4	7970.86	7740.22	13205	8793.09	6912.71	5256.4	8255.99	3332.03	7212.83	6798.17	3397.92	7715.41	9922.15	4937.8
M346T634			0.18917	1.34803	0.0286739	345.9	634.044	1060.9	1810.56	1371.93	1911.8	1305.62	826.375	1097.29	1796.24	1616.04	1493.38	1188.21	1363.64	438.972	1356.08	1509.04	814.46	1007.89	1005.74	1198.9	717.792	1242.92	1296.63	1005.11
M856T619			0.184354	1.4441	0.0287232	855.645	619.132	641.341	1184.55	1408.57	2305.06	1074	986.281	1245.12	1131.3	936.643	1393.22	971.945	800.823	807.525	1071.76	1253.02	816.557	610.823	898.654	930.434	360.06	872.961	471.904	490.527
M1062T322			1.07096	1.56843	0.0290467	1061.65	321.533	40509.2	54465.6	34183.8	19009.2	32255.2	30477.7	32981.1	31618.2	50268.4	15412.1	34189	34351.9	31705.5	11708.5	16065.1	35760.6	7474.13	21646.3	13657.2	10971.2	15938	13417.2	23342.7
M456T75			0.704869	1.4062	0.0291751	456.276	74.704	9341.15	17117.5	14683.5	14277.4	21132.3	13438.6	19383.8	14588.9	16016.6	14243.8	12688.4	20625	9529.18	8151.63	16433.9	7707.22	4224.87	8172.21	14359.7	7781.45	11174.8	11582.4	12615.5
M691T53			0.474529	1.30047	0.0291851	690.522	53.488	6595.26	5490.67	9268.13	6976.94	8452.19	7155.98	9129.52	8782.32	11044.2	8010.62	8980.97	7510.41	7113.91	5505.04	5080.1	6495.18	5920.5	6165.4	7595.35	1845.87	6453.67	8819.73	9149.79
M479T384			0.170439	1.31644	0.029258	479.089	383.976	1205.72	1497.34	1101.7	865.534	1703.94	1109.73	1382.29	954.205	851.698	1606.96	925.742	790.743	915.386	1222	1130.54	1193.37	446.25	928	1112.38	663.071	1425.52	853.766	808.68
M663T619			0.210113	1.14992	0.0293213	662.666	619.101	2588.93	3059.23	3124.03	3602.14	3278.66	2882.07	2989.22	2116.87	2668.42	2732.71	2508.87	2551.52	2927.35	2732.13	2241.29	2648.52	2535.44	1988.85	2876.27	2245.76	2721.12	2326.23	1820.07
M446T678			0.466591	0.804372	0.0293594	446.151	678.466	13607.1	12189	11591.9	9470.04	15404.6	10296.9	10899.2	11448.8	10100.1	11773.5	12459.3	8335.47	14810.6	12169.1	16539.3	15877.9	20582.9	12741.1	14352.6	17314.6	14049.7	11144.5	13366.4
M649T935			0.855007	1.18048	0.0294021	649.217	935.215	37918	38345.3	42721.3	39505.3	35247.6	31194.4	31860.4	30365.5	28484.3	27711.4	29305	31351.4	28743.6	29109	32223	26091.9	25650.4	31312	37616.4	19456.3	29186.6	28255.7	29802.9
M336T354			0.22479	0.767724	0.0294944	336.07	353.647	1886.53	3647.05	2698.54	2637.82	2651.57	3311.09	4081.77	3078.24	3231.34	2901.61	4786.45	3565.7	4467.87	3293.83	3609.47	3272.64	4310.05	2198.66	6100.81	3634.64	2918.14	2642.64	2382.13
M528T74			0.623927	1.35127	0.0296242	528.307	74.279	14021.3	20687.2	15664	13887.3	20348	15784.3	28459	17233.9	12657.9	12451.8	17453.7	10359	14008.4	15531.2	8164.82	12475.7	11730.8	11776.6	17166.1	8025.38	12468	16389.4	12281.2
M346T582			0.147221	1.20956	0.029627	346.055	582.053	1706.24	1579.66	1564.24	1358.28	1504.73	1590.57	1100.27	1272.31	1297.01	1989	1626.44	1376.3	1489.31	1246.11	776.122	1208.24	1257.38	1026.71	1104.95	1258.53	1354.88	1139.79	1121.3
M851T722			0.728025	1.62422	0.0296807	851.261	721.832	6629.74	13300.5	13657.9	12327	5116.04	9855.84	15023.2	15783.4	15964.1	4985.33	6658.73	12500.1	7205.87	7497.49	7291.92	4242.43	1368.8	11272	10254.8	1060.03	7350.36	6414.36	6114.67
M620T53_2			0.423287	1.36371	0.0296934	620.487	53.446	6098.35	5589.14	6150.99	3279.68	4143.4	4830.03	7791.02	5866.71	7377.95	5351.88	5502.62	6909.97	3749.28	4609.5	4490.8	2287.43	2660.16	4460.21	4593.45	2152.48	4577.21	4693.64	6001.68
M1045T620_1			0.20737	1.15189	0.0297288	1044.53	619.635	2258.62	2680.18	2858.65	3103.07	2886.26	2712.17	2441.04	2096.84	2456.79	2455.53	1883.56	1800.59	2121.88	2603.25	2660.67	2517.06	2344.45	2551.07	2260.61	1784.36	2547.48	2224.78	2404.61
M490T77			0.550406	1.29635	0.0298196	490.272	77.1425	20720.6	15444.7	16656.3	14447.2	15909.9	20434	17946.2	14413.4	14305.2	17278.6	13227.6	13474.4	8801.55	20943.8	11206.3	14021.7	3834.43	14013.6	12643.9	17084.5	12479.7	13363.9	12773
M357T59			0.626532	1.19209	0.0299764	357.299	58.8465	26239.3	19795.5	23133.5	24147.5	17978.3	22172.2	20939.9	19157.3	21767.5	23072	24901.7	20235.5	20267.4	19066.9	15498.7	23689.2	13774.7	13313.9	17468.2	14994	18736.4	17995.1	20922.8
M873T238			1.05989	1.34466	0.0300952	872.577	237.596	35520.1	43933.6	68014	32366.3	33478.1	28961.8	38113.3	35779.8	33115.5	38777.6	25718.7	43292.7	22784.7	29283.2	34138.6	27535.6	23969.5	35354.4	30088.4	16428.8	30849.9	31151.9	34219.4
M719T73			0.448797	1.28992	0.0302614	719.496	73.452	7918.4	9904.13	9432.71	6564.07	7306.06	6756.62	8134.64	6268.67	7218.72	9269.91	9131.36	8159.64	5490.31	8356.87	5963.57	6962.21	2940.59	5246.5	4570.17	4247.41	6629.34	6361.71	7270.09
M305T79			0.564744	1.33541	0.0302769	305.211	79.224	8665.27	16842.8	12081.1	12757.9	15537.9	10140.7	10908.6	12426.7	9148.7	13450.7	7841.98	11013.8	8638.43	6206.32	15673.4	12565.2	6973.18	6662.57	9858.44	5894.33	10950.5	13279.5	11588.4
M317T78			1.04366	1.50451	0.0303102	317.247	77.9615	13893.9	35102.9	27429.5	25027.3	31313	24356.4	34098.5	36824.5	20387.6	21372.6	13270.9	32335.8	13120.7	10632.2	30477.7	29840	12533.2	14343.3	18834	3943.24	22160.7	21213.2	24485.5
M631T384			0.287567	1.35704	0.0303744	631.121	384.053	3064.52	3633.1	2849.09	2117.77	4710.89	2589.89	3336.95	2284.05	2024.64	3537.79	1917.43	2291.1	2159.78	2398.39	2985.19	3288.56	1028.52	2266.57	2510.51	1370.46	3151.88	1789.03	2199.8
M805T85_1			6.34498	1.17411	0.0305937	804.552	85.396	1.31933e+06	1.51015e+06	1.61494e+06	1.6372e+06	1.58234e+06	1.48541e+06	1.79959e+06	1.55362e+06	1.34085e+06	1.45323e+06	1.50213e+06	1.64101e+06	1.10032e+06	1.39839e+06	1.44951e+06	1.29608e+06	983611	1.43745e+06	1.45461e+06	765214	1.55078e+06	1.30184e+06	1.43555e+06
M605T474			0.358903	0.888364	0.0308643	605.145	473.507	11021.4	10175	10394.7	10436.2	11233.3	9539.01	10010.5	10658.2	9478.06	10458.7	10537	8967.68	13207.2	9646.46	11975.9	12581.7	14285.9	11569.9	12797.7	10830	10652.8	9124.35	8585.4
M515T81			0.416187	1.47282	0.0309195	515.313	80.714	13264.7	5278.62	10374.9	10574.9	7922.5	11904.1	7241.61	8250.33	6501.15	14658.4	5795.77	3687.98	6152.87	3292.9	4935.7	10351.7	7228.91	12278.1	6080.67	5356.75	10666.2	9394.65	4775.15
M784T213			2.1837	0.817541	0.0309532	783.569	212.967	375668	336858	322789	319583	350397	402379	458878	339138	353046	340550	322875	317995	453084	578984	442929	466317	394938	384796	413363	627296	638564	380974	487165
M261T65			0.349664	1.29661	0.0309735	261.105	65.3955	7580.98	8624.12	5219.49	7259.42	11312.2	7918.56	9360.6	7590.9	6293.36	6353.98	8360.51	5009.95	4683.98	6640.18	3701.06	3805.94	8315.84	6174.68	6681.36	6408.22	6970.94	6290.68	5304.68
M1161T1027			0.725825	1.30247	0.0312565	1161.41	1027.38	14411.9	18916.5	16998	21065.4	11579.9	19795.8	18792	18192.8	25767.8	11697.1	16508.7	18940.8	12970.9	14618.4	14451.9	11235.2	8170.97	16056	14887.6	8221.55	13860.5	14318.1	10584.1
M1074T535_1			0.351931	1.24337	0.0313496	1073.64	534.537	3528.5	4193.32	4625.66	4739.18	3529.56	4433.42	4037.6	4970.96	5310.7	5072.31	3734.62	5794.55	3691.67	3417.85	3853.5	2842.14	2154.83	4234.35	3429.32	2589.82	4113.36	3992.88	3289.3
M227T460			0.122017	0.665569	0.0314954	227.086	459.986	1024.2	1496.18	540.452	692.1	613.953	1191.5	751.294	616.436	906.537	943.769	2331.61	1549.5	1474.15	1794.9	710.289	1154.96	1536.83	868.498	1041.82	723.792	1443.41	1212.49	1452.26
M624T318			1.00152	0.671923	0.0316376	623.501	318.406	51535.8	85053.8	51924.7	96386.8	57240	37103.3	95999.3	36595.2	65200.5	58119	51198.8	56742.2	118983	129987	56516.1	121787	147269	113070	87613.2	62118.5	51004.6	63377.1	115873
M351T431			0.254361	0.734734	0.0319023	351.184	430.907	5724.56	4721.14	5228.12	3575.98	7989.67	5137.38	6686.27	5466.1	5363.06	3552.06	3618	6419.04	9846.22	6710.16	9815.75	5515.48	10500.6	6513.11	8373.69	5427.66	6666.53	5665.8	6256.04
M236T686			1.27062	1.82045	0.0319428	236.149	686.455	82540.9	53124.5	36591	42135.8	137362	28176.5	47645.7	43613.4	33499.8	69188.4	22629.5	48809.9	22030.5	36765.7	53202	32913.2	14650.6	33107.5	36713.6	14417.9	47215.2	37678.1	42448.4
M711T279			0.426603	1.33877	0.0319625	711.067	279.248	16633.5	19067	21441.3	18485.8	17632.2	17584.2	16999.9	8028.97	19413.6	10760.3	11857.8	5306.61	17435.9	16366.1	11244.8	11554	12925.4	6727.17	15104.9	15506.4	13908.2	16345.2	12493.1
M543T320			2.76894	1.58007	0.031981	543.326	319.806	155641	295071	171750	142146	193882	141462	459267	237297	219848	155210	130422	137750	195561	159497	188829	148126	79925.8	167403	118379	48459.4	164205	156442	153139
M1036T619			0.156303	1.36672	0.0320732	1035.59	619.267	365.227	1145.01	958.112	1399.14	1391.77	946.94	692.173	1134.23	1014.42	944.46	685.488	824.651	762.226	780.622	971.021	636.554	827.512	694.235	875.396	252.873	643.5	430.214	385.468
M671T722			0.750965	1.87351	0.0321045	671.2	721.696	3875.04	16356.9	16893.5	14557.1	2368.24	11017.8	14984.2	15687.1	17310.5	3360.7	6810.05	12933.7	5581.03	7625.4	6652.13	1945.61	829.489	11704.7	7423.15	629.917	5290.95	2775.76	3711.4
M713T54_1			0.371137	1.40592	0.0321889	712.506	53.501	5479.44	6643.72	4334.95	5750.51	3817.84	4381.38	6317.64	5948.11	9494.91	5175.74	6924.41	5773.73	4909.87	2851.05	2119.44	3415.58	4408.98	3549.18	4808.59	2026.8	5138.77	4965.17	5565.44
M527T619			0.53295	1.15729	0.032209	526.771	619.189	10062.3	12973.6	13239	17366.1	13092.7	13195.9	12646.6	12984.7	12828	12960.1	11131.5	12106	11622	11419.9	13873.2	12172.3	10028.7	11695.2	12022.4	7425.54	11025.8	9569.34	10239.9
M501T535_1			2.56633	1.14334	0.0323197	501.065	534.506	293806	362214	356449	326552	290258	323334	325880	279344	377108	286397	310199	372839	297287	283405	297043	238305	240766	270504	282271	224875	292328	249687	261002
M312T270			0.553372	1.6302	0.0323576	312.122	269.734	4304.45	8130.53	12921.8	13321.1	5403.03	7122.77	16043.9	8623.68	12829.7	9845.76	12776.3	3088.04	4934.07	10506.7	7527.22	6554.79	2971.33	6906.8	2753.67	2431.51	7897.11	8368.2	8313.59
M420T59			1.54321	1.38543	0.032597	420.31	58.7795	76989.5	92641.4	71274.3	75306.7	52051.4	66122.7	94053.4	75615.3	96904.3	93501	101082	89943.6	74197.4	55092.1	62196.1	63851	30680.7	37088.8	41762.3	17545.5	71746.2	69910.1	61244.8
M546T409			0.350973	1.3255	0.0326344	546.281	408.784	8594.87	8411.35	6738	4293.85	10307.2	6764.74	5986.92	5661.51	4036.83	5277.94	4527.52	5897.44	5417.49	4632.62	6336.02	5336.48	2854.65	4756.15	4610.49	5478.87	5935.25	6438.49	5460.44
M860T405			0.212568	1.37978	0.0328907	860.34	405.263	1249.17	1813.58	1336.36	1171.86	918.632	1143.34	1345.99	1370.16	1232.89	826.261	709.233	1224.24	1012.13	927.755	894.304	958.855	376.61	1710.55	709.534	469.694	928.993	1022.38	818.888
M649T962			0.603895	1.21284	0.0329195	649.217	961.771	12521.4	15260.4	16158.5	14644.6	9427.44	12645.4	13167.2	13857.2	14015.5	10624.9	13499.5	12475.1	11493.9	12175.2	12755.7	10150.1	6715.1	11422.2	11887.2	6527.51	11586.2	9872.47	10082.7
M378T58_1			0.647907	1.14086	0.0329438	378.267	58.0355	22712.3	30833.4	21607.3	20638.2	26800.6	29041	29983.9	26655	27094.5	29422.2	21980.6	26940.2	24640.6	22939.3	27724	19346	23733.6	21202.3	21612	21976.3	25579.2	23104.7	26685.1
M886T620			0.147973	1.5114	0.0330181	885.653	619.695	443.426	587.797	1043.7	1846.28	893.138	933.929	691.193	774.992	895.364	795.251	594.35	636.074	638.91	596.805	959.227	584	534.503	515.186	539.24	293.63	565.837	419.683	542.358
M388T70			1.97724	1.35309	0.0330498	388.284	70.129	139007	178807	173671	199289	179743	143538	163387	115499	153520	224001	201718	128626	115139	120100	114229	219756	52118.1	93261	99035.3	90568.2	131031	125289	137275
M652T316			0.632925	0.625559	0.0331541	651.532	315.861	15371.9	25181	28837.8	16615.7	18823.5	9879.56	27398.2	14206.4	13389	33569.7	38220.4	33122.3	19196	41782.5	25990.8	15052.7	55660.7	46585.8	39602.5	9732.03	18364.6	42477.9	41370.2
M746T686			0.167872	1.53121	0.0331868	746.285	686.187	1173.32	1177.95	702.868	825.6	1347.45	772.121	865.716	929.675	361.673	949.12	342.527	1243.85	507.302	409.676	971.808	501.258	357.287	492.542	902.981	217.362	940.85	773.49	1090.98
M604T77			0.427037	1.31691	0.0333562	604.454	76.858	5822.66	11937.1	8874.36	6790.23	6427.01	4560.19	8784.3	7974.77	7651.11	8525	7001.51	6780.63	6768.2	5344.02	7872.31	7350.7	2867.72	4363.3	5025.15	5359.95	8060.69	6797.92	5654.4
M1029T979			0.741463	1.2676	0.0333684	1029.29	978.589	15151.5	24862.5	23049.8	18959.2	12887.6	18343.6	21063	24168.1	20349.3	12245.7	15500.8	18673.6	16459.6	13949.7	17834.4	12546.5	10050.5	17203	18313.7	10209.9	15420	15504.2	15306.8
M578T53_2			0.358609	1.39997	0.0333808	578.476	52.84	2186.84	5541.71	3481.96	2260.8	3713	3722.82	5022.86	4495.54	5176.67	3036.13	2871.18	4635.28	3601.87	2963.82	2890.11	3006.78	1512.49	2126.82	2564.02	1427.09	4736.55	3243.64	3734.1
M589T644			0.128149	1.23626	0.0333973	589.128	643.699	525.712	675.304	793.672	763.491	612.202	576.073	785.89	548.863	738.219	584.252	675.74	702.069	689.169	526.64	581.76	335.36	423.688	621.643	394.201	391.398	618.811	582.34	490.757
M479T346			1.02967	1.5366	0.0334666	479.295	346.209	40531.8	28287.3	48586.6	47435.5	46383.6	24343.5	28205.2	38723.3	31872.9	49771.8	63024.2	31014.2	13966.7	15613.1	13873.3	31130	17845.9	33735.1	19417.4	10373.9	33133.7	37784.9	30598.6
M498T80			0.52513	1.3615	0.033502	498.295	79.805	10934	9580.73	11496.4	12015.9	8839.51	8739.85	8092.21	9766.17	8097.15	10783.4	5559.2	6286.05	8914.39	6036.88	5707.84	9716.95	4943.63	15259.2	5582.33	4226.87	6180.93	7038.33	6102.6
M571T52			0.247627	0.788242	0.0335633	570.823	52.2	3436.28	2528.6	2863.05	3157.09	4939.1	2987.67	2615.47	2113.44	3777.32	2842.58	3489.36	3181.75	4074.34	4055.11	4753.58	2968.59	5574.49	2975.7	4058.25	4527.44	3423.41	3337.98	4239.34
M991T978			1.72868	1.29249	0.0335974	991.334	978.135	73085.3	105858	118535	108419	55664.3	94194.7	105247	117027	108661	63565	89753.1	98853.8	77992.3	76611.1	79956.5	63426.6	43637.9	80081.2	84361.5	40540	84537.4	81181.2	70312.2
M102T395			0.521814	1.31264	0.0337256	102.128	395.408	13665.7	16513.3	14313	14012.1	12783.9	15475.5	10269.4	15205.2	12268.9	6531.56	8389.32	13216.3	11823.5	12203.9	8370.87	12508.4	9839.64	4244.55	13230	6001.37	10910.2	13423.8	17038.5
M263T508			0.38032	1.15584	0.0338013	263.196	508.123	12238.1	11042.7	11592.3	9832.3	10338.1	10812.3	9032.49	9053.26	14227.3	9740.55	9710.02	8004.94	10641.1	9052.28	10888.4	9255.66	8059.78	7374.15	9954.1	10419.6	8135.08	7080.73	9249.96
M682T619			0.222299	1.20078	0.0339384	681.642	619.076	2214.9	2661.19	2315.1	2337.32	2524.28	2579.76	2232.96	2830.74	2705.69	2275.4	909.064	2187.86	2172.66	2084.8	2816.62	2094.84	2127.4	2188.49	2489.68	1479.66	1597.9	1910.64	2024.5
M785T215			1.92981	0.807726	0.0339788	784.58	214.746	249515	176391	262562	298839	222894	211973	180074	199942	306692	291026	331190	197801	331254	253994	275370	364337	307402	210394	382415	317033	358519	257020	273342
M744T619			0.198575	1.12544	0.0340328	743.645	618.638	2086.57	2235.29	2117.74	2553.75	2484.3	1757.09	2349.55	2430.05	2228.93	2554.67	2201.44	1920.91	2433.22	1943.72	2325.46	2021.95	1961.85	2003.5	1880.34	1564.47	2180.26	1447.32	1865.32
M135T63			0.37091	1.26934	0.0340376	135.08	62.81	9515.15	8086.75	13154.6	12033.9	15139	13695.2	12581.5	9566.36	11341.1	10553.8	7128.76	8717.5	5364.46	7960.45	9488.81	11050.8	12503.4	8313.19	6963.1	13633.5	17627.9	21189	20124.3
M1026T233			0.622685	1.43801	0.0341176	1025.56	233.482	14526.3	12915.3	24105.9	14151.7	13999.7	12249.2	12935.4	17399.8	25036.1	12700.7	15468.3	6149.19	9357.74	16426	9111.83	8350.2	14896.4	14891	14361.1	2266.7	13076.7	13193.1	13906.6
M586T73			0.77835	1.23313	0.0342411	586.451	72.6315	46363.9	32010.7	31030.6	38646.2	47794.6	53413.1	40855.4	30903.8	34139.2	33295.8	38892.7	26858	22147.6	41187.3	28418.6	30202.5	34824.2	37341.8	26292.9	28849.5	36210.9	33254.5	34598.2
M780T688			0.129727	0.735275	0.0342725	780.227	688.135	1855.23	2549.55	2228.65	2473.67	1611.43	2196.02	1767.05	4302.16	2424	1914.29	2063.45	3184.39	2448.52	4613.94	3867.91	4199.17	2341.65	2365.12	3555.27	3079.38	2490.63	3489.3	3346.11
M483T488			0.125057	1.42051	0.0343444	483.182	488.251	565.154	1243.23	954.633	556.262	241.776	551.952	653.972	679.197	881.729	615.062	612.305	545.997	580.898	430.131	448.39	520.835	393.39	453.741	504.915	397.044	535.183	555.898	691.051
M590T619			0.195753	1.37276	0.0344593	589.743	619.162	778.808	1532.38	1420.3	2404.05	1147.9	1518.95	1492.26	1408.68	1078.55	1535.95	1130.75	1155.52	1238.52	736.068	1643.05	1105.78	757.799	897.462	1281.32	483.694	1078.44	742.658	569.58
M231T459			0.071706	0.603605	0.0344694	231.428	458.845	1332.4	3016.4	2024.73	1211.36	2038.24	1062.73	1059.43	1284.61	2027.83	1888.58	1579.57	5255.85	1888.66	4254.21	3906.56	2786.15	1068.36	2880.28	3343.21	1112.3	2603.72	2272.07	2047.46
M970T679_1			0.110633	0.758578	0.0344751	970.283	679.039	1216.72	1213.68	1290.05	818.335	680.77	1114.2	1990.92	2033.45	1501.75	729.06	1339.54	1980.8	1439.71	1541.38	2119.91	1519.78	1829.05	1882.42	1674.29	1268.56	1926.72	1845.68	1721.71
M1167T914_1			0.143511	1.30752	0.0345042	1166.92	913.929	782.61	988.84	989.376	1167.76	619.85	790.533	832.061	723.512	1273.26	506.402	763.1	883.078	744.322	583.146	517.218	481.791	661.809	799.488	762.408	437.709	659.175	510.614	949.061
M216T726			0.993712	0.798954	0.0345203	216.063	726.257	97418	128335	100286	123250	93878.9	112049	119939	118988	125214	107364	129045	189322	119315	147619	199989	155491	77734.5	104624	158319	128789	118148	115224	134464
M310T77			0.56275	1.17016	0.0346564	310.238	77.1	21517.1	28429	22914.2	19815.1	19288.2	21032.8	21827.1	19956.3	20567.3	21094	14558.1	21495.6	16518.9	17200	23347.2	23449.6	18514.1	16400.4	13520.5	19962.6	19112.2	22567.5	23555.7
M666T914			0.663913	1.18478	0.0346873	666.242	914.2	13856.5	18091.9	17116	18947.9	13745.8	14618.2	20361.4	17476.4	17564.4	16373.6	16006.4	16309.7	13927.2	13628.1	16069.1	12873.7	8994.39	18042.9	16005.2	10069.6	13845.2	15118.5	15812.7
M648T77			1.04375	1.29405	0.0347122	647.5	77.045	39621.4	39337.5	48701.1	40682.8	35474.3	44009.6	72963.8	40410.5	46661.7	48793.5	45981.2	38948.2	32052.6	36443.9	23216.2	45103.7	39267.5	39816.2	37583.4	14475.8	37664.3	40557.3	43546.3
M689T722			1.60161	1.57828	0.0347936	689.21	722.431	29915	79825.3	47750.8	70311.1	28542.6	73006.2	74548.7	72904.2	73371.2	30784.4	38805.1	66160.3	35043.7	43895	43156	25619.2	7969.2	67813.2	31666.2	7969.45	42677.5	35759.9	37882.2
M184T673			0.627191	1.16024	0.0352387	184.095	672.955	13507.5	20857.1	18301.1	16320.1	16200.5	17414	16945.7	21333.3	17346.5	20387	15267.6	16598.7	15516.8	12459.4	18246.9	15344.4	12760.4	18696	17272.4	11782.9	14852.9	12611.1	14877.6
M668T74			0.348715	1.3844	0.0353876	667.512	73.695	3995.39	7671.55	3762.63	3458.73	5153.88	3334.37	7877.73	6469.34	4538.23	3505.16	4945.55	3006.85	3321.57	3210.39	3157.46	3580.93	3107.97	4987.63	3844.87	2785.11	3627.87	5822.71	2856.59
M542T69			1.03292	1.27453	0.0355209	542.425	69.282	71221.3	46988.4	47569.9	60755.7	72101.5	92696.3	61916.5	58362.3	53497.1	48321.6	64733.2	40247.2	31865.3	62507.2	40800.5	45665.1	53515.1	61622.1	41218.1	39127.6	51776.4	54214.2	52818.7
M511T589			0.914921	1.40984	0.0356505	511.105	589.033	20313.9	44494.7	27449.1	26295.8	31383.5	41838.3	46494.3	32302.3	51218.7	17786.8	9794.5	30186.3	21918.1	38692.8	25867.3	20382.6	19719.2	27211.2	25572.6	21517.8	38868.1	44558.1	28244.7
M492T775			0.490094	1.35115	0.0359415	492.122	775.015	5162.38	6828.32	7259.55	7136.22	5805.7	6312.19	7922.04	7937.99	6373.57	5395.73	6159.5	4462.04	4816.57	3825.48	4408.98	6977.46	3611.22	8243.09	6150.57	291.355	5198.85	4675.32	4663.15
M391T250			0.34142	0.729793	0.0359835	391.201	250.077	8697.77	18887.6	14037	16437.7	10863.1	8690.12	6426.08	8815.1	7338.62	7153.3	11493.2	17476.9	15789.1	19548.5	13396.6	10863.7	18189.3	16872.2	14754.5	8707.51	12902	8819.17	10878.6
M823T253			1.5459	0.611463	0.035986	822.562	252.631	83732	82529.7	58371.6	60762.3	83748.3	55370.8	47238	74541.3	115027	36412.6	95961.1	70689.5	139832	89033.4	120659	70765	246037	64971.4	168579	74562.3	100405	97803	97203.7
M734T70			0.447276	1.36413	0.0359988	733.521	70.31	7999.42	12888.4	11242.9	8227.68	8501.09	7453.6	10346.1	5894.94	5987.91	11623	11728.8	7021.84	6225.38	6806.08	5854.42	9034.51	3144.38	5354.36	5960.6	4966.65	8901.33	8209.44	8082.17
M395T543			0.749345	1.30649	0.0360138	395.024	542.937	16968.9	20827.5	19038	22774.1	21683.1	17339.9	11393.3	18613.2	20389.1	21534.5	11974.6	22334.1	17715.5	10984.6	20441.4	16229	11137.8	19223.3	9152.41	6664.5	10411.6	10563.4	9612.52
M973T979			0.645733	1.25758	0.0360776	973.322	979.46	11017.2	15945.3	15524.1	16684.4	8778.28	12753.3	15272.4	17482.1	16231.2	9705.91	12034.6	13220.8	11771.6	12218.5	12564.9	10635.6	6806.74	12071.5	13108	6411.08	11844.3	12469.7	10028
M98T1353			0.212992	1.69674	0.0360885	98.0606	1353.47	4297.6	4017.35	1928.33	905.022	1731.01	1896.63	2402.37	2713.57	6065.71	1907.67	1804.08	1513.6	1979.36	1147.74	1037.58	1481.84	2231.32	1447.5	1959.46	1820.33	1394.41	1883.18	1305.53
M544T412			0.306615	1.38367	0.0361371	544.266	411.719	2702.85	4035.67	3804.27	2280.41	3094.71	1886.89	4904.28	2648.05	2713.34	2328.77	3233.35	2278.34	3148.01	1872.78	2389.82	2466.46	1326.56	2288.61	2051.3	914.855	4812.56	2578.78	2400.55
M1163T619			0.212426	1.26627	0.0361927	1162.59	619.481	1263.24	2136.89	2159.84	3124.72	1864.43	1491.58	1939.6	1699.79	1954.99	2316.6	1693.82	1578.35	1593.96	1584.23	2062.98	1595.14	1419.02	1762.12	1565.74	900.836	1547.11	1106.63	1111.29
M1056T620			0.186519	1.26499	0.036229	1055.56	619.753	692.149	1323.11	1310.71	1795.17	1096.05	1119.36	1307.46	1321.2	1502.9	1445.07	1050.75	1183.26	975.932	886.8	1423.69	1130.13	856.673	1114.24	1087.99	498.687	868.56	931.059	688.431
M295T298			0.737123	1.22217	0.0362773	295.066	298.156	27700.7	27188.6	35706.7	37705.2	23831.4	31293.6	33120.2	34838.6	39504.6	35819.3	25849.5	26586.7	21079.7	32330.2	30127.4	27982.2	27468.5	15049.6	39021.5	21823.1	33225.4	30743.7	31270.8
M829T979			0.718287	1.18765	0.0362887	829.295	978.78	15511.8	20933.3	20878.1	21992.5	15442.9	18471.8	20146.8	21338.8	20656.7	14804.7	18880.6	19980.7	16863	17104.8	16998.8	15294.1	11343.9	17851.6	15945	9866.15	5044.58	16442.9	15898.7
M260T459			0.246363	0.730775	0.036337	260.053	458.834	7267.69	3781.43	3986.86	5984.78	5156.04	4350.71	3986.62	3517.98	2265.51	5191.03	5633.63	9137.91	6776.67	5955.07	4344.99	4697.6	5962.42	9845.39	4699.93	5193.5	5229.28	6765.37	3948.61
M345T962			0.730498	0.693549	0.0363922	345.078	962.284	18400.9	24330.7	22457.9	20341.4	21743.4	23672.4	19951.4	17817.3	18426.1	18380.4	14849.4	22526	53534.1	25753	24465.3	20830.4	30288.2	30000.8	24173.3	49913.3	18977.9	15631	21607
M1036T979			0.372798	1.15002	0.036474	1036.39	978.695	6912.08	7175.12	7264.41	6398.61	5436.43	6967.72	6813.96	7771.57	7187.25	5485.83	6946.7	6897.01	4600.52	6221.57	6700.33	5340.54	4454.57	5532.08	6791.25	5134.49	6043.62	5574.43	5879.37
M152T342			0.384427	0.745802	0.0367241	152.057	342.357	15341.3	22578.2	16553.9	17993.2	14496	12897.2	32068	24537.1	16786.2	15115.8	13285.4	26962.3	22656.8	32363.3	36337.1	25255	27764.3	19638.4	29166.6	19140.1	17539.4	16014.2	18650.7
M309T53			0.480154	1.41515	0.0368584	309.242	53.484	8604.49	8592.83	2974.22	7653.7	7417.46	7616.92	4515.52	7275.44	7841.17	7918.65	5239.71	8414.71	5028.7	4853.29	8127.91	5318.67	1849.77	5550.86	3890.13	1481.09	6772.24	5807.69	8040.83
M359T81			0.555531	0.65588	0.0369663	359.221	80.569	15310.2	18082.8	7911.47	15567.6	18861.7	9539.81	14529.3	11498.7	16561.9	14916.5	28785.9	19847.6	22454.2	14415.8	31818.9	13184.8	32296.7	8433.06	35581.5	10873.7	13483.1	21955.2	12427.6
M663T54			0.675475	1.37153	0.0369756	663.495	53.526	10873.8	17637.2	11316.8	13871.7	11100.7	12177.1	14475	16785.7	19492.5	16343.1	14159.1	12003.6	10442.4	19606.6	10845.8	10349.4	7295.23	7878.95	10346.4	2117.97	13811.8	11007.5	12856.4
M342T74_1			0.406896	1.48284	0.0369761	342.264	74.272	5612.15	4370.34	7939.19	8261.23	3921.97	4332.12	10336.1	6935.88	5632.6	8949.06	8471.76	4646.99	4857.09	2682.21	2946.41	1834.55	2454.85	6871.66	5355.97	4583.56	8113.5	8448.41	6346.35
M1006T978			0.490369	1.17337	0.0369971	1006.34	978.493	8892.43	11513.1	11474.2	13718.3	7923.7	10329	11192.9	12877.1	12064.5	8389.93	10051.4	10237.1	9791.1	9744.71	9937.48	9125.1	7875	9149.75	9862.52	6588.4	9014.36	9805.53	9236.44
M684T935			3.18902	1.21058	0.0370947	684.254	934.849	444783	508327	474396	777983	448707	431412	541202	543460	433409	389361	472264	443363	461231	415397	420914	371186	403173	439603	410554	286819	472347	366680	343368
M342T478			0.464425	0.857679	0.0371004	342.152	477.785	14752.3	12223.6	13512.6	14219.7	13155.2	15607.4	16237.6	16683.3	14230	13820	13752.6	14767.4	15657.2	13749	14665.2	21313.7	21861.4	15262.2	18295.7	19085.3	15143.7	15450.7	16243.8
M654T76			0.540989	1.22746	0.0373833	654.47	75.725	12496.7	12821.5	11597.4	10856.3	9635.07	9915.51	9631.86	10468.2	12075	11008.6	10832.4	10333.9	13458.9	9616.72	8559.72	11208.4	5886.2	8262.5	7150.62	4719.31	9983.39	9180.17	3391.03
M810T714			0.156955	0.550296	0.0374489	810.268	714.196	1547.44	2581.07	737.856	3160.86	4177.64	1920.08	2624.62	2863.63	1466.72	2855.19	4248.84	4576.89	3201.04	3445.09	7426.55	9793.61	2505.48	905.215	4686.99	2705.28	3318.2	2272.47	2032.3
M675T1001			0.415381	1.20153	0.037504	675.248	1000.98	4972.9	6820.41	7354.8	6489.34	5745.72	7178.32	6275.4	6801.23	9058.12	5929.88	6903.95	6210.66	6076.54	5881.43	5481.83	4998.5	3540.84	6638.85	5908.16	3810.19	6114.36	5055.66	4291.5
M400T285			0.343541	0.535296	0.0375363	400.341	284.92	28799.7	48437.9	49435.1	43328.2	131248	39354.1	46435.3	29803.5	31012.9	46361.7	40342.2	103299	57537.2	134020	104467	117638	22557.2	197212	102137	44049.8	60839.2	57662.6	61472.1
M173T726			0.0920858	0.702993	0.0375717	173.021	726.236	490.844	2045.46	1467.69	962.334	1554.77	2027.25	2257.44	2703.26	1625.74	1186.78	1710.34	3506.29	2210.45	2295.97	3241.66	2737.08	1004.96	2077.51	2119.22	2313.8	2168.53	1937.07	1900.74
M163T64			0.369642	0.734472	0.0376395	163.132	63.7405	5426.29	5202.51	9268.34	5250.28	4378.52	4973.07	6935.79	6883.92	3715.49	5967.75	6511.06	7975.96	7205.32	8519.01	5750.31	4658.79	6853.73	7919.45	9925.24	13652.1	6593.04	5664.65	6806.19
M298T62_2			0.501436	1.6711	0.0376762	298.273	61.5215	17007.9	7677.09	6592.24	8498.57	6201.78	9293.69	16472.7	7282.23	8706.44	17679.8	6169.25	9238.71	5899.65	4079.3	15274.6	8159.34	2533.33	3211.54	3878.89	4635.15	7827.87	6865.55	6414.11
M182T467			0.842858	1.31755	0.0377369	182.079	466.77	55425.4	47966.6	52554.3	50915.2	27021.7	24868.3	49124	43776.6	42087.7	51869.2	23990.9	36626.5	46629.1	43471	27954.1	25001	19958.5	23932.3	48859.2	41788	45814.4	44817.3	23551.1
M547T79			0.310572	1.37458	0.0379953	547.278	78.532	4126.37	4224.98	3745.28	3088.55	8339.12	4304.27	4832.03	2948.81	4059.41	4304.23	4193.37	3490.49	3157.64	4422.14	3111.09	2474.42	2121.12	3884.23	2426.95	2708.62	2644.06	5111.8	6115.31
M347T63			0.585217	1.49765	0.0380595	347.315	62.6375	13129.5	13489	9690.22	14558.3	6903.22	13168.6	14714.5	12293.5	25353.9	17342.8	18935	8176.81	6788.39	8494.65	5850.31	14324.7	7745.05	10010.5	10271.4	3312.69	11209.5	8542.98	10398.3
M349T77			4.22957	1.64355	0.0381096	349.273	77.1875	284041	493427	306918	565235	570099	450091	1.25646e+06	626386	779910	428334	527543	448727	217806	162139	444304	355049	166490	358778	586179	238139	328335	327461	334755
M230T707			0.125949	0.526061	0.0381408	230.079	706.553	3180.47	2235.4	972.022	1490.86	2317.29	1779.8	2366.99	3131.72	1029.48	987.66	1498.49	4647.4	2143.21	3031.21	7479.57	6958.14	1093.95	1382.93	5523.43	3293.83	2669.71	2097.52	3448.56
M888T535			0.236006	1.19028	0.038311	887.613	534.541	2371.36	2594.35	2445.81	2292.61	2501.55	3293.98	2944.22	2458.85	3063.64	2717.03	2088.61	3434.81	2180.57	2389.35	2546.08	1994.99	2226.23	1927.05	2135.97	1494.11	2169.97	1856.74	2375.7
M814T725			0.401184	1.48485	0.0383575	814.279	725.15	2185.59	4722.68	4267.27	4755.49	1722.79	5117.69	4833.85	4897.58	4254.92	2832.62	2574.8	3831.28	2479.65	2664.76	2827.13	2246.12	478.806	4375.76	4462.5	722.071	3132.92	3514.61	3039.27
M786T726			0.625698	1.13762	0.0384389	786.161	726.21	26376	26225.8	28307.6	26214.7	30809.4	21960.3	24625.2	19989.4	20123	26977.4	19102.8	23748.3	23885.2	20719.8	23892.5	23290.1	21700.2	25923.4	17804.5	21105.1	22483	21626	19877.1
M354T552			0.90634	0.761611	0.0384391	354.148	551.534	54959.9	40539.1	34877.3	28692	27790.8	30871.3	31281.5	37254.3	32344.6	36368.2	30064.2	51679.9	34281.2	42109.5	52811.6	39851.5	69020.2	49392	31244.6	65635	30476.7	30363.6	30430.8
M649T914			0.78966	1.25214	0.0384712	649.216	913.933	13726.3	22261.1	21604.2	20161.4	13602.6	20001.9	23044.9	22640.1	24203.3	18913	18757.2	20436.2	14704	16929.7	18549.3	14588.5	7842.32	18943.4	19668.1	9435.02	17248.4	14315.5	14962.2
M251T535			2.63966	1.11034	0.0385515	251.037	534.524	335980	405183	395748	371808	346163	353717	362037	338068	410756	333634	354687	416509	348263	334267	333609	276259	297170	339759	317927	271627	330828	293983	303230
M279T465			0.349117	1.68399	0.0386355	279.191	464.579	2571.38	9047.5	8894.11	3493.04	3692.81	2888.41	9101.9	3912.84	2653.66	4533.31	3563.08	1364.62	3890.14	3561.85	4062.31	2019.17	2927.73	3750.21	2791.74	2229.09	3738.94	2177.35	9216.52
M1051T914_2			0.285128	1.1898	0.0386962	1050.63	913.714	3895.96	5179.92	5174.44	5135.95	3652.69	4925.43	4047.96	4781.35	4621.75	3616.83	3450.94	3362.62	4304.51	3619.82	3773.94	2691.92	4689.96	5190.16	4004.4	2760.34	3890.9	3487.2	3402.66
M392T74			0.443857	1.2167	0.03881	392.243	73.695	10646.9	14126.9	13236.6	12637.6	6171.76	12779.6	13123.1	13496.7	11522.5	14812.2	12705	8484.3	8424	10153.4	10564	8930.22	7101.22	11925.6	9831.03	12607.3	10846.4	10947.1	11332.2
M333T772			0.215582	1.3758	0.0388199	333.202	772.2	519.84	1628.92	1677.63	1819.52	1336.17	1038.7	2408.55	2101.4	1490.16	1468.88	1386.99	1617.04	1043.78	1103.6	1016.78	912.247	978.776	1345.27	1247.95	606.298	1046.83	1156.63	1199.9
M600T72			0.798538	1.29048	0.0390063	600.466	71.504	65700.2	51983.2	26327.7	60333.2	44605.8	46462.7	32449.1	49597.6	38402.6	39900.9	54518.7	33137.6	26220.7	36516.7	28685.9	31279.5	34563.5	32078.2	32672.5	43500.3	44513.1	39222.7	37309.3
M1156T1027			0.14505	1.26005	0.0391337	1155.87	1026.84	726.35	742.812	928.958	933	706.125	1008.92	879.071	779.935	1272.96	485.247	809.532	708.849	651.538	848.478	647.238	597.277	509.452	815.245	672.54	456.543	866.196	676.136	537.836
M577T82_1			0.238693	0.715572	0.0391749	576.869	81.974	2212	1607.06	1615.38	1313.18	3098.79	1843.73	1923.81	1640.57	1604.11	1161.96	2780.55	1543.36	2415.33	2053.16	2146.59	1686.47	3763.38	1718.4	3947.52	3128.73	1722.2	1889.01	2114.22
M269T80			0.323767	1.26832	0.039206	269.211	79.964	4746.28	7872.04	6573.52	6076.45	5569.89	6719.6	8590.79	4363.75	5749.74	7127.93	4414.94	7287.77	3834.11	5031.72	3366.18	6650.11	4743.55	3144.82	5942.73	5563.55	6550.21	4617.69	4592.34
M1183T344_1			0.325774	1.69135	0.0393804	1182.64	344.319	3761.6	2063.94	2258.13	1331.55	3422.14	1216.17	2063.57	3323.58	2341.51	1941.66	561.434	1931.47	1471.37	986.501	1817.12	3302.07	122.928	2824.87	807.213	201.631	3115.35	1444.86	1098.08
M203T629			0.641776	0.758381	0.0393844	203.139	628.869	20132.1	12183.4	21575.6	11906.3	18514.3	16409.7	11881.6	13004.7	12738.9	18582.1	25462	16347.5	21873.7	17268.6	16066.2	18830.5	33784.4	18005.3	13847.8	25439.8	17248.6	22332.9	15130.4
M667T914			1.32486	1.38627	0.0395384	667.227	913.558	63358.6	97219.1	55503.9	55736.4	36245.4	51692.6	55653.7	58541.9	90333.5	37833	47825.1	50712	37483.6	68139	44817	38488.7	21279.5	50544.4	49501	25552.7	46648.9	38025.1	33556.2
M580T77_2			0.304987	1.3331	0.0396399	580.454	77.187	2474.42	7317.12	7062.79	5840.7	5378.7	5885.19	6910.11	6159.25	4790.24	6354.57	3309.59	5500.35	3704.15	4571.1	4418.65	5368.49	1458.39	3722.99	4378.82	7204.9	5218.8	5002.85	5159.53
M829T239			2.85523	1.19901	0.0398288	828.55	239.048	273568	356035	286208	311688	312499	294918	298339	409554	290184	242183	231931	294368	235058	264359	286596	294007	234602	301271	303704	118858	280981	288008	298520
M271T365			0.209162	1.2661	0.0399369	271.177	365.365	1798.25	2541.95	2239.57	2879.56	2087.59	2175.36	1419.15	1867.32	1960.13	2406.2	1839.92	2031.79	1581.94	1961	2031.67	2120.47	440.078	1597.93	1458.46	1819.35	1599.28	1832.57	1760.37
M1117T979			0.24304	1.12776	0.0400293	1117.29	979.133	2551	2984.95	2644.72	2525.63	2431.17	2517	3120.71	3009.48	2752.21	2720.93	2453.49	3066.11	2561.72	2196.75	2835.74	2249.49	2011.33	2509.88	2474.83	1810.42	2368.9	2210.9	2294.26
M516T345			2.66403	1.46927	0.040128	516.299	344.85	291527	163604	233994	227386	276485	214292	145789	226391	207990	250303	165151	182256	108879	87553.4	129527	247836	67412.3	360181	84865.9	89384.4	192258	169571	171975
M571T50			0.129184	0.71974	0.0401281	570.673	50.1495	230.71	568.533	810.691	486.72	801.52	779.606	546.934	419.688	679.924	476.52	584.226	427.452	879.659	609.358	755.292	680.16	1300.38	868.619	809.95	1144.55	529.013	601.857	745.82
M468T678			0.734823	0.767652	0.040187	468.133	677.942	30498.2	22287.8	24668.4	22601.6	39268.1	22725	23063.8	27855.7	18138	27058.8	22560.4	20821.1	37785	25956.4	37097.7	39429.3	50985.1	28835.7	30635.8	42198.9	28787.9	26898.5	27958.3
M263T653			0.624143	1.42895	0.0402258	263.196	652.614	6371.42	21022.7	11927.5	16106.2	18511.5	12334.9	8574.17	11898.7	11094	14918.4	10762.3	11172.7	7965.97	10896.1	11434.4	5455.8	5203.14	11960.4	14588.9	3467.35	10329.8	9747.53	4240.45
M246T430			0.685995	0.295526	0.040331	246.17	430.309	66988.8	49696.5	40951.7	44254.3	68620.7	67875.6	18935.9	27846.8	26294.9	34873.6	27008.1	534651	89311.6	214501	213065	76378.3	54202.2	172392	41911.7	86898.9	84036.5	81656.3	82139.4
M567T473			0.398184	0.789522	0.0404379	567.189	473.233	12085.1	12268.2	13432.8	10791.5	16398.9	9934.07	12546.7	13251.3	8204.88	10901.8	12105.9	9802.5	19082.5	11328.1	16931.2	17361.2	21768.2	12670.2	18320	12386.9	13665	8892.8	9129.7
M877T535_1			0.411755	1.20344	0.0405315	876.609	534.541	5039.26	7615.6	6842.43	6754.48	5863.42	5730.44	5969.44	6594.82	8035.06	7035.86	5381.6	6427.14	5620.76	5884.82	7434.16	3990.34	4340.66	7020.32	4818.84	3492.65	5773.79	4296.88	5258.27
M714T53			0.456647	1.29687	0.0406236	713.51	52.846	6106.63	7473.94	6927.02	7256.96	4837.78	6654.6	6962.83	8879.26	9718.11	8901.33	8235.61	7307.8	6269.62	5592.87	7730.79	5112.6	4628.73	4865.36	5637.95	1462	6786.29	7877.57	7635.72
M262T539			0.668321	1.34167	0.0406624	262.165	539.481	12617.7	18474	24911.1	19725.1	15086.8	16660.9	13860.4	14572.7	13203.5	24507.4	15898.3	19310.4	10229.5	12048.6	10941	9334.87	9914.21	21850.4	10329	9548.76	15852.2	14145	14789.1
M662T620			0.249382	1.16061	0.0408073	661.674	619.535	2056.82	2611.89	3405.04	2980.85	2696.93	2809.76	3029.91	2709.94	2712.03	3454.6	2696.13	2913.33	2178.66	2523.84	2921.08	2526.48	2204.48	2534.34	2448.45	1581.6	2582.26	2255.82	2030.57
M342T843			1.70684	1.4945	0.0408568	342.14	842.716	55930.3	126036	122507	116038	36501.9	54597.4	119839	100392	102257	87053.3	44116	102163	74192	42544.3	52585.7	84111.1	41925.9	43770.1	110244	20707.6	68060.3	43480.9	44395.7
M487T818			1.85734	1.50249	0.0410824	487.165	817.628	128167	160317	169260	164056	117863	158878	160006	61715.2	168734	49718.1	55146.1	145525	148054	135209	51611.7	47892	80907.2	52433.9	136293	37922.4	96048	121625	107833
M262T77_2			0.243041	1.34448	0.041381	262.217	76.794	3631.02	4067.94	3812.51	4365.92	4362.22	7560.19	6396.34	3814.38	2384.23	6247.45	2472.18	4248.8	3692.43	2864.99	3594.21	3276.57	4560.67	2973.96	2801.77	4206	3948.97	4467.8	3993.79
M469T631_2			1.56197	0.879436	0.0413891	469.096	630.721	204667	212187	213816	223102	254996	201381	230340	213074	182649	276631	191231	268733	240543	248037	287327	286959	219106	230943	243178	300151	236878	215010	229178
M185T424			0.345986	1.128	0.0415482	185.165	424.275	6554.49	6348.45	8016.06	7927.98	7051.96	8891.06	6601.27	6651.51	6851.45	6744.81	6686.55	6069.55	6390.1	6361.84	7634.21	6278.48	4378.85	6905.2	6171	6633.92	6577.17	6161.63	5275.15
M334T76_2			0.992342	1.19834	0.0419025	334.237	76.488	31428.1	45773.4	35959.8	27928.1	35528.7	32587	38178.3	37111.7	38861.1	34572	30016.3	37391.3	40241.5	29105.3	33028.1	33717.2	18987.5	27857.5	30177.6	18164.5	34922.9	34463	36487.7
M1169T619			0.213133	1.104	0.0419102	1168.54	619.476	2164.81	2993.19	3114.62	3118.15	2764.46	2617.89	2484.12	2506.5	2793.47	3087.06	2186.03	2664.65	2583.42	2421.19	2754.78	2487.37	2417.48	2741.33	2548.33	2235.57	2983.39	2537.07	2281.67
M686T74			0.352166	1.29083	0.0419412	686.477	74.0635	11777.7	10780.3	5640.22	8407.74	7114.46	4878.9	7103.63	8212.45	7476.46	8707.48	9423.75	5743.28	8276.74	5443.53	4298.76	5565.82	4957.59	5984.37	5911.32	6447.21	8833.46	7165.36	6830.09
M999T1020			0.873836	1.25128	0.0419835	999.353	1020.48	18422.4	29811.1	27446.3	24656.6	18915.4	22782.4	27516	27341.4	27059	17946.9	24522.2	27334.1	20388.7	20113.2	18695.3	15977.5	11744.7	23902.9	20534.3	10106.6	21055	18886	16499
M221T714			0.470659	0.835865	0.0420713	221.019	714.189	19720.7	18911.7	15511.3	15590.9	23359.4	12512.5	14461	15749.7	12603.2	19549.4	18262	19679.5	20134.2	15967.4	23854.4	24357	21077.7	14112.2	21598.5	21910.1	15296.7	17241.2	20554.7
M187T602			0.278513	1.23782	0.0422015	187.108	601.5	6527.47	6311.44	6417.53	6272.77	4040.83	4575.05	6399.45	7099.32	7034.13	5168.8	5153.82	4485.93	6183.85	4423.76	4701.17	3758.73	7840.69	4334.16	3448.83	4017.58	5246.83	4364.06	4601.6
M457T63			0.19425	0.747922	0.0422789	456.792	62.508	2187.57	2454.44	2886.05	880.308	5008.37	2596.87	3304.89	3818.77	3939.77	1530.64	4666.97	4179.67	3615.56	4331.26	4103.58	2910.38	4683.66	3261.82	2763.14	3733.51	1673.41	3659.43	2571.95
M628T53_1			0.186066	0.724161	0.0423709	628.191	52.848	3523.76	1746.07	3087.47	2478.63	1486.28	1306.86	1849.08	1700.18	1827.38	1112.2	1939.52	2260.85	2273.85	2548.6	2911.49	4076.02	2199.36	2390.55	2951.84	4228.92	8271.75	12099	9482.53
M283T606			0.748406	1.80356	0.0424079	283.062	606.23	33840.6	10668.7	9302.97	14630.9	36551.4	9042.69	13666.2	17823.9	18498.7	29154.1	5726.82	22896.7	6142.81	11160.5	23033.6	11788.8	2953.37	11648.2	5915.49	5844.17	17659.8	15210.2	17835.5
M926T224			0.573095	1.47328	0.0424113	925.535	223.587	9127.15	11664.1	16256.2	9371.54	8029.41	12108.7	10023.7	13641.5	25550.5	12774.6	8754.16	5377.64	6380.13	11462.6	10856	12877.6	8796.93	8574.71	11422.4	2750.49	14329.8	11491	11269.9
M429T564			0.418449	0.678908	0.0424824	429.111	563.699	8670.28	6055.67	3799.67	4459.56	13687.2	4237	4007.42	5637.47	2490.03	7728.13	5081.31	5548.64	9601.73	7730.64	10800.6	9553.64	12822.4	8111.82	7972.67	12291.5	7854.4	6367.56	6003.33
M610T82			0.196318	0.803315	0.0425548	610.429	82.064	4931.36	3902.71	5192.22	4444.98	2899.53	2934.88	5357.5	4907.02	3521.38	4028.91	6753.34	3454.19	5610.39	7369.02	5407.91	4721.56	5014.27	5480.07	4823.96	3798.63	5385.61	4929.18	4575.19
M955T619			0.15225	1.32907	0.0426965	954.612	619.325	700.133	1415.55	1252.81	2248.77	1167.64	1170.14	1017.06	1233.61	1201.54	1095.74	741.66	571.473	1062.18	972.54	1182.63	1081.97	977.545	1122.05	1035.19	660.048	1006.01	687.671	613.847
M647T416			0.228285	1.35722	0.0426973	647.317	415.948	3368.3	3082.51	1550.91	1951.39	3452.31	1667.91	1924.43	2486.44	1551.84	2234.57	2232.79	1990.93	2244.4	1713.04	2204.28	1562.97	830.913	1911.34	1128.32	1326.75	2151.81	1840.1	2004.6
M907T619			0.387211	1.19043	0.0427324	906.615	619.083	4727.03	7243.43	6732.96	9168.23	7074.68	6504.65	6309.99	5796.05	6856.07	6688.35	6124.15	5621.82	5814.63	5775.95	7335.43	5949.24	4963.75	5602.2	6080.12	3100.26	5355.98	4544.96	4327.87
M956T619			0.195803	1.35045	0.0428769	955.603	619.336	637.185	1443.5	1408.85	2153.84	1141.58	1015.15	1177.72	1423.73	1148.35	1158.72	1062.64	1149.09	781.256	1030.42	1347.89	1172.26	623.764	969.808	852.381	421.161	977.492	778.042	587.574
M314T76			0.181822	1.24811	0.0432276	313.97	75.9965	1469.06	1715	1178.45	1436.96	1379.8	1302.44	1969.38	1145.11	1483.24	1942.95	1299.02	1435.5	1763.64	1262.17	1437.17	811.093	685.5	1100.18	1301.07	940.8	1094.49	1601.43	1295.18
M633T619_1			0.204925	1.21447	0.0432391	632.655	618.548	1572.7	2292.93	1984.32	2400	2026.57	2073.57	2102.69	1698.13	2283.59	2480.16	2095.53	1966.15	2043.18	1845.09	2374.69	897.126	1735.44	1648.48	1480.85	1134.62	1822.38	2277.52	2036.17
M1135T990			0.472202	1.35225	0.0434271	1135.37	989.655	4870.56	9326.64	7450.12	8418.76	3597.11	6914.77	8937.89	8648.76	10112.9	4086.71	7186.98	7391.24	6084.19	5653.65	5476.21	4455.02	3006.7	5828.24	5364.62	3067.17	6028.93	4737.14	4868.46
M391T228			0.387191	1.41079	0.0436871	391.107	228.238	6098.23	5122.41	7356.58	7199.79	4372.29	6046.94	4668.59	5556.61	9695.04	5771.74	8868.49	2459.16	2577.36	4256.07	4509.34	4151.7	4001.5	6612.93	4806.4	1624.84	3854.59	5247.65	4455.38
M366T474			0.22161	0.882411	0.0437562	366.089	473.635	4261.07	3825.17	4095.58	3510.69	3789.9	3674.88	3067.71	3892.8	3559.99	3108.14	4168.89	3527.76	5221.94	3359.01	3876.05	4089.88	4864.7	3686.29	4697.39	4196.07	3947.43	3253.84	3867.79
M442T760			0.246022	1.37114	0.0437647	441.72	759.966	1514.35	2478.89	2050.51	2846.71	1593.33	2117.26	2628.55	1936.25	1930.15	1727.94	827.493	2024.7	789.38	2656.74	2078.25	1508.85	388.203	1911.29	1497.04	1505.38	1711.58	1288.17	1477.36
M135T637			0.643823	0.32333	0.0437991	135.047	637.249	10426.8	1601.96	393.59	1707.83	1756.05	1122.31	1488.13	972.239	1233.1	2366.84	16742.9	1411.68	14789.4	2711.85	1832.24	1742.96	13148.3	3717.01	2068.46	13182.8	1575.43	3378.06	2550.92
M793T791			0.171544	0.72915	0.0438771	793.332	790.753	1521.3	1389.31	1609.98	1721.92	2472.74	1248.07	1190.31	1222.52	893.933	2841.34	2323.41	1938.17	2785.18	1997.17	1743.46	2445.1	3631.38	2051.12	1503.98	1677.2	1606.3	1877.33	1647.5
M198T726_1			0.506121	0.807195	0.0439164	198.052	726.244	22401.6	32552.5	26976.1	27558.5	21076.8	26006.1	30482	30892.9	29490.4	27887	31735.3	44910.8	26885.8	35008.8	49875.9	36533.6	19263.3	28513.5	37907.2	30453	28591.6	29183.9	33483.6
M140T619			0.319373	1.23957	0.0440751	140.047	619.223	4079.3	5518.81	4815.12	4246.23	5875.4	5077.51	4393.18	4925.16	4598.18	3129.73	5113.06	3700.81	3871.1	3739.17	4559.61	2145.22	3543.1	3326.27	5381.8	2260.82	4102.77	3629.84	3668.43
M257T491			0.897394	0.71629	0.0443594	257.147	491.062	35363.5	37968.5	47193.7	51411.9	43697.1	42740.7	31458.5	31593.6	21357.2	70309.4	40535.6	35479.5	71819.8	72741.6	56364.6	78301.1	90559.3	38964.6	36258.6	55688.8	40536.6	53380.1	58989.5
M333T383			0.520576	1.19086	0.0444677	333.079	382.897	10366.3	12659.9	13881.5	10637.6	8460.95	9220.58	12977.6	13874.6	11205.8	10211.8	10948.5	10892.8	9951.51	12307.9	10428.5	8483.2	6697.6	8140.83	10470.6	6985.17	9713.76	13712.6	11958.5
M231T79			0.355084	0.671662	0.0445039	231.137	79.197	7615.19	11018.1	2618.35	6145.7	11230	3769.54	5537.4	5415.23	6157.28	3954.3	11447.8	9622.29	10255.6	7454.44	12660.9	8030.48	13819	2503.11	12673.1	6017.02	8176.47	8122.72	8021.4
M370T78_1			0.252491	0.663979	0.0445886	370.168	78.148	4303.55	5165.43	2345.02	2601.97	6724.6	7027.9	6921.85	4041.15	4811.35	6148.53	8104.53	6610.15	13886.4	6160.76	8742.68	3804.63	7800.89	4698.19	11730.7	3902.23	5404.94	4224.3	4672.4
M433T819			1.74395	1.4009	0.0446591	433.077	819.305	37632.1	107220	134598	106545	72085.7	97308.6	90148.1	86541.6	77104.6	102872	28554.6	109483	44214.5	81588.3	89811.6	68407.2	26406.4	83173.1	77588.5	41824.1	75645.1	73390.9	44777.3
M905T320			0.810749	0.595537	0.0446962	904.587	320.298	13453.2	17895	11383.9	9726.41	11182.8	12806.6	11341.3	9153.76	15978.3	9887.09	31373.8	11824.3	14989.3	17511.5	14621.7	15737	14917.9	16516.2	17753.9	50968.9	19326.6	11937.2	13473.4
M805T207			9.84478	1.33714	0.0448659	804.552	207.093	2.25993e+06	2.81796e+06	3.23641e+06	4.26961e+06	4.52178e+06	2.84613e+06	4.93799e+06	4.31123e+06	2.19198e+06	2.74309e+06	2.92973e+06	2.25269e+06	1.90029e+06	3.58671e+06	2.88171e+06	2.11883e+06	1.6388e+06	3.89238e+06	2.562e+06	1.76599e+06	4.06901e+06	2.13278e+06	2.60237e+06
M270T77			0.311399	1.34694	0.0449605	270.242	77.468	2284.56	5085.8	3288.83	3017.99	4189.71	4342.47	4906.52	2878.46	3387.99	5376.84	1961.64	4104.15	3262.21	3758.57	2969.43	3482.5	730.296	3599.38	2104.88	2802.74	3102.36	3055.98	4963.62
M665T54			0.466855	1.34187	0.045085	664.506	53.5	10087.3	12410.6	16695.7	9474.76	6186.73	6265.18	12133.9	9193.53	16439.6	11016.1	11739.7	11425.7	8377.97	6574.87	7192.64	6473.6	6591.67	7587.65	6928	9011.35	11012.9	10084.4	18302.2
M481T471			0.124762	0.849222	0.0451188	481.143	471.433	1348.34	1833.08	1462.06	1088.56	1579.01	1687.44	1143.63	1064.61	1262.77	1782.06	1394.94	1274.55	1965	1652.03	1912.32	1929.15	1839.56	1544.56	1702.1	1567.7	1379.02	1098.74	1416.65
M1030T841			0.517252	1.4523	0.0453715	1030.38	840.937	4245.79	8098.34	7457.21	6638.29	4080.76	8694.74	10289.3	10872.6	8730.11	3241.31	2333.59	6529.76	5574.57	5352.5	6744.42	4692.5	2019.7	6708.28	7282.28	2578.76	5691.99	5048.33	4935.89
M177T619			3.21393	1.08494	0.0455253	176.875	619.422	502359	600938	587125	688199	623709	551571	585770	592225	572710	609147	515158	589516	531741	567146	619104	543210	502135	567674	566132	448956	525073	527990	524009
M828T980			0.877491	1.27078	0.0455928	828.295	979.788	20752.9	29116.9	28411.1	32174.9	17085.7	23177.5	26655.2	34389.8	28417.1	18463.8	22957.1	26547.6	22580.2	18433.2	23281.2	16609	12102	21481.4	28263.4	11277	21268.2	29117.7	27384.3
M894T535_1			0.296824	1.177	0.0459281	893.635	534.506	3544.31	4903.18	5023.26	3672.3	3352.69	4082.61	4543.53	3715.59	3540.36	3737.07	4079.86	4666.41	3303.41	3038.8	4099.74	2969.75	2731.8	3361.71	3099.68	2731.2	3476.93	3090.43	1758.1
M278T765			0.217768	0.70313	0.0459463	278.077	765.181	2886.5	2857.56	3098.91	2967.9	2764.63	3354.73	3558.39	3374	3194.33	3903.75	4017.69	3278.43	2443.29	5880.71	7654.28	6830.51	3849.06	1312.98	5110.88	5077.11	4261.39	4193.76	5124.76
M296T601			0.556148	0.677554	0.0460467	296.045	600.999	10914.3	8030.94	10790.1	12111.8	10876.7	16362.7	20159	21809.5	10493.1	27931.7	29381.9	25239.7	31151.6	32197.7	10098.1	10880.2	19577.7	19156.5	14807.3	28126.2	29645.3	24553.2	15744.6
M694T54			0.274693	1.34036	0.0461063	693.543	54.089	4049.35	3914.23	3387.06	4182.14	1502.12	2783.31	3466.49	3532.46	3486.87	5324.18	2925.22	4082.74	3358.94	2854.06	1875.94	1946.03	2902.07	2231.81	3406.25	997.967	3456.67	2229.7	3105.42
M859T791			0.109992	0.794696	0.0462833	859.412	791.066	1232.06	939.652	1396.89	1081.91	1701.96	988.384	879.095	1195.48	712.713	1842.89	1636.34	1515.75	1842.16	1343.8	1475.25	1709.49	1878.72	1500.95	1142.7	1018.52	1143.37	1397.06	1226.92
M652T931_1			0.169824	0.793372	0.0463488	651.865	930.678	1799.54	1779.64	1942.22	2278.33	1694.08	1835.01	1561.77	2102.88	2459.62	2733.46	3756.62	2087.56	3544.54	1963.89	2906.97	1648.9	2388.49	2146.51	2674.24	2326.24	2161.76	1734.52	2199.36
M610T283			0.77964	1.4497	0.0464497	610.348	283.434	20024.9	20264.4	16585.9	15442.5	12719.5	19489.8	32328.5	16227.2	20247.1	14982.5	12646.7	26679.8	11544.9	9394.64	13644.9	18345.9	3831.63	8124.67	18707.1	6976.88	16041.6	17031.1	18407.9
M1037T620			0.170502	1.20098	0.0465379	1036.58	619.626	657.847	1195.3	1527.4	1239.42	1330.22	1626.45	1160.23	1317.33	1403.2	1234.57	1104.68	1145.15	1268.42	1040.26	1211.66	1033.14	952.429	1073.14	1110.64	628.452	1277.24	896.428	770.236
M252T751			0.344586	1.28528	0.0465966	252.054	751.178	7104.75	3862.39	5547.98	7079.68	8763.17	3881.5	6771.98	5668.83	5692.31	9079.45	6242.32	4914.8	4638.76	3852.61	4936.39	4456.29	5775.59	6538.91	5129.1	2883.64	3536.02	3509.05	4400.13
M1008T978			3.38842	1.26866	0.0466638	1008.36	978.264	301904	404037	461745	425481	214515	385959	403988	459364	442324	248861	365605	388182	325232	320076	311022	259395	170038	319951	337599	157340	337116	312372	269241
M309T75			0.8617	1.69043	0.0469316	309.242	75.041	10113.1	28445.1	15986.6	15861.8	23110.2	17546.1	23421.6	41710.7	10632.6	21931.9	30427.5	15462	6922.28	6406.51	19169.9	17794.4	3331.48	12349.6	7927.45	3703.57	13745.6	15766.4	19254.9
M755T56			0.177705	0.713453	0.0470031	755.43	55.551	890.82	734.384	1708.15	1475.1	2401.43	2079.22	2039.26	852.658	1914.68	1409.75	2613.36	838.368	2375.88	2350.46	1919.87	2459.11	3595.16	2061.23	1545.06	1974.49	1983.2	1713.79	1328
M801T209			1.80615	1.31854	0.0470082	800.52	209.446	109239	107674	110970	163720	100316	66291.9	134012	118084	169812	121920	131032	139752	112528	79462.8	79915	104574	67529.7	78483.7	79923.2	38445.1	152755	149554	96426.9
M544T701			0.148093	1.35431	0.0470388	544.081	700.674	1418.52	1075.4	1449.92	1270.17	823.465	1887.47	2115.51	2195.75	1400.56	1343.52	1064.07	812.037	1132.24	1345.03	1598.69	1621.25	972.846	623.604	534.736	1356.68	1341.57	1678.7	883.976
M565T54_2			0.249696	1.30829	0.0470865	565.48	53.5115	2381.83	3074.64	2385.2	1753.92	1851.82	2659.4	2406.47	2145.17	3354.07	2692.78	2458.72	3264.32	1396.33	1487.2	1977.35	1505.2	756.893	2479.93	1653.78	1903.92	2948.71	2397.4	3024.64
M430T37			0.250125	0.828284	0.0471655	430.379	36.863	4795.69	4494.19	4291.55	3141.19	4624.17	3803.95	3297.28	3487.59	4074.54	3195.83	6880.83	4903.75	4218.28	4183.42	4572.1	4028.37	6325.64	3896.37	4214.12	4111.1	4878.55	4405.1	4519.07
M960T619			0.185236	1.12853	0.0472128	959.566	618.966	1660.86	1867.26	1876.32	1480.37	1872.59	2033.74	1985.16	2108.43	1676.68	2184.75	1671.36	1591.03	1565.8	1462.91	1890.26	2012.44	1622.43	1735.67	1849.33	1209.94	1813.96	1538.43	1159.49
M355T53			0.241239	0.684535	0.047396	355.069	52.8425	2460.8	1690.89	3783.73	4082.73	3960.85	1513.47	2376.77	3188.4	2280.88	4860.42	2514.71	4007.84	4072.81	4154.95	3679.18	8441.1	6253.91	3166.23	3202.65	4622.64	9900.55	13648.7	14003.5
M637T810			0.215138	1.23228	0.0474685	637.134	809.731	2535.66	2137.07	2070.23	1950.37	3709.59	1988.81	2672.01	2012.61	2013.96	2614.19	2583.95	2472.43	2042.7	1688.99	2016.27	1450.56	1679.8	1813	1970.84	1517.76	1638.76	1765.69	1582.84
M1008T348			0.277781	1.4699	0.0475508	1007.54	348.134	1600.5	4457.79	4053.29	4616.37	1993.07	5192.59	4108.68	3335.66	3039.41	6879.11	4029.38	4425.95	1895.03	3275.94	2173.75	1861.18	1064.98	2135.4	2639.59	3219.37	3636.92	4338.08	4809.3
M614T71			0.796147	1.2323	0.0476619	614.482	71.217	66787.5	37869.3	38288.1	49497.1	46431	51028.6	43542.1	35458.2	42838.1	38197.9	50017.8	28739.9	25522.3	49985.7	29876.2	31080.2	42365.7	37805.3	34774.2	34953.7	44926.9	50641.9	40798.4
M644T75			0.713142	1.27764	0.0477297	644.492	74.766	53205.2	33489.5	24635.7	37064.2	30929.6	30269.2	23751.9	36787.2	32875.8	39478.1	42333	27632.5	17898.3	24719.9	23198.3	19088.9	24247.3	25841.8	28323.1	34779.5	30237.3	26470	28339.9
M330T399			0.68219	1.44612	0.0478024	330.227	399.378	7779.09	16889.9	20507.7	17712.3	16098	15071	8876.61	14754.6	8155.88	16613.2	14477.6	19330.8	6641.93	6472.11	11626	11634.7	6723.37	11077.1	8157.44	2369.45	9888.02	11477.9	10808.4
M513T978			0.437579	1.21081	0.0480262	513.196	978.327	6594.2	8391.16	9257.94	7956	4741.54	7469.16	7789.74	7234.46	8723.93	5567.39	7793.73	6940.69	6292.89	6205.41	6758.81	5407.83	3721.76	6938.35	6712.69	4117.4	7158.6	6125.21	5698
M564T77			0.212777	1.39243	0.0480666	564.46	77.2905	2978.6	5005.98	2695.67	2176.39	2139.49	4236.6	4404.38	2771.75	1933.8	3747.12	2180.93	2511.81	1755.79	2185.96	3152.85	3052.04	892.924	1462.97	2257.47	3593.15	3265.71	2770.38	2825.23
M126T64			0.302883	1.5342	0.0481655	126.021	63.716	1302.36	4916.91	4288.25	6539.84	5897.11	2617.49	4489.81	3027.4	2766.01	3816.03	3936.73	5131.12	3572.96	1493.12	2034.87	2531.59	932.85	1573.19	1764.39	2880.56	2215.3	2877.77	2519.75
M711T619			0.429695	1.12	0.0483172	710.663	619.16	7958.47	10912.8	10664.5	12217.6	10830.3	9613.53	9560.75	9309.19	9485.31	9364.13	9972.87	9289.21	9055.64	9073.99	10020.8	8923.43	8686.7	8519.54	9474.27	6194.94	7835.07	7728.74	4982.03
M503T319			0.556522	1.82206	0.0483514	503.295	319.401	15027.6	19115.6	16340.5	15840.9	23677	63261.6	11161.1	15439.3	28354.9	22126.8	9434.37	13085.1	10168.1	18336.1	7005.49	12390.9	12732.5	11937.1	10936.2	20394.7	20340.8	17678.4	24934
M733T87			1.07075	0.738146	0.0483824	732.55	86.8	101529	96590.1	72060.4	64166.5	65906.1	68229	67872	62495.7	36690.1	101203	94436.9	107104	105891	102119	134698	109529	123912	87859.9	13685.7	118862	108069	103580	91414.2
M520T673			0.186249	0.835248	0.0484237	519.831	673.353	2309.75	1902.36	2754.18	1484.19	2149.56	3419.35	2199.51	1648.03	2435.16	3079.34	2563.79	2370.16	2741.16	2383.56	3018.08	2555.7	3292.18	3060.04	2988.77	3019.95	2010.56	2657.69	2898.85
M392T249			0.228749	0.789173	0.048494	392.206	249.012	5567.7	4690.94	6383.04	4436.61	4017.53	6703.86	2933.98	3383.48	5323.65	5967.4	8536.59	5519.38	5731.96	5128.79	6185.18	7900.62	7072.52	6902.4	6452.73	3177.38	6218.01	4292.71	5517.86
M668T674			0.14942	0.849442	0.0485001	667.791	673.582	1568.74	1260.39	1085.01	1672.2	1152.88	1662.65	1457.75	1543.76	1347.27	1925.57	1675.98	1498.55	1688.13	1642.07	1584.66	1622.62	2420.37	1999.2	1408.69	1737.23	1306.69	1151	1336.91
M257T78			0.311318	0.751564	0.0485835	257.153	78.4445	8914.26	10149.5	5602.15	6513.3	10543.8	5420.19	3924.37	7368.53	8304	6040.86	12124.3	8905.39	9971.54	9771.61	13800.3	7692.69	11276.1	4213.61	12193.2	6890.65	7404.43	9179.48	9579.15
M691T619			0.246324	1.2349	0.0488299	690.695	619.32	1559.59	2870.82	2698.14	3604.73	2847.63	2763.1	2009.79	2637.45	2226.93	2392.1	1623.55	2290.1	2209.74	1933.53	2889.91	2377.42	1815.51	2087.32	2342.8	1168.86	2044.12	1643.88	1523.81
M527T54			0.446518	1.48864	0.048848	527.084	54.14	5783.44	5047.44	6114.16	6960.11	2908.32	4705.06	8944.53	6445.24	4311.37	5384.26	2975.28	7439.68	4407.77	5806.41	1924.93	5174.96	739.152	5756.79	1068.92	2730.09	5593.37	6921.44	5783.24
M657T52			1.03572	1.31693	0.0488853	656.522	52.2	26772.4	42216.7	26306.5	27360.9	31155.7	30748.2	32657.3	36504.9	34464.4	32758.1	36898.6	36421.8	29538.4	21265.2	29898.6	33802.8	9328.18	20890.1	16386.3	9277.3	30069.2	29209	29117.5
M282T561			0.964102	1.2128	0.048903	282.118	560.913	27057.1	35797.1	37114.8	36367.6	27898.1	33485.6	27257.6	36522.3	32522.3	22388.6	26706.3	29162.3	28865.7	25238.5	34803.5	22818.1	16226.7	33199.3	28905.2	14967.3	34835.7	27632.7	30560.2
M417T745			0.290785	0.820806	0.0490689	417.234	745.461	7032.37	9518.36	11939.2	10071.2	6909.88	9159.17	7611.26	7844.11	7211.85	9740.62	9651.49	12484.6	10532.6	11791.3	12523.2	11141.6	8293.3	13740.2	10098.1	5783.38	8128.22	8954.46	9289.18
M593T619_2			0.227297	1.19473	0.0491259	592.716	619.304	1802.5	2292.68	3080.22	3092.99	2850	2823.53	2554.51	2510.61	2206.26	2550.22	2449.31	2071.52	2452.36	1729.23	2956.49	2527.59	2095.44	2318.76	1431.18	1532.45	2595.21	1847.95	1643.95
M649T474			0.131765	0.828104	0.0492638	649.179	473.793	1221.25	1113.75	1338.28	1134.76	1370.52	1452.32	1509.13	1601.64	1118.73	1458.56	1100.79	1041.37	1780.33	1668.5	1423.11	1882.44	2009.17	1350.75	2170.43	1656.76	1503.85	1158.54	1389.85
M408T55_2			0.355231	1.35507	0.0493619	408.289	54.781	4933.61	5539.56	4440.63	4177.12	7269.73	3729.05	7514.87	7124.39	5850.01	9850.37	4359.64	3607.62	7261.11	6739.35	3728.2	4313.96	2690.53	4024.81	4346.13	3523.53	4431.45	6494.29	6527.63
M830T1012			0.22985	1.17406	0.0493672	829.79	1011.94	1699.8	2407.95	2245.61	2128.42	1955.92	2018.72	1950.87	2689.58	2363.4	1612.64	2151.89	1915.67	1731.2	2107.61	1714.22	1798.47	1369.15	1985.89	2057.97	1116.72	1982.33	1809.42	1533.93
M949T81			0.155357	1.83167	0.0494071	948.716	81.274	3837.54	2681.81	580.78	3385.96	1558.44	1203.84	674.816	1458.76	1580.6	3284.72	2388.11	1296.69	727.456	759.816	1518.3	209.505	479.85	509.454	1062.79	2102.05	1375.93	1800.36	1324.29
M243T661			0.236788	1.5043	0.0494213	243.074	661.437	1553.98	2758.83	990.67	2000.56	848.517	1901.13	2262.92	2142.54	2714.47	2055.33	2009.9	2835.16	690.071	1379.43	598.073	1682.67	891.911	957.266	1203.65	534.541	1525.88	1657.23	1935.62
M325T81			1.0976	0.625313	0.0494593	325.216	81.337	49661.4	43030.8	68111.1	23952	97124.1	26380.6	19158	25659	71743.2	56037.1	99414.9	40920.2	125246	60639.4	88572.8	58329.7	122537	25515	100011	47798.9	68230.6	52923.2	72325.9
M538T76			0.242385	1.47317	0.0494907	538.272	76.37	3378.2	4548.98	3836.58	6024.79	7113.16	2619.98	7728.39	2943.02	3351.35	4886.69	4372.52	2836.3	2123.94	5036.17	1863.19	2421.77	4771.85	2993.23	990.638	4108.13	4672.02	5489.24	5102.76
M236T268			0.386538	0.568797	0.0495679	236.237	267.84	2973.06	2408.9	2332.09	2410.74	5751.9	5148.44	2086.61	2901.13	1326.26	1919.82	2105.85	2683.9	6743.43	4350.53	6730.52	7915.62	9296.43	700.64	2631.8	8281.34	2741.94	3652.55	4194.28
M430T596			0.509954	1.34605	0.0497368	430.156	596.273	8539.15	8238.55	8174.03	10261.3	10065.7	7831.35	19777.1	12451.1	12262.1	7707.45	7317.84	8748.54	8024.02	6624.53	7224.88	6171.79	6340.58	10233.7	11127.4	6421.63	9091.93	8458.84	8727.36
M249T81			0.326662	0.751582	0.0497713	249.148	81.2485	3777.43	6801.73	6385.76	5628.94	6143.9	5881.19	2969.24	4305.79	3403.9	4547.82	3634.75	4209.94	5964.45	4613.23	9037.93	5665.02	9016.71	8192.63	7359.36	8627	4612.18	7592.97	5576.58
M245T59			0.399795	1.3062	0.0497718	245.226	59.2795	7651.32	6869.42	5991.98	8294.69	3801.6	7774.62	7518.8	4854.12	9727.48	5210.59	7329.65	6514.5	5448.51	6091.31	3893	7072.39	4010.99	4860.41	4085.32	2519.45	5068.65	6588.65	6012.22
M876T914_5			0.241754	1.15452	0.0498886	875.856	913.996	4137.96	4742.04	4736.57	4644.26	3822.7	4194.54	4163.96	4941.03	4536.21	3146.02	3441.21	2545.7	4249.72	3500.18	4182.46	3130.49	4931.27	3794.47	4186.25	3339.6	4059.15	3778.21	3359.98
M367T173			0.771907	1.40917	0.0499984	367.284	173.036	24988.2	31647.9	28702.5	24177.3	46424.9	29064.3	55995.7	33092.7	21741.5	25524.6	23192.5	32195.8	12019.1	16280.1	34489.5	22384.5	37370.8	17589.1	17750	14777.6	24136.1	36386.7	21623.5
M146T402			0.19991	1.37856	0.0500844	146.118	402.091	3324.27	2676.48	2020.36	1949.63	3625.37	1430.94	1630.27	1909.53	2969.49	1947.77	2076.23	1498.54	2339.62	905.6	1946.07	1068.13	2348.71	1614.78	2428.13	809.4	2230.9	2095.92	1997.54
M533T346			0.364444	1.74226	0.0501031	532.64	345.514	7387.11	2944.41	3766.31	6194.16	3383.02	3415.39	1762.11	5850.21	2886.3	6909.02	1323.11	2308.34	2351.47	1443.99	2123.22	6999.59	605.006	5655.99	1461.6	1268.1	5121.27	2891.28	4476.83
M842T791			0.141577	0.765752	0.05012	842.387	791.395	1572.72	1271.01	1911.73	1670.49	2689.21	1567.85	1432.8	1303.65	1254.21	3361.21	2567.32	2245.97	2786.86	2089.27	2466.6	2857.38	2993.02	2146.78	1735.37	1663.28	1691.23	1917.5	2014.47
M330T606			0.20677	1.28094	0.0502142	330.042	606.013	1016.78	2040.97	2095.45	1514.98	1743.56	1315.55	1799.79	1560.21	1160.54	2087.22	1076.78	1833.97	837.581	1532.66	1619.36	1358.06	713.799	1209.95	1615.81	954.414	1385.26	1058.18	1326.87
M417T65			1.14214	2.67813	0.0503693	417.335	64.925	13684.6	23102	41887.6	160690	22458.9	22457.8	59564.9	30025.6	25851.6	97794.5	24491.1	27079.3	14350.9	18196.5	21980.2	29698.3	4037.16	17244.1	22812.4	5880.11	28273.4	27526.6	27855.4
M405T747			0.520998	1.20914	0.0504365	405.148	747.253	13684.9	11677.2	13947.6	14330.2	14326.8	12027	22800.9	12055	12560	14635.7	13956	10086.1	11383.3	10479	10795.5	13872.3	11387.8	14560.4	12000.2	8955.31	12913.9	11835.1	11117.4
M346T72			0.714967	1.30449	0.0505062	346.273	72.296	19732.3	25742.6	21214.9	23165.1	30627.5	19434.4	22930.1	16012.2	28794.8	25076.7	35260.8	19226.6	16775.3	16858.6	16737.6	19226.5	9355.94	14760.4	18210.1	11995	21954.5	19966.7	21349.7
M266T663			0.144124	0.655413	0.0505184	266.076	663.331	3420.49	3573.57	885.743	1173.29	2776.69	1526.33	1459.7	1982.63	2589.22	908.428	1200.13	3410.51	1307.46	3444.86	4246.59	5428.72	3124.16	3107.21	3274.69	2422.53	3099.88	3118.63	2802.66
M554T346			0.968336	1.66558	0.0505504	554.254	345.54	44663.4	20471.2	4778.35	37721.2	39867.9	29838.7	20940.1	36016.7	31793.9	40178.7	11026.5	17841.3	17132.3	10289	17301	33918.7	5244.87	51041.8	12054.4	8031.69	25202.4	25868	27935.9
M229T727			0.808042	1.22677	0.0507462	229.13	726.501	28947.5	32764.2	39989.7	26643.1	33986.6	20612.5	29787.2	30083.9	30993.7	32933.3	35419.3	30107.6	30760.9	21477.6	20124.9	13259.9	25216	32111.8	22068.9	19493.4	24008	30208.4	23232.8
M426T293			0.121076	0.619862	0.0508451	426.357	292.881	18363	36459.1	36487.5	30585.3	34954.7	28821.1	14823.5	26559.9	20874.4	36749.1	23105.8	32239.7	36025.5	72740.8	67342.2	80790.7	13034.9	51567.4	66849.4	15563.1	35667.4	36311.5	40742.4
M1104T619			0.175538	1.3343	0.0509276	1103.56	619.288	605.068	1498.89	1410.03	2132.04	1027.62	1218.02	880.266	1227.35	1046.05	1168.09	1066.63	1074.39	870.539	874.823	1208.41	974.321	726.248	962.152	965.826	430.083	828.3	708.169	661.369
M518T535			0.726309	1.13276	0.0511343	518.092	534.533	24288.8	31602.8	29500.5	28905	25164.9	27841.6	27734.4	22722	32198.4	23805.4	26103.3	31538.3	26873.5	24084.1	25393.4	21024.6	20914.6	21843	24449.8	19454.3	24220.3	23681.8	23017.9
M405T820			0.811799	1.3049	0.0513655	405.009	820.178	22486.5	32718.8	21967.9	22369.5	20196.1	18773.1	14486.2	18929.2	22465.1	23628.3	22051	20945.5	15496.4	15223.8	22668.7	14962.8	8044.62	25531.8	15186.3	6967.7	15936.6	13552.2	14153.5
M652T794			0.0901474	0.777806	0.0515618	652.051	794.187	913.692	1092.68	709.817	836.15	1322.05	687.828	1091.78	825.086	1003.16	1304.76	1647.32	1859.01	1602.17	1414.07	1224.22	1008.66	1001.75	1160.21	889.479	775.939	718.63	1354.42	1122.72
M585T53			0.443754	1.23349	0.051636	585.449	53.4975	6673.72	9828.87	5809.93	6897.94	7177.44	7417.57	8483.12	9529.01	11375.5	9722.26	8700.95	9078.92	7843.81	5720.58	5579.89	7661.06	5092.77	6629.56	6686.72	4225.77	7706.4	9973.54	8534.2
M247T585			0.170471	1.32934	0.0518233	247.372	584.901	1351.33	2087.54	2090.5	1481.53	1856.6	1140.71	1062.39	1039.64	885.623	2379.05	1375.41	1108.28	901.451	1316.78	1317.76	984.642	775.806	1343.76	1459.37	982.602	1273.98	1194.07	1319.96
M465T76			0.718478	1.28195	0.0518911	465.239	75.8025	15661.6	23936.1	17500.2	18186.8	15632.3	12153.3	21777.2	19267.8	16275.8	14631.7	22378.3	15108.9	16797.6	11101.3	12772.6	13894.9	7028.8	16981.1	13792.4	6672.65	14234.3	17780.7	14727.1
M609T53			0.38205	1.27415	0.0521467	609.449	53.46	5366.73	6150.94	3622.54	4560.05	5735.28	3750.67	5514.01	5015.26	7270.51	6530.65	4528.5	5695.66	4982.27	5079.26	5610.19	4062.4	2784.65	3354.8	4339.53	1564.65	5854.28	5402.22	5988.38
M1053T914_5			0.189694	1.18578	0.0521629	1052.93	913.612	2193.09	2274.31	2428.11	2657.01	1925.25	1987.15	1857.74	1883.84	1974.47	1788.65	1650.7	1681.56	1737.15	1672.68	1976.56	1184.68	2288.36	2543.35	1661.11	1288.09	1787.89	1753.5	1787.42
M290T729			0.530006	1.39107	0.0521805	290.135	729.156	18535	18201.8	10082	14341.9	25047.2	14282.5	9217.89	12334.5	5434.25	12386.7	10279.1	13405.5	9755.06	12827	10626.7	10857	7599.08	8301.55	10701.5	6191.51	11537.8	10713	9718.64
M302T703			0.590354	1.44722	0.0524639	302.182	703.125	4505.95	11053.1	12918.4	12769	8040.4	10041.9	19773.1	10638.4	16442.5	11696.6	14416.4	12505.6	9774.61	8510.67	4576.38	5692.42	6177.67	10773.9	4898.55	4126.07	9761.84	9026.49	7811.32
M375T78			0.216062	1.50817	0.0527452	375.335	77.842	3348.2	4395.9	1366.85	1716.81	4963.97	4730.77	2027.31	5895.38	2889.06	4665.45	984.65	1463.63	3825.77	3441.71	2185.19	913.944	3198.79	2598.46	2548.13	2709.47	1953.35	4214.72	4376.91
M713T280			0.699179	1.53992	0.0527491	713.065	280.183	16210.1	13733.2	35682	28892.4	19931.8	15318.2	47638.4	10005.4	24358.2	13048.9	14798.7	18582.2	14697.4	14702	15299.7	14361.3	11630.6	12334.4	14595.1	14992.1	14671.1	12934.8	14960.7
M367T72			1.98977	1.37658	0.0527844	367.284	72.493	339552	347434	246725	251553	301976	236243	304417	211279	176696	389923	236504	235264	111372	295296	345853	189427	62461.8	142808	110222	309028	291341	269846	270083
M427T281			0.113148	0.640084	0.0529413	427.36	280.959	9800.23	20462.9	19705	18140.7	18136	14426.2	9527.36	21334.9	11363	18706.8	11699.4	16891.9	35349.9	37458	36350.9	38377.8	7573.49	26715.8	35143.4	6911.17	20759	21360.9	20445.3
M260T393			0.419794	0.72309	0.0529439	260.186	393.231	20358.6	39371.4	35912	32995.6	36705.5	30367.8	14710.4	31743.9	25231	31192.5	33373.7	63158.9	27504	57552.6	58849.8	41278.1	20971.7	37312.3	51169.7	21763.9	39214.8	35871.6	36498.5
M244T801			0.261887	1.15883	0.0530982	244.141	801.49	3190.06	3735.53	3875.23	4464.74	3444.01	3229.6	4447.26	4028.46	4525	2761.64	4023.98	2982.99	3821.4	3016.1	2926.96	2590.17	3229.8	3308.78	3892.2	2741.77	3547.48	3447.08	3429.89
M247T59			0.32594	1.25611	0.0531728	247.241	58.8645	5117.42	4503.55	3466.54	5000.14	5207.19	3460.13	4462.41	4873.45	3746.9	3913.47	2821.51	4690.69	4003.68	4289.58	1810.73	5616.26	2805.09	3137.86	3514.45	2140.88	3039.64	4525.48	5232.97
M415T382			0.418784	1.25243	0.0531855	415.101	382.301	4223.8	4908.97	6066.01	6875.87	7012.35	4871.66	7012.71	5820.85	4350.43	6760.99	3955.42	5306.46	4484.21	4370.36	6244.47	5613.33	2475.22	5517.33	5976.41	2289.92	4657.23	4246.02	4397.71
M591T54			0.455502	1.24015	0.0532534	591.495	53.5	6542.04	8344.66	6926.55	7598.63	6422.54	9454.56	9751.78	8550.28	8623.68	8512.28	9144.56	10457	7295.36	6238.05	6493.53	6953.73	3768.48	5453.77	5010.6	4279.67	8739.43	8495.77	8500
M564T925			0.757622	1.30858	0.0532574	564.16	924.784	13433.3	24384.5	31772.4	23002.9	23498.7	22140.9	13430.1	22623.4	20313	32390.3	15945.7	25649.9	10748.1	23017.9	20649.5	20260.1	9645.12	18253.4	16108.5	13184.7	19611.9	22117.7	18064.1
M667T619_1			0.257503	1.13254	0.0533361	666.68	619.117	2406.6	3668.55	3648.93	4027.43	3593.19	3371.61	3193.43	3323.83	3187.63	3052.07	2778.77	3018.62	3225.46	3284.76	2608.07	3111.24	2757.38	3285.49	3410.29	2075.75	3083.92	2837.49	2803.93
M599T434			0.230732	1.33044	0.0534434	599.318	434.027	3698.4	3959.64	2457.72	4554.52	3288.47	2245.16	2438.78	2389.87	2405.2	3105.76	3067.44	3987.7	1673.88	2908.69	2206.82	1584.74	2362.93	1149.57	2243.9	1771.85	2593.19	2532.95	2420.59
M865T66			0.623974	0.405912	0.0536866	865.498	66.079	5633.85	7340.31	2997.98	7460.65	5403.19	3780.04	3288.48	5574.44	6390.24	3456.4	10721.2	4409.75	26451.3	8402.21	10120.5	6656.73	38526.5	3167.49	14374.8	3614.6	9204.33	12507.5	13152.9
M138T632			0.194383	0.807259	0.0538677	138.049	632.046	3928.81	3497.15	3941.26	2548.89	5241.13	3097.33	3450.04	2987.23	2951.28	1879.84	3091.47	3632.87	4885.51	3345.92	4956.31	4600.74	3335.82	3689.2	4564.48	5424.59	2926.4	2847.7	3199.79
M598T66			0.370434	0.595712	0.0541386	598.263	65.553	5236.35	7591.89	22037.6	2222.09	8188.59	6548.6	5403.82	6063.4	2581.76	5034.1	5384.44	10085.3	11228.1	14248.5	13993.1	5108.64	9526.3	19844.5	11456.7	18155.4	22254.1	19691.6	18580.7
M628T534_1			0.375839	1.2018	0.0542739	627.579	534.467	4884.9	5884.39	5568.95	5311.52	4862.27	4558.44	4445.32	5517.36	6273.91	5729.13	5136.73	5729.47	5688.07	3575.23	5544.59	3450.52	3150.41	4507.84	5107.91	2239.72	4643.45	3954.14	4695.89
M1116T347			0.336364	1.59188	0.054691	1115.51	346.558	4551.27	2229.4	4487.35	709.714	6224.16	3647.43	2977.96	4850.35	3655.75	4786.08	1801.76	1404.68	2209.43	1734.75	2385.86	3347.88	968.195	6357.14	2078.83	1657.65	3698.46	3700.79	3456.96
M845T619			0.245961	1.15771	0.0547327	844.603	619.473	3180.72	3819.75	3732.94	5027.53	4352.75	3929.83	3459.23	3038.05	3404.4	3816.05	3552.28	2565.07	3147.25	3841.34	4073.23	3232.42	3410.31	3543.16	2836.59	2415.67	3519.37	3343.86	3039.47
M718T81_1			0.264217	0.70996	0.0547488	717.955	81.185	3481.2	2642.06	2684.09	2528.26	4463.89	2784.52	2836.03	2616.07	1500.41	1114.8	2209.89	1716.08	3265	2592.9	4074.95	3433.44	5438.29	4018.44	6076.16	4714.08	3319.27	2249.24	2774.94
M847T619			0.270918	1.13286	0.055174	846.591	619.099	3955.86	3825.13	4255.85	5943.06	5501.42	4434.26	4670.06	5237.91	4367.21	4640.01	4805.89	4373.37	3976.75	4296.4	4847.72	3758.04	4346.97	3317.81	4078.12	3537.46	4810.39	4479.9	2078.04
M354T58			0.321311	1.55546	0.0552725	354.336	58.176	4805.49	3302.12	8729.18	4119.34	3601.38	6434.71	4061.85	1736.39	10921.2	4108.27	4969.92	3445.04	3420.4	3760.4	3415.91	2919.76	3237.48	2703.45	3212.52	2230.05	2974.73	5058.25	3723.89
M675T55			0.355912	1.49954	0.0553231	675.46	54.785	9329.67	8575.61	7989.25	3680.31	4590.68	3681.5	5968.07	11291	3934.4	3975.9	5066.3	2542.84	4431.57	4897.21	2991.68	4420.1	4054.53	2864.04	8067.55	2688.04	8461.71	8791.41	7719.69
M165T77_2			3.75434	1.26387	0.0553294	165.048	76.858	713505	560364	526209	631940	653259	819242	687060	534191	542308	672403	704797	530894	328404	757840	400895	558607	156237	648680	455525	474835	543647	582550	586790
M113T156			0.945648	1.35778	0.0553643	113.035	155.681	26627	24166.4	38147.8	34537.1	29117.4	21311.6	31855	39694.8	17395.6	33592.7	13847.7	14822.7	18777.1	20815.8	30501.1	37666.3	16890	36051.5	19379.5	9578.7	30313	17208.5	35942.8
M481T67			0.205596	1.39748	0.0554149	481.373	66.857	2640.39	2919.76	1607.05	5202.49	3617.12	3055.92	2901.8	1968.97	3514.19	3005.86	4514.75	1955.05	1252.65	2041.3	1746.96	2032.87	2211.28	1742.18	1566.01	2714.45	1967.79	4405.3	1732.62
M888T619			0.185096	1.26907	0.0554414	887.636	619.101	937.722	1863.37	1621.85	2395.65	1433.6	1477.86	1557.24	1521.82	1194.23	986.983	1140.87	1223.47	1248.41	1175.71	1704.64	1245.15	1100.75	1235	1021.94	716.095	1078.48	825.974	1073.22
M528T71			0.790273	1.2358	0.0555344	528.409	70.8625	47559.5	30377.2	29791	42130.7	48882.5	58058.6	40491.8	36314.8	36333.5	33274.7	42910.4	26877.7	23434.8	43772.2	24721.7	30906.5	36921.1	40530.5	27244.3	28957.8	35646.2	36427	33544.1
M892T619			0.196182	1.15297	0.0555635	891.599	619.097	1505.46	1828.53	1632.02	2108.44	2056.56	1882.96	1756.12	1741.66	1790.57	1520.17	1756.38	1727.55	1068.84	1858.96	1720.57	1458.6	1483.07	1855.86	1525.78	1002.23	1711.18	1361.75	1040.17
M250T172			8.27477	1.33045	0.055717	250.093	171.697	1.93489e+06	3.03096e+06	2.65216e+06	2.14919e+06	2.32082e+06	1.44843e+06	3.31057e+06	2.49869e+06	2.74059e+06	1.16975e+06	1.20787e+06	2.95913e+06	1.41852e+06	1.89514e+06	2.37816e+06	1.88349e+06	936062	1.83575e+06	1.48808e+06	1.47761e+06	1.30469e+06	1.18348e+06	2.00533e+06
M446T55_3			0.309858	0.809404	0.0558535	446.372	55.421	8776.82	6717.94	6061.77	4118.14	9258.35	4699.29	5716.48	6686.88	7259.78	5657.33	8537.36	6597.25	5730.81	9087.71	6515.99	9315.09	6345.47	8812.26	8051.64	11254.1	7954	7317.06	6903.19
M761T87			0.873348	0.850705	0.0558728	760.578	86.6115	50581.8	61993	62310.5	56157.6	45103.6	54177	58455.6	66742.9	83146.5	84518.7	77570.6	64761.3	87922.3	72541.4	61879	76406.1	93068.3	71791	58903.6	67710.6	92608.5	79196.1	77695.7
M1050T225			0.307664	1.48897	0.0560464	1049.55	225.088	2081.76	4612.61	7016.81	2566.93	4512.77	4589.2	3653.12	4185.98	6714.88	3431.74	3171.32	1447.43	1465.75	3374	1470.3	2793.82	4310.67	4223.66	5713.4	1154.41	4995.34	5870.99	5844.28
M1002T534_1			0.292452	1.20652	0.0560597	1001.62	534.452	2580.96	3993.35	4180.05	3294.56	2987.32	2666.66	2973.61	4259.3	3743.6	3393.16	2550.09	3717.8	3547.47	2841.56	3280.25	2210.1	2642.22	2837.52	3143.51	1469.82	3281.11	2911.02	2808.91
M753T739			0.439736	1.16586	0.0563186	753.162	738.88	16347	19433.1	17921.5	20564.8	13662.2	16010	14613.4	13727	15507.9	15696.3	10256.8	13594.9	13899.7	15656.8	17180.3	10938.3	13520.7	13684	12139.1	19355.2	18703.4	14690.6	15964.3
M399T382			0.585525	1.25583	0.0563256	399.127	382.282	9073.75	11727.3	11461.7	14232.9	11769	9020.82	13697.8	11675.6	8638.1	12680.5	7434.11	10293.8	9085.2	8643.09	12695.3	10874.6	4473.14	9697.57	13264.2	4297.44	9259.5	9265.09	10043
M298T476			0.282971	0.748052	0.0563978	298.186	475.77	5032.27	5020.39	2643.5	4901.25	6007.09	2945.12	2650.47	4208.46	2023.51	3505.75	6945.55	5690.65	7215.67	4705.78	2218.13	4326.85	5295.35	5532.31	3643.76	6478.21	11967.1	11152	11961.7
M705T722			0.721778	1.39962	0.056631	705.183	722.413	11600.3	23750.7	11203.9	22017.3	8677.17	15302.3	19785	22989.6	19689.2	9573.35	13361.9	20671.6	14228.3	11271.1	11057.7	8379.28	6750.21	15510	9806.24	6558.89	7208.36	12803.6	10824.2
M352T345			0.401454	1.72464	0.0566451	352.157	344.913	5723.19	2773.59	4781.02	4682.99	7584.99	2554.4	2738.7	4968.62	3879.69	8544.63	2752.38	2690.96	2212.29	1722.39	2014.73	5404.03	419.9	8460.72	1330.83	958.08	2855.5	4332.41	4621.17
M568T572			0.192949	1.16108	0.0567218	568.205	572.227	1259.71	1906.02	1555.56	1406.96	1248.11	1409.31	1819.07	1647.05	1631.27	1615.41	1258.32	1385.72	1214.18	1600.1	1580.41	1409.59	887.985	1670.25	1317.91	1023.85	1469.41	1106.17	1077.9
M1038T619			0.171093	1.2508	0.0567959	1037.57	618.892	760.898	1419.79	1402.75	1689	1164.43	1381.42	1142.38	1053.38	1074.32	1473.66	1145.21	1081.01	1053.71	1011.52	1580.37	1200.26	788.201	775.598	877.528	529.826	1253.98	815.104	625.154
M702T52			0.179621	0.749367	0.0568278	702.21	52.363	3671.32	1589.32	4187.29	2003.28	1354.16	1356.13	1424.96	1929.36	2140.73	1393.63	2874.55	2875.45	2644.18	2052.97	2650.14	3366.44	2585.85	2674.77	2803.47	3562.78	9633.82	12097.1	11412.7
M610T76			0.254143	1.26607	0.0568658	610.493	75.964	2474.11	2518.47	3476.95	2213.77	2390.64	2118.42	3564.74	2025.74	2911.96	2853.16	2201.18	3282.75	2580.17	2647.52	1085.31	2201.93	1114.61	2241.19	1718.81	1895.25	2464.5	1459.99	2663.44
M271T482			0.198435	1.34043	0.0569141	271.132	481.507	1525.79	1704.61	1214.64	2253.55	957.9	1283.45	1786	1353.36	1490.97	2339.76	1433.8	2144.56	1003.11	1285.43	1236.6	858.203	803.041	1032.64	1506.76	565.169	1026.6	1280.65	1177.03
M287T58			0.35996	1.25796	0.0570346	287.237	57.892	6050.63	7012.63	6860.2	8598.69	6734.31	9011.73	9148.26	8921.73	5387.13	9966.25	9422.36	6579.58	5370.23	6060.73	6959.89	4248.27	2866.05	7011.04	4871.53	8370.37	7290.62	8548.42	7748.02
M555T845			0.231392	1.17502	0.0570538	555.132	844.59	2124.24	2835.95	2836.28	2397.11	3654.29	2681.62	2709.59	2537.09	2331.58	2387.4	1762.05	2563.06	2879.82	2290.09	3002.47	1996.01	1905.19	2395.03	1841.16	1913.84	1295.9	1673.66	2042.65
M570T68			1.05926	1.22397	0.0572891	570.456	68.385	90653.1	59798	53451	71076.7	78340.5	98964.4	73078.8	62110.2	66917.4	61721.8	87499.4	47719.5	37589	67930.4	52671.3	46680.8	68348.1	62364.4	65370.6	48901.6	68725.9	68719.6	75332.1
M247T680			0.155492	0.76702	0.0574053	247.165	680.006	3422.91	5869.24	3269.45	1509.83	3023.06	2279.09	3615.83	3551.43	3954.07	2438.34	3939.97	4775.3	4177.1	6139.81	3804.87	4832.21	2903.46	3596.45	5575.14	3192.33	4219.13	3765.74	4922.01
M133T79_2			2.19707	1.12724	0.0574984	133.076	79.1295	326616	252106	240986	290474	321545	333449	344795	308398	303663	293822	262643	266852	217705	312835	215815	228405	298810	339500	274957	257901	264612	290057	299971
M955T914_5			0.309005	1.16263	0.0575064	955.206	913.804	5899.6	6425.27	7341.26	6833.19	5070.28	5676.63	5700.34	5446.76	6022.04	4361.74	4339.78	4531.59	5443.89	4491.82	4611.5	4131.03	6404.71	6825.92	5548.98	4226.05	5454.31	4580.45	4655.91
M710T822			0.372718	0.848302	0.057996	710.268	822.071	8456.77	10831.9	7761.76	11173.7	8639.75	13241.9	12524.1	13169.5	11761.1	8508.74	12806.9	10881.5	9977.94	17303.2	10744.4	12231.6	12860.7	11487.2	12618.4	14125.2	14251.7	14798	15093.7
M266T587			0.133527	1.82646	0.0580804	266.301	586.793	2078.54	1501.36	643.883	821.893	2517.08	570.541	370.019	791.78	582.592	931.585	268.727	598.993	287.09	736.636	1063.52	657.72	274.795	770.926	452.67	807.075	774.316	779.43	817.123
M487T961			0.500832	1.22136	0.0582416	487.165	961.495	6462.36	9642.6	13111.9	10090.7	8083.06	13074.4	9079.13	10585.5	9223.97	8716.46	10377.6	8214.26	7517.75	9359.23	9808.44	7035.34	4984.37	8900.95	8958.77	5139.07	7207.18	7375.99	7950.34
M595T990_1			0.3382	1.27036	0.0583113	594.724	990.143	3044.74	3932.68	4173.39	4467.11	2345.69	4047.98	3913.98	3929.16	5007.45	2705.16	4243.85	3864.77	2965.46	2718.82	3537.43	2467.33	1733.2	3352.15	3471.31	1217.87	3727.54	1634.35	2609.99
M829T1012_1			0.385227	1.20159	0.0584922	828.788	1011.9	4429.29	6578.29	6031.48	6724.88	4386.41	5458.01	6054.32	7189.4	6460.46	3739.36	5582.99	5164.46	4674.73	4704.87	4975.12	4202.92	3276.21	6286.35	5295.23	3317.54	5138.56	4884.52	4295.47
M198T630			0.163942	0.629405	0.0585156	198.089	629.866	1266.5	1352.61	1020.54	1227.39	824.542	1351.5	1937.92	1836.74	1099.89	1524.67	1184.22	3213.47	753.679	1970.55	2616.72	3945.53	1253.9	933.666	1678.72	3806.72	2053.83	1799.4	1816.86
M995T674			0.155093	0.840509	0.0585363	994.702	673.753	1877.72	1496.38	1080.17	1749.44	1530.78	1298.2	1408.34	1496.93	1203.03	1830.83	1741.55	1581.2	1450.63	1271.18	2085.32	1439.04	2148.99	2288.33	2136.55	1669.99	1484.41	1354.34	1701.87
M508T339			0.582356	0.5606	0.0585428	508.375	339.187	26488.7	12420.6	8956.54	44367.5	47655.4	10794.4	11919.2	20064.3	10283.2	48571.2	73665	77800.7	25253.2	69157.5	36341.4	58169.2	24592	11026	18327.8	36493	29941.6	35633	24754.9
M162T482_1			0.282248	1.37921	0.0585446	162.019	481.776	2121.76	3337.43	2511.85	3565.08	1689.8	2136.77	3230.16	2349.67	2802.7	3574.69	1809.99	4172.59	1442.1	2175.15	2615.61	1058.64	1058.92	1819.73	2562.36	1093.26	2188.07	2167.11	2266.78
M721T48			0.120059	1.40673	0.0585933	721.292	48.0405	1263.88	923.819	457.853	954.312	927.417	593.387	496.04	1500.93	722.249	653.709	593.906	915.656	594.531	506.818	828.409	304.161	453.83	502.269	556.147	782.089	713.19	814.821	906.318
M551T306			0.5716	1.49945	0.058648	551.33	305.857	10144.2	10743.6	9284.25	26333.3	9548.43	10671.2	16789.2	10800.9	10003.4	7941.78	9850.54	9136.2	1941.19	8679.41	10966	7294.63	5880.75	12975.4	10177.4	4635.41	9760.03	10579.4	25350.4
M133T79_1			0.279874	1.4631	0.0587984	132.663	79.165	3964.18	1704.2	3600.42	2617.02	4477.69	3632.47	4511.74	4751.69	3270.33	1872.11	3542.38	2801.27	1711.96	3361.99	294.686	634.807	3935.96	3633.7	2414.15	1182.16	3943.28	5788.53	3939.2
M383T70			0.167161	1.37255	0.0588664	383.081	70.328	2316.03	1827.13	1597.09	1102.69	3017.4	2427.8	1547.59	1653.93	1301.35	1190.4	2050.81	1753.44	927.587	1659.14	778.87	1300.91	1296.66	1244.52	568.564	1520.18	1361.02	2096.7	2112.89
M589T474			0.9259	0.871046	0.0588919	589.171	473.539	78789.7	77080.7	74842.5	75080.7	90915.9	71273.9	75988.9	79405.6	58664.9	79821.8	73747.2	72940.7	97292.1	68001.2	99346.4	102627	108317	78452.7	102306	71625.5	79871.8	78929.4	74962.4
M334T741_2			1.24203	1.25683	0.0590182	334.186	741.402	42748	58239.8	88119.6	63239.9	69400.5	69919.5	52513	51075.2	49140.4	80107	47771.4	63866.9	32331.2	43422	66642.4	58779.7	30280	67525.1	46674.6	39592.4	53988.9	46315.8	48021.2
M300T377			0.121547	1.13054	0.0590622	300.278	376.524	945.907	922.363	1034.76	1295.2	754.001	952.767	771.974	829.6	912.772	1033.33	919.764	795.506	862.264	878.059	869.63	723.079	763.616	941.622	822.431	785.254	781.636	785.965	800.539
M711T53			0.385541	1.33466	0.0592232	711.496	52.8645	5449.5	7195.79	4184.83	4955.03	4973.95	3849.74	6063.31	6748.65	8828.01	7796.23	7004.88	6221.02	4497.9	3292.98	4405.91	4411.13	4583.73	4071.43	5769.48	730.406	5666.14	4920.68	4994.39
M699T53			0.53773	1.31848	0.0594733	698.532	52.873	10605.5	12628.8	9486.42	9019.08	6499.25	10093.4	12539.2	10159.4	16046.4	9637.12	12695.7	13004.4	9264.32	7057.8	7810.03	6026.51	4894.08	6279.37	10125.3	3779.96	9246.47	10185.3	8744.24
M120T703			1.80443	1.47127	0.0598659	120.102	702.575	150976	176927	164321	394711	178563	167432	143823	146041	158445	141912	199590	119553	161047	124779	114126	10340.2	87642.3	113412	176997	131678	132753	134536	140788
M520T51_1			0.210602	0.796536	0.0599696	519.825	51.4975	1854.57	1686.1	1619.19	1585.49	3089.24	1982.74	2067.18	1951.51	1691.47	2226.17	1949.36	1915.2	2105.47	2139.9	2120.23	2857.41	3850.2	2163.19	2330.85	3367.63	1636.48	2265.2	1709.19
M773T619			0.449354	1.16084	0.0602981	772.664	619.008	7188.36	9320.14	8186.89	9925	9071.54	8631.93	8261.75	8945.89	7898.01	7891.34	7899.3	7199.03	8214.56	8014.58	9043.14	7929.76	3042.48	8274.63	7647.11	6234.86	8013.68	6952.24	7432.52
M401T269			0.287564	1.50682	0.0603826	401.148	268.929	1147.58	2738.63	4573.04	3639.18	1515.26	1805.51	4388.42	2527.71	3581.79	3431.13	3472.09	963.465	1929.41	2161.47	2273.75	1585.33	1226	3797.65	1089.12	978.718	2451.15	2363.88	2323.15
M548T582			0.361715	0.723664	0.0604242	548.262	582.45	5621.32	3508.66	3792.08	6642.85	6076.56	4564.53	2314.92	3459.8	1973.52	3968.67	5130.16	2930.01	5082.97	4815.34	5505.82	6943.29	6590.81	3498.69	7832.85	9601.5	4853.51	4448	4479.46
M518T228			0.332422	1.5724	0.0604735	518.409	227.946	5080.39	3275.45	7088.81	5933.38	2696.03	7122.7	2298.77	4865.02	9393.06	4569.73	3911.93	598.017	3521.17	7085.14	2053.4	1502.74	4011.43	5054.13	4518.8	1019.39	4450.16	5243.36	4735.38
M365T80_1			1.08065	1.24825	0.0605176	365.268	79.855	54722.5	79725.4	57896.3	57847.4	61613.6	70802.8	74344.8	52427.6	59051.4	68222.2	57193.8	59652.9	41396.4	47000.4	92338.6	51104.5	28708.5	31290.8	46243.3	55107.8	49512.9	54125.3	56739.7
M581T709			0.222852	1.21311	0.0605333	581.128	709.029	2257.38	2249.83	2657.31	2285.34	3304.63	2612.54	2295.5	2123.12	2200.77	3141.4	2473.01	1575.65	2655.05	2569.21	1823.98	2373.12	1008.16	2682.56	1698.68	1854.16	2166.43	2399.87	1977.48
M787T620_2			0.169936	1.43688	0.0605862	786.688	619.718	427.543	1427.51	1412.22	2290.74	1158.44	1060.35	962.473	771.892	965.237	1127.94	888.596	922.909	779.634	774.143	1264.32	905.088	729.449	781.308	822.744	207.911	791.34	321.323	251.685
M833T721			0.54984	1.73489	0.060799	833.25	721.247	1467.94	8019.51	10499.6	8487.4	1958.44	4970.19	9666.95	8326.92	9756.73	2396.88	3374.6	7613.36	3074.82	4372.07	3161.34	1639.06	802.576	8195.84	5126.77	423.367	2208.8	2536.75	2955.22
M1080T1024_2			0.764269	1.23651	0.0608467	1080.38	1024.34	15859.9	20924	22676.7	21596.9	14059.9	23615.6	22303.7	25777.3	28528.1	15634.2	22268.9	20351.6	17511.7	20614.7	16383.7	12549.4	12285.2	20070.7	19450.9	9135.57	16937.7	13531.5	16466.7
M409T674			0.248039	0.818886	0.0609436	409.07	674.317	5168.01	4292.31	5626.22	4144.93	4330.62	4869.07	4964.29	5400.91	5054.78	3825	8779.5	6549.36	8010.71	5181.31	3736.29	4539.92	5197.21	5759.95	5658.8	4807.69	5023.73	4264.13	7568.65
M797T873_2			0.281271	1.2245	0.0610373	797.115	872.829	4169.85	2663.64	4303.49	4562.14	4729.51	5076.06	5510.84	4363.9	5023.4	6128.47	4949.9	3585.67	5476.38	3759.31	3263.52	4513.74	3696.71	3821.18	2132.92	2800.77	5376.66	4842.6	3334.64
M143T535			0.487066	1.19221	0.0611434	143.049	534.524	9877.91	11299.8	12001.4	12183	9366.55	9773.39	10885.7	9950.47	12049.2	6643.66	10258.4	11616.3	10088.8	10568	8254.06	4904.42	7020.39	9364.95	8380.35	6803.28	6848.44	7897.67	7599.83
M1153T990			1.39292	1.32204	0.0612161	1153.39	989.591	43009.6	79606.3	65965.6	72909.1	31992.9	66017.1	76483	72613.7	75135.1	32307.8	62270.1	64783.5	49654.2	47659.6	48107.7	35501.5	25594.2	53357.2	58069.8	20978.4	51394	44250	42572.1
M445T66			0.301966	1.48237	0.0613784	445.176	66.0955	4992.62	5258.52	3438.42	4644.41	10684.9	2713.07	4765.78	4221.96	2205.35	4023.69	2756.67	3150.55	2656.16	2824.62	2602.01	4116.86	2670.66	4574.78	3378.33	2940.67	1983.7	2984.85	2330.34
M135T473			0.208792	0.849366	0.0615516	135.03	473.425	3416.99	4323.03	3601.68	3638.94	4648.36	3462.37	2584.95	3980.56	2770.1	3288.11	3610.31	3143.5	4619.96	3439.59	4450.73	4905.13	5497.29	3806.88	4929.38	3646.33	3511.39	3228.15	3467.57
M810T75			0.709968	0.397429	0.0615903	809.542	74.585	7794.52	5488.26	6326.78	5973.8	25630.5	13437.7	14465.6	8528.08	5902.72	6326.86	7511.36	9054.07	13781.4	8154.62	68373.7	61659.7	39631.3	15825.3	7358.18	19952.4	17147.3	11370.7	12937.8
M766T245			0.529546	0.804492	0.0617355	765.523	245.483	18310.4	32801.2	28146.3	25385.7	28810.8	31075	24432.5	27541.5	25579.1	24105.6	21085.7	35107.7	38785.6	43727.8	24316.6	36063.9	32167.8	40698.5	16510.9	42412.7	36942.1	31358.5	32488.5
M611T70			0.481739	1.63708	0.0618317	611.407	70.479	18228.3	19432	2220.01	13596.2	17818.2	9718.23	6943.2	9145.25	5582.79	19613.6	5709.53	8519.41	8249.03	15682.6	10756	10232.6	1554.39	3844.8	4795.75	5360.73	11400.1	12103.1	11681.9
M366T72			0.540497	1.21617	0.0618493	366.3	71.849	24687.4	23167.1	18958.8	18364.1	24808.1	23645	20898.5	17059.1	15163.4	24319.1	18864.3	20198.8	12867.3	20858.1	20778.7	22405.5	8943.39	13283	13175.5	22178.2	17380.5	22643.9	18964.7
M558T726			0.218616	0.846728	0.0618568	558.178	726.3	4258.25	4069.42	4938.75	4767.64	4194.6	6545.18	3991.61	5232.02	4796.16	5172.61	5649.1	7026.79	5147.28	5452.79	7129.07	6981.12	4374.33	4803.28	6193.15	3892.05	6184.85	5006.28	5340.73
M447T371			0.238223	1.25485	0.0619823	447.263	371.425	2051.54	2829.81	3285.66	3393.8	2451.17	3069.16	2251.21	1490.98	1792.64	3115.62	2526.29	2490.58	2343.84	2223.16	2165.58	2466.62	1399.05	2233.39	1440.55	1216.62	2365.13	2160.01	2210.73
M335T53			0.623568	1.39274	0.0619947	335.258	52.844	14878	17073.4	15713.6	12182.2	34897.3	11478.1	14509.8	20685.1	17651.3	16321.9	18758.6	17229.3	13970.4	11484.5	12399.3	12675.2	15089.5	9741.04	10807.9	3776.35	13756	18341.8	16684.5
M925T51			0.0904433	0.654783	0.0623332	925.266	51.492	428.624	234.332	1144.43	715.29	431.144	1066.87	184.986	227.467	422.867	246.28	594.09	621.952	1065.85	702.44	617.207	672.67	494.4	1171.19	725.84	1126.69	4092.27	4467.18	4357.27
M158T474_1			0.225142	1.26713	0.062348	157.626	474.346	2119.96	3052.19	3353.33	3020.01	2385.36	2710.11	2575	2712.14	2478.54	2526.25	1596.24	1840.56	3186.91	2645.86	2082.9	1026.09	2667.16	1908.38	3344.99	955.952	2429.36	2458.14	2606.36
M431T248			0.432944	0.722594	0.062349	431.232	247.861	9801.6	24851.2	14041.1	21485.7	17194.8	17458.3	11829.2	16196.8	17738.1	12074.2	12956	23583.8	19411.7	15217	31398.3	15325.4	29835.5	36995.6	28551	11846.5	15805.7	15934.5	14268.9
M991T843			0.766181	1.39972	0.0623747	991.334	842.7	14443.5	33061.4	17728.7	17762.9	8611.65	19485.6	26561.2	22257.7	28681.7	12892.3	17114.7	19068.1	12299.6	20128.8	9533.43	13757.9	8915.98	14892.1	21813.3	6423.79	17027.6	18358.5	10281.3
M682T391			0.192794	0.829162	0.0625124	682.192	391.435	3154.67	4684.45	4221.78	2008.67	2607.82	3753.9	4165.32	3802.3	2680.56	2252.36	4159.19	4332.52	4483.42	3196.81	4312.75	4099.34	3494.58	3148.64	5025.62	3946.5	2634.8	2723.72	3560.94
M767T246			0.954376	1.13341	0.0627177	766.534	245.5	55136	70060.7	58267.6	48719	65482.8	64901.9	64034.2	66386.5	61467	61049.9	34703	56750.1	50867	59637.9	68220.8	64026.6	47193.2	54993.9	46886	59776.2	64761.1	67267.6	56684.7
M621T77			0.832097	1.23233	0.0627706	621.485	77.224	28996.9	36164.6	34155.7	25438.7	35820.6	35588.9	44847	27567	28393	33922.9	36510.6	30080.3	20001	25544.5	25185.6	43536.4	26875.8	22901.6	22456.2	15421	26598.2	29282.3	29639.6
M203T554			0.624751	1.18833	0.0628006	203.485	554.458	20677	29946.5	29180.8	28174.7	26916.9	22345.5	27707.5	25632.6	18188.8	31507.1	21959.7	26014.7	19734	26306	24255.2	23720.5	19451.6	9993.62	26722.9	20869.2	25002.7	21797.8	23042.8
M499T535			0.26619	1.18675	0.0628502	499.484	534.541	3281.74	4896.56	4264.47	3551.59	2072.55	3805.83	4111.07	3568.93	4679.91	3790.4	3939.86	4072.26	3179.49	2774.5	3192.5	2888.57	2364.35	2861.8	3571.75	3194.64	3296.4	1925.95	3973.39
M983T618			0.195839	1.19126	0.0632448	982.514	618.296	1709.14	1893.19	2052.02	1841.94	2046.72	1565.51	1891.09	2098.5	1800.23	980.055	1493.96	1803.12	1369.75	1784.6	918.617	1540.47	1344.47	1535.38	2025.49	1192.09	1768.23	1479.41	1577.48
M402T528			0.251248	1.36556	0.0632897	402.284	527.624	1373.95	2378.48	3139.17	1881.75	2512.28	3579.3	1567.2	3359.35	1955.58	1675.1	1182.68	2231.64	853.225	1546.2	2084.03	2331.33	736.708	2476.43	2002.47	1707.3	1914.45	1651.95	1783.19
M940T619			0.168455	1.18334	0.0633265	939.598	619.101	1267.51	1696.53	1464.43	2441.9	1820.81	1437.22	1567.2	1582.11	1507.65	1585.31	1090.63	1402.12	1699.69	1259.96	1651.15	1475.85	1560.44	1409.64	1397.29	887.464	1514.6	1062.53	1149.52
M346T348			0.207199	1.17721	0.0633986	346.222	347.647	2213.88	2939.55	2986.76	3367.41	2211.05	3141.95	1562.34	2486.82	2751.45	2769.95	1759.42	2142.21	1775.02	2684.41	2715.73	2367.84	2132.4	2403.08	2495.63	1976.68	3004	2341.38	1751.19
M520T841			0.926581	0.718157	0.0640401	520.186	840.615	38269.2	52439.7	42016	41113.1	65567.8	47384.1	40675.6	50811.4	105585	31939	84933.6	105750	38854	42478.1	43772.8	83320.6	58389.5	96762.5	93382.4	70584.6	90387.7	44690.6	92678.3
M377T381			0.786298	1.18097	0.0641649	377.146	380.825	17075	23360.1	25628.5	27450.5	19202.4	20838.6	24883	23273	22060.1	24860.2	19120.4	22178.4	18859	19986.1	24185.8	21438.3	10592	20978.9	24311.2	11945.4	20870	17803.8	17970.3
M955T914_7			0.297454	1.15818	0.0643894	955.389	914.03	5033.15	6505.64	6312.46	6604.44	5127.01	6167.2	5219.51	5568.84	6027.9	4099.49	4461.4	4581.07	5283.17	4468.41	4469.03	3653.76	6704.74	6068.43	5325.26	3911.4	5461.17	4564.55	4762.32
M232T458			0.753722	0.62917	0.0646833	232.155	458.45	138248	325883	278769	256624	249885	154391	137779	181127	237738	272317	197744	759033	233996	517034	446959	497636	128807	296096	342061	129377	300668	294125	260627
M858T198			1.20716	1.25869	0.064875	857.584	197.528	116155	79707.3	77116.9	56451.6	90442.6	114538	68989	70635.4	67849.9	104386	50858.3	106649	54686.3	63847.3	67425.5	95703.3	59857	58063.2	59643.1	55610.2	74247.7	72434.6	85988.5
M592T706			0.330508	1.20593	0.0651779	592.136	705.827	4082.4	5021.64	4151.87	4991.92	5832.28	3498.2	5470.95	4391.19	4668.79	5705.29	6164.42	4425.01	3066.98	3787.54	4516.69	3551.29	3223.97	4546.65	4146.13	2220.93	3737.69	3052.43	3819.81
M562T327			0.826726	1.59681	0.0651825	562.349	327.377	22991	31003.4	24147.4	31505	75867.5	18981.3	26237.5	48682.7	20326.3	32897.4	38470.5	34183.4	14127.6	20014.7	20961.4	19823	6371.83	15705.7	10371.3	28285.8	19690.3	20226.4	22387.4
M601T53			0.363697	1.331	0.0654706	600.51	52.856	4835.54	8353.86	6401.24	6610.45	5967.56	4007.05	4660.04	3804.49	4009.4	3978.64	5381.44	5165.59	3643.03	2365.93	2507.46	4520.77	1929.43	6506.67	4080.12	3440.09	6842.03	4201.27	6326.68
M956T914_1			0.250613	1.14927	0.065472	955.571	914.03	3228.86	3997.76	4435.65	4290.29	3395.14	3953.3	3603.78	3937.37	4548.17	2790.51	3111.53	3142.55	3788.19	3377.64	3159.79	2400.13	4169.46	4049.9	3403.77	2618.86	3741.75	2849.84	3288.3
M183T385			0.237902	1.21893	0.0655121	183.063	384.731	2593.04	3068.8	2390.51	3109.66	4663.65	2259.63	3050.49	2679.37	2259.44	3468.57	2081.9	2393.52	2049.02	2284.43	3027.43	2928.69	1840.53	2598.75	3055.26	1977.52	2559.2	2839.98	2311.99
M957T914_3			0.178446	1.1715	0.0655499	956.756	914.289	1990.17	1329.2	2144.61	2646.82	1565.28	2437.96	2139.86	2131.55	2348.75	2126.62	1687.74	1734.76	1956.03	1558.95	1661.3	1366.86	2326.22	1931.01	2120.41	1463.67	2021.26	2151.24	1597.58
M1013T978_1			2.25829	1.21264	0.0657495	1013.31	978.436	148733	224120	204009	195168	127824	176500	211283	225987	218725	126473	154349	203565	169035	141687	165196	126903	100644	179017	191228	101251	163601	164739	157568
M404T55_2			0.428697	0.671636	0.0659877	404.241	54.758	3415.62	11746.6	6739.23	5089.64	4989.49	8018.09	4848.76	6353.93	7329.37	10181.8	10278.1	10685.7	10214.5	9969.09	7060.39	7557.66	23062.9	9875.55	6726.04	6876.28	9102.98	8556.05	9220.62
M609T1213			0.21525	1.49546	0.0659981	608.863	1212.9	2012.63	1955.98	2268.93	4775.16	3785.37	2823.79	2658.78	6233.14	5519.63	4780	2841.54	3032.1	2075.9	1674.37	2598.73	796.48	4353.49	2511.35	712.215	4020.66	2451.68	2781.24	4921.85
M1148T535			0.283	1.15533	0.0660186	1148.16	534.537	3390.99	4152.08	5207.94	3512.99	3409.97	3545.78	3761.7	3295.65	3780.69	3701.53	3592.76	4005.76	3772.18	3302.7	3526.11	2534.81	3027.45	3215.49	3661.31	2044.23	3203.94	2972.26	3091.01
M562T619			0.207247	1.19431	0.0663937	561.716	619.163	1371.28	2196.86	2203.94	2277.61	1564.84	1231.17	1913.08	1952.8	1758.49	1829.64	1671.02	1857.74	1693.06	1319.7	1812.09	1872.58	1253.93	1278.1	1663.05	901.149	1579.86	1146.92	1121.85
M226T720			0.63888	0.766066	0.0666375	226.084	719.965	24741.1	19428.7	16156.4	16006.4	32068.6	17751	19095.2	23719.8	19710.6	33425.3	24734.3	20834.7	25051.8	26029.7	37018	41525.1	28653	17314.6	24116.1	44649.3	29965.2	27164.7	34049.2
M321T57			0.0866102	0.718063	0.0666479	321.314	56.78	1350.84	861.333	1161.09	1968.46	1092.82	2809.63	852.24	1475.12	1370.77	1354.14	3283.15	1868.78	2118.62	2534.1	2223.9	2075.28	1531.24	2294.08	1098.9	881.664	1477.18	3016	2605.78
M318T65			0.151907	0.790956	0.0666698	318.313	64.585	1997.2	1665.01	1509.26	2955.36	1405.98	2423.48	1794.37	2335.06	1117.28	1310.34	2311.26	2201.77	2982.86	2128.51	3346.02	1277.02	2367.57	2322.75	2122.25	2346.28	2121.15	2587.92	2383.49
M246T775			0.308736	0.884778	0.0669125	246.156	775.144	7883.24	6535.43	7459.22	9239.65	5848.18	7454.36	6669.79	7019.03	7106.59	8433.33	8929.05	8870.53	10003	6943.48	9258.39	6470.26	8496.17	8802.69	6612.02	8854.29	7634.75	7299.92	7740.68
M719T82			0.318527	0.703433	0.0671747	718.533	81.957	21199.1	13630	10818	12380.4	11814.7	14746.5	12242.8	15247.8	8309.62	11781.1	12650.2	15609.4	19578.2	12503.5	20704.6	34509.8	12446.9	30381.2	8249.6	21259.7	11055.5	13718.9	11535.2
M188T461			0.669841	1.15195	0.0674563	188.07	461.074	29005.7	27418.6	26806.4	37705.1	33007.4	27356	25584.3	27371.3	28391.3	36752.4	29106.2	27112.7	33180.2	21319.7	26685.5	20356.5	31898.6	27377.5	23418.2	19451.1	25079.6	24672.3	24907.1
M640T925			0.693249	1.2716	0.0675069	640.192	924.645	11725.2	17894.9	18982.4	19434.8	12007.3	19292.2	13638.8	15560.1	18688.2	8840.2	16112.8	16295.6	12359.8	15313	11440.1	12468.9	5565.91	14249.3	13107.8	5816.84	14216.5	9885.95	8954.2
M621T417			0.646283	1.28668	0.0677392	621.302	417.342	17054.4	26770.5	16069.4	10312.3	20310	14822.8	16258.2	14538.6	17017.3	13056.3	14502	16320	12783.2	15314.3	17949.9	12364	3471.86	14895.2	9905.17	11671.3	14502.3	14466.8	13484.6
M348T70			0.442708	1.27215	0.0678336	348.289	70.2285	7134.74	9173.94	9172.86	8765.2	15496.8	8361.14	7960.56	7762.28	8916.11	10034.7	7719.78	8231.86	9867.1	6020.25	9270.96	8401.55	2339.77	5490.6	8808.37	6779.91	7684.14	8731.92	7827.74
M351T228_2			0.395462	1.24976	0.0679231	351.085	228.498	5292.97	6348.48	7495.99	8230.47	5609.58	7346.24	6131.83	5983.87	8032.33	6906.79	8160.91	3398.58	6362.42	8263.93	5122.91	4410.23	4075.22	6724.5	4883.25	2511.4	5904.84	5577.61	5825.71
M773T534			0.7727	1.16525	0.0679883	773.074	534.058	27036.8	28453.4	27476.5	43407.5	36178.4	37212.3	38862.5	36544	40694.3	30281.1	34547.7	38299.7	35226.8	28939.4	26172.2	22259.6	28080.5	31837	21872.1	29822.8	29593.5	37493.5	25172.1
M451T388			0.227338	1.35681	0.0681768	451.142	387.675	2096.36	1900.66	2368.02	1747.4	3254.96	1384.29	1746.33	1614.1	936.408	2225.67	1128.75	1408.04	1398.27	1549.24	2152.92	2099.82	524.673	1276.5	1920.27	747.042	2268.31	606.507	1434.78
M365T674			2.40538	0.789045	0.0682579	365.106	674.066	576066	428255	435175	492314	536249	428527	494514	458391	568455	412890	953608	471095	1.00086e+06	572559	455185	579513	640428	463399	495329	490408	509347	542580	537507
M374T578			0.598673	1.28558	0.0684454	374.095	577.564	19079.9	21841.2	28338.9	22936.5	22430.5	21144.6	19413	17727.1	13897.1	34753.2	12845.8	11970.5	11454.5	23018.8	20785.6	25115.4	9428.65	21932.6	16416.3	19375.9	11599.6	19083	21021.2
M765T241			1.06641	0.758041	0.0685081	764.555	241.295	128218	104502	69453.6	100101	121795	74024.5	122953	70894.1	144090	132125	83501.9	163415	169818	203495	166782	65432.6	85677.2	164748	119646	186587	117078	124870	79535.2
M569T619_1			0.32366	1.09271	0.0689351	568.705	619.424	4829.54	5697.03	6041.17	7185.58	6131.83	5699.59	5549.27	6006.52	6111.9	6131.75	5273.74	5813.48	5503.52	5565.67	6499.22	5719.04	4995.67	5423.39	5259.58	4292.44	5515.94	5350.24	5114.58
M167T77			0.7574	1.24078	0.0690047	167.043	76.979	32196.8	24241	22355.1	27446	25965.8	33570.2	29606.8	21633.3	24813.8	29617.8	27802.1	22534.4	14585.5	33967.8	15676.7	25138.2	7636.65	27183.3	23708.8	20537	21766.9	23544.7	21980.7
M500T60			0.204855	0.614668	0.0690483	500.166	60.025	1785.16	2119.45	1571.94	1199.78	1788.9	2234.57	2064.59	1575.97	1250.8	1718.29	5228.01	1459.15	1806.32	4524.86	1410.01	4251.03	604.097	1457.58	2427.14	4992.43	2716.76	2633.77	2554.28
M1011T619_1			0.252121	1.08892	0.0693392	1010.54	619.252	3393.32	4159.71	4489.45	3984.31	3961.99	3825.87	3705.29	4137.93	4027.22	3977.07	3660.7	3714.97	4291.22	3190.02	4285.16	3122	3725.37	3971.95	3211.21	3250.86	3560.04	3750.08	3159.17
M544T620			0.144992	1.26382	0.0694176	543.731	619.635	925.568	1545.1	1162.89	1718.26	1181.02	1270.5	603.362	1250.98	693.873	921.36	840.519	1065.85	834.864	796.056	659.723	1157.25	860.073	1019.18	977.371	708.795	1176.03	821.596	744.72
M398T705			0.372672	1.32429	0.0695798	398.165	705.473	3637.82	5292.35	4632.9	5044.65	5807.51	3742.29	5545.37	3562.25	2988.41	6523.6	2351.36	5628.95	3383.86	3340.28	5829.2	3840.99	2169.68	4815.23	2280.61	1682.32	4430.44	4014.97	4269.83
M460T51			0.151498	0.758457	0.0697666	460.496	50.832	1002.57	606.476	815.704	758.028	1280.89	1135.63	610.743	674.966	640.83	808.843	718.066	555.003	1261.72	923.44	930.12	1196.46	1583.79	893.918	1201.75	1724.73	587.937	661.514	569.516
M284T393			0.283064	0.882447	0.0697822	284.099	392.617	7582.87	8158.43	8182.35	6348.99	5288.56	7501.9	6245.22	7261.79	8714.33	7523.3	6064.43	8573.21	8519.24	8749.33	7998.74	9036.19	7106.01	8516.89	10508.2	7434.46	7346.88	7761.05	8374.27
M336T65			0.470338	1.29397	0.0698823	336.22	65.3305	6963.81	11185.7	11997.5	6687.24	7837.34	12468	7374	9454.12	12705	10350	6309.49	10593.2	4907.36	9077.25	3295.34	10278	7512.86	7565.99	11031.8	4409.49	8156.34	5301.09	5018.44
M263T59			0.814461	1.28609	0.0698969	263.237	59.2795	23398.1	22629.5	18491.8	25186	17258.9	23009.8	17155.9	21459.4	35355.2	24540.7	21880	24891.3	19472.5	18993.1	12321.2	23030.6	11367	24781	15460.5	5461.41	17452.9	19369.8	21930.3
M774T87			0.261567	0.82821	0.0699733	773.585	86.671	7789.51	6971.59	3665.6	4644.96	5319.79	7563.39	4249.95	7893.87	5810.83	7121.38	10039.2	6291.76	7090.1	6777.32	7952.11	8282.57	6968.71	8284.31	4988.22	7015.8	7526.61	8199.89	7981.46
M1144T535_1			0.328813	1.18901	0.0699818	1143.67	534.549	4235.51	5340.64	5216.51	5254.07	4184.33	5186.71	5333.09	3980.41	6304.88	3402.32	3882.42	6355.35	4586.26	4153.57	3518.71	3586.44	3561.07	4364.92	3748.25	2981.46	4357.86	3704.59	2755.66
M670T882			0.898213	1.17172	0.0699952	670.089	881.657	28957.5	33907.7	30874.3	42055.8	38717.3	26221.2	30377.6	32300.3	32999.8	31412.1	35857.7	33050.9	30035.6	30505.7	29050.4	23209.7	18661.5	34738	27311.5	17358.5	29653.4	22090.5	21823
M963T208			0.478505	1.667	0.0700574	962.623	208.074	12670.3	10066	11285.9	9237.1	5489.45	7959.2	4964.49	12290.4	24571.1	6485.25	10289.8	7160.34	14782.5	4089.99	5219.85	2063.98	7761.87	6381.61	2511.88	2737.07	8937.79	9546.05	8046.06
M248T719			0.546011	0.738164	0.0700916	248.065	719.329	15480.7	13597.9	7555.61	9461.46	13156.6	7402.06	8008.44	6786.95	5575.3	12460.6	9301.29	10196.7	8122.97	13251.3	14573.4	17280.6	18704.1	10316.7	10680.8	22346.5	11108	13727.3	19478.6
M305T793			0.198565	1.27722	0.070294	305.171	793.024	1491.72	1875.29	1938.48	1961.71	1684.54	1515.48	2689.05	2808.81	1501.04	3298.94	1174.87	1742.47	1250.11	1646.71	2543.9	1647.51	1625.08	1677.96	1658.67	1290.69	1556.78	1842.31	1678.93
M751T825			0.195579	0.706344	0.0703316	751.318	824.84	1208.37	694.21	710.727	1089.86	898.215	881.248	875.7	541.5	762.546	1622.54	1012.82	878.317	1647.38	770.009	927.564	1328.49	2392.21	1016.35	1078.29	2093.6	1134.8	1188.56	966.923
M479T50			0.0760356	0.79728	0.0703709	478.642	50.149	414.613	425.78	376.46	483.947	421.467	737.093	421.457	519.108	460.683	442.383	512.525	342.101	567.815	446.832	596.16	636.491	779.352	860.208	744.129	413.18	463.84	470.66	339.586
M675T56			0.185211	0.769001	0.0704177	674.955	55.523	764.376	2499.48	1345.46	2184.63	2175.22	2570.78	1375.9	1197.86	3020.68	1737.12	2426.74	1691.48	2210.33	2872.03	1518.98	2975.87	3268.41	2063.43	3107.05	2405.97	1416.38	2252.14	1577.16
M756T1007			0.495643	1.18094	0.0704613	756.274	1007.15	7271.93	9216	10865.3	9545.66	6890.8	10105.7	9562.33	9426.29	11074.9	7241.23	9157.09	9988.52	8500.32	7869.03	7704.67	6910.12	4919.99	9218.14	8157.56	4801.05	10330.3	6221.58	6502.13
M903T319			0.642566	0.672118	0.0704864	902.572	318.7	48723.1	23925.3	16899.6	17760.4	15961.6	20451	17501.6	17309.8	28220.8	22129.4	52911.8	19584.1	59623.5	48765.7	18123.8	21371.7	39571.5	22847.3	36006	21734.1	50096.5	21966.9	45382.5
M640T49			0.0791218	0.738907	0.070846	640.137	48.856	150.55	313.732	576.082	307.927	742.662	379.134	355.16	199.102	315.515	388	526.723	251.917	514.239	582.915	380.137	671.934	608.961	366.013	597.125	545.139	405.575	303.197	357.278
M955T914_6			0.311983	1.13153	0.0714277	955.298	913.906	5501.16	6835.48	7237.09	6658.73	5494.18	7086.17	5754.56	5495.9	6353.04	4564.43	5005.22	4954.17	5954.35	4826.03	5332.87	4482.06	6438.9	6387.98	6160.23	4350.23	5839.79	4945.15	5461.62
M494T868			0.310259	0.838036	0.0715151	494.147	868.161	6848.74	7025.67	7474.34	10405.2	7945.47	6809.27	11138	11074	8481.62	7222.02	10020.6	9175.44	10079.2	8973.04	12607.8	7562.81	9996.59	13341.4	11867.9	7115.82	5984.13	11324.1	13561.8
M1072T1024_2			0.338911	1.22599	0.0715225	1072.37	1024.18	2989.77	3979.73	4175.65	4193.08	3382.08	4473	4220.12	4787.91	5829.29	3000.79	4219.68	4530.81	3355.94	3984.3	3095.91	2332.43	2283.96	3975.21	3779.37	1910.47	3115.71	2816.66	2994.47
M684T914			2.53469	1.21646	0.0717133	684.254	913.816	173900	258957	250242	222414	157720	226798	214839	260612	270042	165874	227832	230069	174463	187699	186639	160850	92182.3	218556	225788	105607	201601	166138	142934
M557T308			0.750071	1.5698	0.0719002	557.342	308.329	15044.8	45067.5	15556.8	13883.8	12836	13354.8	14883.1	15840.6	33898.8	15785.7	13874.4	16753.2	16924.9	12580	13059.6	12400.3	5843.13	18865.3	9666.35	4986.55	12312.1	12803.9	10944
M944T501			0.168642	0.677368	0.0723097	943.524	500.769	1792.32	883.839	849.376	1938.12	1270.81	1035.97	705.405	1123.62	1855.1	974.793	3310.75	530.416	2593.64	1552.32	895.442	1353.44	2545.24	2152.83	2209.52	1205.89	1274.1	1370.84	1441.05
M957T914_7			0.18909	1.17283	0.0723222	957.116	913.99	2191.75	2560.12	2433.01	2094.2	1850.04	2680.99	1906.19	2092.5	2764.74	1991.8	1838.05	1687.01	2199.39	1976.57	1779.51	1079.04	2447.06	2652.73	1924.35	1656.32	2142.22	2090.21	1712.53
M304T458			0.25096	0.878717	0.0724289	304.044	458.172	5701.31	5215.27	4467.94	4367.08	5934.98	4468.55	5409.99	5486.21	4717.63	5964.45	5695.62	6802.79	4996.95	5177.36	7205.89	5993.7	5278.52	5678.56	7561	4483.4	4957.74	7033.24	4970.32
M676T1001_1			0.306323	1.17796	0.0724306	675.749	1000.99	3036.18	3831.46	4112.1	3600.79	3173.48	3969.3	3625.79	3755.91	5553.03	3531.62	3793.76	3808.81	3328.16	3544.55	3085.1	2825.75	2204.43	4139	3474.44	2216.09	3704	3008.95	2796.77
M1009T842			1.90238	1.45574	0.0724387	1009.34	842.449	73134.6	119137	97783.7	98160.4	46195	94822.7	153491	126131	207873	59380.9	80536.2	133236	59530.2	78434.3	74970.8	75169.5	29108.6	77289.1	95698.5	35244.4	79824.1	71156.1	62194.1
M392T367			0.291377	1.37052	0.0725668	391.722	366.788	2674.83	4486.06	4852.12	4550.42	5628.58	5693.35	2970.02	3948.58	2164.41	5224.24	1700.34	4090.17	1561.17	4294.69	3559.51	4884.28	477.381	3526.31	2678.33	4013.75	3558.89	3258.58	4053.42
M630T794			0.127479	0.770029	0.0726538	630.069	794.479	2104.64	2154.24	1759.67	1690.18	2453.79	1649.47	1772.76	1356.02	2220.16	2516.8	3947.21	3553.18	3840.48	2573.77	2157.83	2149.55	2182.11	1952.62	1702.54	1495.23	2010.71	2585.9	2125.32
M665T619_2			0.320238	1.12343	0.0726897	664.681	619.218	3679.67	4889.01	4671.63	5550.23	4707.94	5339.77	4579.83	4787.58	4960.16	4610.59	4293.2	4389.15	3941.41	4687.52	5453.06	4158	3612.11	4940.79	4189.22	2862.63	3912.72	4066.41	4447.24
M328T915			0.249323	1.28853	0.0727144	327.597	915.468	2912.84	2466.4	2869.12	4449.06	3187.49	1634.99	3221.53	2197.6	2673.22	2810.45	2913.42	3031.5	2770.1	3060	1371.6	1968.94	1662.23	2638.17	1088.98	1553.29	2793.17	2404.26	2508.6
M1072T1024_1			0.360818	1.22243	0.0727795	1071.87	1024.34	3764.57	4955.08	5180.46	5026.27	3606.3	5136.56	4736.56	5621.25	7080.35	3384.97	4694.31	4964.74	4066.94	4713.43	3703.87	2893.07	2755.9	4702.66	4810.59	2363.42	3846.88	3356.83	3825.22
M481T55_1			0.306643	0.796329	0.0727933	481.268	54.7965	9869.62	6829.5	10434.5	7740.64	5790.1	5309.76	5055.07	5023.64	9645.53	7182.36	10116.4	8951.93	8228.54	9215.73	8087.72	7198.43	12346.2	10024.3	12490	4861.58	9278.81	8149.92	6989.79
M689T935			2.15344	1.22854	0.0730106	689.209	934.659	432610	285423	211216	453821	268650	269862	233337	255967	235119	268945	218272	292026	212506	257893	232549	225718	203460	226080	300388	203807	241615	428456	282773
M893T535			0.574874	1.13346	0.0730501	893.135	534.533	14978.2	16354	19147.9	17502	15063.5	16672.7	17103.6	13071.1	18309.8	13507	15662.4	19481.3	15637.5	14110.3	14386.1	11356.2	12172.8	14834.6	13915.1	11113.5	12360.1	11909.5	12494.5
M174T567			0.344263	1.19249	0.0731178	173.581	566.788	4916.97	9043.74	7767.36	7457.19	7764.16	5337.73	6946.38	7261.51	6806.62	10889.4	4921.36	6606.34	7061.99	7599.92	6406.55	6994.22	5113.82	6844.98	4552.27	6114.07	6221.37	6280.46	6298.68
M1012T535_2			0.292286	1.18932	0.0731667	1012.13	534.67	3604.16	4481.68	3760.56	4928.21	3293.52	3730.56	3566.32	3591.83	5583.63	3146.64	3588.26	4843.01	2677.48	3376.57	3793.41	3282.09	3093.64	3156.02	3398.65	2160.35	4595.54	2625.65	3192.18
M682T85			0.230722	1.65952	0.0731992	681.993	84.719	7065.96	5157.16	1464.14	5623.41	3039.58	1703.25	1535.96	4205.48	4863.44	6200.29	5917.37	3309.4	1572.7	1501.94	3071.21	0	1245.14	1218.73	2306.08	4478.14	3281.98	3108.29	3775.03
M643T417			0.339329	1.25627	0.0732742	643.283	417.337	5183.25	7297.09	3995.57	3546.94	5999.57	4109.46	4738.18	4065.36	4084.7	4191.91	3445.55	5229.99	3479.14	4192.27	4691.48	3710.81	1376.33	4997.03	3123.27	3335.21	4054.15	4324.5	4599.74
M478T436			0.229071	1.41228	0.0734496	478.1	436.286	451.053	1632.18	2893.66	2441.62	1614.63	1840	1939.12	1736.61	2838.79	2052.53	1395.22	1076.25	1043.1	2422.21	1741.31	1047.13	1276.98	2402.61	712.197	648.069	1403.18	1509.13	1517.43
M1127T535			0.251566	1.19194	0.073564	1126.64	534.541	2107.36	2885.56	2996.82	2171.7	2324.13	1978.4	1962.7	3146.18	2609.28	2353.96	1995.62	2588.95	2741.26	2060.27	2581.03	2269.15	1365.11	1689.97	1954.06	1339.55	1906.4	1836.61	1642.21
M519T54			0.278039	1.36041	0.0738184	519.261	54.153	4079.41	3101.53	3257.29	3352.23	1055.19	4000.59	5258.6	2501.41	4682.98	4274.58	3268.81	3032.84	1724.01	3715.43	1772.47	1362.72	3032.8	3520.78	3640.18	1071.85	3587.56	2722.2	2837.33
M154T74			0.62118	0.759587	0.0739862	154.043	74.301	18190.1	10909.2	11595.6	15233.4	15884.4	11666.3	12483.6	12825.3	9720.19	19138.2	11709.3	13210.4	13023.3	22928.5	12399.3	17939	21327.1	17081.9	18477.9	33115.1	12859.2	10364.2	14070
M140T482			0.999145	1.33587	0.0740038	140.038	481.844	28586.1	43620	29584	45559.9	21950	35362.3	39866.1	34575.2	38339.5	48221.1	25092.4	56240.9	18633.2	30644.9	34474.3	18199.4	15560.6	22457.4	37949.1	14474.4	30816.6	28927.2	29431.5
M182T586			0.301102	1.18717	0.0742361	182.117	585.529	4738.86	5829.06	6256.17	5681.23	4465.62	4584.08	4799.3	4500.54	5645.68	5369.91	5911.28	4991.87	4038.27	3924.93	4417.78	2901.43	6110.6	4589.91	4592.89	2213.67	4303.45	3998.2	3837.84
M956T914_2			0.202346	1.14525	0.0742378	955.662	914.03	2725.51	3154.02	2889.57	3157.38	2262.02	3078.44	2568.93	2744.06	2890	1936.23	2170.48	2043.63	2569.03	2391.87	2454.25	1606.8	3039.51	2809.03	2739.84	2105.81	2595.9	2300.34	2211.28
M201T663			0.32686	0.828425	0.0744241	201.123	663.402	10385.2	13554.7	11219.9	10566.5	9614.97	8796.53	8665.65	9452.16	10904.8	11189.5	11644.6	15861.8	18728.7	11502.2	13395.2	10390.6	16139.2	9248.68	9736.54	9314.39	10771.7	9906.09	9967
M666T53			0.696578	1.27283	0.0744617	665.512	52.84	16119.4	18935.1	13576.1	15279.3	11829.5	14992.7	19576.5	17988.8	24765.6	18125.7	20286.3	18756	16803.8	10924	15669.5	14963.4	8974.67	11757.4	12693.5	3665.63	15787.6	18847	15076.3
M588T53			0.401319	1.26818	0.074627	588.467	53.2655	4308.41	8103.2	4423.97	4454.74	5819.38	5559.68	5510.79	6496.27	8524.41	7059.25	6611.66	7206.17	4823.36	5439.51	5349.17	4382.93	2791.62	4685.16	3739.6	2487.91	5008.63	5470.03	4914.97
M571T619_1			0.214653	1.1854	0.0746564	570.706	618.966	1563.55	2108.37	1977.75	2828.18	2431.43	2245.97	2396.4	2504.35	2109.97	1775.08	944.376	2014.98	1654.6	2295.66	2415.36	2018.41	1671.92	2050.63	2030.24	1413.16	1952.1	2053.73	2003.17
M842T619			0.222197	1.12782	0.0748851	841.62	619.271	2061.63	2757.78	2837.34	3006.91	2138.33	2280.17	2213.04	2362.16	2320.43	2751.7	2511.89	2335.55	2152.38	2103.12	2526.9	2436.63	1855.16	2202.98	2344.07	1458.22	2149.82	1514.19	2159.85
M603T417			0.359923	1.2957	0.0750355	603.291	417.17	5404.33	9462.97	5408.8	3456.83	6773.34	4364.59	5256.67	4554.77	4873.1	4869.78	4850.19	5685.82	4028.34	4918.81	5273.95	3416.43	1395.23	5132.32	3439.15	3864.1	4702.63	4596.37	4958.21
M656T828			0.445119	1.16927	0.0750476	656.107	827.676	11102.5	9742.65	11673.5	11342.9	12903.1	10003.4	9047.69	11926.7	9704.52	11699.8	10697.5	10555.3	12237.2	6185.96	7324.9	6218.01	9440.79	12981.2	8550.05	9155.06	8408.1	10506.9	8538.84
M416T340			0.176868	0.676581	0.0750941	416.336	340.444	12287.7	21440	19982.2	10108.4	9262.06	9097.07	8087.34	19355.5	12368.4	16256	10514.5	14230.5	13650.9	24237.5	35332.5	36591.2	8290.56	20069.5	25521.8	15889.3	14276.2	23439.8	23046.1
M245T78			0.415864	0.699037	0.0751722	245.154	77.5945	10923.5	13369.6	9167.69	9725.59	17076.6	5425.17	9486.64	9135.03	16972.5	1617.36	18133.9	13113.9	20725.6	12935.6	19557.7	7606.7	19322.6	4264.78	19772.1	11769.1	11952.8	14124.6	10920
M289T587			0.422889	1.89911	0.0753927	289.119	586.756	16833.6	11139.7	5363.86	5962.47	22930.2	3713.08	3037.15	6586.41	3864.91	7085.97	2320.29	5333.14	2717	5859.06	8253.46	7341.34	1438.4	4913.62	3686.79	3693.74	6193.88	5563.25	5239.07
M737T619			0.182767	1.26828	0.0757228	736.707	619.163	1630.6	2037.32	1646.88	2587.35	2086.77	737.886	1257.44	2049.82	1903.42	1515.4	1379.49	1816.63	1867.54	1750.06	1368.56	1368.89	849.966	959.721	1134.97	1265.18	1144.49	1385.25	1528.15
M391T620			0.18556	1.23975	0.0757658	390.858	619.635	750.057	1864.28	1564.72	2008.89	1541.67	1513.16	1376.17	1392.24	1166.55	1294.18	1280.4	1320.57	1166.3	1157.9	1819.73	1056.12	1097.86	1205	1007.11	562.303	866.87	703.458	863.664
M235T385			0.149723	1.19754	0.0759176	235.03	384.585	1037.39	1446.26	1245.64	1135.63	1521.51	1273.57	1641.51	1035.28	1260.97	1084.32	1295.48	1051.22	1123.99	1211.85	449.604	1210.38	1019.14	873.76	1472.24	882.487	1540.66	978.446	1052.78
M378T602			0.242598	1.15754	0.0760971	378.168	602.167	3614.07	4336.39	2650.66	3087.31	2936.87	2820.95	3073.06	4268.05	2933.6	4081.62	3069.95	3389	2622.01	3127.64	3118.05	2393.7	2073.57	3000.7	3461.19	2946.29	2783.52	2911.93	2733.38
M986T80			0.253522	1.55779	0.076222	985.664	79.7495	2432.5	1428.67	2566.58	2987.19	2455.22	1299.48	1668.7	2077.92	2085.52	1937.77	1604.93	726.831	2013.4	404.859	860.529	1741.56	0	4089.41	995.808	1004.5	2098.77	1210.18	1626.33
M131T77			0.225798	1.33194	0.0762909	131.06	77.185	3410.49	2012.93	3641.9	2061.89	5892.28	4109.39	4180.8	2671.52	2979.25	4134.94	2670.6	2987.8	1490.05	4526.19	1564.51	3230.66	2962.63	1958.05	2243.77	2714.89	3218.45	3495.56	3962.18
M598T878			0.148952	0.6418	0.0763174	598.067	878.141	2522.54	4441.49	5298.93	5142.45	2642.07	2211.25	2010.63	2106.19	3920.05	6734.76	8590.94	11517.4	9104.27	5592.92	5351.69	3037.17	4331.75	5212.17	2884.77	2074.53	3300.23	3487.54	4561.09
M404T58			0.207726	1.37973	0.0764368	404.022	58.418	2946.65	2273.31	1493.32	1547.07	1340.44	1686.9	2314.63	1411.42	1555.52	2263.11	2265.16	2848.6	1606.35	753.717	1155.94	1023.11	752.185	1312.46	982.751	949.029	1803.94	1737.07	1730.56
M261T527			0.105369	0.753133	0.0765241	261.048	527.251	941.625	332.489	553.316	325.48	748.75	576.245	427.113	333.9	351.768	346.293	535.244	574.24	572.804	599.865	619.76	728.552	989.712	645.648	404.217	885.21	506.765	577.65	229.05
M422T62			0.252592	0.698305	0.0765652	422.35	61.7705	7764.45	11580.4	1515.91	4183.62	6629.66	7307.69	4829.35	6028.82	4402.67	2485.55	13825.4	6046.75	12770.6	5596.32	7254.81	6748.4	6014.13	8631.93	8626.79	5721.7	4130.58	4344.8	5174.12
M207T54			0.189624	1.1646	0.0765964	207.09	53.532	3194.64	2823.17	3201.71	3958.65	3250.8	2690.11	1958.46	2827.29	2482.19	3265.39	2416.82	2827.19	2046.48	2957.84	2812.36	2539.64	2266.11	2369.2	1855.93	3369.88	2742.28	2819.51	2800.04
M148T520			0.397711	1.1926	0.0766103	148.097	519.505	8957.29	10263.5	5785.54	8212.67	12552.8	8674.12	10064.9	7976.83	9654.47	8381.1	6465.71	6692.95	8162.2	7272.63	7989.32	5586.29	8798.34	10979.3	8696.16	5261.08	9060.75	7505.22	8643.14
M391T463			0.062685	0.578895	0.0766469	391.244	463.108	1879.3	2835.71	3187.53	2664.52	4235.85	1840.35	1678.67	2071.53	1822.54	2645.76	2052.19	9812.8	2912.22	5106.92	8944.02	4099.37	2305.27	4194.69	2513.8	1005.68	2974.37	3029.65	3125.81
M236T77			0.353567	1.24641	0.0766653	236.049	76.979	6344.91	5650.82	4051.16	5592.15	5104.4	7067.06	7698.65	5308.81	5874.69	5623.31	6119.17	5638.44	3775.73	7505.14	4228.35	4845.84	1563.58	5330.2	3139.67	4641.19	4306.87	5592.98	5153.55
M423T435			0.152645	1.34853	0.0767366	423.145	434.622	2297.57	1438.53	1464.15	1239.79	1372.15	1555.71	1379.62	2087.74	1400.22	802.514	1214.69	701.681	1022.12	791.451	564.444	902.432	1603.29	1114.5	2283.25	953.565	1657.02	1444.48	1429.24
M1143T535_1			1.08533	1.12761	0.0772195	1143.16	534.506	50985.6	60266.5	64509	56826.3	52722.5	55068.7	58197.2	48266	64454.3	52592.9	54153.3	69237.1	54821.1	50881.4	55825.3	42724.8	39425.6	46533.1	48507.2	37963.6	52190.8	44198.9	41528
M1138T534_1			0.209852	1.28753	0.0772558	1137.64	534.395	1536.91	1380.38	2639.1	1965.19	1318.83	2981.28	1994.71	1350.44	2780.14	2116.29	1917.42	1998.82	1416.2	1550.57	1998.25	775.076	1396.37	2051.38	1385.88	1092.73	1119.32	1308.18	911.707
M245T580			0.548488	1.48372	0.0774432	245.149	579.676	4878.61	20766.9	8759.12	13586.3	11031.2	7900.47	22418.5	15327.8	7249.28	8636.6	15392	8420.78	8327.58	8565.46	7083.58	4757.2	6458.07	10198.8	7277.45	4770.78	10956.4	9764.33	9805.13
M606T846			0.320377	0.893739	0.0776359	606.222	846.448	7018.9	9304.01	8155.5	8181.86	7876.43	7457.33	7885.99	8107.61	8248.57	6048.03	10344.4	8117.56	9936.91	8266.83	8063.47	7398.9	8565.91	10307.4	10009.5	6580.91	6422.48	10210.3	7951.16
M618T355			0.241811	1.34676	0.0778916	617.883	355.472	2010.41	3444.67	2962.73	2625.05	4428.93	2846	1990.5	2262.66	1678.94	3404.08	1014.98	2945.46	1122.3	1953.6	2457.05	3373.37	692.48	2268.62	2436.95	2268.82	2078.59	2005.05	2153.61
M226T320			0.162413	0.649629	0.0780785	226.082	320.415	1913.57	2267.15	4009.71	1920.97	1967.42	3933.28	2239.9	3948.04	4279.26	1962.99	4690.82	3711.57	8240.76	2673.48	2764.84	1922.17	4095.11	6838.32	7401.52	1443.75	3482.31	3934.34	2551.17
M510T672			0.143155	1.37129	0.0781568	509.951	671.6	844.419	804.381	1593.33	2454.52	821.8	1258.5	1073.84	951.825	1207.71	1525.25	1087.28	1234.16	817.311	601.596	1362.87	643.682	1126.02	861.821	637.087	769.649	995.063	795.481	599.996
M317T650			0.25666	1.23575	0.0782637	317.217	650.222	3580.17	3136.3	4013.62	2366.43	4356.72	2952.29	2104.91	2633.85	3252.07	2837.32	3105.52	2622.88	2856.75	2791.69	2510.41	1596.77	2494.97	2721.6	3537.09	1037.36	2691.41	1580.92	2318.23
M1051T914_5			0.313813	1.16191	0.0783479	1050.93	913.581	3972.38	4589.4	5773.62	6472.64	3729.04	4889.83	4818.73	4464.67	5167.48	5448.28	4422.27	5536.29	4317.2	3901.47	4505.01	3180.94	4498.13	5195.08	4089.99	2806.03	4477.03	3571.22	3676.32
M471T228			0.196964	1.35517	0.0784476	471.11	227.776	3386.05	1427.97	2972.06	3673.6	3094.76	3103.2	1463.85	2467.25	3641.19	3432.09	4319.89	1229.62	2418.79	1778.5	2047.5	2148.38	2589.77	2400.4	760.757	1456.57	1515.78	2704.68	2706.51
M356T705			0.652691	1.4239	0.0787783	356.118	705.465	40691.4	18869.7	16913	18069.1	19285.7	13268.6	19034.8	12367.4	10942.3	21841.9	10682.8	21647.4	12296.1	14462.5	19133.3	14270.3	7545.6	17077.3	10828.9	6393.28	14923.1	12473	14824.3
M741T619			0.219783	1.18249	0.0787985	740.673	619.209	2397.85	3065.6	4090.1	3975.35	3278.84	3203.85	2661.7	2800.79	2790.74	3508.02	3256.34	1785.21	1839.89	3019.4	3150.58	3003.36	3086.16	2485.56	3319.72	1923.28	3012.62	2000.66	2965.04
M427T560			0.256646	1.2879	0.0788021	427.156	559.709	2338.06	2472.38	2782.51	2772.91	1979.44	1711.71	2277.92	1738.17	1887.61	1576.26	1602.67	2098.98	1444.06	3093.99	2389.61	1356.64	824.955	1546.49	1488.69	876.486	2975.82	2241.02	1772.62
M248T187			1.05921	0.774389	0.0788153	248.222	186.966	24684	71422	64862.7	77702.3	120024	89514.3	86775.4	62297.5	59355.6	66998.6	93631.1	86140.8	81730.5	80323.6	128794	88157.9	149302	73929.6	62891.4	89560.8	84949.3	89427.8	71601.7
M911T1016_1			0.260514	1.17461	0.0788593	910.817	1016.08	2277.24	2824.95	2959.16	3400.03	2019.49	2936.48	3371.86	2971.09	3433.41	1986.58	2793.4	3106.11	2338.06	2359.04	2709.47	2225.47	2008.82	2555.25	2435.7	1459.77	2600.89	2293.54	2188.65
M438T747			0.273115	1.16185	0.0791733	438.09	746.543	3197.64	3325.07	3349.98	4317.22	3730.04	2449.18	4412.82	3517.5	3430.21	4036.39	3783.73	4070.93	3200.14	2946.78	3140.42	2725.74	2936.79	2955.49	3251.6	1772.22	3094.77	2630.52	3209.04
M837T674			0.168906	0.90005	0.079726	836.858	673.794	2546.7	1804.1	2378.45	2668.8	2353.61	2320.71	2037.25	1983.91	2946.27	2377.24	2582.26	2377.15	3217.87	2413.36	2665.99	2305.16	2919.21	2359.83	2686.91	2489.78	1938.95	2889.59	2490.16
M350T75			1.68564	1.54736	0.0798463	350.278	75.279	62699.8	102941	148745	165822	134529	93381	321224	81683.6	219573	111718	123862	97996.5	46481	77973	103234	80037.2	29669.7	76101.1	162887	133875	90567.7	89322.7	88813
M1167T990_1			0.222451	1.3742	0.0799517	1166.69	990.123	1278.76	2323.19	1866.37	2197.89	903.735	1284.51	1841.91	1914.28	2219.99	728.44	1774.77	1799.9	1237.28	1123.8	992.12	680.935	562.026	1297.83	1984.28	597.009	1815.46	1075.01	880.124
M576T847			0.219612	0.783204	0.0800727	576.213	846.511	3148.26	4871.22	6256.56	7360.82	5369.18	4493.27	6342.76	7124.5	5757.33	5452.48	7612.27	7971.15	6791.73	5545.34	12957.4	5927.04	7734.87	6343.9	6687.53	4155.15	4095.44	2324.88	7667.84
M597T673			0.194346	1.41785	0.0800924	597.009	672.723	3288.39	2436.6	3409.6	7047.25	2538.87	3700.65	1908.57	2568.22	2034.55	3040.89	2422.42	2134.55	2155.05	1002.5	2438.18	2000.79	3559.02	1893.12	2402.07	2543.13	1867.56	1286.28	1750.41
M155T630			0.791803	1.2351	0.0801059	155.081	629.648	18798.5	27797.2	52618.5	35517.5	29401.8	43499.1	28978.7	27916.4	39612.6	40361.8	28028.4	26021.3	28452.6	35027.5	28024.6	20884.5	30626.6	36863.4	25055.6	19943.1	33868.7	31621.1	31808.4
M472T54			0.545294	0.814623	0.0801497	472.289	54.14	19782.1	16172.6	17127.5	15370.5	21998.3	18816.1	13806.4	15899	15292.9	12334.8	24972.3	12484.7	21415.4	19071.9	17138.9	24261.3	32197.6	13418.5	18966	20585.5	17633.9	14745.9	17065.1
M955T914_2			0.17738	1.14862	0.0801798	954.934	913.585	1633.39	2016.08	2192.98	2580.62	1523.01	1952.92	1779.75	2065.11	1673.17	1664.6	1645.52	1426.23	1707.11	1641.17	1936.63	1145.86	1834.44	2094.56	1735.76	1445.4	2121.4	1465.57	2191.24
M241T765			0.260407	0.842559	0.0804695	241.13	765.288	7147.35	4059.4	3958.44	5647.79	6194.74	4405.21	4366.29	4875.19	4748.75	5122.85	7328.58	5554.38	8020.73	4959.03	5092.31	4922.28	7194.77	5229	7045.95	4620.3	3964.88	3850.1	3388.67
M1069T619			0.283943	1.11496	0.0808227	1068.58	619.209	3603.83	4003.61	4114.92	5436.7	4467.63	4177.82	3972.99	4649.74	3931.3	3855.63	4055.22	3901.48	3650.87	3456.87	4785.37	3819.81	3479.48	3885.3	4101.51	2725.62	3965	3402.78	3484.71
M791T242			0.849734	1.17929	0.0809122	790.535	242.405	26019.7	38957.4	44040.3	31555.8	47036	36756.1	39212.9	40921.6	44691.2	50290.8	24840.2	28805.8	38302.7	32650.3	34412	33709.6	38821.5	45210.9	40971.1	21023.1	50366.5	40375.3	44256.6
M291T567			0.160627	1.27411	0.08094	291.202	566.729	876.792	1777.39	1332.28	1721.07	1623.09	1221.24	1112.82	1775.87	998.217	2046.09	743.119	1516.76	1512.96	1303.98	1164.97	1690.11	849.055	898.633	637.789	1051.2	1453.65	1320.99	1092.59
M160T709_1			0.282818	1.42635	0.0810282	159.635	708.765	3603.59	4916.11	3909.94	3608.78	8648.98	3202.87	1386.26	5223.21	3118.2	3441.13	2231.65	3358.48	2030.3	4767.99	3701.32	3074.87	2846.88	2539.66	2248.37	1986.61	3303.64	3900.18	3219.45
M666T980			0.658663	1.21427	0.0810734	666.243	979.788	12515.8	16655.1	19523.6	17772.3	10272	17071.2	17220	18475.7	17029.1	9725.69	14309.9	17127.4	12758.4	10994.2	15356.9	11827.1	8528.53	14187.1	16141.5	7455.34	13089.6	14260	6099.1
M132T635_1			0.329188	0.882196	0.0812759	131.668	635.47	12599	9508.1	10809.1	8681.11	10599.4	8630.55	11965.5	14349.6	8133.34	11684.6	11718.6	11447.6	13060.9	12849.3	13520.9	12799.7	13607.4	10787.2	9050.77	12401	11613.9	14520.6	13296.1
M614T406			0.28553	1.34596	0.0813725	614.244	406.01	2408.55	2733.71	2863.96	2175.04	3067.2	1834.87	4823.16	2411.87	2113.74	1835.31	1733.64	2141.76	1628.3	2040.74	3615.54	1857.14	945.769	2696.04	1585.11	1271.64	1824.85	2360.09	2107.82
M587T63			0.792929	1.19086	0.0814489	587.309	63.3025	34486.4	24634.3	35947.7	27363.4	44978.7	46720.4	44412.7	32336.4	37224.2	32679.5	34597	26922.3	27656	37952.4	23260.2	26067.1	34427.2	42198.7	26682.5	23197.3	40000.6	39147.9	42146.2
M414T342			1.38206	1.39283	0.0815637	414.321	342.307	29126.7	84381.5	92950.4	68565.4	41341.9	53994.9	49571.3	56493.2	46089.6	53557	22860.8	35670.4	31889.2	51045.1	70532.6	60933.7	18783.3	48836.8	60868	12178.2	46284.5	49336.7	52238.7
M991T1020_1			0.408252	1.20017	0.0816073	990.842	1020.16	4496.29	7431.15	6622.58	6021.75	4333.23	5900.4	6487.25	6472.08	7103.74	4496.07	6053.95	7003.09	5212.07	5203.63	4814.17	4214.74	3271.18	5788.6	5155.01	2747.2	4844.67	4926.32	4897.24
M404T304			0.465017	1.14654	0.0816462	404.142	303.877	10914.9	10915.9	18547.6	13627	13646.2	11298	13279.7	13699.6	15362.2	14710	11416.9	13701.8	13565.5	12505.4	9659.02	9055.59	11955.9	10078.6	14773.6	11905.9	12034	11921.6	10826.7
M281T653			0.626495	1.30558	0.0816583	281.207	652.539	7603.45	12942.1	12651.5	8107.43	18784.3	12120.7	9926.39	12009.5	12325	12647.9	8914.85	11309.6	6413.15	9290.97	11300.4	12133	3320.89	11758.7	13468.8	3327.7	11426.8	8184.28	8442.42
M416T75			0.148678	1.27666	0.0817925	416.137	74.58	2349.14	2502.21	2397.84	3086.1	2070.7	1816.46	1539.3	1231.92	1040.62	2729.01	1362.16	934.489	2407.42	1433.2	2058.03	1648.15	1733.11	1484.38	1604.72	1598.09	1598.48	2197.39	1821.96
M367T121			1.19033	1.4427	0.0818736	367.284	121.346	58246.7	138641	84844.6	54985.2	80040.3	57422.1	123059	88580.4	50672.9	83662.2	54572.4	62777.3	31066.4	36435	129288	55042.5	91881.8	39368.8	32404.8	35647.1	78376	90593.7	66376.3
M146T608			0.721369	1.96756	0.0822669	146.118	607.506	47037.4	18683.9	16426.3	12617.5	68457.8	10445.7	20992.6	10755.3	7170.33	30645.9	5942.45	14762.5	5956.79	12987.6	21436.2	9040.98	5580.15	24352.9	14298	9263.53	17125.5	18336.8	20202
M336T76			1.72973	1.19549	0.0827956	336.254	76.488	95649.2	152316	107772	84728.7	100345	107526	127027	128129	109094	88491.1	86164.7	109544	126119	93219.2	93113.9	121372	57501.7	87914.1	89293	56786.8	98636.7	96948.1	106191
M603T878			0.0998317	0.592808	0.0829649	603.021	878.003	1372.49	1431.58	1912.59	2426.6	722.854	1054.72	742.685	615.755	492.88	2593.77	2927.75	5575.15	2949.27	2491.01	2076.71	915.396	1589.72	1955.57	1024.67	1041.56	1605.21	1643.06	1446.54
M519T317			0.862431	1.18027	0.0833985	519.327	317.222	28554.1	35075.5	22076.7	25107.2	27136.2	23774.9	30618.6	27303.7	26752.1	21873.5	23599.9	25735.7	27875.6	21775.2	30451.4	25690.8	14196.1	25054.3	21052.5	11866.1	25023.4	24444.7	25310.8
M436T349			0.647315	1.39662	0.0834007	436.282	348.822	9171.1	20940.7	28448.6	23716.5	26997	24600.2	16352	26556.8	17240.3	29392.7	34776.7	23484.5	6746.98	16654.8	8570.73	20678	7619.36	8656.41	14006.1	18775.6	26030.4	17357.8	19843.2
M620T53_1			0.311355	1.32716	0.0834708	619.522	53.4975	5475.64	3667.62	4296.48	2409.66	3609.84	4916.4	2262.03	5179.88	5420.36	6347.19	5768.39	3968.58	2786.95	2410.07	4711.77	2554.01	1607.14	3504.73	3382.8	2146.32	3097.29	3594.61	2777.92
M706T744			0.378634	0.85094	0.0839643	706.235	744.173	9389.46	7197.09	6752.5	6815.72	7133.49	6746.65	6546.58	7078.94	7678.32	6077.27	8840.95	6032.84	8972.73	7793.99	6788.48	7480.77	11950.9	6317.61	8529.23	11218.6	7751.13	10229.8	9099.03
M731T673			0.258432	1.08428	0.0840374	730.894	673.338	4169.79	4328.69	5057.15	5591.57	5366.27	4662.85	3859.35	4887.03	4657.59	4822.84	4666.58	3794.09	4646.58	3826.89	4754.19	4190.4	4531.77	4698.29	4232.25	4377.54	3319.43	4070.21	4284.59
M705T914			0.79061	1.15589	0.0840759	705.183	913.741	19680.2	28250.4	25120.2	26800	19610.8	28962.1	26799.9	26168.1	28017.4	22819.6	20731.8	31094.1	20418	23084.3	24568.5	20307	14342.7	24361	23790.9	15512.4	24515.6	22647.7	23129.3
M850T51			0.104098	0.728082	0.0841952	850.249	51.492	1084.93	607.537	2439.37	622.501	711.296	1058.34	1305.91	725.824	901.901	622.518	1277.6	946.67	1545.62	1282.37	1667.29	1226.06	838.033	1635.78	1474.49	1950.85	6203.3	7058.11	6713.76
M314T810			0.228289	1.22233	0.0842813	314.085	809.731	2736.61	3026.12	2108.72	2117.2	4191.59	1523.82	2579.89	3028.91	3131.47	2416.13	2519.15	3029.64	2581.95	1982.16	2142.62	1839.43	2021.33	2397.01	1649.29	1812.2	1924.28	2140.4	1978.93
M1075T674			0.180604	0.916139	0.0845945	1074.74	674.448	2971.58	2567.07	2747.83	2050.28	2428.41	3067.17	2862.9	2957.21	2677.41	2450.66	2992.25	2759.11	2950.7	3203.62	3083.61	2520.14	3092.86	2489.63	3377.58	2762.45	2287.94	3153.87	3384.52
M348T82			1.86252	1.18999	0.08496	348.21	81.939	213257	165571	176311	177100	219068	269179	218324	163416	191935	183099	236134	144927	125903	238185	144566	171534	146360	200827	122076	131070	181487	166725	152876
M703T78			0.58978	1.26925	0.0851855	702.534	77.864	40141.1	23516.8	12919.5	26993.5	22690.3	29352.7	22814.1	17303.8	23823.8	21904.8	31697.1	19327	11963.8	18627.6	20542.2	14358.5	17373.9	18921.7	18146.5	19280	19644.1	24256.8	25507.9
M210T437			0.356292	1.42072	0.0853008	210.019	436.671	1209.34	4075.18	7162.18	7785.84	5497.35	4656.34	5206.76	4891.3	7998.84	5905.19	4685.45	2249.27	2676.03	6505.25	4360.93	3004.17	4056.69	7361.51	1468.66	1914.31	3862.75	4815.62	4414.02
M413T346			0.323754	1.59466	0.0853176	413.265	345.586	8400.69	3094.41	3357.16	5952	5242.48	1792.92	2190.7	6041.77	2628.53	5176.08	1332.87	2492.52	2276.89	1797.61	2467.53	4196.31	1833.89	7679.56	1793.38	1644.16	3427.24	5192.24	4718.22
M150T1302_2			0.0889889	0.611788	0.0853446	150.092	1301.92	1161.43	1511.02	710.922	942.433	1392.85	1456.13	1915.09	1460.38	1094.61	1614.74	1459.47	1540.93	1502.72	1368.44	5718.87	1521.47	1620.8	2864.9	3108.25	967.705	706.24	1105.64	1539.45
M542T318			4.58266	1.28237	0.0854623	542.323	318.37	483436	830192	549137	470373	617453	475757	625990	731722	622954	472436	402725	416959	617886	791230	618009	438060	254878	532566	367732	144773	495758	498605	484870
M781T845			0.266592	1.24489	0.0855924	781.268	844.968	2579.34	2833.69	3326.86	2775.48	1900.05	1731.35	3363.09	3112.87	3276.7	2519.31	2742.52	1779.54	2912.64	1861.48	1724.46	2683.71	1570.3	2576.93	3275.93	897.565	1530.65	1732.37	2422.03
M889T619			0.210886	1.24325	0.0856541	888.629	619.162	1188.57	2407.01	2043.59	2935.19	1795.19	1836.65	1729.06	1779.13	1738.92	1453.5	1448.75	1625.03	1729.06	1634.88	2191.34	1572.12	1544.83	1526.37	1440.8	494.423	1546.19	1323.03	1024.04
M757T1007_1			0.392742	1.17997	0.0859227	756.776	1007.17	5080.91	6115.9	6793.97	6085.33	4528.62	6778.22	6477.14	6091.63	7399.16	4395.98	6551.13	6686.09	5789.54	5215.09	4782.7	4240.84	3148.9	5986.41	4875.64	3357.66	6266.02	4095.13	3977.95
M802T86_2			0.506174	1.18091	0.0859678	802.003	86.059	8995.89	11443.9	10766.7	12206.6	10306.2	9014.89	12490.7	11085	8293.75	9832.94	11166.4	10747.7	7977.81	11002.7	8067.48	6406.46	6088.63	9493.26	12122.6	5364.62	9837.8	10267.3	11577.8
M358T470			0.348836	0.68857	0.0864554	358.207	469.798	8361.22	8037.02	2944.33	9715.63	7857.51	5201.88	3272.68	5007.67	4814.1	10256.3	14186.3	19845.5	9749.18	6520.52	7977.85	6316.17	7911	5724.81	6358.07	10489.2	18461	17848.4	18932.8
M440T546			0.294132	1.16649	0.0864646	440.06	546.203	2698.14	3752.58	2749.59	4067.85	3040.17	3366.59	3113.1	3290.18	3050.71	3059.13	2761.34	3283.34	3298.02	2973.98	2762.13	3346.05	1681.66	3446.6	2507.33	1533.52	1342.99	3167.55	1548.49
M1175T990_2			1.56209	1.19332	0.0864925	1175.37	989.943	76797.5	107215	101996	100755	56773.5	96484.9	109136	113300	115366	63986.1	91483.3	96384.8	86329.5	79479.7	82559.3	66254.7	53574.4	91930.3	90616.8	50623.8	87399.3	88794.9	74403.7
M458T59			0.672232	1.36944	0.0867786	458.29	59.3915	19589	28886.3	21877.4	27315.3	14810.9	9135.92	23178.6	16133.6	16879.3	13013.9	26289.8	19429.1	12958.3	16764.3	18992.8	6580.05	5623.48	10490.4	12125.8	10087.7	25050.3	21421.3	23663.8
M460T58			0.577544	1.26781	0.0870839	460.305	58.1695	17223.7	20607.3	13827.5	13107.7	10746.8	14894.3	20447.7	16114.9	22373	20045.7	23089	20322.7	13780.6	12162.5	13246	12043.3	12232.7	7699.68	11741.1	7289.78	17168.4	17032.5	18063.1
M1190T534_1			0.270569	1.15332	0.0873541	1189.65	534.236	2640.91	3232.74	3506.8	2806.59	3135.38	3059.28	3111.18	2805.73	2973.4	3225.21	3006.97	3505.45	2356.96	3142.36	3453.2	1899.16	2200.25	2987.24	2296.09	1595.28	2490.69	3224.53	2270.83
M955T914_4			0.269625	1.11644	0.0875009	955.115	914.03	4323.94	5305.37	5715.53	5019.21	4069.51	4694.69	4309.89	4487.76	5096.81	3571.48	3976.64	4017.52	4252.2	3742.37	4154.23	3449.53	5144.42	5052.33	4348.89	3596.5	4407.88	3792.69	3737.79
M265T1315			0.431946	0.618789	0.0875403	265.003	1315.26	22921.1	10929.2	12242.1	16649.7	12012.7	9539.04	17777.5	17887.1	10539.2	12528.3	63598.9	20704	26378.6	16536.2	18561.2	21177	15175	13787.5	22137.3	13082.7	12138.4	18115.8	19096.9
M530T325			0.8481	1.52827	0.0875734	530.321	324.706	34565.1	27177.9	25444.3	56987.5	84074.6	82892.7	27302.6	23114.1	40287.6	57213.2	21440.3	52657	41205.6	45927.2	39278.3	19604.2	8254.35	19836.1	13718.3	38456.7	56634.1	53132.3	57044.1
M453T925			0.223598	0.838776	0.0877422	453.207	924.847	4219.09	3882.81	4144.7	8543.85	5135.75	5000.86	5234.17	5825.57	5938.53	5623.99	8380.69	5703.93	7487.06	7315.44	6009.02	6266.67	6832.12	6388.91	5425.14	4033.2	4801.71	5642.72	11427.8
M837T1012			0.624798	1.16165	0.0877896	837.301	1012.24	12456.3	16582.6	16260.1	15434.6	11791.8	14949	15149.3	18545.9	16882.9	11236.5	15212.2	15785	12976.9	14095.5	13374.3	10820.8	8428.51	15650.4	13741.8	8429.25	14657.9	12817.4	11848.2
M594T64			0.249554	1.30472	0.0877945	594.303	63.526	3277.62	3462.66	3420.19	6592.19	3447.3	6506.04	3253.5	2936.73	2373.4	6075.4	3284.11	2996.93	3579.59	4190.8	2758.59	3728.01	2628.34	3322.94	2863.18	2336.22	4416.01	4652.46	5420.06
M644T619			0.224771	1.15596	0.0879038	643.688	619.451	1762.29	2760.94	2816.17	2834.78	2813.85	2735.17	2367.84	2298.48	1661.35	2208	1682.38	2559.4	2121.07	2386.6	2512.9	2127.01	1769.88	2068.43	2293.86	1464.3	2119.51	1648.46	1895.39
M546T51_2			0.10221	0.839892	0.0879351	546.14	50.814	791.086	549.83	889.591	599.04	1078.41	797.3	584.269	632.018	725.395	519.495	1160.07	541.144	837.365	683.344	869.4	824.72	932.48	840.035	930.735	913.283	711.844	585.633	604.116
M236T600			0.383388	2.39004	0.0879782	236.149	599.582	26772.1	4591.38	3344.04	4039.82	26424.2	3862.29	4071.91	4714.73	4195.19	10230.7	4116.85	5720.61	3711.41	4245.19	4492.37	3223.33	3158.21	3003.11	4253.59	2671.45	5970.78	5575.91	6626
M504T843			2.01254	1.21186	0.0881315	504.191	843.267	122843	163254	133615	237949	201984	175291	141569	201740	178685	124764	184702	159841	141539	130054	142423	101464	95122	170528	173930	88097.4	119388	145289	204620
M192T58			0.206385	0.815342	0.0883117	192.137	57.971	2152.48	4873.27	5050.67	5566.64	4341.61	4220.08	5739.81	4222.5	4809.63	4657.52	4640.14	4580.92	6859.96	4586.33	6153.38	5291.55	3878.24	7302.72	8433.97	4242.2	3490.7	4211.93	4649.65
M397T436			0.201063	1.90206	0.0887643	397.05	436.435	125.213	662.991	2794.72	2986.17	1058.98	1384.79	1075.5	691.447	3091.73	1597.47	839.011	296.493	329.527	2113.44	617.726	410.731	806.49	2197.62	212.564	309.166	752.871	888.465	866.913
M795T675			0.342646	1.27715	0.0888777	795.111	674.674	2806.46	4103.53	5723.44	3972.49	2189.84	4544.24	5843.33	5396.27	5140.9	2605.51	3139.21	5082.88	3252.51	2292.36	4328.36	3113.25	2115.36	3790.19	3413.02	2613.92	1882.58	5420.41	3441.55
M607T617			0.15266	0.806883	0.0888818	606.641	616.701	1659.24	2703.39	2254.81	2598.83	2831.68	2808.4	2813.07	1854.17	2661.03	2381.4	2077.53	4450.96	3724.21	3785.14	2337.86	2406.45	2160.52	2549.17	4432.83	2520.91	1753.39	2658.31	1952.04
M408T703			0.471442	0.822237	0.0889204	408.147	702.929	16381.1	16442.1	23152.4	29498.1	16828	23183.6	24150.9	20123.6	24791.9	18684.7	39653.3	21293.6	34879.6	24790.8	23647.2	20536.1	22971.4	30830.6	20981.8	19752.6	22093.2	17504.5	33530.6
M600T633			0.282417	0.888832	0.0889229	600.165	632.774	7572.25	6530.2	6496.72	6032.89	8595.12	6341	6082.92	5921.61	5636.22	7486.33	5550.62	6559.05	7588.58	7073.38	9305.79	7641.41	8575.72	6351.71	8048.65	8342.07	7578.97	6772.45	6266.02
M388T63			0.963969	1.97995	0.0889486	388.251	62.8615	170709	64262.7	30875.9	45690.9	57425.2	40945.3	28698	25729.5	30833	27953.8	38918.9	42089.9	35704.3	19570.5	25423.7	24870.7	9505.41	16422.3	43119.2	8585.67	37579.1	25295.5	22907.4
M742T619			0.240166	1.23545	0.088979	741.663	619.163	1825.18	3138.61	1719.92	3685.97	3185.26	2687.99	2611.51	2658.61	2780.4	2768.04	2362.42	2618.23	2529.9	803.357	2929.38	2644.75	2208.23	2159.52	2526.01	1122.32	1873.66	1864.44	1837.18
M654T915			0.250692	1.16902	0.0892217	654.184	915.416	3556.3	3568.15	3099.23	5047.33	3575.8	3251.38	4104.8	3145.05	3716.71	3091.7	4180.32	3688.84	2976.64	3754.65	2295.67	3125.23	3066.22	3417.49	1952.06	2471.64	3393.99	3231.55	3550.55
M901T632			0.115823	0.726929	0.0892363	901.229	631.966	613.913	458.417	501.647	307.989	1099.39	801.786	330.169	422.878	333.227	287.695	527.843	431.911	564.515	574.08	885.81	694.022	911.9	511.225	913.538	1079.54	460.739	499	337.802
M282T58			0.405182	0.651693	0.0894586	282.279	58.176	30356.3	23748.2	19267.4	35667.5	18180.2	13543.8	14230.8	8746.18	16497.4	6742.22	15199.8	33890.8	28494.8	32319.7	8037.3	31192.6	24850.4	60452.3	39571.1	12905.6	19520.1	23392.6	20554.3
M528T841			3.17277	1.26839	0.0896522	528.16	841.303	291667	363657	343074	341787	285381	342718	526200	521547	343557	144175	289066	230440	325264	319702	357226	319646	175151	324963	268222	152682	187376	477808	353986
M607T1354			0.256045	1.57228	0.08972	606.863	1353.94	2191	4245.63	3157.22	6149.23	2296.62	2487.41	3131.52	3534.72	10352.6	2611.57	3942.17	2502.61	2150.4	2338.73	2662.4	2452.25	2871.5	2070.48	2161.66	2388.74	2060.08	3315.89	2419.35
M415T53_2			0.232967	0.856584	0.0897552	415.235	53.492	4097.94	4332.12	3169.59	5037.06	4483.78	3343.89	4086.83	4081.48	3825.82	4295.54	6293.63	5845.97	4925.42	4892.31	3728.82	3468.65	4119.3	6244.92	4484.86	3573.51	4423.99	4687	4524.14
M426T781			0.328968	1.0943	0.090196	426.047	780.707	8404.23	7875.24	7016.4	7096.34	8123.37	8941.5	7432.23	7108.91	6870.74	7638.73	8323.06	7299.96	6521.57	6238.57	5910.5	6060.9	8329.36	7059.32	6210.68	7960.84	8937.74	7037.52	8740.47
M448T277			0.771537	1.37605	0.0902933	448.342	276.594	16269.7	38792.6	40255.4	25552.3	40321.5	27646.9	17611.8	21596.6	15020	24408.5	12491.3	16294.5	11520.8	25571.9	24213.2	28992.3	5027.13	21001.4	31243.3	18023.4	23392	50486	24714.6
M342T979			0.568377	1.30043	0.0903028	342.139	978.995	8400.73	13277.1	14320.9	12294.6	7452.43	6741.14	12434.9	20621.2	9507.45	8998.78	10435.6	11442.6	9119.97	8389.61	9790.59	7210.81	5856.96	9665.84	10718.5	5070.75	5897.01	10004.8	8722.97
M1012T339			0.50455	1.29275	0.0903087	1011.64	338.565	8600.17	18007.6	12297.4	13748.1	9277.26	12395.9	10191.4	15223.5	16684.6	20953.5	13386.8	13773.6	9321.03	7541.38	17448.8	11394.6	3996.95	8676.4	8916.67	11812.6	6600.05	12064.4	16906.6
M248T708			0.220464	1.19943	0.0904676	248.149	708.111	1181.8	2361.85	2312.37	2690.84	1705.42	2055.14	2229.67	2684.04	2743.92	2760	1805.08	2898.45	1479.77	2130.06	1814.28	1652.4	1381.13	1992.2	2069.04	1724.08	1755.7	1885.37	1610.99
M157T548			0.311518	1.25499	0.0905553	157.097	547.65	3048.96	4344.72	7167.85	5936.7	3503.89	6349.04	3672.58	4369.01	6132.42	5809.4	4987.44	3168.5	3701.26	6275.44	3138.87	3160.32	3458.43	4543.33	4944.42	2729.55	4623.57	5158.86	5061.92
M839T258			1.35204	0.544409	0.0905908	838.557	258.463	36673.7	48928.9	23053.1	26173.6	76382.3	27643.8	14752.2	40440.6	51308.1	9231.16	51314.9	27524.8	71478	45791.4	61098	36513.9	169061	11884.3	131133	45526.6	53688.1	49481.2	51486.2
M695T755			0.233021	1.20327	0.0906868	695.131	755.115	3262.21	3496.98	2521.65	3945.61	3334.26	1443.41	3806.08	3029.86	3097.96	4200.05	3733.22	2778.2	2851.38	2561.3	1736.98	2341.96	2621.81	3270.17	2503.74	2310.23	2987.85	2073.63	2252.05
M421T54_1			0.774574	1.53226	0.0907937	421.19	54.162	12358.8	13083.6	21186.9	21792.7	8773.07	14163.5	38576.3	19029.1	28666.3	19860.3	28550.5	17258.8	7258.55	22364.9	5329.29	16011.7	6402.46	16052.6	5136.8	4523	15714.8	18867	15631.7
M1019T534			0.325175	1.1803	0.0908171	1018.65	534.395	4827.7	4491.39	4982.04	4215.15	3835.1	3562.13	4952.21	4687.82	5447.32	3152.73	4587.24	5516.63	3445.86	3383.37	4475.01	2666.81	2437.41	4259.43	3540.57	3096.43	3454.75	2990.82	2692.29
M376T743			0.426746	1.22643	0.0909448	376.196	742.648	6630.8	8437.02	8735.07	9357.23	7824.07	7510.2	10506.6	14022.5	7318.88	11520.7	5076.85	8820.11	5244.16	6322.81	11675.4	7120.51	6235.02	8533.82	8370.82	7503.47	8214.93	7495.95	6411.9
M628T77			0.3456	0.750168	0.0911136	627.529	76.956	3773.43	3918.86	4182.69	3918.51	6758.35	9416.12	6808.31	3724.38	3933.49	7595.34	6054.99	7773.8	6255.2	8003.09	5391.74	7907.9	7225.44	6286.46	3996.02	13128.5	5296.38	6059.01	7208.8
M1081T1024_1			0.727695	1.21321	0.0911325	1080.88	1024.34	15427	19566.3	21451.7	20971.6	13514	21625.7	21782.6	23022.3	26849.3	12953.6	21551.5	19752.5	16278	19643.8	15279.6	12076	11146.9	19270.3	18468	9048.21	15842.8	12743.9	15456
M692T619			0.23011	1.17345	0.0911951	691.685	619.13	1849.97	2969.89	2865.14	3104.68	3125.35	1585.8	2055.9	2765.36	2322.8	2663.36	2452.63	2337.63	2232.24	2279.37	2480.12	2378.64	1986.84	2061.51	2169.39	1189	2084.72	1671.73	1734.56
M202T397			0.289992	1.54876	0.0913927	202.053	397.159	1721.64	2974.85	9555.7	3852.78	4238.1	6550.25	3793.84	2192.53	7618.58	6060.38	6331.81	769.104	3450.75	5255.53	2766.76	2645.19	2697.15	4009.5	1017.46	2409.9	4847.53	4015.94	2612.3
M890T63			0.450312	0.881775	0.0916433	889.575	63.2295	20819.3	22727.3	11403.3	13711.5	20072.3	19992.9	15052.5	17627.7	18422.4	14031	18666	17711.2	19088.9	20522.4	19804.4	21960.1	17659.8	18940.1	19086	23731.6	15277.5	15038.9	17028.7
M638T84			0.233867	1.69538	0.0916856	637.968	83.757	8485.46	5810.1	1529.26	6486.26	3652.85	2400.79	941.788	4107.1	3301.25	6235.85	6573.82	3670.63	1375.42	1363.89	2974.44	0	887.832	1206.04	2694.98	4586.93	3288.39	3329.28	3786.67
M425T286			0.355127	1.27905	0.092211	425.097	286.312	8369.36	6896.21	5720.88	8315.28	5181.36	3620.66	4822.28	4984.57	4806.98	5785.62	3754.77	6636.58	3103.62	6881.05	3701.97	5603.22	1559.85	5603.18	4667.64	4227.5	6514.32	6045.03	6364.85
M402T386			0.402221	0.786161	0.0923026	402.284	385.923	16342.1	12118.4	12906	12506.8	11729.1	16321	8849.83	13114.4	14881	8977.11	21852.3	24707.1	13268.3	10246.3	11180	17917.9	10833.6	21675.6	20197.5	10614.6	13957.4	14468.1	14978.8
M608T795			0.244756	0.829618	0.0924131	608.203	794.841	6643.54	5181.26	5431.99	5263.42	7604.3	5115.87	6494.77	6238.7	4128.22	5927.23	5321.23	5036.07	6721.22	5403.18	7565.58	7976.84	5870.83	11093.3	8635.17	6323.6	5174.88	5764.95	8990.89
M692T882			0.292028	1.21507	0.0924323	692.068	881.657	3039.32	4115.18	3547.45	4294.04	5951.62	3160.09	2984.71	3035.16	3618.25	4366.2	3390.08	4242.4	2747.14	2450.1	3951.19	2987.4	2077.17	3454.98	3898.6	2166.97	4074.67	2186.87	2734.71
M258T752			0.779954	0.754825	0.0926481	258.11	751.992	101632	92519.3	96907.8	133078	141444	69867.9	95921.6	113306	95580.4	182042	157211	175800	105973	130593	219989	256939	98482.6	92781.9	156993	92070.6	114821	98256.8	113641
M585T83			0.523856	1.23381	0.0926854	585.373	83.1275	19740.8	22517.4	20465.4	28479	22811.8	29248.8	14514.8	17484	16546.8	26042.7	19025.9	17744.3	16188.9	18784.2	16709.3	27106.5	12559.3	19878	6791.21	21780.9	17251.6	16082.1	17807.5
M251T705			0.410476	1.42343	0.0927877	251.355	705.414	3276.23	6431.04	4152.91	5556.13	7546.71	3413.71	6888.1	3887.9	3506.14	8087.75	2606.87	4620.84	2879.07	4041.52	8362.62	4026.25	1512.24	5338.76	2246.03	1421.86	4517.03	4130.45	5258.72
M230T431			0.127294	0.753796	0.0928913	230.121	430.852	2192.71	1863.54	3094.63	2524.88	2417.57	1420.49	2789.88	2302.94	1957.64	1447.39	1480.11	2024.03	3835.98	2140.28	4066.96	3318.19	4776.48	2818.02	3432.93	1308.15	2502.97	2419.23	2540.09
M958T535_2			0.244087	1.22125	0.092934	958.133	534.506	2535.58	2597.06	2934.1	2542.9	2223.14	3196.22	2981.22	1806.22	3462.18	2030.84	2815.65	3285.07	1937.86	2068.67	3118.24	1713.67	1533.56	1972.64	1533.84	1563.81	2054.49	2078.55	2294.81
M570T51_1			0.214146	0.843288	0.0933102	569.669	50.814	2780.21	2561.29	3548.15	2736.69	4638.28	3310.42	2254.57	2162.08	2923.76	2470.53	3452.8	2108.62	3258.27	3346.77	3196.09	3470.53	4323.29	4089.54	3392.48	4208.5	2956.11	2899.69	2775.58
M208T662			0.172356	1.28697	0.0933393	208.028	662.297	1575.16	1959.54	1014.04	1695.33	3008.49	1771.81	2000.39	1807.45	1147.73	2873.09	1136.61	1930.28	621.508	1443.22	1704.91	1848.88	1210.03	1518.82	1612.82	1622.08	1307.21	1542.66	1131.55
M1191T990			0.492788	1.20329	0.0933886	1191.34	990.005	6655.41	11021.6	10381.4	10544.4	5458.02	9894.77	11937	10923.2	11333	6534.44	8854.09	9652	8401.2	8018.38	8312.51	6607.56	5046.36	8956.47	9504.71	5333.84	8876.01	8193.2	6628.78
M1009T979			0.313713	1.2547	0.0934917	1009.29	978.593	3561.61	5811.77	3953.43	4609.32	3036.69	3246.52	2630.21	5697.83	4043.61	2665.15	2832.83	4519.65	2648.83	2750.17	3316.03	2898.89	2530.7	3624.81	4367.08	1798.18	3540.89	3738.74	3100.96
M209T437			0.193784	1.21734	0.0936669	209.055	437.334	2072.16	1775.12	1658.94	1457.21	1856.38	1198.07	2309.6	1694.59	1348.89	1343.15	1723.72	1412.85	1319.21	908.819	1932.67	1159.14	804.465	1466.49	1946.38	1056.27	1305.41	1371.5	1428.86
M160T465_1			0.454608	1.11159	0.0937974	159.599	465.337	15225.9	15685.1	13932.8	13226.3	15233.7	11694.6	12722.3	14146.7	11689.2	14431.4	12188.1	12620.4	11543.9	13336.3	16236.7	12529.3	10612.4	13827.3	8545.98	12695.9	11472.1	13958	13054.2
M756T534			0.204376	1.21985	0.0939607	756.088	534.229	1762.28	1708.94	2267.74	1074.63	1699.13	2211.64	1090.83	1725.14	2172.97	1577.7	1518.06	1848.23	1585.06	1838.65	1510.56	1141.81	961.897	1326.78	1688.8	754.809	1693.05	1058.45	1670.33
M1185T534_2			0.179771	1.21378	0.0939833	1185.49	534.154	1257.3	1897.29	1936.69	1377.59	1685.04	1312.29	1309.96	873.228	2141.63	1028.98	1357.7	1471.57	1373.07	1053.87	1155.1	1344.06	920.221	1394.22	1284.63	855.344	1068.23	845.185	900.839
M242T732			2.34405	0.721819	0.0944231	242.115	731.885	305560	185427	170428	155371	237376	263492	137263	178957	146642	180123	179578	159234	186149	316209	242860	358348	229613	193866	276875	573515	205808	193004	207221
M176T519			0.143697	1.41332	0.0944319	176.01	518.648	731.703	1229.72	1729.73	2417.76	521.928	1847.24	887.492	706.574	1148.65	1930.75	1318.8	601.116	743.703	1067.11	890.468	666.839	862.507	1437.1	922.135	795.637	833.674	543.253	866.242
M605T77_1			0.235653	1.72235	0.0946815	604.534	77.1795	1287.71	10766.3	1136.77	6123.05	5805.03	1904.52	7541.2	3032.03	6856	1478.54	3424.47	2129.92	2532.82	3509.15	2036.02	2566.66	2346	2116.57	1169.95	4836.15	1686.82	5827.27	4939.52
M632T619_1			0.197874	1.11427	0.0949051	631.663	619.186	1750.3	1823.84	2264.88	2679.24	2244.06	2404.29	1850.19	2341.49	2018.82	2190.34	1994.62	1843.13	1842.12	2095.36	2235.05	2152.06	1891.51	2157.48	1837.49	1306.8	2197.01	1716.66	1524.07
M344T605			0.14667	1.19416	0.094994	344.155	605.407	1995.74	1393.92	1637.15	2105.66	1895.59	1312.66	1373.58	1636.88	974.85	2072.42	935.499	1157.21	1373.21	1441.89	1504.92	1568.31	1119.27	1918.06	1109	1604.88	1517.66	1203.5	1140.39
M1126T535			0.420517	1.1608	0.0951345	1126.14	534.541	5861.69	9347.44	8458.87	7627.36	6761.85	7123.42	7817.44	7575.9	9388	7095.52	7266.56	10064.9	5351.38	6148.94	7468.77	5232.22	5590.24	7919.1	6222.28	5118.58	8881.3	6035.19	6765.29
M76T596			0.0432701	0.606658	0.0951747	76.0766	595.569	2668.95	1391.01	2972.56	1039.77	3105.16	1134.07	1659.8	2013.97	2883.68	1961.61	1401.03	2326.16	4602.17	3623.87	5265.77	8574.81	3349.42	2776.1	1732.83	684.469	2694.29	1897.8	2090.4
M459T542			0.215103	1.26637	0.095326	459.129	542.029	1674.8	3117.16	2408.34	3177.56	2221.49	2422.49	1467.49	1982.16	3090.42	1969.9	2147.19	2262.45	1183.49	866.25	2854.91	1146.65	1836.49	2609.01	1798.12	1877.57	1289.32	2497.91	2280.77
M318T683			0.95216	0.748558	0.095763	318.191	683.114	99152.8	37217.5	46203.4	40732	122003	56077.3	33749.3	50278	30626.4	71626.8	47072.7	93780.6	54988	82602.1	80784.4	100463	76437.8	68166.9	75597.2	105172	62167.8	55120.3	57861
M757T674			0.171805	0.852082	0.0959852	756.809	673.826	3209.15	3228.72	3746.38	3463.94	1089.34	3009.25	3325.56	3941.54	2388.57	2744.1	3388.17	3242.4	4326.55	2985.6	3712.32	3858.89	3762.95	3795.73	3631.6	2675.66	2792.29	3277.86	4249.05
M572T74			0.614874	1.18896	0.0961737	572.435	74.3595	30940	20540.5	20656.1	25088.7	34367.3	39760.8	26796.2	24897.1	23750.6	21849.7	29544.4	19688.2	17312.4	28366.4	19316.6	18763.1	26211.1	25338	19817.5	21594.4	23888.8	22480.8	23607.7
M137T632_2			0.845087	0.870913	0.0962686	137.046	631.971	48601	44040.2	45649.6	42781.5	65624.5	46503.1	46159.4	47065.1	39163.5	48512.7	46038.2	46037.9	52034.7	38629.5	63039.3	55467.3	57718.4	48389.9	61911.8	75105	55506.4	43900.8	48241.8
M731T733			0.505194	0.736215	0.0962831	731.179	733.226	11014.8	12712.8	14905.8	10525.7	38191.7	26657.1	29175	13100	16243.3	22780.2	30223.2	32204.1	12577.8	34934.1	13316.1	32008.2	18167.6	29975.7	33973.1	27904.4	12419.4	12019.3	33365
M641T925_1			0.511719	1.23317	0.0963071	640.694	924.923	6877.67	10644.5	10390.3	10157.8	6436.79	10469.1	8247.55	8455.2	10188.5	5357.27	9107.87	10301.1	6799.13	7951.1	6999.18	6371.63	3575.4	8753.71	7581.15	3291.6	8502.04	5563.52	6566.84
M518T839			0.453113	0.693675	0.0965889	518.17	838.548	13620.7	33020.4	16007.9	17477.8	14598.4	18005.3	17121.1	20763.2	16340.8	14369	15765.5	17639.3	30899.3	16792.8	50484.7	12826.2	15286.1	43487	22162	36054.2	31007.3	30011.5	32471.7
M160T709_2			2.52315	1.33566	0.0965977	160.134	708.696	674931	539131	323328	367405	786764	267859	220979	434273	305143	441624	202402	364809	282188	408277	467009	364642	268975	293952	313566	299554	352564	325739	340949
M426T280			0.199147	0.529838	0.0968001	426.357	280.094	33742.5	63703.7	68364.8	55983.3	58695.9	49845.5	25257.5	57496.4	34375.8	61945.5	38323.9	54170.2	51497.5	287902	135838	135089	24371.1	88396.2	121497	24362.1	64265.1	71399.5	64487.9
M527T1048			0.215088	1.16064	0.0969631	527.317	1047.75	1971.16	2914.07	3064.63	3461.55	2538.03	2570.79	2155.99	2618.48	3122.75	2317.34	3101.93	2613.06	2901.13	2360.73	2314.34	2230.72	2171.93	2035.36	1530.59	1774.78	2130.82	2326.08	2142.12
M517T51_1			0.143571	0.783795	0.0970793	517.132	50.819	615.76	761.633	1124.4	990.796	1551.12	1444.94	658.135	783.198	926.704	824.809	919.208	600.976	1088.11	1091.32	1109.91	1134.95	1831.27	1476.02	1521.51	1578.82	785.366	673.946	806.956
M495T546			0.281092	1.17662	0.0972761	494.578	546.27	2659.92	3391.26	2296.38	3022.28	2682.26	3214.3	2632.5	3257.79	3191.86	3026.47	3222.86	2947.74	2879.68	2872.13	2351.65	2689.28	1164.67	3216.1	2196.8	1424.65	3244.56	2017.19	2419.13
M174T566			3.69933	1.1546	0.0973126	174.124	566.494	620585	1.00519e+06	845487	993849	806164	562759	776104	832432	806826	1.11904e+06	536074	781213	710874	815393	818603	910279	637940	733708	669052	634780	734922	692628	717594
M1170T990_2			2.1859	1.24997	0.0976855	1170.41	989.664	118839	200066	177635	190289	90851.3	175805	193034	192623	189634	93580.8	174454	176490	136599	131053	137087	101029	73731	150449	155991	61030.6	141411	126738	113612
M593T674			0.305715	1.18161	0.0978437	592.826	674.115	7689.59	7278.06	8547.78	8005.97	8420.51	8833.8	6879.09	7442.15	7683.48	7766.38	9243.16	4337.78	3591.9	8009.46	9589.08	6410.4	6804.83	4207.93	6336.49	7943.13	7885.49	5950	8090.57
M390T646			0.207148	1.2812	0.0978844	390.249	646.254	895.655	1411.57	2082.13	1633.37	772.913	1499.18	1933.56	1566.4	1270.82	1814.5	998.833	1698.77	1087.49	1115.65	1787.05	1102.35	895.251	1631.04	733.425	564.375	1568.27	1428.38	1119.42
M1003T80			0.354456	1.55258	0.0980127	1002.69	79.964	6247.16	2271.93	6360.17	6831.59	4804.8	1464.29	2324.62	4592.48	4167.73	3561.4	2756.67	2026.34	3771.36	2372.84	1726.24	4292.49	258.177	7403.75	1192.08	1655.04	2723.46	3127.5	2828.6
M737T1046			0.315801	1.35931	0.0986642	737.316	1046.42	4320.9	4989.94	2296.57	3637.12	2455.77	2571.05	6488.9	6581.32	3273.22	2722.47	3666.68	3154.96	2848.67	2578.17	2969.47	2309	1822.01	3059.32	4997.76	1533.09	2211.49	3165.6	3654.2
M697T53			0.364527	1.25081	0.0986691	696.517	52.846	4921.4	4843.1	5549.12	6585.2	5070.73	4258.35	8904.91	10293	6774	7393.77	7803.25	6959.04	4674.72	4867.94	5072.25	4902.84	3127.32	4611.89	4458.13	5163.9	5545.06	5355.38	5473.22
M188T436			0.873936	1.53968	0.0986734	188.038	436.37	4473.26	20842	44163	41279.5	22652.4	27436.3	26041.5	21420.5	53610.4	33832.3	25565.1	9597.01	13275.8	40998.3	18537	14290.8	14242.9	40234.5	6005.82	9338.59	21533.4	21779.5	22068.7
M206T268			0.718659	1.4193	0.0987328	206.045	268.154	8977.02	19838.5	29181.5	24850.3	15336.8	15992.4	33022.4	21462.4	30000.8	23324.7	37543.7	8352.1	11079.7	20225.2	16405.9	14778.7	10921.5	22143.9	6628.11	8326.92	18317.5	19738.1	20195.9
M945T620			0.235107	1.18475	0.0987967	944.569	619.746	1796.74	3583.05	3311.94	4198.48	3372.77	2871.32	2457.38	2449.45	2491.04	2772.04	2672	3184.9	2110.17	2482.37	2408.21	2175.04	2663.16	2498.98	2967.95	1571.72	2988.62	2900.64	2205.69
M480T79			0.528804	1.35088	0.0988208	480.279	79.429	17153.6	6310.87	9618.75	8803.39	14294.8	9997.02	9120.65	12353.5	11092	11090.1	12001.2	8742.97	9616.91	4171.12	5395.17	9543.58	3200.36	17064.4	6010.86	5559.32	10209.5	12335.5	11297.2
M235T673			0.956043	1.06292	0.0988827	234.918	673.398	74053.1	68518.3	75126.3	79348.1	62625	73901.3	66559	71905	69404.2	63133.6	66484.8	57121.9	67148.4	65781.9	63914.8	61819.9	76687.3	66138.3	65583.7	72187.5	69645.6	63284.2	58549.8
M515T631			0.142645	0.840602	0.0990407	515.043	630.506	1306.58	1228.72	1118.42	1452.09	719.308	859.95	1044.37	1245.74	936.617	1227.59	1412.21	1077.46	1489.76	1225.53	953.55	1474.52	1828.05	1045.14	1002.84	1742.61	1246.09	1561.54	1193.97
M684T962			0.611695	1.22762	0.0991137	684.253	961.682	11955.4	15078.4	27714.4	15772.2	12098.9	14630.7	13463.6	14229.1	14994.1	12827.9	13293.8	14981.7	13117.4	13099.9	12531.2	13399.4	7836.95	13600.5	14255.5	8323.46	24602.2	11041.1	11597.9
M295T70			0.666577	1.41042	0.0992754	295.101	69.7475	35596.9	12806.1	17195.8	17880.1	28376	38781.7	50134.8	18404.6	17112	17404.9	28289.9	17702	13373.2	18423.7	15167.6	14470.8	22796.2	22559.6	17033.9	10053.2	28969	29412.5	21001.3
M455T622			0.263967	1.14204	0.0994502	454.697	622.079	7462.27	4232.47	4173.83	4367.92	4718.36	4430.21	4924.13	4077.27	4721.3	4271.99	3897.44	4541.55	3725.28	3789.97	4141.74	4035.71	4040.48	5089.98	4076.49	4148.19	4160.68	4438.58	4592.25
M956T914_3			0.178556	1.13675	0.0998191	955.753	913.816	1877.38	2169.63	2092.51	2090.42	1492.72	2137.38	1866.6	2126.39	2003.65	1460.53	1374.65	2121.75	1826.73	1673.34	1516.69	1379.69	2197.44	2039.55	1599.4	1264.07	2086.39	1717.9	1639.81
M829T85_1			2.7722	1.1714	0.099887	828.551	85.331	275235	340807	278124	314841	288698	272577	295400	414882	299559	230069	247522	267621	252321	267169	268843	301882	224882	307414	331489	100594	272153	268182	270590
M666T79			0.298439	0.781262	0.0999943	666.377	78.94	3518.03	3650.74	3553.57	3122.28	6339.26	2415.46	4082.03	1571.6	4174.47	3930.56	4879.35	2437.43	4343.86	4544.12	3490.46	5360.93	5604.36	3528.86	4874.49	7473.64	4039.78	4862.39	4822.25
M325T935			0.682837	1.19859	0.100207	325.113	935.271	17012.6	20329.3	17765.1	18718.2	20015.3	16907.1	27923.4	18258.6	27312.1	16270.6	23953.8	18387.1	23034	16336.8	16950.9	14511.8	10809	15675.2	16932.6	10699.2	17282.4	14054	20796.3
M267T587			1.54216	1.73597	0.100312	267.137	586.932	311625	169260	79896.3	99306.5	382796	77995.2	52696.1	130297	74956.8	132228	42550.8	84658.2	50105.7	114251	156109	129436	36471.5	95488.1	63959.4	97411.7	114987	104847	108213
M497T1047			0.219134	1.1566	0.100566	497.307	1046.89	1789.53	1647.95	2482.74	2878.32	2346.48	2125.01	2030.66	2318.32	1987.15	2365.35	2116.16	2660.21	2245.96	1699.48	1929.79	1818.04	1272.9	1758.28	2102.14	1393.67	1679.54	1981.92	1664.62
M203T549			1.16293	1.24991	0.100699	203.052	548.828	122995	65592.5	106365	71832.3	60813.6	110182	103014	112956	72302.4	111798	91111.1	59759.9	68875.5	69499.9	51254.3	61717.7	57481	124832	55757.3	110044	67789.9	105173	104058
M471T674			0.260791	0.785558	0.100839	471.069	674.166	5242.99	4247.25	4913.07	3641.5	4458.64	4365.5	4095.63	3615.85	5931.1	3348.46	10287.8	4113.58	7776.11	4190.57	3978.18	4336.04	6385.21	5322.87	4593.87	4848.73	4490.49	3717.48	4127.42
M666T962			0.778921	1.16473	0.100865	666.243	961.751	18326.9	26436.8	24154.8	25062	19797.5	23681.2	21846.7	22256.4	26472	16783.1	23742.8	23902.7	19172.9	20826.8	23283	16765.5	11574.6	22296.4	20454.2	11002.6	19442.4	18961.7	18980.9
M179T707			0.425223	0.533684	0.101037	179.074	707.287	7577.97	2758.14	1890.52	4735.88	1496.11	1462.6	1220.86	1918.48	2110.65	2840.32	10720.1	2201.84	12189.7	2257.74	1906.08	2084.48	8866.33	3091.94	2383.37	6785.47	1944.2	2207.09	2133.71
M299T491			0.204375	0.562352	0.101085	299.137	490.532	1731.41	2334.98	1627.67	1273.19	864.684	993.874	829.521	1982.01	3903.54	1559.43	2186.92	1763.03	9221.37	1404.49	2710.62	3069.02	2807.67	1505.59	2700.45	3039.39	1850.03	2310.37	2565.21
M431T74			0.306976	0.871955	0.101129	431.205	74.198	10778.4	7605.12	8396.56	9643.36	9622.9	9612.23	6007.59	4370.96	7246.34	6544.51	9703.39	8268.16	9638.45	8933.38	8831.17	9240.15	10262	10100.9	8798.85	7774.2	9286.93	10488.4	7105.09
M767T905_2			0.120922	0.83524	0.101167	767.374	905.376	1741.15	1852.12	1867.85	1779.79	2286.71	2708.35	1900.49	1583.05	1350.78	2105.44	2064.43	1632.95	2375	2934.66	2057.43	3293.27	1680.14	2900.56	1727.25	2292.67	1863.52	2236.99	1850.99
M245T437			0.26836	1.18955	0.101269	245.077	437.338	4804.56	3662.41	3535.95	3388.08	3936.78	2869.1	5355.06	3906.86	2978.25	3199.53	3954.67	3228.21	2913.85	2050.69	3892.83	2864.44	2870.44	3079.39	4509.75	2275.15	3007.32	2890.45	2965.9
M487T687			0.292222	1.25394	0.101435	487.152	687.223	2376.56	2817.36	4048.57	3758.93	2304.45	2755.42	2569.72	3770.55	2860.02	2776.05	2042.66	4233.83	2592.87	2160.48	1720.66	2238.82	1571.01	3849.9	1907.07	1637.37	2597.25	3119.61	3256.69
M718T839			0.149929	0.664112	0.101644	718.369	839.267	2371.69	782.545	701.978	3175.52	1526.78	1234.97	1609.82	656.34	1245.73	4581.42	3445.96	3407.93	4044.71	1472.32	4264.84	2795.09	2587.48	1434.79	1404.5	2075.8	2071.94	1207.6	2501.85
M555T133			0.29829	0.816651	0.101861	555.362	132.59	6231.27	6423.98	7033.71	7103.14	11947.9	7293.61	6866.38	4490.46	4587.17	4741.19	8649.35	6907.47	8178.67	8050.11	6937.84	8943.35	12393.2	7106.07	8196.32	6335.59	7417.78	7839.45	6572.33
M918T1016			0.730314	1.18499	0.101928	918.327	1016.48	17559	22541.7	22345.3	26309.3	15404.5	24363.8	28757.4	23404	30524.3	14706.3	23183.1	24447.7	19133.6	17963.8	19888.7	18083.4	15404.6	20301	20480.2	11761.5	19164	16712.6	16402
M846T962			3.57018	1.16677	0.102165	846.306	961.751	370353	487375	565777	553776	393157	487200	444460	543542	551915	375313	523476	514634	421710	429711	435539	364040	259810	458892	455284	227575	449523	342125	384439
M888T473			0.104376	0.81634	0.102227	888.228	473.304	790.443	907.97	985.497	701.258	1282.35	624.117	724.8	948.818	610.909	769.188	670.558	790.048	1012.79	580.29	1315.97	1371.81	1343.09	973.38	1038.34	1126.62	966.103	825.588	671.006
M667T344			0.951729	1.32695	0.102587	667.347	343.677	25275.6	20267.2	23380.6	24713	27954.1	17259.3	24487	28465.7	22743.5	20190.9	7914.22	19438.9	16388.3	16369.1	22968.9	35899.9	5507.51	30891.6	14395.3	7125.95	23916.9	19501.3	20502
M864T791			0.175444	0.779662	0.102656	864.368	791.433	2630.14	1932.19	2117.85	2515.42	3907.53	1819.53	1911.3	1896.35	1542.29	4634.21	3205.09	2971.53	4233.25	2800.79	3102.78	3676.42	4688.65	2848.39	1935.36	2483.36	2389.17	2646.64	3019.31
M621T431			0.358033	1.27714	0.10278	621.302	431.2	7686.93	10361.6	6643.3	4934.59	12394.3	5610.63	6097.93	4722.39	4902.29	6159.35	6443.42	7515.35	6106.56	5070.11	6320.7	5012.06	4378.03	4902.05	4753.32	3927.17	5968.58	6040.55	6168.6
M1152T990			0.757701	1.19943	0.102841	1152.4	989.515	15832.1	22865.3	21199.3	27390.2	14467.4	21714.1	24186.8	25346.8	25077.1	13966.5	20794.8	21974.2	18772.6	16728.6	23943.3	15688	11393.5	19049.5	18163	10281.4	16047.7	17206.8	15819.9
M189T707			0.158097	0.835931	0.103066	189.087	706.864	1863.45	1893.97	1810.43	2777.5	319.124	1952.84	2032.8	1619.74	1682.72	2455.63	2235.05	2298.37	2139.22	2346.06	1984.14	2061.23	2595.06	2128.69	2053.02	2180.36	2128.96	2270.99	1825.73
M229T57			0.324429	1.31067	0.103205	229.143	56.711	2721.13	4913.78	4216.65	3597.9	2309.85	3923.24	5779.97	6600.61	3428.93	4638.8	2927.84	2611.43	3061.57	946.261	4052.57	4888.18	2014.59	4527.02	4603.87	2511.11	2789.14	3323.45	1764.9
M278T705			0.4068	1.34816	0.103251	278.142	705.345	3279.18	8180.02	5477.69	7918.03	6248.75	5552.09	7991.11	4030.53	4229.67	9894.04	2731.17	6044.57	4429.44	4948.51	9018.01	5288.57	2432.94	5973.82	3238.22	2477.44	5742.66	6363.57	5587.55
M464T214			1.53576	1.69284	0.103374	464.282	214.211	204538	42078.1	38377.6	67123.4	76216	33690.2	94352.1	82048.6	94627.3	65796	50994.1	85479.4	21676.7	20310.6	31180.6	78480.7	6911.99	111947	51327.4	13589.6	65442.2	51183.3	47661.1
M789T85			0.570596	0.810182	0.103496	788.555	85.11	14787	23862.9	21651.8	15252.2	24071.5	22371.7	17850.5	15000.5	32462.6	23641.8	29745.8	19881.2	23690.7	26408.4	29876.4	23868.5	39904.8	13569.9	31523.6	21907.4	21519.8	20426.8	26717.4
M547T53_2			0.268806	1.21344	0.103599	547.47	52.852	5442.88	4317.51	5049.77	3726.96	3199.79	4971.75	5218.27	4519.93	3252.91	4329.74	4427.48	6169.51	3802.99	2769.05	3532.75	3787.31	2734.7	3157.8	1771.37	4132.02	3893.08	3567.34	4392.37
M398T715			0.162308	0.826142	0.103857	397.645	714.82	3623.04	4359.32	3107.58	4155.15	3179.28	4371.6	4009.42	4343.36	5327.49	2355.29	5951.76	4020.6	5291.24	5073.23	5695.83	6637.96	2865.66	3416.77	4710.61	3339.77	4941.29	4017.16	3820.08
M855T620			0.122481	1.18928	0.104155	854.652	619.827	571.211	789.549	978.046	1358.12	1067.78	775.573	865.149	696.845	768.579	836.953	707.49	727.26	784.937	746.237	1026.08	703.291	699.131	611.055	795.076	521.381	703.699	653.291	616.7
M757T620			0.170319	1.31819	0.104397	756.675	619.626	818.536	1634.67	1778.13	2934.5	1978.29	1314.62	1300.95	948.522	1224.04	1701.56	1365.16	944.756	1217.66	1101.85	1791.46	1432.15	1168.83	1426.41	840.193	571.633	1384.62	785.277	765.26
M638T417			0.323809	1.33898	0.104685	638.328	417.404	5620.25	11417.1	4579.54	3077.99	5810.78	4791.04	4559.61	4742.41	4846.15	3701.36	4721.13	4923.46	4185.46	4070.51	4999.07	3850.94	1771.63	4421.98	2966.44	3781.07	4455.67	4429.88	3757.41
M592T672			0.137135	1.31608	0.10512	591.955	671.669	769.169	474.956	1449.48	1928.34	792.48	861.169	806.76	911.3	994.636	742.872	660.442	701.927	716.256	708.064	849.085	811.096	630.42	850.339	931.104	535.328	474.519	522.6	937.208
M372T661			0.202006	1.23513	0.105208	372.202	660.834	1534.51	1561.63	2370.61	2229.2	1609.57	988.607	2717.36	2515.3	2661.53	2756.84	973.35	2059.11	1418.52	1858.95	2001.8	1582.73	1552.32	2410.14	1504.35	1596.57	1994.74	2365.91	1966.23
M490T678			0.198849	0.88014	0.105301	490.115	677.977	3143.54	3101.21	3088.31	2432.66	3536.73	3041.66	3228.76	3705.8	2967.97	3011.08	2640.28	2885.51	4129.15	2875.5	4086.54	3553.28	4704.69	3349.93	3002.83	4286.8	3401.06	3156.8	3412.66
M762T619			0.232194	1.12095	0.105672	761.634	618.989	1998.77	2527.7	1922.06	2615.94	2596.03	2636.17	2506.79	2563.9	2107.91	2409.77	2352.54	2425.7	2457.75	2223.35	2405.6	2069.76	1387.6	2383.74	2137.13	1464.66	2136.52	2145.27	1980.04
M390T65			0.520923	1.32627	0.105891	390.306	65.353	49429.1	30331.9	22557.4	15042.8	27776.2	47108.9	26433.3	17943.2	26039.6	28137.7	23456.4	18821	19168.8	17843.1	18572.8	26165.3	17383.8	12215.5	27894.5	37741.2	25545.6	18833.4	27857.3
M888T228			0.480999	1.25713	0.106124	888.059	228.335	15258	10254.1	14553.2	14192.4	8704.84	13713.7	10120.6	13029.1	18276.6	11947.4	16639.7	3603.93	10054.4	14997.8	8362.25	11401.8	9299.84	12394.4	11684.3	5011.02	11589.6	11120.6	10463.6
M551T618			0.296205	1.27263	0.106367	550.675	618.388	9151.64	5545.68	10182.4	5934.71	5755.12	10482.1	10737.7	5054.29	11189.5	6954.4	9633.92	4211.32	5049.85	7167.05	4747.26	5856.87	8958.68	5012.88	4301.72	8698.59	6122.91	10127.3	9450.96
M446T281			0.889395	1.60627	0.106584	446.326	280.501	13109.6	35489.6	49979.8	15426.9	21877.6	18166.9	22818.8	20468.6	15151.3	23656.2	11658.7	10566	7661.25	12085.8	14251.3	43804.8	2564.7	13796.3	26940.8	3684.74	13889.5	12818.5	14189.6
M485T884			0.229176	0.823983	0.107074	485.233	884.237	3159.61	3226.94	4838.97	6155.14	4350.54	3767.06	2696.04	5628.53	4734.53	3887.01	6758.86	7178.52	5530.8	4381.95	4228.81	3741.02	4759.05	6623.07	4190.03	4119.12	4055.17	4177.19	4555.43
M258T487			0.24781	1.23002	0.107254	258.073	487.256	3488.27	5139.09	4592.06	3388.8	3738.41	3385.5	4869.59	3132.69	3353.43	2807.5	3784.17	3651.28	1370.17	3751.54	2620.61	2478.36	1599.06	3671.77	3135.58	4746.13	2410.31	2665.08	2324.17
M343T80			1.22046	0.662624	0.107255	343.226	80.4245	98844	104301	49714.1	51780.9	167620	38243.6	34707.8	54158.5	107915	35840.3	151382	66494.1	165593	92447.4	147263	82986.9	176429	10800.7	160223	67868.7	89516	99361.9	90280.3
M671T978			0.450121	1.45851	0.107301	671.198	978.488	2257.63	7613.17	6657.52	5729.46	1945.19	3662.31	6803.47	8069.07	6936.7	2140.27	3724.57	6257.02	3421.57	2995.91	4158.53	2139.2	1002.73	5628.47	5200.8	996.951	3939.1	3311.48	4231.85
M689T78			0.557293	1.28814	0.107402	688.518	77.899	48536.8	29689	12801	31637.4	26062.3	22736.6	17803.9	25225.2	23046	29005.1	30824.5	18626	14794.4	16537.8	19685	16641.8	18889.2	20373.2	19228	31320.2	22786.5	23660.1	25560.7
M911T1016_2			0.168791	1.16144	0.107447	911.319	1016.12	965.14	1420.81	1206.53	1464.35	949.814	1220.88	1487.32	1421.7	1663.43	1020.85	1279.55	1570.48	1222.25	975.303	1038.55	990.57	984.359	1148.16	1093.18	736.291	1136.22	904.565	1027.32
M777T788			0.106089	0.742807	0.107712	777.361	787.847	808.962	839.753	640.499	1143.96	710.998	538.425	391.257	553.641	625.229	1461.28	1217.26	917.894	1578.66	880.877	1407.79	536.374	1576.72	940.8	653.899	674.655	737.807	579.535	726.952
M779T244_1			3.55753	1.08299	0.107828	778.536	243.559	627889	740392	726697	710847	777139	650501	747240	773621	763631	778321	655437	610907	635662	779056	783871	756672	655141	722562	648268	489578	750790	675229	711820
M194T437			0.271817	1.17877	0.107838	194.129	436.671	4062.45	3975.73	3505.94	4218.72	4043.48	2948.13	4243.99	2721.65	2786.64	3060.1	2139.73	2896.96	3667.9	3395.49	4415.18	2692.81	2090.35	3058.03	3732.84	2083.62	3279.55	2680.62	3031.54
M360T366			0.88979	1.31118	0.108013	360.274	365.7	18142.6	31240	42337.7	27431.6	17961.4	23829	22534.1	25389.1	15040.8	30315.1	19414.9	21480	13607.3	24820.3	28838.7	27392.5	7762.42	19451.7	25173.2	5946.36	21141.2	21326.8	21018.8
M290T80			0.463938	1.45602	0.108021	290.218	79.503	1988.94	8585.4	7275.62	5845.65	4441.32	4631.45	11466.2	8692.1	5433.2	6130.64	7587.23	4941.84	2603.79	9239.99	5530.5	1290.62	2618.84	5620.85	3791.82	1066.93	4077.84	4812.3	3667.64
M619T53			0.396611	1.23357	0.108162	618.514	52.849	5776.78	5416.27	5711.15	4432.56	3833.3	6029.49	5865.1	6139.87	6784.77	5592.21	7215.68	6680.06	5292.52	3433.41	3872.34	5790.48	2586.38	4529.87	4089.15	1567.66	6074.96	5049.59	5493.77
M570T51_2			0.218691	0.839546	0.108741	570.003	50.777	2162.38	2599.72	3543.08	2833.74	4553.15	3255.33	2868.09	2511.6	3272.41	2504.98	3596.11	1925.53	3494	3108.71	2751.45	3951.28	4391.72	4525.39	3595.05	4518.83	2763.12	2658.66	2828.5
M223T54_2			0.381731	0.872952	0.108747	223.096	54.154	10750.3	13606.1	7852.86	10409.7	15022.8	12722.7	6609.03	11222.1	10269.7	11464.1	10120.8	11087.1	11596.7	12993.8	13161.3	13574.9	15738.4	11282.9	12342.9	14029.6	6832.86	13374.8	14666.7
M432T632			0.525327	0.903886	0.10886	432.143	632.122	22847.7	23369.7	25496.6	23201.2	26263.8	20219.4	20973.2	21997.9	22094.2	21242.8	21361.7	24261.4	30485.8	18571.3	27981.1	25068.2	23311.7	21560.5	29289.8	30028.1	22446.1	17538.7	23146.7
M415T635			0.134602	1.1867	0.108972	414.968	634.684	947.473	1037.33	740.727	1001.64	1106.1	724.205	898.383	1438.25	955.92	797.545	640.253	913.589	847.004	693.088	1207.88	720.302	905.007	979.093	625.982	597.561	803.827	667.756	803.572
M603T431			0.382138	1.29399	0.109036	603.291	430.95	8137.45	11767.4	7578.4	4763.93	13978.1	6652.56	6902.74	4955.05	5089.72	7280.23	6592.18	8747.96	6337.07	5686.67	7297.31	5168	4347.65	5762.31	5034.76	4613.62	6802	6412.72	6551.07
M849T87			0.618406	0.752476	0.109046	848.577	86.9935	24140.1	22296.2	22472.4	19556.8	21124.2	18451.6	16138.8	22803.5	23995.2	19263.3	23244.2	24129	33919.4	21923.5	30846.9	22785.7	61359.4	18714.6	24219.8	18257.6	24905.9	25924	25624.5
M746T221			0.506558	0.896151	0.109063	745.555	221.173	27182.1	24937.6	28421.7	23834.1	22627.2	34065.1	27950	27064.5	30704.1	28184.7	23567.5	35086	37021.8	32986.4	34248.2	34399	30152.5	22474.8	29657.7	27241.8	29948.8	30405.9	33077.7
M429T69			0.22587	1.27016	0.109069	429.349	69.044	5770.87	3739.84	3987.39	6086.85	3106.57	3173.2	7161.3	3266.7	3488.05	3429.57	2033.51	4120.68	2155.71	3982.32	3932.94	2822.59	4352.07	3359	2704.97	4555.76	3594.59	2912.73	2723.01
M354T268			0.250662	1.50347	0.109259	354.025	268.253	484.893	1856.5	3159.13	1663.24	1669.22	1405.65	4284.75	2207.72	3608.34	2173.57	2909.67	672.573	958.17	2160.3	2109.92	1863.83	797.913	2255.79	511.252	734.628	2166.5	2083.69	1863.85
M646T51_1			0.104012	0.802947	0.109488	646.162	50.846	774.56	603.893	804.868	816.76	1474.28	901.32	473.508	594.88	812.391	1027.12	666.59	605.54	1161.07	1191.02	828.837	1294.02	1166.1	927.05	1368.45	1107.79	1089.61	604.174	574.728
M556T69			0.918641	1.17739	0.109616	556.44	68.8175	85026	55910.9	39027.4	66736.6	63356.6	69587.4	51088.7	58250.6	54654	53862.5	76651.5	51211.8	35257.1	55793.8	41067.5	40944.6	53350.1	50923.3	45595	56684.2	53426.7	54026.1	52112.9
M844T962_2			0.519712	1.17083	0.109633	844.29	961.771	15722.5	12779.5	12797.7	13821.3	14013.2	14232.9	17159.6	20796.8	12584.7	9962.92	12844.7	12063.7	11516.5	19115.8	12159.2	10806.8	9101.76	11753.4	12116.5	11401	12044.9	12192.3	15124.7
M202T351			0.205802	0.695937	0.109762	202.143	351.38	1295.9	1180.59	709.659	2114.43	2656.53	3402.69	3059.76	1505.47	871.869	2371.97	2391.33	1969.34	2242.56	957.375	2093.92	4243.98	4686.33	4434.91	1806.79	2717.43	2474.74	1685.66	3094.81
M1070T226			0.147711	1.53907	0.109858	1070.13	225.953	2004.4	728.661	1549.87	1839.58	494.119	1584.62	524.148	1459.32	2170.26	1070.6	1836.89	0	1023.34	1575.44	396.168	594.732	1068.18	739.405	1489.01	0	2309.55	626.252	801.108
M720T473			0.109398	0.841929	0.109953	720.252	473.102	766.523	1079.91	983.902	931.032	1012.74	962.466	958.828	1246.97	617.149	939.927	1309.62	608.138	1368.83	1057.07	896.55	1312.1	1646.73	1049.41	1060.97	973.556	1034.86	590.82	1016.75
M379T779_2			0.459807	1.60672	0.110165	379.128	779.054	15249.1	7012.06	5708.7	11953.7	10590.6	6214.21	27500.5	3441.15	9348.2	7882.39	9837.26	7013.79	4687.99	6362.53	4200.57	2601.08	4444.86	12403.6	7333.26	6403.96	8283.94	7905.6	7377.5
M100T1355			0.292626	1.38083	0.110442	100.077	1355.12	10411.3	18373.6	4669.76	8698.14	6516.81	5985.89	6284.63	5837.08	10187.2	6023.51	4931.64	4401.94	6381.1	7498.96	6877.43	4353.23	4643.66	5955.62	6027.94	9028.48	5894.94	6031.84	5899.78
M361T417			0.848754	1.26943	0.110447	361.274	417.332	31720.7	47652.8	27648	20687.9	44473.9	23122.6	29204.6	26642.8	25627.3	26233.5	21914.2	35411.8	21474.1	26841.7	31859.5	21622.1	5941.78	31101.5	19691.1	22843.4	25698.4	25443.3	30794.2
M762T72			0.258787	1.18227	0.110554	761.506	72.3085	4967.9	5003.92	5505.79	5704.5	5756.31	4950.45	5783.79	4118.39	4193.96	6645.74	7148.28	4356.32	4052.28	5064.02	4961.41	5249.49	4488.74	2894.47	2399.77	3901.82	4379.99	4257.67	5534
M601T619			0.166555	1.16077	0.11074	600.659	618.871	1275.54	1665.54	1713.76	1677.95	1444.8	1566.61	1735.35	733.885	1704.63	1776.21	1196.03	1525.15	1243.91	1497.17	1565.78	1356.91	1136.49	1664.11	968.836	1021.6	1279.97	812.885	407.531
M886T738			0.16602	1.44617	0.110769	886.45	738.181	941.893	1095.29	1346.37	1869.68	1192.94	1376.47	2173.44	1016.4	1582.75	3635.37	2173.05	1605.16	1143.64	480.297	1190.27	1158.93	1123.61	933.05	846.212	568.932	1715.3	1488.3	1636.02
M341T80			0.455852	0.765008	0.111018	341.21	80.465	14351.5	19019.1	13273.7	16429.8	24499.7	10531.9	12049	11645	15185.5	11856	21014.6	18929.8	26563.8	15050.9	23520	14641.6	31029.9	6586.7	25499.6	11725	16555.5	15231.1	16713
M660T74			0.417983	1.19989	0.111375	659.509	74.126	22827.6	13645.6	9874.33	14953.9	16204	18490.5	13467.1	11150	13000.3	13598.4	17174.1	10125	8921.2	14484.1	10742.8	10036.9	15027.2	10065.4	12066	14044.8	13716.7	12673.2	11840.8
M550T835			2.01293	1.27973	0.111461	550.232	834.553	121051	232264	206039	232116	223968	240973	217216	226969	243655	218600	244581	43077.9	255174	115211	110566	210487	197484	237985	227304	48213	241605	68057	121140
M154T207			1.75295	1.89794	0.111497	154.053	206.709	128125	107438	99864.4	146567	55666.2	60508.9	72605	158819	403255	67330.2	141908	82587.8	182295	37127	52382.4	17458.9	62731.4	64500.1	27435.9	16622.6	80927.7	100827	94121.3
M293T80			0.790296	1.23644	0.111881	293.211	80.057	21289.9	39330	26279.8	22842.5	30999.2	30134	43238.2	34932.1	29246.2	26774.9	25303.8	26044.2	29609.6	20403.6	29400.9	29479.1	33982.4	23140.3	26517.5	2847.63	26353.6	25377.7	29767.2
M379T545			0.974768	0.903428	0.11193	379.063	545.322	76104.6	57896.1	66335.3	73273.1	54084.1	80839	73312	75433.6	87256	77340.1	82529.6	76145.3	88062.6	80202.2	63432	71240.5	93861.4	93597.5	66907.7	83060	68335.3	75935.4	70372
M675T78			0.607256	1.15471	0.112062	674.505	77.859	33721.6	21848.7	18679.1	23382.3	24248	32095.8	22850.2	21235.2	23715.9	19720.4	24824	18659.9	19156.4	26525.9	15182.6	20979.1	20078.7	24186.6	22527.5	17019.4	22473.4	22506	20423
M256T58			0.252293	0.694108	0.112465	256.264	58.318	6961.06	5832.24	5053.4	8683.17	5419.43	4271.05	3477.16	2611.27	4224.83	3321.49	4850.97	5784.1	4432.57	4585.05	5017.22	9131.94	5641.83	16559	9362.78	6460.72	7613.14	8180.29	7725.06
M963T620			0.112085	0.884332	0.112541	962.542	619.544	1498.29	1471.45	869.001	1598.04	1431.28	915.854	1458.91	1066.37	1398.43	1545.91	1315.76	1581.01	1749.37	1588.83	1541.43	1757.56	1463.88	1506.98	1186.5	1295.74	1437.68	1508.13	1344.26
M246T437			0.288686	1.44	0.113152	246.091	436.562	1713.34	2840.18	6192.37	5908.8	2808.45	4256.73	3876.31	3358.59	6847.95	5082.62	3658.92	500.982	1883.79	5947.31	2922.55	2059.21	2933.94	6175.91	1627.26	2071.69	3073.66	3182.11	3251.29
M347T772			0.470136	1.19509	0.113199	347.025	772.329	11469.4	12747.3	9439.38	14718.4	18603.5	12262.5	14475.9	10597.8	14014.5	18440.5	16361.9	10554	14458.5	8683.59	9692.33	8630.37	13163.1	13578.6	12035.6	7284.89	13263	9472.24	10879.1
M590T77			0.275841	1.19387	0.113302	590.474	77.1	3376.05	3490.3	5105.52	4186.59	3963.23	4733.56	3613.66	2758.25	3224.67	3453.56	4316.85	3781.69	4548.3	3088.72	2833.36	4009.79	1975.45	2334.51	2626.39	2234.85	3787.84	3394.67	4289.1
M487T674			0.391933	0.89392	0.113488	486.863	674.273	12063.2	7340	13334.7	12384.9	7960.83	12953.8	12821.2	12152.1	12687	11217	15229.8	10741.5	13158.1	11786.3	11626.9	12878.7	14952.2	11720.4	12339.2	14118.5	14393.9	11179.1	10110.7
M641T919			0.346726	1.2132	0.113568	641.297	918.544	5023.73	4581.03	6520.31	4287.02	5080.92	6200.35	5098.86	3421.51	5803.58	3768.11	3585.43	3919.66	5453.47	6217.77	3772.89	3386.48	3342.57	5904.27	3422.71	2031.27	3103.35	5110.71	6847.52
M272T175			1.05236	1.20946	0.113705	272.185	175.371	111834	94161.8	105761	111753	112346	155121	115606	57671.6	63170.2	117777	93913.2	73303.7	68072.1	78340.5	120119	88444	121047	70299.3	66560.8	84085.7	81651.6	126935	78674.9
M838T1012_1			0.525427	1.15364	0.114242	837.802	1012.25	9465.11	12642.3	11973.4	10922.3	8132.11	10488.4	10899.2	13463	11323.9	7968.89	11209.5	11047	9001.65	10175	10212.6	7901.46	6099.6	11168.6	10383.4	5792.34	10839.7	9123.47	8348.89
M281T77			0.35848	2.27283	0.114543	281.21	77.259	20693.6	6984.19	5220.94	3698.42	4994.18	3801.37	6492.61	3728.45	29269.1	36591.6	1642.98	4552.16	16988.9	3914.28	4027.96	4071.95	8631.43	2560.47	3101.77	3954.39	2949.85	6646.67	4432.42
M300T441			0.868347	1.29874	0.11463	300.181	440.699	14859.5	38998	26623.9	24157.9	26003	34119.2	17794.6	28834.1	23466.9	25432.6	22937	36885	13468.3	15207.8	22539.3	23043.2	12225.3	18890.7	29453.8	5766.45	22130.4	20614.5	20394.6
M326T61			0.555338	1.30512	0.114668	326.305	60.8075	20266.4	10995.2	13161.6	12322	10005.8	15695.8	19683.2	10752.4	17522	18090.4	15065.2	13473.7	5364.63	10881.6	23677.3	12719.9	5926.81	7641.08	10268.2	8760.41	14877.5	13752.8	12174.6
M447T674			0.456852	0.832684	0.114819	447.108	674.183	20368.1	14083.6	16102	16881.8	16529.4	17231.1	14939.1	15623.3	18161.2	15335.5	32512.5	15184.8	29246.3	17835.8	15115.1	16487.2	20864.1	17176.8	17159	16879.4	14381.6	17983.3	17019.7
M706T730			0.379424	0.883925	0.114831	706.235	730.252	8481.21	8878.18	8544.05	10425.3	9416.13	8581.93	9177.63	9258.03	9164	10871.5	9514.94	14229.9	10064.3	8811.47	9034.77	8338.43	13755.2	10814.9	8293	12127.1	10099.9	12570.2	16126.8
M563T962			1.21309	1.28057	0.11519	563.157	961.639	38304.3	59078.9	89470.3	68174	70676.4	110781	84517.1	56265.9	60342	106875	30650.8	85684.6	54133.9	52010.6	61896	88152.9	25299.7	73211.8	47806	62525.2	55448.7	50245.2	56693.5
M629T54			0.1565	0.654439	0.115355	628.545	53.5075	4640.07	1578.89	3443.45	2603.7	1875.65	6203.45	4200.3	3317.49	4827.81	3631.07	9139.83	12082.1	3403.2	7416.61	2999.48	7941.45	4696.26	2919.56	2041.8	2860.54	4130.4	9171.33	3386.67
M679T866_2			0.205827	1.22372	0.115726	679.358	866.239	1287.34	1604.86	1602.61	2525.58	1328.69	2118.36	2229.02	1404.05	2224.41	2334.44	1835.29	1804.75	1697.22	762.12	1527.74	1631.04	1215.53	2255.38	1655.58	863.4	1356.72	1942.81	1422.39
M519T52			0.0925145	0.823302	0.115998	519.136	51.543	751.324	837.135	832.885	1251.36	1251.92	1045.88	997.713	713.579	879.378	1062.15	1022.69	711.641	779.737	1493.06	1234.11	1697.57	1008.47	1642.79	933.458	1165.18	1718.13	2085.86	1965.18
M839T1012_1			0.232161	1.15339	0.116009	838.805	1012.19	1947.59	2596.57	2221.49	2738.65	1644.48	2170.98	2181.53	2677.55	2455.85	1544.36	2038.45	2234.5	1918.49	2076.87	1914.78	1830.68	1339.76	2600.41	1973.52	1301.96	2131.66	1966.19	1941.33
M209T77			0.430565	1.16415	0.116051	209.074	76.6765	8042.55	9151.89	9532.94	7331.42	8565.51	10352.6	12876.5	7543.11	8116.29	10371.2	9355.57	8764.64	7421.37	11287.3	5543.51	6929.23	5759.51	9201.25	8319.99	6345.84	7928.19	7690.29	8903.99
M484T68			0.943863	1.18795	0.1161	484.384	68.222	68646.7	48227.9	46974.3	56065	76439.6	87943.2	59243.7	54661	51877.1	48951.1	65923.5	43745.9	34000.4	67282	39260.6	49910.7	57053.6	62798.2	41260.3	43019.8	55149	53192.8	54918.4
M130T289_2			1.1658	1.32918	0.116237	130.159	288.848	145040	118281	88863.1	94612.5	147792	119726	87772.2	211412	63403.6	55460.5	85759.9	70173.4	77689.8	123833	111561	71019.2	51798	52142.6	80689.2	127261	94509.5	98777.3	100112
M913T1016_1			0.144172	1.1447	0.116456	912.79	1016.08	1028.6	1270.42	1203.03	1380.06	837.466	1139.58	1241.73	1353.01	1468.35	826.924	1316.19	1191.48	1308.96	910.2	945.648	1028.77	950.851	842.404	944.789	824.667	940.03	884.213	782.872
M197T77			0.275022	1.18216	0.1167	197.037	77.334	6442.96	4371.88	4866.57	5884.66	5224.94	6210.99	5940.35	4993.53	4459.19	5399.44	4696.99	4744.41	3324.26	6622.53	3659.28	2859.21	2682.19	4925.4	5378.34	6612.63	4065.78	6016.24	5415.39
M705T228			0.605557	0.78203	0.116744	704.519	227.837	119287	62913.1	52722.2	51245.2	44993.1	57904.1	54154.5	48921.5	44039.4	94980.7	53528.3	80210.1	84397.3	75470.3	129837	109659	68954.2	79045.8	58704.4	67272.9	62261.6	65199.6	59939.5
M108T534			0.89568	1.06006	0.116817	108.011	534.343	46842.5	47687.4	46819	52825.7	51655.7	47124.8	48148.5	48038.1	52734.6	55219.7	43307.6	55663.6	48157.8	43876.2	47380.4	42851.8	44406.3	50686.8	50722.7	41880.7	47870.3	47394.9	48239.5
M631T619_2			0.429865	1.23731	0.116978	630.786	619.209	6291.12	9731.84	9673.55	13509.9	10402.7	9068.78	8616.07	8923.83	8614.53	2213.76	7381.56	7653.15	6266.58	6230.65	9382.61	7408.5	6656.62	7436.14	7759.49	4175.76	4983.31	6005.45	5553.5
M876T914_4			0.251192	1.09618	0.117284	875.773	913.935	4580.76	4789.73	4848.66	4675.12	4018.61	4508.3	4163.95	4393.49	4819.97	3313.66	3570.45	3643.87	4139.08	3977.05	3854.43	3233.49	5104.37	4675.63	4434.4	3608.91	4506.42	3904.92	3731.1
M405T616			0.24887	1.23407	0.117333	405.049	616.413	2790.67	3890.01	3867.54	4630.13	3287.3	4165.84	2094.53	3058.9	2589.21	4636.36	1716.01	3544.19	1989.64	3685.81	3218.98	3997.84	1827.4	3824.01	1770.76	2795.24	3570.93	2604.86	2420.14
M502T534			0.222144	1.21502	0.117386	501.567	534.388	2219.96	1782.74	2984.83	2195.49	2740.91	3079.38	2835.91	1997.19	4333.12	2501.07	2413.75	3556.63	2358.39	2191.8	1598.49	1791.44	2176.2	2088.85	1924.82	1850.42	2511.45	1768.22	1764.84
M307T79_2			0.198627	0.803517	0.117465	307.262	78.6435	5298.2	5166.37	6243.46	4809.35	4198.15	5892.85	5130.08	6088.16	6638.07	4548.78	2926.94	9287.15	7586.64	9409.45	7215.91	5652.77	4561.1	3789.81	9669.03	7122.5	5741.4	7677.39	4924.41
M608T794			0.227002	0.780344	0.117542	608.087	794.264	7281.6	6989.82	6316.57	5903.23	7786.74	4693.18	6235.36	4975.75	7388.96	7263.42	14356.1	11682.2	12546.8	7867.22	7010.87	6178.45	6764.97	7028.57	5252.03	4397.45	7449.13	6683.84	6630.34
M257T294			0.502543	1.1252	0.11757	257.113	293.805	13202.3	15057.6	11378.4	12485.7	12698.8	12453.5	12992.3	13717.6	12963.4	15018.9	11295.8	14729.4	12077.6	9207.75	16296.6	11239.6	9232	9935.8	14263.4	9006.48	11503.7	10490.4	11868.5
M242T984			0.639572	1.12228	0.117723	242.161	984.232	24092	23828.2	24633	23046.1	20599.2	23889.8	19211.1	28245.8	25768.3	23699.8	17992.3	28498	25607.6	22834.9	25935.1	20514.7	17940.2	16616.1	17155.7	18094.3	21939.3	21869.9	22350.5
M637T674_2			0.145321	0.743181	0.118011	637.054	674.25	1003.05	1083.75	1292.5	883.389	1173.13	1152.14	960.14	1007.45	1368.66	1097.33	2879.07	827.897	2488.55	1398.57	725.149	752.589	1703.31	1215.55	1489.67	1349.88	1119.33	1069.44	937.65
M872T898			0.0869195	0.796656	0.118102	871.932	897.504	824.472	860.632	728.366	959.572	371.577	671.124	548.883	264.293	654.315	1100.03	1284.05	809.04	802.386	805.241	1316.43	763.612	651.744	748.094	793.597	791.526	750.589	659.308	296.604
M830T857			0.145155	0.82775	0.118408	830.385	857.466	2081.43	1224.84	2296.55	2228.88	3116.44	1963.39	1979.32	1740.17	1325.02	1810.23	3791.18	1947.55	2926.68	2342.73	2278.08	2054.77	2511.86	2251.35	1897.5	1877.82	1878.05	1368.24	2124.58
M661T619			0.24474	1.19612	0.118508	660.684	619.07	2556.78	3196.12	3043.04	4158.41	2894.32	4102.68	3012.76	3215.87	2884.5	2929.69	3587.86	3506.29	562.929	2511.53	3409.97	2282.82	2708.59	2673.7	2862.27	2642.33	2656.21	1811.9	2089.13
M569T67			0.765573	1.44394	0.118514	569.456	66.5675	15380	26534.6	26314.5	18676.5	11214.2	43002.8	38492.6	21206.4	15391.2	20380.2	21761.9	12728.6	17940.9	7144.47	29413	15321.1	4275.35	13556	33771	7940.48	27593.4	33701.7	44601.1
M323T80			0.552529	1.36007	0.118876	323.221	80.011	6003.57	17518.4	14712.4	11915.8	9442.75	11720.5	10746.8	12737.4	8776.11	12976.8	7395.1	8293.65	7342.87	5106.74	21798.7	9128.44	8597.83	6896.79	8376.27	2757.94	11369	9099.41	12007.9
M343T76			0.255326	1.24589	0.118913	343.26	76.48	3160.54	7028.58	6357.25	4897.62	3880.5	7809.65	8042.15	3929.52	5475.6	7515.83	3824.42	4762.96	3027.98	4949.8	3617.5	5973.46	4280.44	4432.02	4179.66	7582.7	3261.46	3984.56	1534.6
M601T432			0.401451	1.19006	0.11909	601.333	432.351	14335	12206.2	11358.7	11872.2	10366.4	7952.49	10732.9	6240.47	7974.85	8402.62	10979.9	10767.7	6327.23	9898.46	8974.15	5927.08	8713.35	6746.69	10157.9	6748.7	9600.12	9667.23	9937.79
M620T421			0.23533	1.29359	0.119145	620.29	421.287	2215.86	2683.64	2265.7	1722.28	2245.21	1477.29	2199.61	3753.92	3205.24	1545.65	3297.83	2562.97	2175.94	1251.7	1678	1138.56	1000.73	2059.79	1291.06	1566.49	2032.94	1701.67	1984.88
M627T77			0.312603	0.799575	0.119224	626.518	76.609	7010.89	6517.32	5939.18	5506.24	9786.53	8630.74	8600.18	11629	5217.27	5684.59	7854.7	8969.74	7048.69	9168.01	6506.79	13817.5	11278.2	11807	4562.07	12189.3	8656.22	7639.09	10783.1
M771T791			0.0953707	0.80294	0.119257	771.349	790.785	754.026	699.339	887.642	975.765	1159.38	672.959	614.765	853.761	522.792	1599.84	1048.56	1102.96	1322.66	972.497	1066.65	1259.54	1626.13	1026.55	693.185	766.593	832.567	1015.79	838.028
M686T301			0.973734	1.34069	0.11938	685.526	301.252	55848.5	18007.9	47685.3	52645.5	48211.8	37232.2	44623.6	18810.7	59745.3	45968.2	20807.8	46026	55807.9	46214.3	13037.2	19673	27222.9	48036.2	26559.8	16434.7	21630.6	55483.3	24017.3
M639T523			0.182786	1.17598	0.119733	639.099	523.22	825.757	1948.26	1633.61	2068.52	1325.9	1277.17	1507.99	1607.07	1558.96	1637.41	1317.39	1846.46	1098.75	1402.06	1598.29	1345.91	1084.11	1179.53	1350.96	864.095	1330.79	1686.14	1118.47
M401T772			0.121165	0.674834	0.120182	401.062	772.173	1567.8	1164.52	1228.38	2897.77	1841.95	1017.38	816.33	1331.13	827.494	3497.71	1937.91	2401.09	3749.01	1715.65	2107.02	1555.58	2490.16	5225.12	1306.02	1504.23	1949.33	2141.86	1705.94
M1168T990_2			0.366787	1.17475	0.120429	1168.4	989.99	4567.95	6667.18	6143.71	6060.72	3531.38	5456.49	6780.57	6482.07	6566.81	3531.5	5501.61	5961.1	4982.35	4040.57	5019.17	3925.65	3472.42	5535.08	5798.66	3253.08	4666.17	4744.37	4308.39
M408T58			0.297981	1.31771	0.120526	408.317	58.028	7652.67	4683.97	4509.59	4457.99	4918.85	8699.29	9251.43	4187.5	7384.09	12321.9	6647.05	5962.8	2420.21	3972.96	7890.44	3655.96	4617.49	4964.89	4770.06	6753.91	4394.03	5290.03	5525.62
M283T473			0.138714	0.859177	0.120705	283.208	473.094	1387.66	2515.03	2105.19	1825.97	3110.97	1058.15	2524.79	2238.98	2101.43	2104.24	2347.04	2128.3	2839.55	2304.28	2445.1	3010.17	2542.98	2519.22	1875.89	2397.37	2248.47	2252.77	1574.07
M252T705_1			4.56543	1.33518	0.120714	252.145	705.448	409628	852282	691292	802702	938558	506637	791204	422876	416562	946071	368196	802707	440585	586436	927544	530395	235924	692944	313551	178048	600157	526398	603808
M245T605			0.62237	1.67467	0.120909	245.107	604.756	50198	9642.34	6563.82	18392	34340.4	11823.9	14477.9	14780.2	16330.2	26532.5	5083.37	32774.7	8208.43	9877.96	19648.9	16352.9	5624.39	10479.8	4530.99	8685.22	19660	14458.3	26140.7
M277T620			0.552324	0.773267	0.120956	276.831	619.652	29404.5	22535.2	15849.6	16550.9	18963.9	14706.2	1795.95	15986.3	16223	16894.3	13465.9	27960.2	16674.6	15156.7	15897.6	29145.5	28779.8	28025	16602.4	26729	17237.9	14727.2	16726.4
M393T492			0.151957	1.38578	0.120962	393.259	491.615	877.238	1909.54	2363.15	2029.5	1558.78	2143.59	1133.98	1095.66	796.8	3546.19	1246.98	1315.88	1148.57	1170.89	967.668	1818.79	1876.5	1682.67	704.52	662.925	1323.43	1504.21	1380.06
M1004T234			0.701515	1.4367	0.121999	1003.58	234.326	28604.1	6800.94	18192.9	33181.7	16900.4	26677.9	18539	24352.3	26556.6	7928.96	19175.3	10484.7	9426.78	32336.4	6241.46	9991.82	11895.6	19438.4	22071.4	3529.8	24568.9	24500.3	14664.4
M1189T534_1			0.26672	1.19336	0.122052	1188.65	534.434	3028.95	3583.85	3333.89	2407.3	2897.44	3181.6	2445.93	2886.65	3269.45	2329.84	2607.68	4582.17	2309.6	1990.8	2630.91	2275.37	1651.44	2363.13	2505.61	1690.12	3130.09	2027.56	2567.75
M450T78			0.230078	0.609529	0.122053	450.23	77.922	7871.35	11913.5	7374.7	6890.91	8033.9	5609.28	5500.14	4785.64	9245.34	5073	22225.3	10886.3	28861.2	6463.21	12788.7	3981.1	7698.62	4212.68	18558.9	2936.45	8587.95	9452.75	8774.18
M937T632			0.112966	0.840829	0.122359	937.183	632.191	701.125	1002.28	896.32	567.9	1235.35	861.622	1001.69	647.982	613.839	740.594	676.712	835.232	926.232	758.36	1017.08	1059.67	1045.35	881.045	1209.71	1424.6	928.577	814.51	659.829
M955T914_8			0.2688	1.10574	0.122388	955.481	913.996	4284.83	5804.53	5440.11	5255.81	4383.28	5126.93	4399.2	4702.33	4974.86	3998.86	3888.67	4003.96	4723.43	4200.72	4360.82	3461.6	5488.56	5407.42	4612.01	3598.04	4880.63	3808.58	4013.44
M602T706			0.340192	1.28238	0.122764	602.245	706.384	2754.64	4454.87	3938.25	4522.98	5159.18	3442.96	4357.96	2952.35	2629.71	5719.5	2448.3	4329.84	2496.84	3409.45	5308.22	3055.36	1661.74	4960.05	2094.75	1374.79	3286.86	2645.6	2761.22
M1196T978			0.271056	1.20777	0.122769	1196.38	978.18	2573.87	4407.46	5997.82	3179.93	2750.23	3074.62	2892.64	4001.06	4015.42	2508.12	3222.77	2952.48	2795.72	3423.73	3072.2	2493.93	2279.24	3023.89	3765.89	2281.45	3810.6	2562.27	2628.97
M555T440			0.170485	1.2505	0.122852	555.292	440.115	2233	2560.45	1588.72	2780.7	2387.29	1498.92	1297.31	1486.72	1389.05	1889.17	2019.99	2022.28	993.802	1286.08	2162.04	1026.26	1324.48	837.5	2169.37	1441.09	1716.27	1444.72	1695.06
M505T52_2			0.254914	0.781719	0.123033	504.824	52.198	3613.37	3131.09	4222.02	3981.31	7693.54	3513	2571.36	4015.55	3424.96	2437.91	2476.56	2785.49	5018.06	4719.4	5313.65	6219.13	7059.68	4291.72	4821.06	6678.87	3293.49	2962.24	2944.27
M231T719			0.206331	1.31417	0.123063	231.145	718.543	3081.61	3950.22	1832.02	4325	3282	1934.94	3384.46	3964.67	6044.28	5650.65	3024.55	4595.59	2520.03	2968.71	2066.21	2073.11	4555.17	1743	1564.35	3386.28	2529.18	2764.12	2117.23
M736T226			0.254312	1.4699	0.123603	736.105	225.728	3424.42	1893.58	5757.38	3924.86	1749.42	3859.49	1627.58	2731.01	5190.85	2393.27	4747.37	220.535	1318.71	3901.79	1605.77	1617.29	2019.6	3322.68	2729.35	662.457	2137.88	2542.53	2906.61
M192T399			0.142441	1.33526	0.123633	192.068	399.021	699.253	551.453	1054.1	1360.96	1267.6	908.456	1622.81	961.92	2022.19	944.53	1122	631.41	938.314	1455.41	695.195	523.986	1089.4	1151.27	446.985	478.637	994.433	926.41	709.475
M874T971			0.227958	1.22317	0.123831	874.263	971.355	2370.95	1991.31	4021.49	2542.48	2808.13	2400.98	2123.09	2032.78	2287.54	2400.61	2048.82	2393.21	2173.6	1669.47	2212.9	1541.96	1478.55	1904.41	3671.33	1327.63	2480.64	1622.24	2018.36
M688T624			0.194983	1.14247	0.123919	687.994	623.903	1478.78	2420.56	1781.09	1597.52	1802.45	1581.54	1699.75	1845.57	1889.33	1911.72	2172.07	2051.31	1620.52	1321.81	1712.59	1569.86	1099.49	1429.97	1666.48	1118.56	1852.02	1279.16	1329.37
M811T842			0.524776	1.32276	0.124304	811.269	841.608	5819.97	11009.6	10055.8	9087.64	4909.78	9990	10963.5	11779.2	10405.5	2974.44	8199.27	12732.2	3857.49	6233.2	7911.31	5545.32	2886.08	6905.31	7760.63	3737.45	3352.92	4410.49	4121.83
M246T615			0.303391	1.36342	0.124369	245.969	615.114	2785.18	2275.85	2312.92	4283.08	3185.1	1675.7	4513.32	3810.42	5245.21	4147.04	2072.82	4981.33	2107.07	2056.29	5124.53	2228.81	1755.84	1939.5	1478.33	1364.3	2671.02	2644.63	2323.83
M1112T980			0.196294	0.881087	0.124568	1112.33	980.26	3722.01	3465.29	2247.65	3232.46	4412.08	3468.94	1902.86	3677.3	3026.59	4246.17	3430.76	3784.55	3531.78	4425.89	3882.18	3896.79	3681.6	3037.11	4107.46	4131.15	3810.01	319.5	3663.82
M816T535			0.240891	1.19505	0.124583	816.1	534.746	1837.53	2780.18	2504.25	2278.29	2030.35	2162.39	2262.08	2100.16	2138.38	2531.38	1552.06	3271.53	1961.38	1320.19	2590.9	1401.5	1228.36	2175.38	2152.01	1278.92	2007.58	1584.13	1342.66
M314T529			0.265244	1.35271	0.125103	314.136	529.414	3725.22	3111.66	2827.42	3656.66	2136.8	2652.71	2881.43	2447.17	2599.99	3740.4	1588.1	5688.29	1648.62	2483.26	3259.52	2110.12	1873.55	1046.95	1615.18	701.031	2028.07	2274.68	1930.78
M610T268			0.963838	1.36567	0.125228	610.349	267.803	33261	27737.5	26755.6	26358.4	20026.7	33069.3	65630	25303.2	39372.7	26621.7	25785.3	40568.2	22047.7	35922.5	24480.6	31428.2	4687.33	12952	27832.8	11640.6	26606.1	27657.3	25601.7
M669T893			0.690702	1.15791	0.125312	669.104	893.327	25522.1	22146.7	23058.1	32010.8	31042.3	18831.4	24811.2	19172.4	26287.4	27366.5	29439.4	24597.5	25706	18940.5	19863.5	17947.4	15978.2	28768.7	17656.7	17223.6	20710.9	19614.6	16555.8
M942T535			0.147181	1.20778	0.125362	941.609	534.67	1063.14	1887.77	1161.67	1451.88	1127.1	1011.37	957.369	1009.12	1097.14	1891.81	1075.74	1369.9	1092.93	983.46	1247.47	904.557	1184.72	1195.86	909.546	516.471	817.166	1102	695.877
M685T388			0.502885	1.2154	0.125367	685.389	387.927	17118	21233.2	18798.6	29330.3	21372.6	25869.9	10346.3	16347.4	16124.9	25846.2	11896.1	18045.4	12653.4	19230.3	19696	22981.8	12531	18775.6	11057.3	19652.1	16182.5	16358.9	15583.9
M568T304			12.7615	1.30542	0.125443	568.339	303.938	4.04971e+06	6.2001e+06	4.27998e+06	3.3263e+06	5.26732e+06	3.90987e+06	6.33858e+06	5.15689e+06	9.03226e+06	3.06152e+06	4.18073e+06	4.1763e+06	4.64358e+06	3.52773e+06	5.05891e+06	3.36101e+06	1.34013e+06	6.29999e+06	4.52401e+06	1.66628e+06	4.53534e+06	4.26982e+06	4.39224e+06
M955T914_3			0.226277	1.11247	0.125444	955.024	914.03	2917.36	3584.52	3920.78	3645.47	2530	3828.49	3339.15	3282.45	3605.25	2555.95	2783.56	2590.09	2949.86	2894.01	3093.91	2262.06	3433.11	3672.35	3436.75	2736.27	3495.94	2751.61	2339.21
M767T905_1			0.140016	0.831085	0.125454	766.872	905.237	2451.56	1832.75	2238.9	2071.45	3108.14	3558.55	2234.71	2001.94	1737.77	3101	2716.28	1959.64	2619.69	4381.97	2530.71	3816.57	2107.78	3459.85	2767.98	2922.67	2457.06	2622.27	2307.64
M702T719			2.02668	1.28538	0.125585	702.264	718.716	142946	151445	125620	127227	124539	214528	209497	225187	149942	86675.6	122743	137635	109900	115346	169101	152486	36804.6	83819.5	211869	72084.5	102421	94838.3	87494.6
M359T669			0.112908	0.735726	0.125684	358.93	669.443	1388.93	2051.78	1877.91	2343.67	2869.48	1056	1879.15	1899.47	1981.16	1506.04	1357.46	3328.69	2296.07	3704.98	3876.72	3924.78	396.759	2880.97	2677.84	1181.56	1631.24	1695.57	1742.86
M606T734			0.24518	1.22653	0.125707	606.152	733.937	3307.25	4606.41	2220.36	2583.48	5415.63	2809.94	4541.57	3827.47	2409.08	4625.54	4562.82	3260.81	3315.18	2179.7	2957.17	2508.01	2481.7	3304.97	2356.25	2707.21	2921.41	2138.5	3186.79
M285T54			0.345255	1.22542	0.126037	285.242	53.5025	10673.8	6972.19	6434.19	6496.45	6123.22	6187.27	5729.42	7626.35	12896.7	8336.81	8315.56	6980.13	4982.81	3554.86	9107.86	5409.83	6036.5	6288.44	6220.16	6328.47	5316.55	7088.95	6936.19
M748T1006_1			0.325053	1.1795	0.126079	747.761	1006.21	2917.07	4031.41	4285.44	5025.46	3038.87	4598.35	4660.13	4674.47	4662.12	2865.54	4673.01	4354.35	3388.05	3640.46	3608.77	2640.24	2193.97	4482.25	3401.31	2173.69	4997.71	3016.67	2921.16
M452T671			0.117968	1.25262	0.126474	451.909	671.295	1045.99	833.208	1213.3	1790.18	779.396	1078.07	1135.56	695.921	696.938	769.243	820.927	542.304	622.397	694.82	1071.16	633.909	1125.52	992.114	940.349	569.972	610.995	752.052	372.759
M724T226			0.207781	1.45594	0.126572	724.106	225.836	3176.71	1863.82	3099.75	2921.71	1673.8	2042.7	2277.44	1777.75	4365.87	2048	4955.67	127.936	1626.24	1839.54	1402.75	1880.99	1627.56	1654.61	1972.89	252.869	2288.13	2171.21	1669.47
M191T669			0.120716	0.726896	0.126764	190.993	668.99	3943.17	6327.62	5087.58	5471.47	8149.54	3446.72	2657.1	5475.9	2837.59	4672.89	3148.04	9790.62	4019.81	9861.14	10129.3	10268.2	2705.37	5408.56	6845.26	3953.63	5529.9	3477.85	5878.71
M607T1334			0.274355	1.40072	0.126903	606.863	1333.61	6221.68	6838.59	3281.76	4062.74	3371.96	10004.8	4394.2	2847.04	2735.92	2504.44	3134.07	3513.18	2526.02	3492.49	5682.2	3621.94	3154.04	3878.71	2130.27	1895.17	5857.73	2774.4	6319.27
M239T307			0.248478	0.790199	0.126951	239.106	306.983	6397.55	7932.48	5181.68	6850.34	5292.05	7054.12	4020.76	4911.48	4690.96	12298.7	7879.37	10715.4	8224.82	8627.81	7248.46	6576.19	6323.89	13737.1	5965.86	6490.69	7189.48	7737.53	9240.89
M463T82			0.27607	1.6711	0.127247	463.342	82.3315	5907.41	4645.36	2149	4009.33	4183.81	2963.01	14846.8	4393.54	2450	4181.59	6953.31	2946.51	2356.05	2305.8	2948.08	1401.37	2617.8	2085.19	2375.29	3769.27	3141.11	3231.25	3792.78
M885T674			0.277301	0.921062	0.127249	884.784	674.183	5787.96	5289.42	6041.7	6549.01	5542.17	5757.53	5352.63	7586.36	5242.23	6239.29	6784.85	5645.44	6823.35	5551.57	7075.29	5451.89	6574.89	7468.34	6940.21	6162.23	5243.87	6475.1	6032.95
M544T331			1.85721	1.24567	0.127265	544.338	330.794	285837	291897	193885	140213	395392	259786	191578	225073	153527	193100	130616	199980	199934	174082	292425	192897	112913	183721	172019	212127	204184	200161	211579
M346T783			0.25072	0.517371	0.127385	346.02	782.868	3089.82	713.643	642.265	1338.06	696.683	707.57	735.823	813.029	957.588	446.083	5098.94	704.844	4289.42	621.725	629.948	881.059	3367.66	929.476	742.041	2335.07	612.11	504.847	458.498
M927T619			0.167268	1.14874	0.127789	926.584	619.25	1335.12	1588.07	2212.29	1864.36	1426.83	1472.45	1439.55	1408.88	1217.62	1650.2	1419.94	1255.58	1489.59	1398.5	1869.56	1342.88	1271.98	1125.23	1587.91	832.26	1504.2	1452.42	1091.21
M461T673			0.297161	1.10489	0.127875	460.923	673.009	7467.28	6978.68	7040.4	9410.84	6715.21	8505.03	6243.45	7923.36	6916.4	7391.31	6959.88	5499.03	8235.54	6238.64	6619.68	5773.01	8781.72	6121.55	6278.1	7003.81	5539.9	5938.29	6294.48
M326T596			0.0546818	0.715728	0.127884	326.056	595.8	6026.14	4270.13	6554.85	3477.95	6438.09	2510.4	2872.65	4343.43	6273.1	3831.43	4113.02	5298.08	7940.33	6238.94	10504.1	13482.7	5770.88	5139.41	4498.79	2119.77	6204.83	5696.44	5405.31
M240T552			0.139808	0.814066	0.127897	240.399	551.575	2680.5	3010.13	1349.41	2020.24	3173.8	1997.95	2645.32	2519.34	3670.77	1322.95	2751.78	3499.5	2268.65	3426.73	4555.45	2685.1	3009.04	3415.65	2717.84	1631.49	2453.97	2394.78	1974.92
M910T1016_2			0.348907	1.15932	0.12793	910.316	1016.15	3669.78	4884.78	4907.21	5860.84	3857.7	5606.19	6291.64	5745.83	6310.36	3471.39	4774.13	5853.42	4713.31	4026.2	4519.74	4108.27	3437.01	4803.29	4712.93	2702.93	4334.74	3923.25	3895.89
M361T431			0.250229	1.27363	0.12819	361.273	431.232	3404.19	4211.99	3202.95	2089.47	5953.34	2736.4	2718.17	2278.93	2154.18	3075.38	2126.47	4054.78	2271.36	2333.06	3239.01	2065.54	1953.24	2880.86	2098.7	1964.58	2570.02	2452.67	2700.55
M453T61			0.282714	1.30454	0.128369	453.277	61.33	5632.17	5680.6	4908.96	11333.4	4866.59	6896.44	4954	3558.13	8684.67	8836.83	8649.92	3780.36	3512.31	5694.68	7836.7	3664.68	4611.96	3232.85	4705.99	4406.15	7471.85	6850.17	2815.75
M509T843			0.885763	1.42373	0.128444	509.146	842.986	10536.2	29446.4	26553.4	17956.8	7995.95	28260.4	36771.1	31553.6	30665.1	6351.64	14023.9	24091.7	14013.8	16725.4	21968.9	11348.5	5072.65	18440.1	28021	5095.87	16575.6	14656.8	15813.2
M872T474			0.104793	0.812876	0.128487	872.251	473.702	761.428	920.515	869.866	763.022	818.764	799.14	747.02	1006.71	512.908	584.807	587.456	568.651	1313.31	671.64	1139.15	1029.21	1454.86	625.303	1185.13	1001.39	701.497	623.971	824.003
M134T737			0.305508	0.854457	0.128604	134.045	737.318	7234.34	8347.83	6957.13	11635.1	11681.5	5914.95	10653.5	7141.8	6539.95	7034.9	9918.58	8972.6	10959.1	9841.22	8335.22	8336.63	8052.64	13064.4	11956	7866.26	6039.4	9069.5	4164.36
M376T534			1.2306	1.09991	0.128674	376.051	534.449	82233.9	97732.5	99634.8	88841.9	79034.1	84404.7	95262.4	71444.4	105381	71349.7	85621.3	102864	85847.9	80633.1	83171.5	72771	72518.5	72460.9	72980.7	66938.1	80047.8	63886.2	77997.2
M378T434			0.256532	1.3901	0.128741	378.088	434.068	7817.74	3372.84	4104.5	3598.67	4301.02	3772.69	3079.45	6633.37	4113.73	2640.59	3998.09	2377.45	2576.4	2352.7	743.7	1825.34	4988.63	2982.29	7041.55	2359.42	4276.71	4436.78	3570.95
M162T560			0.658382	1.23937	0.129122	162.076	559.553	14017.1	17502.9	31969.7	21215.8	17364.9	10686	17989.9	19148.4	16458.9	25193.9	23578.3	17270.3	12923.2	16159.5	17260.2	12260.8	8578.76	18048.7	17601.9	10870.9	17113	15060.5	15068.5
M541T366			0.546974	1.16245	0.129188	541.347	365.847	13679.9	20416.4	20124.6	24042.8	15576.7	20608.5	10727.7	16209.4	18271.5	21198.3	16530.2	18085.6	12513.4	19345.1	17731.8	19102.1	11412	15125.4	11702.8	14033.5	15957.8	14809.3	16037.7
M379T525			1.1133	1.16563	0.12959	379.063	524.955	48434.6	48882.1	64884.2	52182.4	39900.2	60196.2	64408.8	62174.7	63042	48047.9	46185.1	50074.7	55256.4	51443.5	41991.3	50846.6	15321.7	65827.9	49723.7	47023	56063	48089.7	43846.1
M433T269			0.282164	1.47931	0.129604	433.149	268.603	1112.65	3268.02	4467.43	2556.52	1257.06	792.227	5876.31	3337.58	4077.11	2323.28	3865.6	1477.78	1462.87	2032.78	2433.48	2044.27	1216.43	3053.81	1090.4	972.346	1893.07	2259.04	2620.61
M422T878			0.123723	0.686586	0.129719	422.036	877.706	1505.29	3322.8	2753.22	3537.88	1426.25	1673.99	1257.09	1737.52	2311.78	4508.03	5429.83	7354.05	4016.93	3755.3	3921.56	1549.18	2529.46	3542.59	1474.44	1431.53	2448.23	2496.95	3059.55
M592T54_2			0.350024	1.24405	0.129878	592.498	53.5025	4893.1	6194.45	4032.33	4907.52	2833.65	4108.97	5499.06	4306.13	6815.38	5459.72	5255.32	6426.59	3770.73	2441.83	3293.81	5148.05	1486.77	5265.33	3306.37	3032.96	5405.44	3743.53	3919.2
M715T867			0.252805	1.13998	0.12992	715.096	866.981	3175.04	3548.8	2783.44	3655.32	3767.76	2561.77	3444.26	2900.95	2212.22	3106.31	3312.94	3496.21	2133.75	2893.53	3248.58	2571.87	1821.74	3157.33	2471.66	2222.64	3110.05	2527.16	2886.8
M671T843			0.803818	1.57848	0.129944	671.198	843.195	5439.98	24945.7	21284.9	13235.2	4230.12	19267.8	26498.7	29849.4	21737.4	3035.21	7385.08	25205.6	9440.6	7511.41	15705.3	8551.05	2051.5	8319.07	20674.7	2553.08	10786.8	11193.8	9040.33
M474T1205			0.368898	0.514447	0.130155	473.956	1204.68	3416.09	4003.37	4203.6	6838.36	6067.83	12075.5	34679.3	7534.5	4074.36	5522.12	15948.7	2010.03	30588.5	7164.52	36325.5	33399.4	29488.4	5340.51	5636.46	5962.28	9484.38	13266.9	3059.68
M345T79			0.920186	0.753133	0.130304	345.242	78.716	106867	108040	72443.6	68289.7	178380	67056.5	50528.4	66738.5	118020	71179.9	99378.2	125751	126737	165798	182548	107310	168672	29656.8	118222	80953	100138	103887	108090
M779T86			3.37785	1.08781	0.130432	778.536	85.8165	547406	689687	622329	637980	730340	615772	695219	733565	765421	703749	590290	559307	579394	669561	781352	648610	576417	595566	714851	481925	672477	617449	664494
M978T229			0.938296	1.24256	0.130683	977.566	229.269	31332.5	38859.3	59836.8	41027	30080.3	47552.6	37617.5	35828.8	44318.3	39353.5	52154.1	17239.5	24960.1	50592.2	29886.4	31860.1	25441.9	39453.7	42133.9	12867.4	40520.6	41105.3	39771.9
M969T620			0.313045	1.10881	0.130914	968.621	619.544	4316.38	5596.93	5388.95	6683.36	4893.71	4960.49	4327.37	5094.69	4665.85	4768.19	4662.97	4862.92	4721.78	4544.76	5904.19	4496.63	3908.61	4601.42	4881.09	3136.48	4510.01	3906.61	4010.44
M1120T952			0.154438	0.839925	0.13099	1120.32	952.346	1539.65	1615.4	1512.28	2459.38	1977.16	1243.91	2201.82	2098.66	1751.35	1377.1	3070.9	2337.21	1645.11	1987.12	1785.64	1658.02	1428.26	2971.43	2053.6	2227.35	966.28	2785.15	1850.34
M686T726			0.805333	1.35661	0.131069	686.241	726.156	18057.9	32530.8	45057.1	23209.2	13740.7	21682.3	27295.4	20533.9	33322.1	15399.1	21040.1	23765.5	13195.8	17219.5	16806.7	16610.3	11613.6	17195	40375.5	7072.06	25723.6	22938.2	16365.5
M70T434			0.185737	1.40386	0.131185	70.0664	434.348	4927.22	2572.64	1780.49	1629.44	1206.53	1816.78	2492.57	3155.16	2428.19	1516.42	2331.96	947.997	1438.5	1272.58	813.468	1567.18	1615.31	1649.47	3674.41	1446.79	2829.98	1587.01	2411.96
M594T990			0.430764	1.17689	0.131453	594.222	990.182	5522.92	7388.58	7828.29	7286.71	4339.29	7256.23	7613.45	7389.27	7745.01	5212.77	7857.44	7004.27	5545.33	5825.62	6602.03	4906.2	3430.82	7002.32	6395.94	2854.82	6261.32	5550.28	4922.13
M604T673_1			0.139283	0.827369	0.131702	603.82	673.426	1147.16	1143.43	1266.45	1826.3	526.824	1684.52	2358.06	1348.6	1347.42	1547.61	1467.72	1385.78	1529.67	1380.89	2052.11	1667.83	2301.22	2083.25	1388.09	1901.89	1751.66	1168.82	1610.36
M138T518_2			0.815659	1.28051	0.131821	138.055	517.677	28542.9	41508.9	59757.6	68998.3	37880.9	64623.2	21639.8	38789.3	34650.5	72003.5	47682.3	24975.8	34826.5	37723.5	32007.1	22927.4	43128	55073.8	37720.1	29722	39787.3	37463.3	37506.9
M613T55			0.444893	0.79111	0.132164	613.404	54.785	10056.7	9924.31	8088.21	10027	15721.7	13048	7181.5	7765.55	11777.8	8359.88	15762.1	10588.8	12848.7	11947.9	9172.32	13691.2	24843.5	9081.17	10295.3	10639.3	3600.67	8772.82	9933.12
M327T61			0.19732	1.33744	0.132244	327.308	60.69	4822.8	6816.67	2166.03	2731.63	3561.65	3872.99	3629.39	1951.71	4976.6	4157.46	2513.7	3279.08	2226.05	3147.09	453.108	4320.12	2498.05	2439.83	2638.56	5410.49	4718.38	3519.07	3086.02
M282T54_2			0.173024	0.835951	0.13238	282.222	54.108	3528.94	4514.95	3784.16	5438.34	4297.78	4925.19	5458.38	4617.93	4184.75	4238.27	6810.99	4546.79	5258.69	8349.53	5934.69	5850.83	1999.64	4902.25	4516.4	5647.58	4945.13	5256.65	3099.76
M1034T961			0.317384	0.897239	0.132384	1034.33	960.626	8215.73	9417.61	8932.63	7166.43	8636.43	8049.28	9771.66	4837.42	7771.56	8030.5	11098.5	9505.59	8898.43	8095.99	10016.1	8061.19	6766.4	8987.88	10130.2	8526.38	10123.4	8620.74	7726.19
M288T458			0.19375	0.77217	0.133099	288.07	458.332	5791.49	6454.93	5024.9	6047.99	6345.69	6039.68	6500.94	6647.99	5987.85	5558.34	6039.97	7473.53	6984.71	17559.8	7260.89	6578.43	6461.33	6958.48	8224.92	4678.76	6124.74	6795.56	6130.1
M629T883			0.925659	1.10253	0.133175	629.098	883.279	54627.3	46572	50108.5	61811.1	63225.1	44065.8	52801	48877.6	48191.5	63917	58082.6	53383.9	52023.2	46512	47242.4	34280.6	48951	55336	46452.6	42256.6	45827.7	40433.1	39178.8
M441T59			1.07498	1.50474	0.133387	441.32	58.669	75108.6	35302.5	16905	34003	19105.7	54966.2	50193.7	53388.3	64452.1	42785.7	24353.4	71169.3	15734.8	33324.5	73642.6	24569	10581.8	14108.3	11580.7	17471.8	46228.4	27466.4	34156.2
M244T459			0.551501	0.853	0.133456	244.079	459.209	37448.3	34593.1	29145	43887.6	45721.9	35253.8	27590.7	27304.2	24283.4	40495.1	39945.8	31798	53977.7	38174.4	52092.9	33674.5	46557.8	48381.7	35484.1	25215.4	36332.4	49402.7	34203
M332T59			0.195176	1.52379	0.133461	332.287	58.994	12779.1	3728	2999.02	3679.27	3834.48	3604.56	3586.98	2620	4041.96	3069.68	3036.82	2403	3287.89	2691.39	3152.37	3975.78	3339.56	2010.25	2092.09	2848.91	4208.44	3878.67	4095.68
M789T895_2			0.117278	0.862805	0.133587	789.377	895.27	1990.6	825.806	1192.82	1721.56	1427.92	1430.27	1276.37	1501.5	1070.14	1749.05	1394.11	1308.42	1805.18	1429.16	1611.69	2318.39	1435.15	1774.08	1613.64	1751.95	1160.58	1357.01	1163.37
M700T74			0.462793	1.22472	0.133594	699.528	73.5795	13807	14407.3	10543.8	10140.8	12553.9	11933.6	13083.9	8547.06	9472.93	13708.6	19118.9	10045.4	8986.88	10497.2	8298.59	11255.3	4311.97	8031.13	9088.35	6877.46	9290.71	10187.2	9767.82
M546T51_1			0.0901652	0.808077	0.133615	545.939	50.828	505.312	369.547	477.918	354.584	767.373	503.461	417.582	202.194	477.739	363.787	373.133	320.243	659.487	500.075	401.297	508.213	801.469	627.298	648.514	654.177	299.41	447.893	412.715
M1164T966_2			0.133503	0.84429	0.13406	1163.84	966.471	1769.03	1123.34	1744.45	1900.87	1489.86	797.627	915.968	1041.27	997.589	1172.89	1380.56	1303.37	1493.81	1063.99	1452.08	1855.56	1584.06	1492.93	2004.63	1710.79	1255.69	1260.36	1100.95
M205T461			0.564038	1.11742	0.134448	205.097	461.079	21207.4	18337.5	19307.7	23054.9	19693.9	17619.1	17460.8	17111	18467.7	22013.3	18961.6	18905.1	19522	13188.6	18409.5	14548.2	19289.1	24072.7	13662	13300.2	17106.3	15780.3	15222.8
M803T208			2.41058	1.24213	0.134782	802.535	208.462	335041	269286	244398	445396	447151	200772	449961	376572	270012	231924	167195	393947	319335	377238	245781	259352	311064	201094	207198	150789	226274	273578	265074
M1046T619			0.122891	0.868662	0.134903	1045.52	619.027	1174.76	1164.94	1493.93	2208.14	1011.11	1533.56	984.064	983.743	1219.44	1477.7	1523.78	1554.98	1318.84	1616.31	1500.72	1699.46	1215.15	1541.01	1611.09	1673.59	1394.08	1551.13	1382.62
M146T66			0.286051	1.29255	0.134991	146.118	65.585	2173.04	4057.93	4550.17	2323.86	2271.38	2444.62	4775.63	4406.79	4819.09	3711.24	3716.12	3617.99	3756.8	2747.81	1721.62	1885.3	3160.43	2110.42	4262.8	511.862	2951.96	2711.76	1985.28
M957T914_10			0.160183	1.10625	0.135139	957.387	914.2	1671.34	1941.02	2069.88	2011.88	1620.53	1862.08	1560.49	2031.62	1532.66	1542.05	1602.13	1283.21	1458.62	1288.77	1697.16	1469.2	2079.36	1898.5	1864.29	1488.57	1755.68	1614.24	1716.75
M369T63			0.456271	0.742115	0.135395	369.336	63.08	40621.1	45786.7	24970.6	31722.2	32197	15613.8	28016	41440.7	66877.5	22436.7	72114.4	42952.6	71460	30947.5	42689.6	49722.8	40930.5	38128.4	71267.2	10983.8	37609.9	37208.9	35581.9
M593T83			0.27875	1.57996	0.13549	593.44	83.07	13243.8	8896.2	1499.47	9441.84	4292.95	3477.86	2343.59	5260.64	5564.84	10100.2	10397.7	6000	2107.25	2495.65	4307.21	1200.44	1435.82	2351.1	4123.66	6165.29	5437.43	4972	4645.28
M905T81_2			0.17357	1.54721	0.135689	904.69	80.859	4157.56	2718.16	856.68	4411.55	1998.93	1542.78	1259.96	2067.13	1952.17	5802.95	3562.78	2358.28	1182.89	1252.42	1833.99	251.513	578.239	1085.94	2152.11	3042.58	2505.8	1779.7	1841.16
M432T78_1			0.379749	0.81217	0.136038	432.313	78.4445	5992.33	7615.05	6262.42	8691.64	7030.19	8440.69	3978.58	5767.6	8681.18	5807.86	13721.4	7189.56	7557.49	7027.97	5430.9	7802.54	7458.3	7472.47	6965.55	13429.5	8560.38	5570.15	8213.82
M213T773			0.431433	1.19064	0.136051	213.016	772.592	8629.65	9018.7	8496.11	11967.9	13900.1	7475.03	9612.44	8112.07	6702.11	13798.3	8608.34	10255.4	10917	6672.37	8113.53	8675.1	5182.33	10107.7	7098.19	6437.38	7339.55	7412.47	7036.38
M269T59_3			0.407393	1.22571	0.136206	269.226	58.823	8650.86	7170.96	6460.2	6265.07	7013.09	5168.94	10713.2	6691.53	6060.08	8666.46	7278.53	8955.14	7403.09	4137.85	5990.54	7387.52	4300.11	3891.82	7885.19	2213.8	6763.44	7481.5	6440.72
M190T779			0.187508	1.11557	0.136328	190.119	778.725	1652.87	2093.3	1861.02	2052.56	2079.18	1699.33	2566.72	2219.2	2639.16	1780.71	1998.99	1959.37	1613.43	1733.8	1955.34	1369.37	2147.95	2251.16	1879.73	1596.26	1743.87	1808.18	1824.69
M543T817			1.3621	1.35839	0.136669	543.13	816.877	45670.4	66244.6	63902.3	141337	112669	136562	62945.4	138034	66026.8	57900.7	108908	54255.4	45353.1	57266.6	56676.2	124537	35238.7	64929.1	62708.3	46264.5	54234.8	54807.1	59899.6
M559T69			0.218275	0.870389	0.13667	559.412	68.9375	5149.46	3922.31	5354.01	4057.84	3822.01	3392.9	4278.19	4007.9	3999.78	4408.65	5311.39	6717.64	4676.63	4306.12	3515	6371.61	3280.32	4831.99	4155.56	5539.61	4994.14	4815.55	5270.49
M346T709			0.33854	1.16527	0.136822	346.186	709.341	3266.21	6348.53	7872.1	5600.4	5625.43	6395.54	6496.39	5449.31	4769.99	6371.99	3189.58	5406.99	3844.32	5858.04	6028.78	6228.43	3377.63	5893.92	5465.61	4648.5	5227.35	4404.13	4993.69
M382T284			0.480781	1.56453	0.136823	382.134	284.212	2783.12	22266.2	16792.1	14963.7	8983.39	20759.8	11442.2	6578.62	6180.88	5728.52	20895.8	8211.62	6473.58	6251.89	6729.67	5667.53	1511.78	3948.06	9726.03	5033.73	8968.18	9072.28	4786.56
M320T78			0.484412	1.12859	0.136964	320.23	77.862	12350.2	14788.2	13457.5	11138.3	15240.1	13187.4	15233.4	12351	14514	12742.6	11311.9	13342.7	10875.9	12275.9	17614.1	14457.9	12439.1	8708.73	10614.9	7979.15	11716.8	13304.8	14257.6
M556T320			0.959951	1.32215	0.137127	556.338	319.554	45285.1	37860.8	38446.9	34648.3	31830.7	29145.9	91163	35332.3	44918.9	34941.4	38123.1	35244.2	29722.7	23602.5	34892.7	27770.6	29847.9	32285.8	55785.7	13091.6	30308.7	30320.7	77212.9
M615T674			0.255929	1.09113	0.137208	614.809	673.999	5067.92	5333.34	5687.51	5822.57	4419.97	5338.25	5375.19	6366.94	5332.32	5129.37	4270.91	3782.8	5030.51	5448.51	5100.39	4253.04	6075.18	5662.46	4239.99	5510.28	5121.84	4877.75	4374.15
M426T265			0.163363	0.658958	0.137533	426.357	265.428	17650.3	37480	36721	34029.7	36948.7	26750.9	14370.4	25140.1	16872.5	35650.5	24184.6	32732.6	31758.7	81100.4	73530.6	84991.9	16797.7	53041.7	11784.4	17440.4	37890.3	37930.7	36172.1
M337T66			0.476389	0.636877	0.137873	337.273	65.843	38001.5	46832.7	20926.9	21743.7	28636.9	21564.1	29235.6	27155	23953	33970	93774.6	2344.06	65066.4	46987.7	25655	102720	44982.7	25669	37830.1	13488.4	21792	88383.9	32507.1
M834T50			0.145279	0.471694	0.138644	834.235	50.226	819.858	279.608	3068.34	270.244	3108.46	391.715	581.502	1153.54	452.838	686.866	1265.31	274.732	5504.29	3951.8	233.169	6369.04	1255.05	1088.77	653.968	2327.58	273.306	286.505	332.749
M181T77			0.543255	0.855087	0.138823	181.043	76.5575	25034.8	16624.6	20074.4	17996.6	22766.8	26296.1	25011.1	22558.9	25200	25127.7	26481.3	23432.6	17775.4	36233.7	22022.8	20185.2	19082	36733.3	31991.1	31171.3	22646.6	25856.2	29809
M928T224			0.612631	1.2871	0.138857	927.549	224.119	9802.62	18342.4	21182.6	10286	14617.3	21286.4	15303.6	21261.1	34672.6	17656	15851.3	10667.8	9836.7	20136.2	15625.1	18585	11812.4	12236.9	20647.8	7876.51	22094.7	16575	20587.7
M277T640			0.216213	1.29916	0.139045	277.211	639.822	568.711	2740.72	2440.78	1756.48	1699.55	1595.83	2149.02	1952.8	2223.53	1410.67	2106.37	1109.6	2047.36	788.235	1415.55	762.249	1082.43	2127.55	2165.1	664.843	1460.94	1623.61	1327.65
M638T634			0.147022	0.865291	0.139125	638.121	634.043	2290.92	2588.47	1824.51	1841.8	3470.19	2405.41	2177.35	2581.86	2015.54	1906.45	2107.74	2652.59	2595.74	2384.64	4098.22	2770.34	2676.95	2294.61	2640.21	2478.07	2301.37	1642.68	2131.21
M565T789			0.322153	0.857065	0.139183	565.137	788.569	7092.16	4917.32	5410.76	4985.81	5918.68	4624.5	5079.94	4313.52	4433.39	6381	6127.1	4537.19	6213.01	6383	4393.02	6483.36	8414.88	5382.41	4905.59	9182.68	5081.84	5911.49	5664.92
M102T628			1.2758	1.22706	0.139274	102.092	627.761	94573.5	107413	99143.8	201921	110672	87705.7	85309.8	96811.6	97904.8	65683.4	113291	80227.4	92422.8	75856.1	85126	73851.3	75780.9	75309.2	111569	69934.2	90170.9	90990.9	91995.6
M442T57_2			0.607964	0.841067	0.139279	442.289	57.341	20915.6	22324.2	25778.9	19673	41241.6	28749.4	24537.5	19242.3	22197	15238.5	31944.7	24183.6	25064.1	26294.3	30384.8	22608.7	42703.1	28847.9	23327.1	29872.5	25949.8	23826.6	21724.6
M575T674			0.181487	0.794792	0.139326	575.053	674.029	3062.56	2318.1	2863.19	2250.23	1840.23	2597.05	2262.79	2390.35	2778.57	2571.64	5481.63	2141.14	5364.31	2379.59	2426.39	2037.59	3395.34	2983.21	2646.15	2517.28	1911.29	2281.35	2240.33
M373T787			0.188518	0.827465	0.139349	373.172	787.424	3435.27	3057.99	2652.27	2678.89	4830.93	2097.07	2178.35	2157.35	2215.19	4278.35	4003.19	3101.51	4594.08	3269.54	3353.4	4720.47	4166.07	2361.31	2412.44	3767.74	2771.54	2327.86	2230.8
M387T674			0.479688	0.828746	0.139425	387.087	674.032	18366.3	14732.1	15866.8	12749.5	14841.6	15077.6	15009.7	15721.4	18354.4	13083.7	32819.7	13466.1	25198.3	16318.8	13570.9	13885.9	20811.5	14691	16651.7	18171.6	15160.7	15467.4	14191.4
M1002T1021_1			0.281701	1.1246	0.139545	1001.83	1020.57	2865.73	3875.36	3786.11	3522.3	3239.71	2991.09	3497.6	3559.97	3446.35	3143.51	3674.56	4358.28	3141.18	3075.2	2903.98	2448.31	2142.45	3242.49	3132.5	2049.82	3018.45	2874.14	2884.89
M298T672			0.178398	1.52545	0.139592	298.024	671.777	1207.01	1006.38	2071.39	5431.88	1728.98	1935.09	1105.65	1237.45	1497.6	2283.79	1335.65	1643.12	1197.47	989.917	2272.79	1200.55	1387.62	1097.6	1125.15	536.717	1240	689.984	1177.74
M304T647			0.400502	1.33633	0.140307	304.069	646.58	4257.71	5014.25	6128.76	5041.96	3852.26	3860.79	7558.68	4652.74	9504.9	4371.54	6806.88	8271.51	4135.84	3100.14	3926.79	1880.27	2240.18	5033.86	3295.39	1900.74	4122.04	4669.96	4065.29
M272T141			0.936066	1.30237	0.140457	272.185	140.999	45034.9	87738.8	49646.1	101753	149971	81473.6	51293.6	71776.7	97259.4	52599.2	50933.7	46683.8	53696	52032.8	101156	60905.7	88932.5	52432.4	47385.8	51310	66164.8	49341.8	91493.6
M771T216			0.710123	0.882984	0.140554	770.566	216.419	48363.6	49080.4	33962.6	56125.1	27594.2	56265.7	41597.6	53731.8	58293.3	36262.1	64505.7	58936.8	57405.2	55206.9	47346.2	52211.1	47052.8	48321.7	44936	46484.1	38169.8	51223.5	41106.6
M1031T865			0.443488	1.30976	0.14061	1031.32	865.112	8096.11	10145.5	9180.7	7551.43	6701.81	7803.2	7709.14	8630.48	20694	6436.26	6171.57	9135.85	5957.43	7924.37	8846.6	7195.22	3963.57	6679.83	9462.46	5629.46	7556.46	7818.62	6997.69
M306T783			0.235499	1.1964	0.140638	306.128	782.519	3031.82	3245.18	3017.56	2128.06	4309.92	2749.27	2871.01	2011.74	2350.88	3127.9	2191.19	3368.33	3241.74	2822.64	1495.81	1531.06	2354.4	2756.28	2853.34	1493.61	2567.69	2066.77	2310.88
M789T895_1			0.109483	0.848196	0.14085	788.876	894.861	1583.37	1311.9	1262.33	2101.15	1639.14	1298.19	749.102	1242.39	1052.33	1598.81	1511.47	891.256	1756.16	1857.15	1930.35	2194.34	1655.08	1591.98	1402.37	1525.34	1446.74	1366.09	1172.44
M903T981_1			0.0693687	0.743839	0.140973	903	981.159	664.682	368.149	586.405	1405.26	882.321	789.514	666.687	560.375	345.762	1779.26	789.486	1376.36	1091.52	839.498	1813	1353.9	866.267	1065.95	712.617	911.495	835.819	560.553	1085.88
M375T279			0.712481	1.24867	0.140985	375.129	278.714	5006.84	18437.9	18034	16364.3	13232.1	19113.5	21985.8	19252	17568.2	18347.2	12661.1	17061.9	12599.1	14354.2	20586.9	9060.82	4848.84	17665.7	17358.8	7819.04	15373.5	14216.7	12092.3
M1002T231			0.522874	1.26077	0.141012	1001.56	230.931	10963	14175.8	19021.1	15825.1	11667.1	15381	11838.6	10764.6	14028.5	12389.9	14990.1	6563.58	7942.69	16371.6	1966.15	12405.7	11450.4	16109.8	15264.7	4849.16	14840.4	9161.95	15537.8
M210T520			0.41539	0.576931	0.141066	210.042	520.001	2476.31	2885.97	2854.88	1933.17	7922.41	3928.76	2288.89	2799.25	1674.02	2889.1	2561.14	4587.54	4514.25	2883.19	5073.49	3976.02	17626.4	2505.62	5865.8	5270.62	3846.93	4206.56	4319.02
M586T990_2			0.24871	1.22152	0.141162	586.211	989.602	1732.93	2683.02	2618.15	2949.18	1396.78	2407.86	2597.12	2392.38	2824.51	1270.71	2314.81	2829.99	1635.82	1755.73	1904.8	1588.42	1270.84	2009.69	2598.67	816.04	1990.64	1905.42	1569.6
M218T602			0.18453	0.757614	0.141221	218.102	602.178	3236.12	2459.12	2500.13	4203.7	6851.61	4447.07	3075.63	2842.64	1475.14	5066.56	1736.75	4571.42	4488.48	4952.82	3948.44	8130.95	4424.24	6569.1	3009.12	5894.45	3945.37	4819.73	4685.95
M404T671			0.166218	1.3086	0.141361	403.988	671.453	842.623	733.684	1316.92	2068.48	1323.74	923.017	1120.24	616.804	1100.45	1296.16	680.424	1636.76	554.443	787.947	1150.6	923.321	392.423	1158.51	749.301	633.635	912.371	717.145	722.4
M667T999			0.284515	1.17045	0.141437	666.736	998.543	2026.16	2822.35	3620.49	2886.1	2254.24	3222.09	3194.59	3209.91	3693.88	2156.64	2822.21	3263.78	2563.35	2989.44	2714.8	2026.41	1630.07	2863.13	2710.34	1267.02	2643.16	2156.06	2108.92
M405T391			0.242672	1.20152	0.14149	405.126	391.362	2671.89	4599.33	2954.16	3052.94	2821.76	3324.81	3142.21	3172.88	3924.68	1665.19	2536.57	3218.79	2626.27	2593.26	3379.12	3474.83	2259.01	1182.25	3185.74	1619.4	2768.24	2325.63	2584.94
M255T562			0.175575	1.19407	0.141579	255.145	561.534	2017.83	1855.9	1336.39	1621.63	1508.23	2397.06	2595.35	1394.56	1399.56	1920.77	2018.9	1747.77	1780.45	1233.87	1830.86	1324.05	1362.65	1024.3	1978.33	812.933	1559.68	1749.67	1591.95
M659T418			0.179582	1.23895	0.141842	659.254	417.517	1148.97	2280.43	1192.81	1003.98	1689.51	1019.06	1268.31	1182.79	1401.54	1389.42	1084.98	1757.69	831.455	1250.26	1416.89	854.078	585.394	1532.7	765.74	879.146	1009.32	1019.61	1144.72
M579T589			0.119702	1.19553	0.142143	579.132	588.88	1057.04	845.966	611.094	851.78	1661.68	770.276	1027.87	862.278	689.56	978.09	963.9	725.102	837.776	716.64	785.895	848.105	658.833	713.841	961.353	614.076	702.247	841.202	649.664
M379T63			0.232209	0.735064	0.142165	379.304	62.924	14438.3	13599.9	12483.2	17247.8	15885.2	16430.2	14231.1	12747.8	11892.1	9137.29	16703.8	13141.3	31901.7	16788.2	10252	40897	17873.2	18093.5	11816.8	10397.6	12440.2	13386.4	13732
M643T57			0.453943	1.33819	0.142293	643.491	56.813	3393.8	4971.78	6042.51	7179.62	6140.79	9705.95	14998.5	9473.33	12809	9078.22	8608.61	6033.15	6375.02	5707.38	11752	5192.22	2398.48	5566.61	6582.6	4401	8821.72	6996.83	10298.9
M681T82			0.287565	1.21342	0.142477	681.491	81.786	10460	7360.41	6088.74	7560.61	5893.96	6828.87	5711.29	5611.47	5865.97	9415.27	8810.43	6906.66	5490.73	5462.86	6894.9	7644.53	3040.14	2576.12	5026.14	6492.32	4637.89	7071.69	5141.38
M597T54			0.222648	0.746378	0.14251	597.329	54.16	2177.57	2382.62	2121.14	3442.53	1051.81	2427.7	2114.35	1358.94	2028.87	2342.54	5656.18	1867.64	1200.27	2687.09	2083.45	2381.32	4675.29	3362.76	2777.04	2045.15	1715.12	2054.12	1258.77
M910T1016_1			0.408775	1.1617	0.142611	909.814	1016.15	5170.46	6785.16	6687.62	8186.94	4949.54	6919.21	7766.15	7679.62	8712.51	4637.74	6993.94	8136.29	6210.54	5616.52	6012.66	5348.87	4284.17	6199.95	5933.78	3363.67	5890.89	4971.78	5367.94
M404T843			0.217331	0.85695	0.142729	404.189	843.32	4484.77	3739.95	2176.05	3373.99	4820.28	3265.72	3279.35	4308.97	5191.28	4135.01	3714.64	4000.2	4684.45	2728.13	4524.17	5282.96	5519.01	5180.21	5942.38	3671.94	2752.61	4173.2	4366.4
M430T474			0.149007	0.776194	0.142869	430.264	473.59	1318.35	1450.57	765.158	1297.61	1841.33	958.273	765.108	973.899	1093.47	1599.87	2175.01	2427.73	1759.71	824.18	1275.9	1679.69	1298.08	705.893	1050.22	2345.63	3026.34	2518.28	2802.51
M704T85			0.200411	1.51976	0.143057	704.005	84.654	4687.07	4287.91	917.32	5801.67	2828.08	1887.38	1286.56	2665.92	3554.86	5944.55	5409.32	3004.49	1312.91	997.286	2393.8	185.923	1291.09	1388.57	2048.03	4249.21	2622.34	3039.4	2990.9
M249T80			0.488418	1.16458	0.143117	249.184	80.214	10827.8	15830.8	11454.6	11739.6	16436	10706.2	10365.8	12501.4	13912.2	12760.6	11398.4	9485.47	11323.7	10186.3	17877.4	13281.7	7642.93	8070.64	10976.3	8410.06	12362.7	13702.2	14453.6
M662T52_1			0.433645	1.70434	0.143357	661.549	52.164	3384.06	13151.8	3344.22	3299.32	2108.49	2919.03	13334	12203.5	14180.4	3147.64	9937	3870.24	1285.5	6143.4	4087.75	2851.24	1183.54	2626.71	8020.03	1695.59	4461.55	9373.88	3872.44
M507T925			0.581482	0.620584	0.143807	507.132	924.596	37211.2	212240	77026.1	62444	98391.4	82218.6	47812.9	84964	57974.2	70437.8	137395	210504	40168.4	211990	266049	55758.5	49347.1	252343	76106.5	38949.7	62578.5	66832.5	52013.5
M474T59			0.256278	1.26564	0.143894	474.209	58.753	4932.51	4124.47	3876.29	8587.41	4313.81	6607.39	4847.02	3244.57	5228.58	8320.55	6984.17	4190.21	4214.52	2620.96	6125.26	4447.24	5098.85	2929.51	3387.89	2732.8	3930.41	4209.79	3165.39
M1024T842			0.456776	1.31498	0.143897	1024.35	842.048	6634.66	11261.5	10243.6	10962.7	5424.01	5820.84	6052.8	7293.21	12924	5879.1	5112.39	11942.3	8129.46	5386.08	4737.75	6709.53	2567.5	4417.51	10203.3	3529.84	9026.1	6540.38	6056.17
M852T63			0.183793	0.774992	0.144221	851.575	63.059	6273.68	6338.18	3280.6	3786.82	3691.4	3886.59	6393.21	5507.32	11086.2	4071.52	9322.28	5899.67	10847.6	5122.04	7334.18	6961.19	7166.46	6699.34	8237.82	2494.72	4969.06	6155.3	6158.27
M564T644			0.226874	1.20097	0.144582	564.132	644.357	2643.27	2759.03	1918.45	3491.14	3065.99	2383.69	2799.95	2517.82	3194.97	3997.93	4259.86	2514.22	2979.49	1524.85	2049.5	2268.54	1706.32	2766.23	2153.95	1734.56	2408.32	2373.12	2557.56
M607T675			0.968355	1.18772	0.144586	607.144	675.48	31222.6	44191.4	45458.7	40102.2	25987.1	43087.4	46861.5	52122.5	53325.1	19970.3	36891.7	46700.1	34147.4	36657.1	39750.1	30136.7	27735.4	37844.2	24908.3	23968.3	39964	42375.3	42634.9
M577T990_1			0.300994	1.24081	0.144647	576.703	989.631	2551.42	4318.1	3736.43	3212.22	1867.07	4095.93	3390.3	3688.56	4180.3	1678.16	3348.32	4117.89	3329.97	2530.38	2397.94	2025.82	1648.04	2650.68	3280.3	1039.41	3230.67	2612.93	1906.03
M699T752			0.111024	1.16929	0.144673	699.068	751.701	506.315	862.968	594.044	899.206	570.643	645.075	1038.9	916.023	813.674	552.562	434.109	679.205	669.232	698.217	632.56	568.305	767.787	655.169	782.438	441.106	469.107	623.836	652.573
M957T914_9			0.165372	1.11005	0.14478	957.297	914.03	2179.89	2025.3	2122.26	2633.29	1745.19	2075.74	1599.43	2364.13	2343.32	1866.5	1580.33	1431.41	1965.22	1923.44	2050.24	1690.85	2382.02	2215.65	2016.57	1621.8	2254.41	1848.1	2132.88
M525T77			0.244427	1.28031	0.14483	525.044	77.1	2928	2365.95	3530.74	3949.68	3195.58	4969.08	3633.87	650.617	3557.07	3418.13	3498.94	2414.3	1724.37	3606.57	3317.57	2728.47	807.454	3247.94	1644.42	2159.18	2201.12	3122.11	2171.4
M812T86_1			0.736156	0.794283	0.14509	811.595	85.6495	24370.8	19540.4	20042	19444.9	27691.8	31456.2	20434.9	20083.6	22533.9	23474.9	19640.4	22965.1	28045	24337.9	29025.6	27992.1	28522	20256.6	27097.7	60520.4	31293.1	27130	27112.5
M261T598			0.160746	1.18669	0.145214	261.021	597.864	965.594	1125.49	1640.5	1418.62	1212.49	1151.43	1344.61	994.875	1382.3	960.531	1058.98	1282.18	1364.08	732.115	1083.62	698.94	908.111	917.182	1642.97	589.472	1048.34	1034.79	978.259
M975T632			0.148642	0.808449	0.14539	975.139	632.185	1729.82	875.583	887.554	689.512	1753.22	1019.3	948.172	1018.6	802.62	1155.08	1004.17	1223.22	1157.61	1098.51	1206.86	1475.1	1374.09	1089.16	1472.15	2356.34	1101.3	1361.5	994.868
M132T646			0.476435	0.160045	0.146224	132.102	646.284	5860.11	4616.38	2511.63	3440.56	4782.1	3385.14	4389.82	5431.64	3785.25	2088.79	5919.4	4104.96	6253.42	1934.97	119496	1512.34	6475.68	4329.22	96487.6	5236.52	2898.07	3059.53	4426.75
M619T62			0.653322	0.804475	0.146364	619.281	62.46	24755.4	18167.1	20773.3	18843.2	21144.7	23699.5	22509.7	15921.4	17434.2	12676.5	26016.9	14554	17184.5	23177.7	13334	22966.7	44839.6	32509.4	24536.3	24425.1	34367.5	27641.1	42973.9
M168T431			0.618266	1.56564	0.146467	168.069	430.856	1772.24	10243.5	24440.9	19649.6	7242.31	13335.2	11345.4	9510	25833.2	21932.6	12791.2	5640.07	4667.48	20272	8392.52	5384.93	5614.48	24153.4	2557.19	3335.33	11224	10950.2	11103.4
M567T55			0.59158	0.845679	0.146512	567.362	55.3995	19608.2	22117.1	20403.5	19755.4	34680.3	24343.7	23361.4	17126.9	19887.2	18950.6	26769.5	21134.6	22275.1	24715.8	24567.7	27378.4	44300	21204.8	22816.7	25260.2	21657.7	21254	23088.4
M454T752			0.183828	0.87882	0.146999	454.098	751.767	1957.24	2903.2	2845.83	2343.18	2561.97	2114.18	2718.08	3457.91	3545.56	2435.87	4152.66	3286.89	3284.34	2748.83	3277.94	2187.91	2763	3549.49	2880.25	2458.61	2068.43	2817.29	3330.33
M861T80			0.19218	1.58256	0.147006	860.664	79.7255	7170.66	3468.6	860.319	7060.65	2679.85	1887.37	1328.94	2880.69	3218.67	7104.06	5684.77	2860.72	2244.18	1755.17	2636.77	455.543	979.11	952	2391.5	3836.99	3498.65	2277.32	3073.26
[truncated: 3,116 more rows]

## Sheet:  negative ion mode
name	adduct	description	VIP	Fold change	p-value	m/z	rt(s)	M10neg.M10	M1neg.M1	M2neg.M2	M3neg.M3	M4neg.M4	M5neg.M5	M6neg.M6	M7neg.M7	M8neg.M8	M9neg.M9	N10neg.N10	N1neg.N1	N2neg.N2	N3neg.N3	N4neg.N4	N5neg.N5	N6neg.N6	N7neg.N7	N8neg.N8	N9neg.N9	QC01neg.QC01	QC02neg.QC02	QC03neg.QC03
[truncated: 5,379 more rows]
